# Supplementary material for: STAT6 Transcription Factor Is a Facilitator of the Nuclear Receptor PPARγ-Regulated Gene Expression in Macrophages and Dendritic Cells
Source: Immunity. 2010 Nov 24;33(5):699–712. doi: 10.1016/j.immuni.2010.11.009 (PMC3052437; doi:10.1016/j.immuni.2010.11.009)
Supplement: Table S1. Genes Regulated in Human Macrophages by PPARγ — Microarray experiment was performed on human nonactivated (C) or alternatively activated (IL-4 100 ng/ml) macrophages ± 1 μM RSG. Genes regulated after 12 hr at least 1.5-fold significantly (p < 0.05 with Benjamini-Hochberg multiple testing correction) are listed from Figures 1E and 1F. Subsets of up- and downregulated genes are listed in separate sheets. Functional annotation of RSG-regulated genes is also shown. [file mmc2.xls]

## Sheet: RSG-regulated genes Total
Treatment			C	C+R		IL-4	IL-4+R				Annotation Cluster 1	Enrichment Score: 9.384233872189037
Activation			Control			Alternative					Category	Term	Count	%	PValue	Genes	List Total	Pop Hits	Pop Total	Fold Enrichment	Bonferroni	Benjamini	FDR
Systematic	Common	Genbank	Normalized	Normalized	C+R/C	Normalized	Normalized	IL4+R/IL4	Efficacy (fold-fold)		GOTERM_BP_FAT	GO:0009611~response to wounding	48	8.54093	5.25199e-11	205668_AT,242218_AT,209555_S_AT,205579_AT,1552256_A_AT,214040_S_AT,210664_S_AT,231747_AT,205227_AT,206488_S_AT,221698_S_AT,213258_AT,236923_X_AT,228490_AT,205992_S_AT,204627_S_AT,205613_AT,206336_AT,208389_S_AT,210772_AT,203238_S_AT,203887_S_AT,224341_X_AT,217507_AT,221898_AT,228766_AT,206991_S_AT,202449_S_AT,201005_AT,203685_AT,202803_S_AT,225102_AT,203535_AT,237252_AT,209544_AT,227798_AT,63825_…	417	530	13528	2.93808	1.28201e-07	6.41005e-08	9.23988e-08
203980_at	FABP4	NM_001442	0.261364	1.7849	6.82917	2.43358	94.2952	38.7475	5.67381		GOTERM_BP_FAT	GO:0006952~defense response	50	8.8968	8.29049e-10	205668_AT,219890_AT,205579_AT,211100_X_AT,1568964_X_AT,207697_X_AT,214546_S_AT,202708_S_AT,231747_AT,205227_AT,221698_S_AT,206881_S_AT,220491_AT,205992_S_AT,207857_AT,206336_AT,210772_AT,213797_AT,236193_AT,209083_AT,224341_X_AT,217507_AT,221898_AT,206991_S_AT,204466_S_AT,244352_AT,202449_S_AT,202803_S_AT,203685_AT,225102_AT,203535_AT,209544_AT,227798_AT,202357_S_AT,205476_AT,203645_S_AT,202426_S…	417	615	13528	2.6375	2.02371e-06	6.74569e-07	1.45856e-06
225207_at	PDK4	AV707102	1.06877	3.30693	3.09414	1.66231	61.4401	36.9607	11.9454		GOTERM_BP_FAT	GO:0006954~inflammatory response	34	6.04982	1.61582e-09	209544_AT,205668_AT,227798_AT,202357_S_AT,205579_AT,205476_AT,203645_S_AT,221087_S_AT,202426_S_AT,217371_S_AT,231747_AT,216598_S_AT,205099_S_AT,205227_AT,221698_S_AT,211026_S_AT,208304_AT,221463_AT,210555_S_AT,205992_S_AT,1552553_A_AT,206336_AT,206341_AT,210772_AT,206584_AT,202953_AT,224341_X_AT,214038_AT,209545_S_AT,217507_AT,210423_S_AT,1555349_A_AT,221898_AT,206991_S_AT,202449_S_AT,215049_X_AT…	417	325	13528	3.39385	3.94422e-06	9.86057e-07	2.84274e-06
227985_at		AI928513	0.56292	1.24062	2.20391	0.109104	1.66489	15.2597	6.92394
213258_at	TFPI	BF511231	0.580706	1.7724	3.05215	0.562523	5.14155	9.14015	2.99466		Annotation Cluster 2	Enrichment Score: 4.707920064805008
226184_at	FMNL2	AI123567	0.745304	2.08199	2.79348	0.0993209	0.779358	7.84687	2.80899		Category	Term	Count	%	PValue	Genes	List Total	Pop Hits	Pop Total	Fold Enrichment	Bonferroni	Benjamini	FDR
209122_at	ADFP	BC005127	0.633981	2.35645	3.71691	1.01637	7.92204	7.79449	2.09703		GOTERM_BP_FAT	GO:0042330~taxis	21	3.73665	9.97065e-08	205476_AT,205786_S_AT,1568964_X_AT,205119_S_AT,222877_AT,231747_AT,216598_S_AT,205099_S_AT,232701_AT,208304_AT,229225_AT,221463_AT,219161_S_AT,206336_AT,210772_AT,207419_S_AT,214038_AT,209083_AT,1555349_A_AT,206991_S_AT,230422_AT,208075_S_AT,202803_S_AT,205098_AT,223451_S_AT,203535_AT	417	160	13528	4.25791	0.000243354	4.86755e-05	0.000175415
209355_s_at	PPAP2B	AB000889	1.11315	2.72781	2.45054	0.557057	4.29608	7.7121	3.14711		GOTERM_BP_FAT	GO:0006935~chemotaxis	21	3.73665	9.97065e-08	205476_AT,205786_S_AT,1568964_X_AT,205119_S_AT,222877_AT,231747_AT,216598_S_AT,205099_S_AT,232701_AT,208304_AT,229225_AT,221463_AT,219161_S_AT,206336_AT,210772_AT,207419_S_AT,214038_AT,209083_AT,1555349_A_AT,206991_S_AT,230422_AT,208075_S_AT,202803_S_AT,205098_AT,223451_S_AT,203535_AT	417	160	13528	4.25791	0.000243354	4.86755e-05	0.000175415
210664_s_at	TFPI	AF021834	0.726513	2.04622	2.81649	0.747749	4.20742	5.62679	1.9978		GOTERM_BP_FAT	GO:0007626~locomotory behavior	24	4.27046	1.30635e-05	205476_AT,205786_S_AT,1568964_X_AT,205119_S_AT,222877_AT,231747_AT,216598_S_AT,205099_S_AT,232701_AT,223092_AT,208304_AT,229225_AT,221463_AT,219161_S_AT,206336_AT,210772_AT,209459_S_AT,207419_S_AT,209460_AT,209083_AT,214038_AT,1555349_A_AT,204466_S_AT,206991_S_AT,230422_AT,208075_S_AT,202803_S_AT,205098_AT,223451_S_AT,203535_AT	417	274	13528	2.84157	0.0313851	0.00397809	0.0229802
222209_s_at	FLJ22104	AK000684	0.429944	1.02336	2.38021	0.437894	2.44099	5.57439	2.34197		SP_PIR_KEYWORDS	chemotaxis	11	1.9573	3.29472e-05	219161_S_AT,214038_AT,205476_AT,206336_AT,205119_S_AT,230422_AT,210772_AT,221463_AT,208075_S_AT,216598_S_AT,223451_S_AT,203535_AT	544	72	19235	5.40199	0.0143599	0.00480975	0.0465667
236407_at	KCNE1	R73518	0.281693	0.593968	2.10856	2.08372	10.8737	5.2184	2.47486		GOTERM_BP_FAT	GO:0007610~behavior	30	5.33808	0.000286628	206295_AT,205476_AT,205786_S_AT,1568964_X_AT,205119_S_AT,222877_AT,231747_AT,216598_S_AT,205099_S_AT,232701_AT,223092_AT,208304_AT,229225_AT,221463_AT,219161_S_AT,206336_AT,208389_S_AT,210772_AT,209459_S_AT,225491_AT,207419_S_AT,209460_AT,209083_AT,214038_AT,1555349_A_AT,213222_AT,206991_S_AT,204466_S_AT,230422_AT,208075_S_AT,242517_AT,203685_AT,202803_S_AT,204351_AT,205098_AT,203535_AT,223451_S_…	417	469	13528	2.07513	0.503295	0.0381295	0.50307
228790_at	MGC39325	AW264082	0.547713	0.559883	1.02222	1.02292	5.22103	5.10406	4.99312		KEGG_PATHWAY	hsa04062:Chemokine signaling pathway	13	2.31317	0.0461145	227824_AT,205476_AT,206336_AT,209685_S_AT,209615_S_AT,216598_S_AT,205099_S_AT,207419_S_AT,226507_AT,207957_S_AT,214038_AT,213222_AT,206991_S_AT,208304_AT,221463_AT,208075_S_AT,227817_AT,205098_AT	191	187	5085	1.8508	0.999076	0.687938	43.0204
204526_s_at	TBC1D8	NM_007063	0.835034	1.45564	1.74321	0.89528	4.56255	5.09622	2.92347
212226_s_at	PPAP2B	AA628586	1.22159	2.19895	1.80007	0.548802	2.77727	5.06061	2.81135		Annotation Cluster 3	Enrichment Score: 3.3006168439047863
34210_at	CDW52	N90866	0.237702	0.604494	2.54307	1.07776	5.33993	4.95468	1.9483		Category	Term	Count	%	PValue	Genes	List Total	Pop Hits	Pop Total	Fold Enrichment	Bonferroni	Benjamini	FDR
205686_s_at	CD86	NM_006889	0.324782	0.719211	2.21445	0.816342	3.97058	4.86387	2.19643		GOTERM_BP_FAT	GO:0045321~leukocyte activation	22	3.91459	1.8889e-05	209544_AT,224838_AT,202877_S_AT,205686_S_AT,202878_S_AT,205786_S_AT,217299_S_AT,1568964_X_AT,1555689_AT,217371_S_AT,202906_S_AT,205685_AT,210557_X_AT,210895_S_AT,221698_S_AT,1554519_AT,202905_X_AT,203315_AT,228131_AT,1552386_AT,208694_AT,205992_S_AT,224837_AT,203728_AT,209545_S_AT,224341_X_AT,217507_AT,210423_S_AT,221581_S_AT,204466_S_AT,202907_S_AT,210229_S_AT,203685_AT	417	242	13528	2.9492	0.0450617	0.00460024	0.0332265
231925_at		AK026659	0.99667	1.00392	1.00727	0.977961	4.71679	4.82308	4.78827		GOTERM_BP_FAT	GO:0001775~cell activation	23	4.09253	7.95643e-05	209544_AT,224838_AT,202877_S_AT,205686_S_AT,202878_S_AT,205786_S_AT,217299_S_AT,1568964_X_AT,1555689_AT,217371_S_AT,202906_S_AT,205685_AT,210557_X_AT,210895_S_AT,221698_S_AT,1554519_AT,202905_X_AT,203315_AT,228131_AT,1552386_AT,208694_AT,205992_S_AT,224837_AT,203728_AT,209545_S_AT,224341_X_AT,217507_AT,210423_S_AT,221581_S_AT,204466_S_AT,202907_S_AT,201005_AT,210229_S_AT,203685_AT	417	287	13528	2.59982	0.176527	0.0175018	0.139886
204661_at	CDW52	NM_001803	0.33603	0.625486	1.8614	0.921035	4.35986	4.73365	2.54306		GOTERM_BP_FAT	GO:0046649~lymphocyte activation	17	3.02491	0.000435522	209544_AT,224838_AT,205686_S_AT,205786_S_AT,217299_S_AT,1568964_X_AT,1555689_AT,217371_S_AT,205685_AT,202906_S_AT,210895_S_AT,1554519_AT,221698_S_AT,202905_X_AT,203315_AT,228131_AT,1552386_AT,208694_AT,205992_S_AT,224837_AT,209545_S_AT,203728_AT,217507_AT,210423_S_AT,221581_S_AT,202907_S_AT,203685_AT	417	199	13528	2.77136	0.6547	0.0471842	0.763457
203355_s_at	EFA6R	NM_015310	0.767915	0.780604	1.01652	0.51605	2.40908	4.6683	4.59241		GOTERM_BP_FAT	GO:0042110~T cell activation	11	1.9573	0.00549401	209544_AT,208694_AT,205686_S_AT,205992_S_AT,205786_S_AT,1568964_X_AT,1555689_AT,217371_S_AT,205685_AT,210895_S_AT,209545_S_AT,1554519_AT,221698_S_AT,210423_S_AT,217507_AT,203315_AT,203685_AT	417	126	13528	2.83217	0.999999	0.189515	9.23743
212230_at	PPAP2B	AV725664	0.990955	1.89904	1.91638	0.56709	2.48923	4.38949	2.29051		GOTERM_BP_FAT	GO:0042113~B cell activation	8	1.42349	0.0087315	1552386_AT,224838_AT,208694_AT,203728_AT,221581_S_AT,217299_S_AT,202907_S_AT,202905_X_AT,203685_AT,228131_AT,202906_S_AT,224837_AT	417	76	13528	3.41487	1	0.242715	14.2976
219295_s_at	PCOLCE2	NM_013363	0.862583	1.0242	1.18737	0.970066	4.11054	4.23738	3.56872
217999_s_at	PHLDA1	NM_007350	0.938586	2.14896	2.28957	0.91379	3.84331	4.2059	1.83698		Annotation Cluster 4	Enrichment Score: 3.0045126600096532
203354_s_at	EFA6R	AW117368	0.6981	0.894734	1.28167	0.720063	3.02214	4.19705	3.27467		Category	Term	Count	%	PValue	Genes	List Total	Pop Hits	Pop Total	Fold Enrichment	Bonferroni	Benjamini	FDR
203607_at	INPP5F	NM_014937	0.779375	1.44094	1.84884	0.493705	2.05278	4.15791	2.24893		GOTERM_BP_FAT	GO:0002684~positive regulation of immune system process	22	3.91459	1.46541e-05	209544_AT,209647_S_AT,224838_AT,206295_AT,205686_S_AT,202357_S_AT,212310_AT,1568964_X_AT,1555689_AT,217371_S_AT,205685_AT,210895_S_AT,221698_S_AT,1554519_AT,206759_AT,210512_S_AT,203315_AT,205992_S_AT,206760_S_AT,206341_AT,224837_AT,207315_AT,202953_AT,209083_AT,209545_S_AT,224341_X_AT,217507_AT,210423_S_AT,221581_S_AT,225353_S_AT	417	238	13528	2.99877	0.0351386	0.00396665	0.025778
222139_at	KIAA1466	AI765383	0.455863	0.651108	1.4283	0.715235	2.96645	4.14751	2.90381		GOTERM_BP_FAT	GO:0050867~positive regulation of cell activation	13	2.31317	0.000153892	209544_AT,209647_S_AT,206295_AT,205686_S_AT,205992_S_AT,1568964_X_AT,206341_AT,1555689_AT,217371_S_AT,205685_AT,207315_AT,210895_S_AT,209083_AT,209545_S_AT,1554519_AT,224341_X_AT,221898_AT,203315_AT	417	111	13528	3.79943	0.313177	0.0264774	0.270398
217997_at	PHLDA1	AI795908	0.904386	1.66805	1.8444	0.531846	2.15779	4.05716	2.19973		GOTERM_BP_FAT	GO:0042102~positive regulation of T cell proliferation	8	1.42349	0.000162225	209544_AT,206295_AT,209083_AT,1554519_AT,209545_S_AT,205992_S_AT,1568964_X_AT,206341_AT,1555689_AT,217371_S_AT,203315_AT	417	39	13528	6.65461	0.327009	0.026056	0.28502
228532_at	MGC24133	AW662189	0.971073	1.52033	1.56561	1.05789	4.27994	4.04575	2.58413		GOTERM_BP_FAT	GO:0070665~positive regulation of leukocyte proliferation	9	1.60142	0.000291137	209544_AT,206295_AT,209083_AT,1554519_AT,209545_S_AT,205992_S_AT,1568964_X_AT,206341_AT,1555689_AT,217371_S_AT,203315_AT,210557_X_AT	417	56	13528	5.21377	0.508733	0.0367178	0.510965
219584_at	PLA1A	NM_015900	0.724164	1.42662	1.97003	1.29704	5.21037	4.01711	2.03911		GOTERM_BP_FAT	GO:0032946~positive regulation of mononuclear cell proliferation	9	1.60142	0.000291137	209544_AT,206295_AT,209083_AT,1554519_AT,209545_S_AT,205992_S_AT,1568964_X_AT,206341_AT,1555689_AT,217371_S_AT,203315_AT,210557_X_AT	417	56	13528	5.21377	0.508733	0.0367178	0.510965
207957_s_at	PRKCB1	NM_002738	1.01788	1.23177	1.21014	0.953762	3.83033	4.01603	3.31865		GOTERM_BP_FAT	GO:0050865~regulation of cell activation	16	2.84698	0.000332029	209544_AT,209647_S_AT,206295_AT,205686_S_AT,214181_X_AT,205992_S_AT,1568964_X_AT,206341_AT,1555689_AT,225622_AT,217371_S_AT,205685_AT,207315_AT,210895_S_AT,225626_AT,209083_AT,224341_X_AT,209545_S_AT,1554519_AT,221898_AT,204466_S_AT,203315_AT	417	175	13528	2.96606	0.555416	0.0397205	0.582536
220812_s_at	HHLA2	NM_007072	0.985105	1.21863	1.23706	0.939517	3.57168	3.80161	3.0731		GOTERM_BP_FAT	GO:0050870~positive regulation of T cell activation	10	1.77936	0.000518795	209544_AT,209647_S_AT,206295_AT,205686_S_AT,205992_S_AT,1568964_X_AT,206341_AT,1555689_AT,217371_S_AT,205685_AT,210895_S_AT,209083_AT,209545_S_AT,1554519_AT,203315_AT	417	76	13528	4.26859	0.718242	0.049406	0.908804
1552256_a_at	SCARB1	NM_005505	0.85563	0.942786	1.10186	1.38916	5.14069	3.70058	3.35848		GOTERM_BP_FAT	GO:0070663~regulation of leukocyte proliferation	10	1.77936	0.00108056	209544_AT,206295_AT,214181_X_AT,205992_S_AT,1568964_X_AT,206341_AT,1555689_AT,217371_S_AT,210557_X_AT,209545_S_AT,1554519_AT,209083_AT,203315_AT	417	84	13528	3.86205	0.928573	0.0670927	1.8841
225842_at	PHLDA1	AK026181	0.865649	1.89265	2.1864	0.704512	2.57834	3.65976	1.67388		GOTERM_BP_FAT	GO:0032944~regulation of mononuclear cell proliferation	10	1.77936	0.00108056	209544_AT,206295_AT,214181_X_AT,205992_S_AT,1568964_X_AT,206341_AT,1555689_AT,217371_S_AT,210557_X_AT,209545_S_AT,1554519_AT,209083_AT,203315_AT	417	84	13528	3.86205	0.928573	0.0670927	1.8841
211922_s_at	CAT	AY028632	0.677443	1.62492	2.3986	2.53902	9.2504	3.64329	1.51892		GOTERM_BP_FAT	GO:0050671~positive regulation of lymphocyte proliferation	8	1.42349	0.00140328	209544_AT,206295_AT,209083_AT,1554519_AT,209545_S_AT,205992_S_AT,1568964_X_AT,206341_AT,1555689_AT,217371_S_AT,203315_AT	417	55	13528	4.71873	0.967542	0.0783728	2.44027
210895_s_at	CD86	L25259	0.111155	0.397137	3.57283	0.688342	2.48013	3.60304	1.00846		GOTERM_BP_FAT	GO:0002696~positive regulation of leukocyte activation	11	1.9573	0.00155902	209544_AT,209647_S_AT,206295_AT,205686_S_AT,205992_S_AT,1568964_X_AT,206341_AT,1555689_AT,217371_S_AT,205685_AT,207315_AT,210895_S_AT,209083_AT,209545_S_AT,1554519_AT,203315_AT	417	106	13528	3.36654	0.97782	0.0829176	2.70762
239108_at	MLSTD1	H16791	0.792723	0.95314	1.20236	0.91013	3.2647	3.58707	2.98335		GOTERM_BP_FAT	GO:0002694~regulation of leukocyte activation	14	2.4911	0.00186214	209544_AT,209647_S_AT,206295_AT,205686_S_AT,214181_X_AT,205992_S_AT,1568964_X_AT,206341_AT,1555689_AT,225622_AT,217371_S_AT,205685_AT,207315_AT,210895_S_AT,225626_AT,209083_AT,209545_S_AT,1554519_AT,204466_S_AT,203315_AT	417	166	13528	2.73601	0.98943	0.096162	3.22597
207237_at	KCNA3	NM_002232	0.792852	0.903692	1.1398	1.13429	3.95104	3.48326	3.05603		GOTERM_BP_FAT	GO:0042129~regulation of T cell proliferation	8	1.42349	0.00283027	209544_AT,206295_AT,209083_AT,1554519_AT,209545_S_AT,205992_S_AT,1568964_X_AT,206341_AT,1555689_AT,217371_S_AT,203315_AT	417	62	13528	4.18597	0.999011	0.122376	4.86411
203335_at	PHYH	NM_006214	1.04959	1.3183	1.25601	1.1469	3.97097	3.46235	2.75662		GOTERM_BP_FAT	GO:0051251~positive regulation of lymphocyte activation	10	1.77936	0.00295864	209544_AT,209647_S_AT,206295_AT,205686_S_AT,205992_S_AT,1568964_X_AT,206341_AT,1555689_AT,217371_S_AT,205685_AT,210895_S_AT,209083_AT,209545_S_AT,1554519_AT,203315_AT	417	97	13528	3.34446	0.999277	0.123225	5.07935
229437_at	BIC	BG231961	0.82167	1.16132	1.41336	0.295855	1.00674	3.40281	2.4076		GOTERM_BP_FAT	GO:0050863~regulation of T cell activation	11	1.9573	0.00324216	209544_AT,209647_S_AT,206295_AT,205686_S_AT,205992_S_AT,1568964_X_AT,206341_AT,1555689_AT,225622_AT,217371_S_AT,205685_AT,210895_S_AT,225626_AT,209083_AT,209545_S_AT,1554519_AT,203315_AT	417	117	13528	3.05003	0.999639	0.131991	5.55309
209685_s_at	PRKCB1	M13975	0.76588	0.951222	1.242	0.785562	2.65688	3.38213	2.72314		GOTERM_BP_FAT	GO:0050670~regulation of lymphocyte proliferation	9	1.60142	0.00393876	209544_AT,206295_AT,209083_AT,1554519_AT,209545_S_AT,205992_S_AT,214181_X_AT,1568964_X_AT,206341_AT,1555689_AT,217371_S_AT,203315_AT	417	83	13528	3.51773	0.999935	0.155498	6.70763
235889_at		AI825987	1.05093	1.3406	1.27564	0.78592	2.64673	3.36768	2.64		GOTERM_BP_FAT	GO:0042110~T cell activation	11	1.9573	0.00549401	209544_AT,208694_AT,205686_S_AT,205992_S_AT,205786_S_AT,1568964_X_AT,1555689_AT,217371_S_AT,205685_AT,210895_S_AT,209545_S_AT,1554519_AT,221698_S_AT,210423_S_AT,217507_AT,203315_AT,203685_AT	417	126	13528	2.83217	0.999999	0.189515	9.23743
225606_at	BCL2L11	AI949179	0.686781	0.827003	1.20417	1.41772	4.75271	3.35237	2.78396		GOTERM_BP_FAT	GO:0051249~regulation of lymphocyte activation	12	2.13523	0.0060153	209544_AT,209647_S_AT,206295_AT,205686_S_AT,205992_S_AT,214181_X_AT,1568964_X_AT,206341_AT,1555689_AT,225622_AT,217371_S_AT,205685_AT,210895_S_AT,225626_AT,209083_AT,209545_S_AT,1554519_AT,203315_AT	417	148	13528	2.63037	1	0.200002	10.0708
203148_s_at	TRIM14	NM_014788	0.638094	0.980879	1.5372	0.684054	2.24717	3.28508	2.13705		GOTERM_BP_FAT	GO:0008284~positive regulation of cell proliferation	23	4.09253	0.00914179	242218_AT,209544_AT,224838_AT,206295_AT,205686_S_AT,204526_S_AT,217299_S_AT,1568964_X_AT,1555689_AT,217371_S_AT,216598_S_AT,202906_S_AT,205685_AT,210557_X_AT,210895_S_AT,1568678_S_AT,1554519_AT,232231_AT,210512_S_AT,202905_X_AT,203315_AT,203980_AT,205992_S_AT,206341_AT,224837_AT,207419_S_AT,209083_AT,209545_S_AT,202907_S_AT,236437_AT,210229_S_AT,203685_AT	417	414	13528	1.80229	1	0.241765	14.9195
209555_s_at	CD36	M98399	0.600235	1.17521	1.95792	0.931249	3.0117	3.23404	1.65178
235798_at		BE671123	1.10331	2.15153	1.95007	0.733515	2.35612	3.21209	1.64717		Annotation Cluster 5	Enrichment Score: 2.909910561783336
1555372_at	BCL2L11	AF455755	0.632477	0.711774	1.12538	1.45786	4.63954	3.18244	2.82789		Category	Term	Count	%	PValue	Genes	List Total	Pop Hits	Pop Total	Fold Enrichment	Bonferroni	Benjamini	FDR
225491_at	SLC1A2	AL157452	0.694038	1.23979	1.78634	0.985176	3.08078	3.12713	1.75058		GOTERM_BP_FAT	GO:0015718~monocarboxylic acid transport	9	1.60142	0.000129234	216594_X_AT,236923_X_AT,242218_AT,210069_AT,206488_S_AT,209555_S_AT,202236_S_AT,228766_AT,214285_AT,242517_AT,203658_AT,209122_AT	417	50	13528	5.83942	0.270561	0.0239756	0.227119
228766_at	CD36	AW299226	0.713802	1.22759	1.7198	1.12136	3.31808	2.95898	1.72054		GOTERM_BP_FAT	GO:0015908~fatty acid transport	7	1.24555	0.000172871	236923_X_AT,242218_AT,210069_AT,206488_S_AT,209555_S_AT,228766_AT,214285_AT,242517_AT,203658_AT,209122_AT	417	28	13528	8.11031	0.344276	0.0260311	0.303698
209813_x_at	TRGV9	M16768	1.01482	1.63008	1.60627	0.322514	0.945672	2.93219	1.82546		GOTERM_BP_FAT	GO:0015909~long-chain fatty acid transport	6	1.06762	0.00036339	236923_X_AT,210069_AT,206488_S_AT,209555_S_AT,228766_AT,214285_AT,242517_AT,203658_AT,209122_AT	417	21	13528	9.26893	0.588191	0.0413674	0.637392
227824_at	PRKCB1	H14703	0.911665	1.05461	1.1568	0.8795	2.57782	2.93101	2.53372		GOTERM_BP_FAT	GO:0006869~lipid transport	14	2.4911	0.000532935	242218_AT,236923_X_AT,209555_S_AT,221087_S_AT,1552256_A_AT,204567_S_AT,1557116_AT,203658_AT,216594_X_AT,208158_S_AT,210069_AT,226390_AT,206488_S_AT,228766_AT,214285_AT,242517_AT,209122_AT,219716_AT	417	145	13528	3.13226	0.727806	0.0488159	0.933464
201432_at	CAT	NM_001752	0.558509	0.877463	1.57108	1.98665	5.7579	2.8983	1.84478		GOTERM_BP_FAT	GO:0046942~carboxylic acid transport	14	2.4911	0.000607282	242218_AT,236923_X_AT,209555_S_AT,202236_S_AT,211572_S_AT,208389_S_AT,203658_AT,225491_AT,216594_X_AT,210069_AT,206488_S_AT,202752_X_AT,210423_S_AT,217507_AT,221898_AT,228766_AT,214285_AT,242517_AT,209122_AT	417	147	13528	3.08964	0.773005	0.0482259	1.06303
232000_at	C9orf52	AW001030	2.48023	2.46348	0.993245	2.70816	7.83357	2.89258	2.91225		GOTERM_BP_FAT	GO:0015849~organic acid transport	14	2.4911	0.000647624	242218_AT,236923_X_AT,209555_S_AT,202236_S_AT,211572_S_AT,208389_S_AT,203658_AT,225491_AT,216594_X_AT,210069_AT,206488_S_AT,202752_X_AT,210423_S_AT,217507_AT,221898_AT,228766_AT,214285_AT,242517_AT,209122_AT	417	148	13528	3.06877	0.794305	0.0482164	1.13327
227817_at	PRKCB1	R51324	0.867211	0.920951	1.06197	0.989617	2.85427	2.88422	2.71592		GOTERM_BP_FAT	GO:0010876~lipid localization	14	2.4911	0.00112368	242218_AT,236923_X_AT,209555_S_AT,221087_S_AT,1552256_A_AT,204567_S_AT,1557116_AT,203658_AT,216594_X_AT,208158_S_AT,210069_AT,226390_AT,206488_S_AT,228766_AT,214285_AT,242517_AT,209122_AT,219716_AT	417	157	13528	2.89285	0.935716	0.0679513	1.95858
206760_s_at	FCER2	NM_002002	0.162023	0.437528	2.70042	3.61838	10.43	2.8825	1.06743		GOTERM_MF_FAT	GO:0008289~lipid binding	22	3.91459	0.0346166	242218_AT,243876_AT,227824_AT,215284_AT,209555_S_AT,221087_S_AT,1552256_A_AT,202426_S_AT,209685_S_AT,204567_S_AT,216594_X_AT,208158_S_AT,226390_AT,206488_S_AT,207957_S_AT,201007_AT,231823_S_AT,230086_AT,236923_X_AT,203980_AT,213618_AT,1557116_AT,209198_S_AT,228766_AT,219752_AT,204466_S_AT,214285_AT,202449_S_AT,215813_S_AT,227817_AT,205128_X_AT,219716_AT	396	450	12983	1.60284	1	0.686824	41.3619
225645_at	EHF	AI763378	0.417447	0.52279	1.25235	4.20941	12.0293	2.85771	2.28188		SP_PIR_KEYWORDS	lipid transport	5	0.88968	0.0977282	208158_S_AT,226390_AT,221087_S_AT,204567_S_AT,1557116_AT,219716_AT	544	62	19235	2.85149	1	0.587379	76.6324
224392_s_at	OPN3	AF303588	1.10214	1.67831	1.52277	0.986025	2.7926	2.83218	1.85989
206759_at	FCER2	NM_002002	0.124953	0.511481	4.09338	3.67436	10.4023	2.83106	0.691619		Annotation Cluster 6	Enrichment Score: 2.6940752754898227
212282_at	MAC30	BF038366	0.535107	0.720146	1.3458	0.874415	2.46697	2.82128	2.09636		Category	Term	Count	%	PValue	Genes	List Total	Pop Hits	Pop Total	Fold Enrichment	Bonferroni	Benjamini	FDR
206488_s_at	CD36	NM_000072	0.508364	1.07024	2.10527	0.892708	2.49806	2.7983	1.32918		UP_SEQ_FEATURE	transmembrane region	178	31.6726	0.000141468	205668_AT,222108_AT,200831_S_AT,1552807_A_AT,212329_AT,211100_X_AT,1552256_A_AT,226338_AT,211596_S_AT,224596_AT,208962_S_AT,1555729_A_AT,204627_S_AT,205613_AT,219634_AT,203104_AT,227276_AT,228766_AT,209198_S_AT,221581_S_AT,203685_AT,225612_S_AT,214581_X_AT,1567054_AT,220812_S_AT,63825_AT,224308_S_AT,230323_S_AT,223204_AT,205099_S_AT,204820_S_AT,210557_X_AT,217159_X_AT,212281_S_AT,226368_AT,155451…	543	4911	19113	1.27579	0.232567	0.0844541	0.24106
201462_at	SCRN1	NM_014766	1.06446	1.12994	1.06152	1.15376	3.21939	2.79033	2.62863		SP_PIR_KEYWORDS	transmembrane	179	31.8505	0.000151541	205668_AT,222108_AT,200831_S_AT,1552807_A_AT,212329_AT,211100_X_AT,1552256_A_AT,226338_AT,211596_S_AT,224596_AT,208962_S_AT,1555729_A_AT,204627_S_AT,205613_AT,219634_AT,203104_AT,227276_AT,228766_AT,209198_S_AT,221581_S_AT,203685_AT,225612_S_AT,214581_X_AT,1567054_AT,220812_S_AT,63825_AT,224308_S_AT,230323_S_AT,223204_AT,205099_S_AT,204820_S_AT,210557_X_AT,217159_X_AT,212281_S_AT,226368_AT,155451…	544	4973	19235	1.27271	0.0643665	0.0164953	0.214017
226254_s_at	KIAA1430	AI912523	0.981872	1.20955	1.23188	0.956987	2.65123	2.77039	2.24891		SP_PIR_KEYWORDS	membrane	217	38.6121	0.000184515	205668_AT,200831_S_AT,222108_AT,1552807_A_AT,212329_AT,211100_X_AT,1552256_A_AT,226338_AT,1553602_AT,211596_S_AT,1554757_A_AT,224596_AT,217997_AT,208962_S_AT,1555729_A_AT,204627_S_AT,205613_AT,219634_AT,203104_AT,227276_AT,209083_AT,209198_S_AT,228766_AT,221581_S_AT,204466_S_AT,1554800_AT,203685_AT,223553_S_AT,227817_AT,205128_X_AT,225612_S_AT,214581_X_AT,233465_AT,226694_AT,1567054_AT,63825_AT,2…	544	6256	19235	1.22647	0.0778151	0.0160714	0.260529
200832_s_at	SCD	AB032261	0.656433	1.18204	1.80071	1.46731	4.06301	2.76901	1.53774		UP_SEQ_FEATURE	disulfide bond	111	19.7509	0.000240537	205668_AT,222108_AT,1552807_A_AT,219890_AT,209555_S_AT,211100_X_AT,214040_S_AT,214546_S_AT,204682_AT,211596_S_AT,229225_AT,213258_AT,207169_X_AT,224215_S_AT,220491_AT,207857_AT,1555729_A_AT,204627_S_AT,203788_S_AT,218469_AT,203104_AT,203238_S_AT,224182_X_AT,204834_AT,228766_AT,219295_S_AT,238516_AT,230422_AT,236437_AT,201242_S_AT,210229_S_AT,205128_X_AT,214581_X_AT,237252_AT,1567054_AT,202877_S_A…	543	2819	19113	1.38598	0.362435	0.106425	0.409548
211144_x_at	TRGV9	M30894	1.0271	1.7135	1.66829	0.352876	0.976888	2.76836	1.6594		SP_PIR_KEYWORDS	disulfide bond	113	20.1068	0.000356723	205668_AT,222108_AT,1552807_A_AT,219890_AT,209555_S_AT,211100_X_AT,214040_S_AT,214546_S_AT,204682_AT,211596_S_AT,202752_X_AT,229225_AT,213258_AT,207169_X_AT,224215_S_AT,220491_AT,207857_AT,1555729_A_AT,204627_S_AT,203788_S_AT,218469_AT,203104_AT,203238_S_AT,224182_X_AT,204834_AT,228766_AT,219295_S_AT,238516_AT,230422_AT,236437_AT,201005_AT,201242_S_AT,210229_S_AT,205128_X_AT,214581_X_AT,237252_AT…	544	2924	19235	1.36645	0.144979	0.0221271	0.503111
215806_x_at	TRGV9	M13231	1.03296	1.6787	1.62513	0.341595	0.943417	2.7618	1.69943		UP_SEQ_FEATURE	topological domain:Cytoplasmic	127	22.5979	0.000495379	205668_AT,222108_AT,1552807_A_AT,212329_AT,219890_AT,209555_S_AT,211100_X_AT,211864_S_AT,1552256_A_AT,219326_S_AT,214546_S_AT,209681_AT,211596_S_AT,202687_S_AT,224596_AT,229225_AT,208962_S_AT,207169_X_AT,224215_S_AT,209281_S_AT,222364_AT,207857_AT,1555729_A_AT,204627_S_AT,205613_AT,212226_S_AT,219634_AT,203104_AT,203238_S_AT,227276_AT,226372_AT,202497_X_AT,224182_X_AT,228766_AT,209198_S_AT,221581…	543	3374	19113	1.32491	0.604294	0.169242	0.84173
203147_s_at	TRIM14	BE962483	1.06129	1.26638	1.19325	0.877421	2.41364	2.75084	2.30533		SP_PIR_KEYWORDS	glycoprotein	154	27.4021	0.000924826	222108_AT,205668_AT,1552807_A_AT,212329_AT,211100_X_AT,1552256_A_AT,1553602_AT,211596_S_AT,213258_AT,217432_S_AT,1555729_A_AT,204627_S_AT,219634_AT,203788_S_AT,218469_AT,203104_AT,227276_AT,204834_AT,228766_AT,219295_S_AT,210229_S_AT,205128_X_AT,225612_S_AT,202439_S_AT,214581_X_AT,220812_S_AT,202357_S_AT,202145_AT,223204_AT,205099_S_AT,204820_S_AT,217159_X_AT,210557_X_AT,211743_S_AT,226368_AT,155…	544	4318	19235	1.26105	0.333814	0.030762	1.2995
227034_at	36778	BE669553	1.21812	1.76882	1.45209	0.698922	1.91696	2.74274	1.88883		UP_SEQ_FEATURE	glycosylation site:N-linked (GlcNAc...)	146	25.9786	0.00224651	222108_AT,205668_AT,1552807_A_AT,212329_AT,211100_X_AT,1552256_A_AT,211596_S_AT,213258_AT,217432_S_AT,1555729_A_AT,204627_S_AT,219634_AT,218469_AT,203788_S_AT,203104_AT,227276_AT,204834_AT,228766_AT,219295_S_AT,210229_S_AT,205128_X_AT,225612_S_AT,202439_S_AT,214581_X_AT,220812_S_AT,202357_S_AT,202145_AT,223204_AT,205099_S_AT,204820_S_AT,217159_X_AT,210557_X_AT,211743_S_AT,226368_AT,1554519_AT,222…	543	4129	19113	1.24462	0.985123	0.451811	3.76404
205613_at	LOC51760	NM_016524	0.983331	1.05728	1.0752	1.78216	4.8856	2.7414	2.54966		GOTERM_CC_FAT	GO:0016021~integral to membrane	187	33.274	0.00290395	205668_AT,222108_AT,200831_S_AT,1552807_A_AT,212329_AT,211100_X_AT,1552256_A_AT,226338_AT,211596_S_AT,224596_AT,208962_S_AT,1555729_A_AT,204627_S_AT,205613_AT,219634_AT,203104_AT,227276_AT,228766_AT,209198_S_AT,221581_S_AT,203685_AT,225612_S_AT,214581_X_AT,1567054_AT,220812_S_AT,63825_AT,202145_AT,224308_S_AT,211144_X_AT,230323_S_AT,223204_AT,205099_S_AT,204820_S_AT,210557_X_AT,217159_X_AT,212281…	385	5297	12782	1.17206	0.594054	0.164986	3.83034
230363_s_at	INPP5F	BE858808	1.25852	1.58469	1.25917	1.06149	2.90894	2.74045	2.17639		GOTERM_CC_FAT	GO:0031224~intrinsic to membrane	191	33.9858	0.00497459	205668_AT,222108_AT,200831_S_AT,1552807_A_AT,212329_AT,211100_X_AT,1552256_A_AT,226338_AT,211596_S_AT,1554757_A_AT,224596_AT,208962_S_AT,1555729_A_AT,204627_S_AT,205613_AT,219634_AT,203104_AT,227276_AT,228766_AT,209198_S_AT,221581_S_AT,203685_AT,225612_S_AT,214581_X_AT,1567054_AT,220812_S_AT,63825_AT,202145_AT,224308_S_AT,211144_X_AT,230323_S_AT,223204_AT,205099_S_AT,204820_S_AT,210557_X_AT,21715…	385	5485	12782	1.1561	0.786895	0.198165	6.4781
239285_at		AI341227	0.925312	0.982289	1.06158	0.901868	2.47009	2.73886	2.57999		UP_SEQ_FEATURE	topological domain:Extracellular	97	17.2598	0.0124828	205668_AT,222108_AT,1552807_A_AT,219890_AT,209555_S_AT,211100_X_AT,211864_S_AT,1552256_A_AT,214546_S_AT,209681_AT,211596_S_AT,202687_S_AT,229225_AT,207169_X_AT,224215_S_AT,209281_S_AT,207857_AT,1555729_A_AT,204627_S_AT,203104_AT,203238_S_AT,227276_AT,202497_X_AT,224182_X_AT,228766_AT,221581_S_AT,238516_AT,230422_AT,201005_AT,201242_S_AT,235798_AT,214581_X_AT,237252_AT,1567054_AT,202877_S_AT,20223…	543	2719	19113	1.25572	1	0.769819	19.2884
205476_at	CCL20	NM_004591	1.98319	2.84923	1.43669	0.131179	0.357633	2.7263	1.89762		SP_PIR_KEYWORDS	receptor	59	10.4982	0.0242467	242218_AT,205668_AT,209555_S_AT,205579_AT,211100_X_AT,205786_S_AT,1552256_A_AT,205119_S_AT,1555689_AT,207697_X_AT,222877_AT,214546_S_AT,204786_S_AT,231747_AT,1555643_S_AT,205227_AT,206488_S_AT,214467_AT,221698_S_AT,229225_AT,206881_S_AT,236923_X_AT,207169_X_AT,218589_AT,207857_AT,1555729_A_AT,204627_S_AT,224392_S_AT,210772_AT,203104_AT,230735_AT,203238_S_AT,224341_X_AT,203887_S_AT,228766_AT,20581…	544	1583	19235	1.31785	0.999979	0.329071	29.3191
201243_s_at	ATP1B1	NM_001677	0.173582	0.3857	2.22201	1.27224	3.45573	2.71626	1.22244		SP_PIR_KEYWORDS	signal	104	18.5053	0.107766	205668_AT,222108_AT,1552807_A_AT,211100_X_AT,214040_S_AT,1553602_AT,204682_AT,211596_S_AT,229225_AT,213258_AT,207169_X_AT,217432_S_AT,224215_S_AT,220491_AT,207857_AT,204627_S_AT,203788_S_AT,218469_AT,203104_AT,203238_S_AT,227276_AT,224182_X_AT,204834_AT,219295_S_AT,238516_AT,204259_AT,236437_AT,210229_S_AT,205128_X_AT,214581_X_AT,202439_S_AT,237252_AT,202877_S_AT,220812_S_AT,202357_S_AT,202878_S_…	544	3250	19235	1.13147	1	0.60426	80.0507
201242_s_at	ATP1B1	BC000006	0.135297	0.21439	1.58458	1.07973	2.92902	2.71272	1.71195		UP_SEQ_FEATURE	signal peptide	104	18.5053	0.116551	205668_AT,222108_AT,1552807_A_AT,211100_X_AT,214040_S_AT,1553602_AT,204682_AT,211596_S_AT,229225_AT,213258_AT,207169_X_AT,217432_S_AT,224215_S_AT,220491_AT,207857_AT,204627_S_AT,203788_S_AT,218469_AT,203104_AT,203238_S_AT,227276_AT,224182_X_AT,204834_AT,219295_S_AT,238516_AT,204259_AT,236437_AT,210229_S_AT,205128_X_AT,214581_X_AT,202439_S_AT,237252_AT,202877_S_AT,220812_S_AT,202357_S_AT,202878_S_…	543	3250	19113	1.12636	1	0.9965	87.9249
225344_at	NCOA7	AL035689	0.816068	2.496	3.05857	0.189817	0.513308	2.70422	0.884147
219496_at	C2orf26	NM_023016	1.05327	1.69471	1.60899	0.689982	1.86264	2.69955	1.67779		Annotation Cluster 7	Enrichment Score: 2.62081500981784
216920_s_at	TRGV9	M27331	0.99615	1.57682	1.58291	0.356394	0.958316	2.68892	1.69872		Category	Term	Count	%	PValue	Genes	List Total	Pop Hits	Pop Total	Fold Enrichment	Bonferroni	Benjamini	FDR
236787_at		AW591809	0.53519	1.06182	1.984	2.10528	5.62341	2.6711	1.34632		INTERPRO	IPR006117:2-5-oligoadenylate synthetase, conserved site	4	0.711744	0.00010201	202869_AT,218400_AT,210797_S_AT,228607_AT,205552_S_AT	496	4	16659	33.5867	0.0881897	0.0881897	0.159003
204567_s_at	ABCG1	NM_004915	1.11724	1.511	1.35243	0.589272	1.56662	2.65857	1.96577		INTERPRO	IPR018952:2'-5'-oligoadenylate synthetase 1, domain 2/C-terminal	4	0.711744	0.00010201	202869_AT,218400_AT,210797_S_AT,228607_AT,205552_S_AT	496	4	16659	33.5867	0.0881897	0.0881897	0.159003
205685_at	CD86	BG236280	0.519511	0.724756	1.39507	0.974928	2.55551	2.62123	1.87892		INTERPRO	IPR006116:2-5-oligoadenylate synthetase, ubiquitin-like region	4	0.711744	0.000249382	202869_AT,218400_AT,210797_S_AT,228607_AT,205552_S_AT	496	5	16659	26.8694	0.202058	0.106724	0.388295
227556_at	NME7	AI094580	0.17007	0.365814	2.15096	1.19843	3.1278	2.60991	1.21337		SP_PIR_KEYWORDS	nucleotidyltransferase	5	0.88968	0.167306	223403_S_AT,202869_AT,218400_AT,228607_AT,205552_S_AT,205140_AT	544	76	19235	2.32621	1	0.672522	92.4852
222343_at	BCL2L11	AA629050	0.981596	1.03423	1.05362	1.26107	3.2884	2.60762	2.4749		GOTERM_MF_FAT	GO:0016779~nucleotidyltransferase activity	7	1.24555	0.181245	223403_S_AT,202869_AT,218400_AT,222490_AT,228607_AT,205552_S_AT,205140_AT,222839_S_AT	396	125	12983	1.83598	1	0.944953	95.1677
222877_at	NRP2	AK024680	0.554199	0.623206	1.12452	0.500514	1.29713	2.59159	2.30462
226416_at	3'HEXO	AL137679	0.445856	0.607385	1.36229	1.70275	4.40133	2.58484	1.89742		Annotation Cluster 8	Enrichment Score: 2.510432451000056
224327_s_at	DGAT2	AB048286	0.399709	0.678206	1.69675	0.713977	1.84453	2.58346	1.5226		Category	Term	Count	%	PValue	Genes	List Total	Pop Hits	Pop Total	Fold Enrichment	Bonferroni	Benjamini	FDR
209513_s_at	C9orf99	BC004331	0.848392	1.25628	1.48077	1.30835	3.36811	2.57433	1.7385		GOTERM_CC_FAT	GO:0005887~integral to plasma membrane	59	10.4982	0.000138363	205668_AT,219890_AT,209555_S_AT,205579_AT,205786_S_AT,1568964_X_AT,1552256_A_AT,207697_X_AT,214546_S_AT,204786_S_AT,231747_AT,202687_S_AT,205227_AT,206488_S_AT,214467_AT,202752_X_AT,216905_S_AT,216920_S_AT,236923_X_AT,207169_X_AT,224215_S_AT,209281_S_AT,205992_S_AT,204627_S_AT,224392_S_AT,205417_S_AT,203104_AT,209813_X_AT,230735_AT,203238_S_AT,224341_X_AT,203887_S_AT,217507_AT,228766_AT,209198_S_…	385	1188	12782	1.64882	0.0419884	0.0419884	0.185659
217996_at	PHLDA1	AA576961	1.09087	1.80211	1.65199	0.87045	2.23439	2.56694	1.55385		GOTERM_CC_FAT	GO:0031226~intrinsic to plasma membrane	59	10.4982	0.00025128	205668_AT,219890_AT,209555_S_AT,205579_AT,205786_S_AT,1568964_X_AT,1552256_A_AT,207697_X_AT,214546_S_AT,204786_S_AT,231747_AT,202687_S_AT,205227_AT,206488_S_AT,214467_AT,202752_X_AT,216905_S_AT,216920_S_AT,236923_X_AT,207169_X_AT,224215_S_AT,209281_S_AT,205992_S_AT,204627_S_AT,224392_S_AT,205417_S_AT,203104_AT,209813_X_AT,230735_AT,203238_S_AT,224341_X_AT,203887_S_AT,217507_AT,228766_AT,209198_S_…	385	1215	12782	1.61218	0.0749493	0.0382044	0.336939
1563088_a_at	LOC284837	BC034348	0.864078	0.982113	1.1366	1.19085	3.05129	2.56228	2.25433		UP_SEQ_FEATURE	topological domain:Extracellular	97	17.2598	0.0124828	205668_AT,222108_AT,1552807_A_AT,219890_AT,209555_S_AT,211100_X_AT,211864_S_AT,1552256_A_AT,214546_S_AT,209681_AT,211596_S_AT,202687_S_AT,229225_AT,207169_X_AT,224215_S_AT,209281_S_AT,207857_AT,1555729_A_AT,204627_S_AT,203104_AT,203238_S_AT,227276_AT,202497_X_AT,224182_X_AT,228766_AT,221581_S_AT,238516_AT,230422_AT,201005_AT,201242_S_AT,235798_AT,214581_X_AT,237252_AT,1567054_AT,202877_S_AT,20223…	543	2719	19113	1.25572	1	0.769819	19.2884
218100_s_at	ESRRBL1	NM_018010	1.04309	1.30241	1.2486	0.945093	2.38451	2.52304	2.02069		GOTERM_CC_FAT	GO:0044459~plasma membrane part	84	14.9466	0.0143224	205668_AT,219890_AT,209555_S_AT,1552256_A_AT,214546_S_AT,202687_S_AT,202752_X_AT,202760_S_AT,207169_X_AT,230802_AT,224215_S_AT,209281_S_AT,204627_S_AT,205613_AT,213797_AT,203104_AT,203238_S_AT,209083_AT,209198_S_AT,228766_AT,238516_AT,1554539_A_AT,201005_AT,236437_AT,201242_S_AT,1554800_AT,223553_S_AT,237252_AT,226694_AT,207237_AT,202145_AT,209301_AT,228910_AT,204567_S_AT,34210_AT,211144_X_AT,205…	385	2203	12782	1.26591	0.988576	0.360586	17.6126
228562_at	ZBTB10	N29918	1.0017	1.25215	1.25002	0.473354	1.18582	2.50515	2.00408		GOTERM_CC_FAT	GO:0005886~plasma membrane	130	23.1317	0.0451164	205668_AT,222108_AT,1552807_A_AT,219890_AT,209555_S_AT,211864_S_AT,1552256_A_AT,214546_S_AT,209681_AT,202687_S_AT,202752_X_AT,202760_S_AT,229225_AT,213258_AT,207169_X_AT,224215_S_AT,230802_AT,209281_S_AT,1555729_A_AT,204627_S_AT,205613_AT,212226_S_AT,213797_AT,203104_AT,203238_S_AT,202497_X_AT,209083_AT,228766_AT,209198_S_AT,221581_S_AT,204466_S_AT,238516_AT,230422_AT,1554539_A_AT,225987_AT,23643…	385	3777	12782	1.14271	0.999999	0.548454	46.2055
222108_at	AMIGO2	AC004010	0.671625	0.71967	1.07154	1.19223	2.97937	2.49898	2.33215
205076_s_at	CRA	NM_006697	0.816352	1.3323	1.63202	0.378797	0.946554	2.49884	1.53114		Annotation Cluster 9	Enrichment Score: 2.434792428729747
222451_s_at	ZDHHC9	BC003128	0.996477	1.04097	1.04465	0.639913	1.56575	2.44681	2.34224		Category	Term	Count	%	PValue	Genes	List Total	Pop Hits	Pop Total	Fold Enrichment	Bonferroni	Benjamini	FDR
201063_at	RCN1	NM_002901	0.439809	0.532938	1.21175	0.476643	1.16474	2.44362	2.01661		SP_PIR_KEYWORDS	chemotaxis	11	1.9573	3.29472e-05	219161_S_AT,214038_AT,205476_AT,206336_AT,205119_S_AT,230422_AT,210772_AT,221463_AT,208075_S_AT,216598_S_AT,223451_S_AT,203535_AT	544	72	19235	5.40199	0.0143599	0.00480975	0.0465667
232687_at		AK026379	0.807518	1.58344	1.96087	1.0688	2.57653	2.41068	1.22939		KEGG_PATHWAY	hsa04060:Cytokine-cytokine receptor interaction	23	4.09253	0.000260823	214581_X_AT,206295_AT,205403_AT,205476_AT,217371_S_AT,204786_S_AT,216598_S_AT,205099_S_AT,210557_X_AT,202687_S_AT,205227_AT,210512_S_AT,208304_AT,221463_AT,205992_S_AT,206341_AT,206336_AT,211372_S_AT,203104_AT,230735_AT,214038_AT,206991_S_AT,221085_AT,238516_AT,208075_S_AT,210229_S_AT,205098_AT	191	262	5085	2.33714	0.0378711	0.0378711	0.310301
218999_at	FLJ11000	NM_018295	0.316703	0.466739	1.47374	0.523598	1.24999	2.38731	1.6199		SP_PIR_KEYWORDS	cytokine	15	2.66904	0.000644248	219161_S_AT,206295_AT,205992_S_AT,205476_AT,221577_X_AT,206336_AT,217371_S_AT,216598_S_AT,210557_X_AT,218469_AT,202687_S_AT,214038_AT,221085_AT,221463_AT,208075_S_AT,210229_S_AT,223451_S_AT	544	181	19235	2.93026	0.246417	0.0278952	0.906917
202907_s_at	NBS1	NM_002485	0.616847	0.953002	1.54496	0.63987	1.52611	2.38503	1.54375		GOTERM_MF_FAT	GO:0005125~cytokine activity	16	2.84698	0.000921099	219161_S_AT,206295_AT,205992_S_AT,205476_AT,221577_X_AT,206336_AT,217371_S_AT,216598_S_AT,210557_X_AT,218469_AT,202687_S_AT,214038_AT,210512_S_AT,221085_AT,221463_AT,208075_S_AT,210229_S_AT,223451_S_AT	396	195	12983	2.69008	0.487321	0.487321	1.38654
202906_s_at	NBS1	AF049895	0.6001	0.955543	1.59231	0.593538	1.41185	2.3787	1.49387		SP_PIR_KEYWORDS	inflammatory response	9	1.60142	0.00145953	214038_AT,221698_S_AT,224341_X_AT,205476_AT,203645_S_AT,215049_X_AT,221463_AT,208075_S_AT,216598_S_AT,206584_AT	544	77	19235	4.13281	0.47334	0.0418459	2.04364
217299_s_at	NBS1	AK001017	0.630551	0.9291	1.47347	0.656227	1.55431	2.36855	1.60746		GOTERM_MF_FAT	GO:0008009~chemokine activity	7	1.24555	0.00255459	219161_S_AT,214038_AT,205476_AT,206336_AT,221463_AT,208075_S_AT,216598_S_AT,223451_S_AT	396	46	12983	4.98908	0.843461	0.60435	3.80139
1559777_at		AK057428	0.928945	1.16041	1.24917	0.359125	0.850245	2.36754	1.8953		GOTERM_MF_FAT	GO:0042379~chemokine receptor binding	7	1.24555	0.00353351	219161_S_AT,214038_AT,205476_AT,206336_AT,221463_AT,208075_S_AT,216598_S_AT,223451_S_AT	396	49	12983	4.68362	0.923183	0.473542	5.22197
212830_at	EGFL5	W68084	1.19575	2.01117	1.68193	0.62378	1.47	2.35659	1.40113		PIR_SUPERFAMILY	PIRSF001950:small inducible chemokine, C/CC types	5	0.88968	0.0051432	214038_AT,205476_AT,221463_AT,208075_S_AT,216598_S_AT	232	23	7396	6.93028	0.748908	0.498909	6.54777
226662_at	STX17	AW085575	0.955254	1.07189	1.1221	0.489175	1.14742	2.34563	2.09039		INTERPRO	IPR000827:Small chemokine, C-C group, conserved site	5	0.88968	0.00593345	214038_AT,205476_AT,221463_AT,208075_S_AT,216598_S_AT	496	25	16659	6.71734	0.995419	0.592465	8.8651
219863_at	CEB1	NM_016323	0.769984	1.33332	1.73162	0.403678	0.942698	2.33527	1.34861		INTERPRO	IPR001811:Small chemokine, interleukin-8-like	6	1.06762	0.00704251	214038_AT,205476_AT,206336_AT,221463_AT,208075_S_AT,216598_S_AT	496	41	16659	4.91513	0.998332	0.598969	10.4383
223275_at	PRMT6	BC002729	1.03884	1.36509	1.31405	1.04898	2.44797	2.33367	1.77594		SMART	SM00199:SCY	6	1.06762	0.00874467	214038_AT,205476_AT,206336_AT,221463_AT,208075_S_AT,216598_S_AT	286	41	9079	4.64557	0.841889	0.459261	10.5031
1568964_x_at	SPN	BC035510	1.04766	0.91702	0.875301	0.976116	2.27215	2.32774	2.65936		PIR_SUPERFAMILY	PIRSF500572:small inducible cytokine, A2 type	3	0.533808	0.00912624	214038_AT,208075_S_AT,216598_S_AT	232	5	7396	19.1276	0.914314	0.559137	11.3439
225353_s_at	C1QG	AI184968	0.285164	0.332857	1.16725	0.990419	2.30018	2.32243	1.98966		KEGG_PATHWAY	hsa04062:Chemokine signaling pathway	13	2.31317	0.0461145	227824_AT,205476_AT,206336_AT,209685_S_AT,209615_S_AT,216598_S_AT,205099_S_AT,207419_S_AT,226507_AT,207957_S_AT,214038_AT,213222_AT,206991_S_AT,208304_AT,221463_AT,208075_S_AT,227817_AT,205098_AT	191	187	5085	1.8508	0.999076	0.687938	43.0204
219312_s_at	ZBTB10	NM_023929	1.39607	1.39419	0.998648	0.707175	1.63127	2.30674	2.30986		BBID	109.Chemokine_families	6	1.06762	0.0468564	214038_AT,205476_AT,206336_AT,221463_AT,208075_S_AT,216598_S_AT	31	25	358	2.77161	0.872999	0.872999	36.0195
203887_s_at	THBD	NM_000361	0.811326	1.48462	1.82987	0.699246	1.60978	2.30216	1.2581		SP_PIR_KEYWORDS	Pyrrolidone carboxylic acid	5	0.88968	0.120764	202953_AT,214038_AT,1555349_A_AT,208075_S_AT,202803_S_AT,216598_S_AT	544	67	19235	2.63869	1	0.610025	83.7883
1569095_at		BC016366	0.733025	0.881652	1.20276	0.304441	0.697866	2.29228	1.90586
202730_s_at	PDCD4	NM_014456	0.915594	1.57849	1.72401	0.878144	2.00849	2.2872	1.32667		Annotation Cluster 10	Enrichment Score: 2.346533688709843
200789_at	ECH1	NM_001398	0.840844	1.08815	1.29412	1.38052	3.13499	2.27087	1.75476		Category	Term	Count	%	PValue	Genes	List Total	Pop Hits	Pop Total	Fold Enrichment	Bonferroni	Benjamini	FDR
44783_s_at	HEY1	R61374	2.42615	3.13143	1.2907	0.57301	1.29859	2.26625	1.75583		GOTERM_BP_FAT	GO:0008203~cholesterol metabolic process	12	2.13523	0.0001167	242218_AT,201432_AT,212329_AT,200862_AT,202426_S_AT,1552256_A_AT,202003_S_AT,204567_S_AT,225985_AT,208158_S_AT,201790_S_AT,206932_AT,202449_S_AT,211922_S_AT	417	92	13528	4.23147	0.247896	0.0234605	0.205113
203888_at	THBD	NM_000361	0.932641	1.64463	1.76341	0.726517	1.63997	2.25731	1.28008		GOTERM_BP_FAT	GO:0016125~sterol metabolic process	12	2.13523	0.00026954	242218_AT,201432_AT,212329_AT,200862_AT,202426_S_AT,1552256_A_AT,202003_S_AT,204567_S_AT,225985_AT,208158_S_AT,201790_S_AT,206932_AT,202449_S_AT,211922_S_AT	417	101	13528	3.85441	0.482133	0.0379685	0.473147
225712_at	GEMIN5	AW024563	0.558048	0.665837	1.19315	0.598956	1.3478	2.25025	1.88597		GOTERM_BP_FAT	GO:0016126~sterol biosynthetic process	5	0.88968	0.0217471	225985_AT,201790_S_AT,206932_AT,200862_AT,202003_S_AT	417	35	13528	4.63446	1	0.380721	32.0787
209250_at	DEGS	BC000961	0.963788	1.18109	1.22547	0.746087	1.6691	2.23714	1.82553		GOTERM_BP_FAT	GO:0008202~steroid metabolic process	13	2.31317	0.022397	242218_AT,201432_AT,212329_AT,200862_AT,202426_S_AT,1552256_A_AT,202003_S_AT,204567_S_AT,216594_X_AT,225985_AT,208158_S_AT,201790_S_AT,206932_AT,202449_S_AT,211922_S_AT	417	202	13528	2.0878	1	0.384317	32.8683
230178_s_at	STATIP1	BE672676	1.05075	1.04005	0.989813	0.917129	2.05039	2.23566	2.25867		GOTERM_BP_FAT	GO:0006694~steroid biosynthetic process	6	1.06762	0.120794	225985_AT,201790_S_AT,206932_AT,200862_AT,1552256_A_AT,202003_S_AT	417	85	13528	2.28997	1	0.715488	89.6157
222364_at		AW971205	1.01992	0.996531	0.977067	0.463532	1.03354	2.22971	2.28205
206932_at	CH25H	NM_003956	2.1811	1.97517	0.905584	1.31235	2.92499	2.22882	2.46119		Annotation Cluster 11	Enrichment Score: 2.078718513700649
204351_at	S100P	NM_005980	0.909719	1.1736	1.29007	1.128	2.49921	2.21561	1.71744		Category	Term	Count	%	PValue	Genes	List Total	Pop Hits	Pop Total	Fold Enrichment	Bonferroni	Benjamini	FDR
203315_at	NCK2	BC000103	0.816729	0.886727	1.08571	1.00092	2.21619	2.21415	2.03937		UP_SEQ_FEATURE	domain:TLD	3	0.533808	0.00758305	223879_S_AT,225344_AT,235529_X_AT	543	5	19113	21.1193	0.999999	0.694813	12.1777
238623_at	MAP3K4	AI633559	0.901763	1.28358	1.42342	1.04455	2.29922	2.20116	1.54639		INTERPRO	IPR006571:TLDc	3	0.533808	0.00830157	223879_S_AT,225344_AT,235529_X_AT	496	5	16659	20.152	0.999471	0.610556	12.1934
224341_x_at	TLR4	U93091	0.685092	1.13886	1.66235	0.705571	1.54567	2.19066	1.31781		SMART	SM00584:TLDc	3	0.533808	0.00922232	223879_S_AT,225344_AT,235529_X_AT	286	5	9079	19.0469	0.857109	0.385175	11.0465
202869_at	OAS1	NM_016816	0.842303	1.02544	1.21742	0.3858	0.844306	2.18846	1.79762
202905_x_at	NBS1	AI796269	0.746882	0.991897	1.32805	0.747092	1.62795	2.17905	1.64079		Annotation Cluster 12	Enrichment Score: 2.0424772139885876
226064_s_at	DGAT2	AW469523	0.502259	0.72247	1.43844	0.817224	1.77966	2.17769	1.51392		Category	Term	Count	%	PValue	Genes	List Total	Pop Hits	Pop Total	Fold Enrichment	Bonferroni	Benjamini	FDR
1554539_a_at	RHOF	BC018208	0.570253	0.840192	1.47337	3.30615	7.13727	2.15878	1.4652		GOTERM_BP_FAT	GO:0046649~lymphocyte activation	17	3.02491	0.000435522	209544_AT,224838_AT,205686_S_AT,205786_S_AT,217299_S_AT,1568964_X_AT,1555689_AT,217371_S_AT,205685_AT,202906_S_AT,210895_S_AT,1554519_AT,221698_S_AT,202905_X_AT,203315_AT,228131_AT,1552386_AT,208694_AT,205992_S_AT,224837_AT,209545_S_AT,203728_AT,217507_AT,210423_S_AT,221581_S_AT,202907_S_AT,203685_AT	417	199	13528	2.77136	0.6547	0.0471842	0.763457
1554519_at	CD80	BC042665	0.624086	0.728409	1.16716	0.377453	0.808899	2.14304	1.83611		GOTERM_BP_FAT	GO:0042110~T cell activation	11	1.9573	0.00549401	209544_AT,208694_AT,205686_S_AT,205992_S_AT,205786_S_AT,1568964_X_AT,1555689_AT,217371_S_AT,205685_AT,210895_S_AT,209545_S_AT,1554519_AT,221698_S_AT,210423_S_AT,217507_AT,203315_AT,203685_AT	417	126	13528	2.83217	0.999999	0.189515	9.23743
1555416_a_at	ALOX15B	AF468053	0.874669	0.932513	1.06613	2.71771	5.80498	2.13598	2.00349		GOTERM_BP_FAT	GO:0042098~T cell proliferation	5	0.88968	0.00883024	209544_AT,210895_S_AT,205686_S_AT,209545_S_AT,205992_S_AT,217507_AT,210423_S_AT,205786_S_AT,217371_S_AT,205685_AT	417	27	13528	6.00764	1	0.242376	14.4476
212523_s_at	KIAA0146	D63480	0.898263	1.01762	1.13287	0.940864	2.00368	2.12961	1.87983		GOTERM_BP_FAT	GO:0046651~lymphocyte proliferation	6	1.06762	0.00895684	209544_AT,210895_S_AT,205686_S_AT,209545_S_AT,205992_S_AT,217507_AT,210423_S_AT,205786_S_AT,217371_S_AT,203685_AT,205685_AT	417	42	13528	4.63446	1	0.240069	14.6397
235466_s_at		AI677948	1.18846	1.24954	1.0514	0.857938	1.81302	2.11323	2.00993		GOTERM_BP_FAT	GO:0032943~mononuclear cell proliferation	6	1.06762	0.0108789	209544_AT,210895_S_AT,205686_S_AT,209545_S_AT,205992_S_AT,217507_AT,210423_S_AT,205786_S_AT,217371_S_AT,203685_AT,205685_AT	417	44	13528	4.42381	1	0.261711	17.5059
212281_s_at	MAC30	BF038366	0.568351	0.762648	1.34186	1.15526	2.43948	2.11164	1.57366		GOTERM_BP_FAT	GO:0070661~leukocyte proliferation	6	1.06762	0.0108789	209544_AT,210895_S_AT,205686_S_AT,209545_S_AT,205992_S_AT,217507_AT,210423_S_AT,205786_S_AT,217371_S_AT,203685_AT,205685_AT	417	44	13528	4.42381	1	0.261711	17.5059
235010_at		AA833832	0.948037	1.35927	1.43377	0.960652	2.02494	2.10788	1.47017		GOTERM_BP_FAT	GO:0034097~response to cytokine stimulus	5	0.88968	0.225143	209544_AT,209083_AT,209545_S_AT,217507_AT,210423_S_AT,204466_S_AT,203685_AT	417	79	13528	2.05324	1	0.856253	98.8752
213895_at	EMP1	BF445047	1.12108	1.75009	1.56107	0.301202	0.634847	2.10771	1.35017
225546_at	EEF2K	W68180	0.833457	0.914857	1.09767	2.03874	4.26341	2.0912	1.90513		Annotation Cluster 13	Enrichment Score: 1.9823187954673172
218513_at	FLJ11184	NM_018352	0.952502	1.18844	1.2477	0.978704	2.04644	2.09097	1.67586		Category	Term	Count	%	PValue	Genes	List Total	Pop Hits	Pop Total	Fold Enrichment	Bonferroni	Benjamini	FDR
209459_s_at	ABAT	AF237813	0.599598	0.634963	1.05898	1.42705	2.98376	2.09086	1.97441		UP_SEQ_FEATURE	lipid moiety-binding region:S-palmitoyl cysteine	13	2.31317	0.00561365	236923_X_AT,218589_AT,226694_AT,209555_S_AT,205579_AT,207237_AT,204036_AT,224392_S_AT,225622_AT,1552613_S_AT,1553962_S_AT,206488_S_AT,225626_AT,202760_S_AT,228766_AT,221581_S_AT,206991_S_AT,201005_AT,204037_AT,204038_S_AT	543	181	19113	2.5281	0.999973	0.689727	9.15678
1557116_at		BM980001	0.691627	0.742698	1.07384	0.71832	1.50001	2.08822	1.94463		SP_PIR_KEYWORDS	palmitate	14	2.4911	0.00767768	236923_X_AT,218589_AT,226694_AT,218078_S_AT,209555_S_AT,205579_AT,207237_AT,204036_AT,224392_S_AT,225622_AT,226171_AT,1552613_S_AT,1553962_S_AT,206488_S_AT,225626_AT,202760_S_AT,228766_AT,221581_S_AT,206991_S_AT,201005_AT,204037_AT,204038_S_AT	544	213	19235	2.32403	0.966072	0.14881	10.3231
233899_x_at	ZBTB10	AK024296	1.15828	1.84344	1.59154	0.814439	1.69918	2.08632	1.31088		SP_PIR_KEYWORDS	lipoprotein	28	4.98221	0.0262161	226694_AT,203006_AT,209555_S_AT,207237_AT,205579_AT,202145_AT,201707_AT,1552256_A_AT,226171_AT,225622_AT,210664_S_AT,204661_AT,34210_AT,1554757_A_AT,206488_S_AT,225626_AT,202270_AT,202760_S_AT,213258_AT,236923_X_AT,218589_AT,218078_S_AT,205715_AT,224392_S_AT,204036_AT,1557116_AT,1552613_S_AT,207419_S_AT,1553962_S_AT,228607_AT,228766_AT,202269_X_AT,221581_S_AT,206991_S_AT,1554539_A_AT,201005_AT,20…	544	642	19235	1.54211	0.999991	0.340659	31.3093
240232_at		AA503803	0.618089	0.677424	1.096	0.49819	1.03477	2.07706	1.89513
227502_at	FLJ10842	AV649579	1.46552	1.72421	1.17652	0.709556	1.47326	2.07631	1.76479		Annotation Cluster 14	Enrichment Score: 1.9481567618372457
229225_at	NRP2	N90777	0.544522	0.693585	1.27375	0.619228	1.28447	2.0743	1.6285		Category	Term	Count	%	PValue	Genes	List Total	Pop Hits	Pop Total	Fold Enrichment	Bonferroni	Benjamini	FDR
225545_at	EEF2K	BF001312	0.874378	1.07066	1.22449	1.58318	3.27784	2.07041	1.69084		GOTERM_BP_FAT	GO:0051149~positive regulation of muscle cell differentiation	4	0.711744	0.00294856	204392_AT,211597_S_AT,200921_S_AT,200920_S_AT,203685_AT	417	10	13528	12.9765	0.999259	0.124957	5.06246
203658_at	SLC25A20	BC001689	0.556535	0.917933	1.64937	1.11988	2.3136	2.06594	1.25256		GOTERM_BP_FAT	GO:0051147~regulation of muscle cell differentiation	6	1.06762	0.00653381	215253_S_AT,204392_AT,211597_S_AT,200921_S_AT,200920_S_AT,203358_S_AT,208370_S_AT,203685_AT	417	39	13528	4.99096	1	0.212448	10.8926
204627_s_at	ITGB3	M35999	1.0206	1.92479	1.88594	0.596284	1.22941	2.06178	1.09324		GOTERM_BP_FAT	GO:0051153~regulation of striated muscle cell differentiation	4	0.711744	0.0742597	211597_S_AT,200921_S_AT,200920_S_AT,203358_S_AT,203685_AT	417	32	13528	4.05516	1	0.608226	74.27
203358_s_at	EZH2	NM_004456	0.600681	0.649386	1.08108	1.0425	2.1154	2.02916	1.87697
212831_at	EGFL5	BF110421	1.02007	1.82686	1.79092	0.756616	1.53352	2.02681	1.13172		Annotation Cluster 15	Enrichment Score: 1.9305266343126166
200831_s_at	SCD	AA678241	0.527825	0.910868	1.7257	1.15197	2.32752	2.02046	1.1708		Category	Term	Count	%	PValue	Genes	List Total	Pop Hits	Pop Total	Fold Enrichment	Bonferroni	Benjamini	FDR
208913_at	GGA2	AA868560	0.828913	0.985968	1.18947	1.31459	2.64364	2.011	1.69067		GOTERM_BP_FAT	GO:0030334~regulation of cell migration	15	2.66904	0.000730746	228490_AT,63825_AT,232406_AT,204627_S_AT,212310_AT,1552256_A_AT,218469_AT,210557_X_AT,209083_AT,203940_S_AT,221898_AT,210512_S_AT,1555416_A_AT,209099_X_AT,1556423_AT,236437_AT,242517_AT,216268_S_AT,203685_AT	417	169	13528	2.8794	0.832103	0.051129	1.27785
205552_s_at	OAS1	NM_002534	0.588086	0.952791	1.62016	0.45437	0.912106	2.00741	1.23902		GOTERM_BP_FAT	GO:0040012~regulation of locomotion	16	2.84698	0.000879221	228490_AT,63825_AT,232406_AT,204627_S_AT,212310_AT,1552256_A_AT,218469_AT,210557_X_AT,209083_AT,203940_S_AT,221898_AT,204466_S_AT,210512_S_AT,1555416_A_AT,209099_X_AT,1556423_AT,236437_AT,242517_AT,216268_S_AT,203685_AT	417	192	13528	2.70344	0.88318	0.0578986	1.53559
219014_at	PLAC8	NM_016619	1.31536	1.46413	1.1131	0.353526	0.707379	2.00092	1.79761		GOTERM_BP_FAT	GO:0051270~regulation of cell motion	15	2.66904	0.00259125	228490_AT,63825_AT,232406_AT,204627_S_AT,212310_AT,1552256_A_AT,218469_AT,210557_X_AT,209083_AT,203940_S_AT,221898_AT,210512_S_AT,1555416_A_AT,209099_X_AT,1556423_AT,236437_AT,242517_AT,216268_S_AT,203685_AT	417	193	13528	2.52134	0.998224	0.121249	4.46211
1555689_at	CD80	AY081815	0.674015	0.71485	1.06059	0.671772	1.34156	1.99705	1.88297		GOTERM_BP_FAT	GO:0030336~negative regulation of cell migration	7	1.24555	0.00787828	228490_AT,63825_AT,203940_S_AT,212310_AT,1555416_A_AT,1556423_AT,242517_AT,203685_AT,218469_AT	417	57	13528	3.98401	1	0.229647	12.9905
236488_s_at		AI683805	1.64766	1.86705	1.13315	0.595397	1.18804	1.99537	1.76091		GOTERM_BP_FAT	GO:0040013~negative regulation of locomotion	7	1.24555	0.0108844	228490_AT,63825_AT,203940_S_AT,212310_AT,1555416_A_AT,1556423_AT,242517_AT,203685_AT,218469_AT	417	61	13528	3.72277	1	0.259303	17.5139
212139_at	GCN1L1	D86973	0.887345	0.911981	1.02776	1.37632	2.74536	1.99472	1.94083		GOTERM_BP_FAT	GO:0001894~tissue homeostasis	7	1.24555	0.0126574	207419_S_AT,1566001_AT,202450_S_AT,209083_AT,210512_S_AT,203685_AT,210557_X_AT	417	63	13528	3.60458	1	0.289433	20.0769
210069_at	CPT1B	U62733	0.883449	0.848255	0.960163	0.730568	1.45586	1.99277	2.07545		GOTERM_BP_FAT	GO:0051271~negative regulation of cell motion	7	1.24555	0.0126574	228490_AT,63825_AT,203940_S_AT,212310_AT,1555416_A_AT,1556423_AT,242517_AT,203685_AT,218469_AT	417	63	13528	3.60458	1	0.289433	20.0769
205816_at	ITGB8	NM_002214	1.23398	1.31313	1.06414	0.264468	0.526876	1.99221	1.87213		GOTERM_BP_FAT	GO:0048871~multicellular organismal homeostasis	8	1.42349	0.015611	207419_S_AT,1566001_AT,202450_S_AT,209083_AT,217507_AT,210423_S_AT,210512_S_AT,203685_AT,210557_X_AT	417	85	13528	3.05329	1	0.321554	24.1803
239288_at	TNIK	BF431017	1.17129	2.02189	1.7262	0.959523	1.90491	1.98526	1.15008		GOTERM_BP_FAT	GO:0060249~anatomical structure homeostasis	9	1.60142	0.0164313	207419_S_AT,1566001_AT,208694_AT,202450_S_AT,209083_AT,217299_S_AT,210512_S_AT,202907_S_AT,202905_X_AT,203685_AT,202906_S_AT,210557_X_AT	417	106	13528	2.75445	1	0.332637	25.2843
205417_s_at	DAG1	NM_004393	0.908347	1.00174	1.10281	1.09085	2.15639	1.9768	1.7925		GOTERM_BP_FAT	GO:0030335~positive regulation of cell migration	8	1.42349	0.0196535	209083_AT,221898_AT,212310_AT,1552256_A_AT,210512_S_AT,236437_AT,203685_AT,210557_X_AT	417	89	13528	2.91607	1	0.361497	29.4755
201707_at	PEX19	NM_002857	1.13364	1.31721	1.16193	1.10756	2.17023	1.95946	1.68639		GOTERM_BP_FAT	GO:0051272~positive regulation of cell motion	8	1.42349	0.0313057	209083_AT,221898_AT,212310_AT,1552256_A_AT,210512_S_AT,236437_AT,203685_AT,210557_X_AT	417	98	13528	2.64827	1	0.430275	42.8545
205530_at	ETFDH	NM_004453	0.853917	1.1079	1.29743	0.924636	1.81164	1.95931	1.51015		GOTERM_BP_FAT	GO:0040017~positive regulation of locomotion	8	1.42349	0.0313057	209083_AT,221898_AT,212310_AT,1552256_A_AT,210512_S_AT,236437_AT,203685_AT,210557_X_AT	417	98	13528	2.64827	1	0.430275	42.8545
203973_s_at	CEBPD	NM_005195	1.19748	1.41397	1.18079	0.816903	1.59722	1.95521	1.65585		GOTERM_BP_FAT	GO:0048872~homeostasis of number of cells	7	1.24555	0.0877255	209083_AT,203728_AT,222343_AT,210512_S_AT,206341_AT,203685_AT,1555372_AT,225606_AT,210557_X_AT	417	100	13528	2.27089	1	0.638944	80.1169
229480_at		AI341053	1.30032	1.19393	0.91818	0.899343	1.75808	1.95485	2.12905		GOTERM_BP_FAT	GO:0048873~homeostasis of number of cells within a tissue	3	0.533808	0.0947127	209083_AT,203685_AT,210557_X_AT	417	17	13528	5.72493	1	0.653766	82.6325
243465_at		AI033097	0.253611	0.448229	1.76739	0.619595	1.2099	1.95272	1.10487
200710_at	ACADVL	NM_000018	0.568764	0.814126	1.4314	1.44159	2.81186	1.95053	1.36268		Annotation Cluster 16	Enrichment Score: 1.8864005583143322
229670_at		BF056369	1.96084	1.85057	0.943764	0.422884	0.815752	1.92902	2.04397		Category	Term	Count	%	PValue	Genes	List Total	Pop Hits	Pop Total	Fold Enrichment	Bonferroni	Benjamini	FDR
1553364_at	PNPLA1	NM_173676	1.10394	1.39579	1.26437	0.528492	1.01918	1.92846	1.52523		GOTERM_BP_FAT	GO:0006631~fatty acid metabolic process	21	3.73665	3.08835e-06	200831_S_AT,242218_AT,208964_S_AT,218869_AT,202003_S_AT,242775_AT,210069_AT,200789_AT,206932_AT,201007_AT,1555416_A_AT,200710_AT,222592_S_AT,208962_S_AT,208963_X_AT,203980_AT,218322_S_AT,225985_AT,221898_AT,204466_S_AT,200832_S_AT,209250_AT,214285_AT,215813_S_AT,205530_AT,205128_X_AT	417	198	13528	3.44074	0.00751033	0.00125566	0.00543323
212611_at	DTX4	AV728526	0.859356	1.07984	1.25657	1.16344	2.23602	1.92191	1.52949		SP_PIR_KEYWORDS	lipid synthesis	11	1.9573	0.000447648	200831_S_AT,208964_S_AT,200862_AT,218869_AT,225985_AT,224327_S_AT,201790_S_AT,206932_AT,200832_S_AT,209250_AT,226064_S_AT,208962_S_AT,215813_S_AT,239108_AT,205128_X_AT,208963_X_AT	544	98	19235	3.96881	0.178449	0.0216034	0.630973
220419_s_at	USP25	NM_013396	0.88001	1.42967	1.62461	0.683259	1.31295	1.9216	1.18281		GOTERM_BP_FAT	GO:0008610~lipid biosynthetic process	20	3.55872	0.00527797	200831_S_AT,208964_S_AT,218869_AT,1552256_A_AT,202003_S_AT,201790_S_AT,51146_AT,210069_AT,206932_AT,228667_AT,1555416_A_AT,208962_S_AT,208963_X_AT,200862_AT,224327_S_AT,225985_AT,200832_S_AT,209250_AT,214285_AT,226064_S_AT,215813_S_AT,219374_S_AT,239108_AT,205128_X_AT,225612_S_AT	417	323	13528	2.00875	0.999998	0.185387	8.88993
231412_at		H04388	0.843536	0.968882	1.1486	0.746747	1.4349	1.92154	1.67295		SP_PIR_KEYWORDS	Fatty acid biosynthesis	6	1.06762	0.00699562	225985_AT,200831_S_AT,208964_S_AT,218869_AT,209250_AT,200832_S_AT,215813_S_AT,208962_S_AT,205128_X_AT,208963_X_AT	544	43	19235	4.93374	0.954127	0.142808	9.44776
228762_at	LFNG	AW151924	0.916945	1.21542	1.32551	0.727252	1.39634	1.92002	1.44852		GOTERM_BP_FAT	GO:0006633~fatty acid biosynthetic process	8	1.42349	0.0107097	225985_AT,200831_S_AT,208964_S_AT,206932_AT,218869_AT,209250_AT,200832_S_AT,1555416_A_AT,215813_S_AT,208962_S_AT,205128_X_AT,208963_X_AT	417	79	13528	3.28519	1	0.260741	17.2572
228469_at	PPID	BF431902	0.854681	1.01631	1.18911	1.11241	2.13537	1.91959	1.61431		GOTERM_BP_FAT	GO:0033559~unsaturated fatty acid metabolic process	6	1.06762	0.0197791	242775_AT,208964_S_AT,221898_AT,209250_AT,1555416_A_AT,215813_S_AT,208962_S_AT,205128_X_AT,208963_X_AT	417	51	13528	3.81662	1	0.360701	29.6343
226694_at	AKAP2	BG540494	0.924172	1.25695	1.36009	0.417413	0.80045	1.91764	1.40994		INTERPRO	IPR005804:Fatty acid desaturase, type 1	3	0.533808	0.0219086	200831_S_AT,208964_S_AT,209250_AT,200832_S_AT,208962_S_AT,208963_X_AT	496	8	16659	12.595	1	0.73724	29.2164
206341_at	IL2RA	NM_000417	0.921652	1.86204	2.02033	0.156908	0.300598	1.91576	0.948241		UP_SEQ_FEATURE	short sequence motif:Histidine box-3	3	0.533808	0.0253202	200831_S_AT,208964_S_AT,206932_AT,200832_S_AT,208962_S_AT,208963_X_AT	543	9	19113	11.733	1	0.898222	35.4357
208370_s_at	DSCR1	NM_004414	0.957867	1.10236	1.15084	1.72228	3.29898	1.91547	1.6644		UP_SEQ_FEATURE	short sequence motif:Histidine box-2	3	0.533808	0.0253202	200831_S_AT,208964_S_AT,206932_AT,200832_S_AT,208962_S_AT,208963_X_AT	543	9	19113	11.733	1	0.898222	35.4357
225589_at	SH3MD2	AB040927	1.72003	1.93025	1.12222	0.764015	1.4628	1.91462	1.7061		UP_SEQ_FEATURE	short sequence motif:Histidine box-1	3	0.533808	0.0253202	200831_S_AT,208964_S_AT,206932_AT,200832_S_AT,208962_S_AT,208963_X_AT	543	9	19113	11.733	1	0.898222	35.4357
209460_at	ABAT	AF237813	0.583621	0.845541	1.44878	1.47487	2.82359	1.91447	1.32143		GOTERM_BP_FAT	GO:0006690~icosanoid metabolic process	5	0.88968	0.0557561	242775_AT,208964_S_AT,221898_AT,1555416_A_AT,215813_S_AT,208962_S_AT,205128_X_AT,208963_X_AT	417	47	13528	3.4512	1	0.55284	63.5537
208962_s_at	FADS1	BE540552	0.826619	1.03562	1.25284	2.10507	4.01781	1.90863	1.52344		GOTERM_BP_FAT	GO:0006636~unsaturated fatty acid biosynthetic process	4	0.711744	0.0857264	208964_S_AT,209250_AT,1555416_A_AT,215813_S_AT,208962_S_AT,205128_X_AT,208963_X_AT	417	34	13528	3.81662	1	0.631743	79.3363
223162_s_at	LCHN	AF116707	1.22167	1.87457	1.53443	0.70038	1.33609	1.90767	1.24324		GOTERM_BP_FAT	GO:0016053~organic acid biosynthetic process	9	1.60142	0.10561	200831_S_AT,208964_S_AT,218869_AT,225985_AT,206932_AT,200832_S_AT,209250_AT,203031_S_AT,1555416_A_AT,208962_S_AT,215813_S_AT,208963_X_AT,205128_X_AT	417	155	13528	1.88369	1	0.678644	85.9653
203031_s_at	UROS	NM_000375	1.02777	0.840714	0.817998	1.47118	2.80535	1.90687	2.33114		GOTERM_BP_FAT	GO:0046394~carboxylic acid biosynthetic process	9	1.60142	0.10561	200831_S_AT,208964_S_AT,218869_AT,225985_AT,206932_AT,200832_S_AT,209250_AT,203031_S_AT,1555416_A_AT,208962_S_AT,215813_S_AT,208963_X_AT,205128_X_AT	417	155	13528	1.88369	1	0.678644	85.9653
218883_s_at	KLIP1	NM_024629	1.2122	1.43336	1.18244	1.19881	2.27899	1.90104	1.60772		GOTERM_BP_FAT	GO:0046456~icosanoid biosynthetic process	3	0.533808	0.246726	208964_S_AT,1555416_A_AT,215813_S_AT,208962_S_AT,205128_X_AT,208963_X_AT	417	31	13528	3.13948	1	0.872333	99.3157
1564164_at	FAM31B	AL831839	0.524795	0.667968	1.27282	1.07463	2.03946	1.89782	1.49104
226390_at	STARD4	AA628398	0.945426	1.46923	1.55404	0.308973	0.585356	1.89452	1.2191		Annotation Cluster 17	Enrichment Score: 1.8095982795758974
224721_at	FLJ12519	AI917328	0.781317	1.09174	1.39731	0.835613	1.58074	1.89172	1.35383		Category	Term	Count	%	PValue	Genes	List Total	Pop Hits	Pop Total	Fold Enrichment	Bonferroni	Benjamini	FDR
219093_at	FLJ20701	NM_017933	7.79549	9.2141	1.18198	0.245134	0.461152	1.88122	1.59159		GOTERM_BP_FAT	GO:0009595~detection of biotic stimulus	5	0.88968	0.00191445	221698_S_AT,224341_X_AT,1552553_A_AT,1552256_A_AT,206584_AT	417	18	13528	9.01146	0.990699	0.0966888	3.31515
207181_s_at	CASP7	NM_001227	0.53168	0.609158	1.14572	0.713302	1.34135	1.88048	1.6413		GOTERM_BP_FAT	GO:0009617~response to bacterium	15	2.66904	0.00259125	209544_AT,237252_AT,220491_AT,205476_AT,1552553_A_AT,1568964_X_AT,1552256_A_AT,202708_S_AT,216598_S_AT,236193_AT,206584_AT,203888_AT,211743_S_AT,214455_AT,203887_S_AT,209545_S_AT,224341_X_AT,210423_S_AT,217507_AT,204466_S_AT	417	193	13528	2.52134	0.998224	0.121249	4.46211
205992_s_at	IL15	NM_000585	0.856329	0.962684	1.1242	0.21637	0.406565	1.87903	1.67144		GOTERM_BP_FAT	GO:0032497~detection of lipopolysaccharide	3	0.533808	0.00277252	224341_X_AT,1552256_A_AT,206584_AT	417	3	13528	32.4412	0.99886	0.122193	4.76712
230536_at	PBX4	AJ300182	1.21891	1.41274	1.15902	1.01482	1.90673	1.87889	1.62111		GOTERM_MF_FAT	GO:0008329~pattern recognition receptor activity	4	0.711744	0.00792406	221698_S_AT,224341_X_AT,1552256_A_AT,206584_AT	396	14	12983	9.36724	0.996873	0.561316	11.3558
202155_s_at	NUP214	NM_005085	0.832364	1.2145	1.4591	0.917889	1.72213	1.87619	1.28586		GOTERM_MF_FAT	GO:0001875~lipopolysaccharide receptor activity	3	0.533808	0.00868718	224341_X_AT,1552256_A_AT,206584_AT	396	5	12983	19.6712	0.99821	0.54648	12.3833
213797_at	cig5	AI337069	0.722143	1.03232	1.42953	0.113322	0.212567	1.87578	1.31216		GOTERM_BP_FAT	GO:0032490~detection of molecule of bacterial origin	3	0.533808	0.00886983	224341_X_AT,1552256_A_AT,206584_AT	417	5	13528	19.4647	1	0.240647	14.5077
221087_s_at	APOL3	NM_014349	0.352456	0.392898	1.11475	0.351	0.658007	1.87466	1.6817		GOTERM_BP_FAT	GO:0032496~response to lipopolysaccharide	8	1.42349	0.00935829	209544_AT,237252_AT,209545_S_AT,203887_S_AT,224341_X_AT,217507_AT,210423_S_AT,204466_S_AT,1552256_A_AT,216598_S_AT,203888_AT,206584_AT	417	77	13528	3.37052	1	0.244135	15.246
223403_s_at	POLR1B	BC004882	0.934213	1.09593	1.17311	1.5393	2.87947	1.87064	1.5946		GOTERM_BP_FAT	GO:0042116~macrophage activation	4	0.711744	0.00997322	202877_S_AT,224341_X_AT,217507_AT,210423_S_AT,202878_S_AT,204466_S_AT	417	15	13528	8.651	1	0.255305	16.1668
202039_at	TIAF1	NM_004740	0.519734	0.80975	1.55801	1.15545	2.16061	1.86993	1.20021		GOTERM_BP_FAT	GO:0002237~response to molecule of bacterial origin	8	1.42349	0.0165606	209544_AT,237252_AT,209545_S_AT,203887_S_AT,224341_X_AT,217507_AT,210423_S_AT,204466_S_AT,1552256_A_AT,216598_S_AT,203888_AT,206584_AT	417	86	13528	3.01779	1	0.332084	25.4568
220643_s_at	FAIM	NM_018147	1.61442	1.2874	0.79744	0.649106	1.21221	1.86751	2.34188		GOTERM_MF_FAT	GO:0001530~lipopolysaccharide binding	3	0.533808	0.0498189	224341_X_AT,1552256_A_AT,206584_AT	396	12	12983	8.19634	1	0.746452	53.8964
214861_at	JMJD2C	AI341811	1.07728	0.831386	0.771749	1.0931	2.03992	1.86617	2.41811		GOTERM_BP_FAT	GO:0009593~detection of chemical stimulus	4	0.711744	0.0742597	224341_X_AT,1552256_A_AT,204567_S_AT,206584_AT	417	32	13528	4.05516	1	0.608226	74.27
AFFX-HUMRGE/M10098_5_at		AFFX-HUMRGE/M10098_5	0.476579	0.668177	1.40203	0.692285	1.28992	1.86328	1.32899		GOTERM_BP_FAT	GO:0051606~detection of stimulus	7	1.24555	0.155975	221698_S_AT,224341_X_AT,224392_S_AT,1552553_A_AT,1552256_A_AT,204567_S_AT,206584_AT	417	118	13528	1.92448	1	0.77439	94.9375
201790_s_at	DHCR7	AW150953	0.901232	1.03236	1.14549	1.05416	1.95583	1.85535	1.6197		GOTERM_BP_FAT	GO:0009581~detection of external stimulus	4	0.711744	0.39879	221698_S_AT,224341_X_AT,224392_S_AT,1552553_A_AT	417	74	13528	1.75358	1	0.950574	99.987
217371_s_at	IL15	Y09908	0.836247	0.889242	1.06337	0.291195	0.539392	1.85234	1.74195
209544_at	RIPK2	AF027706	0.704565	1.03919	1.47493	0.714406	1.31872	1.8459	1.25151		Annotation Cluster 18	Enrichment Score: 1.7769166891233183
221211_s_at	C21orf7	NM_020152	2.22518	2.77709	1.24803	0.434977	0.80094	1.84134	1.4754		Category	Term	Count	%	PValue	Genes	List Total	Pop Hits	Pop Total	Fold Enrichment	Bonferroni	Benjamini	FDR
208389_s_at	SLC1A2	NM_004171	0.83748	0.864927	1.03277	1.0672	1.96493	1.84119	1.78276		GOTERM_BP_FAT	GO:0034440~lipid oxidation	7	1.24555	0.00112532	242218_AT,225985_AT,210069_AT,200789_AT,201007_AT,200710_AT,205530_AT	417	39	13528	5.82279	0.935974	0.0664041	1.96142
227220_at	HOZFP	AI743731	0.560181	1.16407	2.07803	29.5572	54.3844	1.83997	0.885443		GOTERM_BP_FAT	GO:0019395~fatty acid oxidation	7	1.24555	0.00112532	242218_AT,225985_AT,210069_AT,200789_AT,201007_AT,200710_AT,205530_AT	417	39	13528	5.82279	0.935974	0.0664041	1.96142
204415_at	G1P3	NM_022873	2.08646	1.97743	0.947745	0.531082	0.9701	1.82665	1.92736		GOTERM_BP_FAT	GO:0006635~fatty acid beta-oxidation	6	1.06762	0.00147022	242218_AT,210069_AT,200789_AT,201007_AT,200710_AT,205530_AT	417	28	13528	6.9517	0.972442	0.0801294	2.55527
209457_at	DUSP5	U16996	0.789755	0.962105	1.21823	0.533159	0.973276	1.82549	1.49847		GOTERM_BP_FAT	GO:0009062~fatty acid catabolic process	6	1.06762	0.00461186	242218_AT,210069_AT,200789_AT,201007_AT,200710_AT,205530_AT	417	36	13528	5.40687	0.999987	0.174072	7.81056
218259_at	MRTF-B	NM_014048	0.894537	1.46881	1.64198	1.25244	2.28628	1.82546	1.11174		GOTERM_BP_FAT	GO:0030258~lipid modification	7	1.24555	0.0191745	242218_AT,225985_AT,210069_AT,200789_AT,201007_AT,200710_AT,205530_AT	417	69	13528	3.29114	1	0.357043	28.8668
225612_s_at	B3GNT5	BE672260	0.591889	0.889453	1.50274	0.84707	1.54525	1.82423	1.21393		SP_PIR_KEYWORDS	lipid metabolism	10	1.77936	0.0277042	224327_S_AT,210069_AT,200789_AT,212329_AT,201007_AT,200710_AT,202003_S_AT,226064_S_AT,222592_S_AT,218322_S_AT,1553364_AT,239108_AT	544	151	19235	2.34162	0.999996	0.346428	32.7784
219067_s_at	C10orf86	NM_017615	0.878517	0.869196	0.98939	0.60847	1.10683	1.81903	1.83854		SP_PIR_KEYWORDS	fatty acid metabolism	6	1.06762	0.0305052	210069_AT,200789_AT,201007_AT,200710_AT,202003_S_AT,222592_S_AT,218322_S_AT	544	62	19235	3.42179	0.999999	0.346236	35.4648
200921_s_at	BTG1	NM_001731	1.00341	1.14137	1.13749	0.40005	0.726522	1.81608	1.59657		GOTERM_BP_FAT	GO:0016042~lipid catabolic process	11	1.9573	0.0412877	242218_AT,210069_AT,225971_AT,200789_AT,201007_AT,213222_AT,1552256_A_AT,219584_AT,200710_AT,1553364_AT,205530_AT	417	173	13528	2.06274	1	0.487437	52.3744
228425_at		BF056746	0.708478	0.967042	1.36496	0.866063	1.56578	1.80792	1.32453		KEGG_PATHWAY	hsa00071:Fatty acid metabolism	5	0.88968	0.0606262	210069_AT,201007_AT,200710_AT,202003_S_AT,222592_S_AT,218322_S_AT	191	40	5085	3.32788	0.999904	0.733482	52.5322
203414_at	MMD	NM_012329	0.992819	1.39431	1.40439	0.82246	1.48584	1.80659	1.28638		GOTERM_BP_FAT	GO:0044242~cellular lipid catabolic process	6	1.06762	0.0844432	242218_AT,210069_AT,200789_AT,201007_AT,200710_AT,205530_AT	417	76	13528	2.56115	1	0.631015	78.8201
1566825_at		AK055572	0.8002	0.904981	1.13094	0.648677	1.17154	1.80605	1.59694		GOTERM_BP_FAT	GO:0046395~carboxylic acid catabolic process	7	1.24555	0.12713	242218_AT,210069_AT,200789_AT,201007_AT,203159_AT,200710_AT,203158_S_AT,205530_AT	417	111	13528	2.04584	1	0.725125	90.8564
237252_at	THBD	AW119113	0.983341	1.00968	1.02679	0.80114	1.4383	1.79532	1.74848		GOTERM_BP_FAT	GO:0016054~organic acid catabolic process	7	1.24555	0.12713	242218_AT,210069_AT,200789_AT,201007_AT,203159_AT,200710_AT,203158_S_AT,205530_AT	417	111	13528	2.04584	1	0.725125	90.8564
204786_s_at	IFNAR2	L41944	0.861128	0.955222	1.10927	1.03031	1.8486	1.79422	1.61749
202760_s_at	AKAP2	NM_007203	0.816298	1.06362	1.30298	0.412368	0.738881	1.7918	1.37516		Annotation Cluster 19	Enrichment Score: 1.7461496368595788
213939_s_at	RIPX	AI871641	0.982049	1.08857	1.10846	0.740312	1.32602	1.79116	1.6159		Category	Term	Count	%	PValue	Genes	List Total	Pop Hits	Pop Total	Fold Enrichment	Bonferroni	Benjamini	FDR
226702_at	LOC129607	AI742057	1.63071	1.68008	1.03027	0.265826	0.475878	1.79018	1.73758		GOTERM_BP_FAT	GO:0030595~leukocyte chemotaxis	6	1.06762	0.00520051	219161_S_AT,209083_AT,1555349_A_AT,205786_S_AT,202803_S_AT,216598_S_AT,223451_S_AT,203535_AT	417	37	13528	5.26074	0.999997	0.185584	8.76504
209545_s_at	RIPK2	AF064824	0.668407	0.832529	1.24554	0.692763	1.23616	1.78438	1.43262		GOTERM_BP_FAT	GO:0060326~cell chemotaxis	6	1.06762	0.00653381	219161_S_AT,209083_AT,1555349_A_AT,205786_S_AT,202803_S_AT,216598_S_AT,223451_S_AT,203535_AT	417	39	13528	4.99096	1	0.212448	10.8926
223695_s_at		BC003660	1.23164	1.04106	0.84527	0.607026	1.08234	1.78302	2.10941		GOTERM_BP_FAT	GO:0050900~leukocyte migration	7	1.24555	0.00787828	219161_S_AT,209083_AT,1555349_A_AT,205786_S_AT,202803_S_AT,216598_S_AT,240960_AT,223451_S_AT,203535_AT	417	57	13528	3.98401	1	0.229647	12.9905
227802_at	RIPX	AI075999	0.866722	0.951356	1.09765	0.747519	1.32986	1.77904	1.62077		GOTERM_BP_FAT	GO:0030593~neutrophil chemotaxis	4	0.711744	0.0167088	219161_S_AT,1555349_A_AT,205786_S_AT,202803_S_AT,216598_S_AT,223451_S_AT	417	18	13528	7.20917	1	0.33185	25.6543
218557_at	NIT2	NM_020202	0.929114	0.805411	0.866859	0.969184	1.7227	1.77747	2.05048		GOTERM_BP_FAT	GO:0016477~cell migration	16	2.84698	0.023713	219161_S_AT,242218_AT,208694_AT,209355_S_AT,205786_S_AT,1552256_A_AT,212226_S_AT,222877_AT,216598_S_AT,203788_S_AT,212230_AT,209083_AT,1555349_A_AT,232701_AT,200921_S_AT,200920_S_AT,229225_AT,202803_S_AT,203315_AT,204351_AT,240960_AT,203535_AT,223451_S_AT	417	276	13528	1.88065	1	0.396498	34.4404
1563010_at		BC038209	1.76135	1.72265	0.978027	0.534427	0.948952	1.77564	1.81554		GOTERM_BP_FAT	GO:0006928~cell motion	23	4.09253	0.03672	242218_AT,205786_S_AT,1552256_A_AT,237387_AT,205119_S_AT,219326_S_AT,222877_AT,216598_S_AT,232701_AT,200921_S_AT,200920_S_AT,229225_AT,204197_S_AT,203315_AT,219161_S_AT,208694_AT,209355_S_AT,204198_S_AT,212226_S_AT,210772_AT,203788_S_AT,212230_AT,209083_AT,1555349_A_AT,230422_AT,201005_AT,202803_S_AT,240960_AT,204351_AT,223451_S_AT,203535_AT	417	475	13528	1.57084	1	0.4673	48.2206
232231_at		AL353944	0.605097	1.15582	1.91014	0.461296	0.818914	1.77524	0.929379		GOTERM_BP_FAT	GO:0048870~cell motility	16	2.84698	0.0525004	219161_S_AT,242218_AT,208694_AT,209355_S_AT,205786_S_AT,1552256_A_AT,212226_S_AT,222877_AT,216598_S_AT,203788_S_AT,212230_AT,209083_AT,1555349_A_AT,232701_AT,200921_S_AT,200920_S_AT,229225_AT,202803_S_AT,203315_AT,204351_AT,240960_AT,203535_AT,223451_S_AT	417	307	13528	1.69075	1	0.536906	61.2785
229011_at		AA150501	1.58202	1.97279	1.24701	0.401495	0.711977	1.77332	1.42206		GOTERM_BP_FAT	GO:0051674~localization of cell	16	2.84698	0.0525004	219161_S_AT,242218_AT,208694_AT,209355_S_AT,205786_S_AT,1552256_A_AT,212226_S_AT,222877_AT,216598_S_AT,203788_S_AT,212230_AT,209083_AT,1555349_A_AT,232701_AT,200921_S_AT,200920_S_AT,229225_AT,202803_S_AT,203315_AT,204351_AT,240960_AT,203535_AT,223451_S_AT	417	307	13528	1.69075	1	0.536906	61.2785
204269_at	PIM2	NM_006875	1.20359	1.73179	1.43885	0.702298	1.2411	1.7672	1.22821
202587_s_at	AK1	BC001116	0.897189	1.19113	1.32762	1.8194	3.20615	1.7622	1.32734		Annotation Cluster 20	Enrichment Score: 1.7439430921321963
218928_s_at	SLC37A1	NM_018964	0.810248	0.932027	1.1503	0.658426	1.15875	1.75988	1.52994		Category	Term	Count	%	PValue	Genes	List Total	Pop Hits	Pop Total	Fold Enrichment	Bonferroni	Benjamini	FDR
206295_at	IL18	NM_001562	1.51174	1.02962	0.681085	0.827703	1.45641	1.75959	2.5835		GOTERM_BP_FAT	GO:0019220~regulation of phosphate metabolic process	30	5.33808	0.000499092	233465_AT,227948_AT,243259_AT,205698_S_AT,205119_S_AT,1555689_AT,209615_S_AT,210557_X_AT,242679_AT,1554519_AT,208893_S_AT,218264_AT,203315_AT,202730_S_AT,208891_AT,203980_AT,238623_AT,204036_AT,208370_S_AT,219863_AT,225985_AT,215253_S_AT,226507_AT,224341_X_AT,203728_AT,217507_AT,210423_S_AT,1555349_A_AT,203552_AT,221085_AT,238516_AT,242517_AT,217966_S_AT,204037_AT,210229_S_AT,203685_AT,202803_S_A…	417	485	13528	2.00668	0.704352	0.049507	0.874432
225971_at	DDHD1	AI741411	1.12366	1.02615	0.913219	0.628738	1.10365	1.75534	1.92214		GOTERM_BP_FAT	GO:0051174~regulation of phosphorus metabolic process	30	5.33808	0.000499092	233465_AT,227948_AT,243259_AT,205698_S_AT,205119_S_AT,1555689_AT,209615_S_AT,210557_X_AT,242679_AT,1554519_AT,208893_S_AT,218264_AT,203315_AT,202730_S_AT,208891_AT,203980_AT,238623_AT,204036_AT,208370_S_AT,219863_AT,225985_AT,215253_S_AT,226507_AT,224341_X_AT,203728_AT,217507_AT,210423_S_AT,1555349_A_AT,203552_AT,221085_AT,238516_AT,242517_AT,217966_S_AT,204037_AT,210229_S_AT,203685_AT,202803_S_A…	417	485	13528	2.00668	0.704352	0.049507	0.874432
242931_at		AI218358	1.17753	1.46019	1.24005	0.43845	0.769138	1.75422	1.41464		GOTERM_BP_FAT	GO:0042325~regulation of phosphorylation	29	5.16014	0.000574156	233465_AT,227948_AT,243259_AT,205698_S_AT,205119_S_AT,1555689_AT,209615_S_AT,210557_X_AT,242679_AT,1554519_AT,208893_S_AT,218264_AT,203315_AT,202730_S_AT,208891_AT,203980_AT,238623_AT,204036_AT,219863_AT,225985_AT,226507_AT,224341_X_AT,203728_AT,217507_AT,210423_S_AT,1555349_A_AT,203552_AT,238516_AT,221085_AT,217966_S_AT,242517_AT,204037_AT,210229_S_AT,203685_AT,202803_S_AT,216199_S_AT,204038_S_AT	417	466	13528	2.01888	0.753876	0.0471921	1.00532
208963_x_at	FADS1	BG165833	0.945767	0.977802	1.03387	2.36679	4.1513	1.75398	1.69652		GOTERM_BP_FAT	GO:0045859~regulation of protein kinase activity	20	3.55872	0.0104267	233465_AT,227948_AT,205698_S_AT,205119_S_AT,209615_S_AT,210557_X_AT,242679_AT,208893_S_AT,218264_AT,203315_AT,202730_S_AT,208891_AT,203980_AT,238623_AT,204036_AT,225985_AT,219863_AT,226507_AT,217507_AT,210423_S_AT,203552_AT,221085_AT,242517_AT,204037_AT,216199_S_AT,204038_S_AT	417	345	13528	1.88065	1	0.257329	16.8398
230735_at		AI653318	0.794087	0.833315	1.0494	1.07207	1.87769	1.75145	1.669		GOTERM_BP_FAT	GO:0000165~MAPKKK cascade	13	2.31317	0.0115219	233465_AT,227798_AT,208891_AT,227948_AT,238623_AT,205698_S_AT,204036_AT,205119_S_AT,209615_S_AT,225985_AT,226507_AT,208893_S_AT,203552_AT,242517_AT,204037_AT,239288_AT,216199_S_AT,204038_S_AT	417	184	13528	2.29204	1	0.26971	18.4442
232701_at		AU159344	0.827445	0.617778	0.746609	0.756716	1.3253	1.75138	2.34578		GOTERM_BP_FAT	GO:0043549~regulation of kinase activity	20	3.55872	0.014493	233465_AT,227948_AT,205698_S_AT,205119_S_AT,209615_S_AT,210557_X_AT,242679_AT,208893_S_AT,218264_AT,203315_AT,202730_S_AT,208891_AT,203980_AT,238623_AT,204036_AT,225985_AT,219863_AT,226507_AT,217507_AT,210423_S_AT,203552_AT,221085_AT,242517_AT,204037_AT,216199_S_AT,204038_S_AT	417	357	13528	1.81744	1	0.312793	22.651
242849_at		AI798701	1.55644	1.37554	0.883777	0.848095	1.48449	1.75038	1.98057		GOTERM_BP_FAT	GO:0051338~regulation of transferase activity	20	3.55872	0.0214438	233465_AT,227948_AT,205698_S_AT,205119_S_AT,209615_S_AT,210557_X_AT,242679_AT,208893_S_AT,218264_AT,203315_AT,202730_S_AT,208891_AT,203980_AT,238623_AT,204036_AT,225985_AT,219863_AT,226507_AT,217507_AT,210423_S_AT,203552_AT,221085_AT,242517_AT,204037_AT,216199_S_AT,204038_S_AT	417	372	13528	1.74415	1	0.379171	31.7073
202145_at	LY6E	NM_002346	0.841715	0.899904	1.06913	0.801743	1.40041	1.74671	1.63376		GOTERM_BP_FAT	GO:0044093~positive regulation of molecular function	28	4.98221	0.0240041	209544_AT,201432_AT,231973_S_AT,225618_AT,227948_AT,205579_AT,1552256_A_AT,205698_S_AT,205119_S_AT,209615_S_AT,214546_S_AT,210557_X_AT,229265_AT,206759_AT,206760_S_AT,238623_AT,1552553_A_AT,218100_S_AT,204036_AT,243985_AT,208722_S_AT,225985_AT,226507_AT,224341_X_AT,209545_S_AT,203728_AT,217507_AT,210423_S_AT,203552_AT,221085_AT,242517_AT,204037_AT,211922_S_AT,203685_AT,216199_S_AT,204038_S_AT	417	586	13528	1.55009	1	0.392494	34.7836
202953_at	C1QB	NM_000491	0.633433	0.691514	1.09169	1.03311	1.80311	1.74533	1.59874		GOTERM_BP_FAT	GO:0043405~regulation of MAP kinase activity	10	1.77936	0.0300937	202730_S_AT,233465_AT,208891_AT,227948_AT,205698_S_AT,204036_AT,205119_S_AT,209615_S_AT,225985_AT,226507_AT,208893_S_AT,203552_AT,204037_AT,204038_S_AT	417	141	13528	2.3008	1	0.429249	41.5835
225316_at	FLJ14490	AL572488	0.865559	1.07261	1.23921	0.573684	0.998653	1.74077	1.40474		GOTERM_BP_FAT	GO:0007243~protein kinase cascade	19	3.38078	0.0370311	233465_AT,1558254_S_AT,227798_AT,227948_AT,205698_S_AT,205119_S_AT,209615_S_AT,204786_S_AT,216598_S_AT,208893_S_AT,239288_AT,208891_AT,238623_AT,204036_AT,206584_AT,225985_AT,226507_AT,230735_AT,224341_X_AT,203552_AT,221085_AT,242517_AT,204037_AT,216199_S_AT,204038_S_AT	417	370	13528	1.6659	1	0.467879	48.5141
211026_s_at	MGLL	BC006230	0.635444	0.654493	1.02998	1.29841	2.25914	1.73993	1.68929		GOTERM_BP_FAT	GO:0045860~positive regulation of protein kinase activity	12	2.13523	0.0832695	227948_AT,238623_AT,205698_S_AT,204036_AT,205119_S_AT,209615_S_AT,210557_X_AT,225985_AT,226507_AT,210423_S_AT,217507_AT,203552_AT,221085_AT,242517_AT,204037_AT,216199_S_AT,204038_S_AT	417	223	13528	1.74572	1	0.630779	78.3373
208158_s_at	OSBPL1A	NM_018030	0.967878	1.06503	1.10037	1.38552	2.40836	1.73824	1.57968		GOTERM_BP_FAT	GO:0043085~positive regulation of catalytic activity	23	4.09253	0.0839195	231973_S_AT,225618_AT,205579_AT,227948_AT,205698_S_AT,1552256_A_AT,205119_S_AT,209615_S_AT,214546_S_AT,210557_X_AT,206759_AT,206760_S_AT,238623_AT,1552553_A_AT,204036_AT,218100_S_AT,208722_S_AT,225985_AT,226507_AT,203728_AT,210423_S_AT,217507_AT,203552_AT,221085_AT,242517_AT,204037_AT,203685_AT,216199_S_AT,204038_S_AT	417	520	13528	1.4349	1	0.632045	78.6059
212930_at	ATP2B1	AW576457	1.60349	1.9063	1.18885	0.433268	0.753002	1.73796	1.46188		GOTERM_BP_FAT	GO:0043406~positive regulation of MAP kinase activity	7	1.24555	0.0943192	225985_AT,226507_AT,227948_AT,203552_AT,204036_AT,205698_S_AT,205119_S_AT,209615_S_AT,204037_AT,204038_S_AT	417	102	13528	2.22636	1	0.653766	82.4992
218078_s_at	ZDHHC3	NM_016598	0.978246	1.19979	1.22647	1.10452	1.919	1.73741	1.4166		GOTERM_BP_FAT	GO:0033674~positive regulation of kinase activity	12	2.13523	0.100673	227948_AT,238623_AT,205698_S_AT,204036_AT,205119_S_AT,209615_S_AT,210557_X_AT,225985_AT,226507_AT,210423_S_AT,217507_AT,203552_AT,221085_AT,242517_AT,204037_AT,216199_S_AT,204038_S_AT	417	231	13528	1.68526	1	0.669414	84.538
213437_at	RIPX	AA861784	0.88262	0.895041	1.01407	0.734574	1.27555	1.73645	1.71235		GOTERM_BP_FAT	GO:0000187~activation of MAPK activity	6	1.06762	0.107958	225985_AT,227948_AT,203552_AT,204036_AT,205698_S_AT,205119_S_AT,204037_AT,204038_S_AT	417	82	13528	2.37375	1	0.684101	86.5994
202003_s_at	ACAA2	NM_006111	0.779343	1.05887	1.35866	1.18849	2.06322	1.736	1.27772		GOTERM_BP_FAT	GO:0051347~positive regulation of transferase activity	12	2.13523	0.122164	227948_AT,238623_AT,205698_S_AT,204036_AT,205119_S_AT,209615_S_AT,210557_X_AT,225985_AT,226507_AT,210423_S_AT,217507_AT,203552_AT,221085_AT,242517_AT,204037_AT,216199_S_AT,204038_S_AT	417	240	13528	1.62206	1	0.716944	89.8967
229957_at	BCKDHA	BF446281	0.797999	1.08324	1.35745	1.44823	2.50939	1.73273	1.27646
228145_s_at	ZNF398	AI950078	1.38858	1.13251	0.815592	1.12762	1.95315	1.7321	2.12374		Annotation Cluster 21	Enrichment Score: 1.6813982678754358
224838_at	FOXP1	AK026898	1.33334	1.77774	1.3333	0.450635	0.780302	1.73156	1.2987		Category	Term	Count	%	PValue	Genes	List Total	Pop Hits	Pop Total	Fold Enrichment	Bonferroni	Benjamini	FDR
1565701_at		AL832624	1.08376	1.23289	1.13761	0.623034	1.07569	1.72654	1.51769		GOTERM_BP_FAT	GO:0010332~response to gamma radiation	5	0.88968	0.00490708	208694_AT,203728_AT,208368_S_AT,214727_AT,203685_AT,216598_S_AT	417	23	13528	7.05245	0.999994	0.181374	8.29042
221485_at	B4GALT5	AL035683	0.841379	0.933472	1.10945	0.539644	0.931656	1.72643	1.5561		GOTERM_BP_FAT	GO:0010212~response to ionizing radiation	7	1.24555	0.0100673	237252_AT,208694_AT,203728_AT,203887_S_AT,208368_S_AT,214727_AT,203685_AT,216598_S_AT,228131_AT,203888_AT	417	60	13528	3.78481	1	0.252167	16.3069
205579_at	HRH1	NM_000861	1.9729	2.47686	1.25544	0.733793	1.26663	1.72613	1.37493		GOTERM_BP_FAT	GO:0030183~B cell differentiation	4	0.711744	0.182838	224838_AT,208694_AT,203728_AT,203685_AT,224837_AT	417	48	13528	2.70344	1	0.810837	97.1343
236314_at		AW162758	1.88837	1.77513	0.940034	0.583275	1.00678	1.72608	1.83619
202657_s_at	SERTAD2	NM_014755	1.39828	1.39977	1.00106	0.891141	1.5353	1.72284	1.72101		Annotation Cluster 22	Enrichment Score: 1.6472096651441444
224189_x_at	EHF	AF124438	0.564641	0.569213	1.0081	0.989523	1.70127	1.71928	1.70547		Category	Term	Count	%	PValue	Genes	List Total	Pop Hits	Pop Total	Fold Enrichment	Bonferroni	Benjamini	FDR
219696_at	FLJ20054	NM_019049	0.600882	0.64923	1.08046	0.972263	1.67074	1.7184	1.59043		SP_PIR_KEYWORDS	cytokine	15	2.66904	0.000644248	219161_S_AT,206295_AT,205992_S_AT,205476_AT,221577_X_AT,206336_AT,217371_S_AT,216598_S_AT,210557_X_AT,218469_AT,202687_S_AT,214038_AT,221085_AT,221463_AT,208075_S_AT,210229_S_AT,223451_S_AT	544	181	19235	2.93026	0.246417	0.0278952	0.906917
203595_s_at	IFIT5	N47725	0.971278	1.48014	1.52391	0.426128	0.731491	1.7166	1.12644		GOTERM_MF_FAT	GO:0005125~cytokine activity	16	2.84698	0.000921099	219161_S_AT,206295_AT,205992_S_AT,205476_AT,221577_X_AT,206336_AT,217371_S_AT,216598_S_AT,210557_X_AT,218469_AT,202687_S_AT,214038_AT,210512_S_AT,221085_AT,221463_AT,208075_S_AT,210229_S_AT,223451_S_AT	396	195	12983	2.69008	0.487321	0.487321	1.38654
219716_at	APOL6	NM_030641	0.580516	0.8587	1.4792	0.762899	1.30778	1.71422	1.15889		GOTERM_CC_FAT	GO:0005615~extracellular space	36	6.40569	0.00148696	237252_AT,206295_AT,214091_S_AT,205476_AT,214040_S_AT,209301_AT,1568964_X_AT,206022_AT,221577_X_AT,217371_S_AT,210664_S_AT,204786_S_AT,216598_S_AT,210557_X_AT,202687_S_AT,203940_S_AT,209395_AT,227265_AT,210512_S_AT,221463_AT,213258_AT,205560_AT,219161_S_AT,201348_AT,205992_S_AT,219505_AT,206336_AT,205417_S_AT,203888_AT,203788_S_AT,206584_AT,218469_AT,230735_AT,202450_S_AT,202953_AT,201506_AT,2038…	385	685	12782	1.74482	0.369537	0.108924	1.97861
211597_s_at	HOP	AB059408	0.305072	0.235868	0.773154	4.09619	7.00869	1.71103	2.21305		GOTERM_CC_FAT	GO:0044421~extracellular region part	39	6.9395	0.047824	237252_AT,206295_AT,214091_S_AT,205476_AT,214040_S_AT,209301_AT,1568964_X_AT,206022_AT,221577_X_AT,217371_S_AT,210664_S_AT,204786_S_AT,216598_S_AT,204682_AT,210557_X_AT,202687_S_AT,203940_S_AT,209395_AT,227265_AT,210512_S_AT,221463_AT,213258_AT,205560_AT,219161_S_AT,201348_AT,205992_S_AT,219505_AT,206336_AT,205417_S_AT,203888_AT,203788_S_AT,206584_AT,218469_AT,230735_AT,202450_S_AT,202953_AT,2015…	385	960	12782	1.34875	1	0.532139	48.2183
214581_x_at	TNFRSF21	BE568134	1.43435	3.87494	2.70153	0.467759	0.798952	1.70804	0.632248		SP_PIR_KEYWORDS	signal	104	18.5053	0.107766	205668_AT,222108_AT,1552807_A_AT,211100_X_AT,214040_S_AT,1553602_AT,204682_AT,211596_S_AT,229225_AT,213258_AT,207169_X_AT,217432_S_AT,224215_S_AT,220491_AT,207857_AT,204627_S_AT,203788_S_AT,218469_AT,203104_AT,203238_S_AT,227276_AT,224182_X_AT,204834_AT,219295_S_AT,238516_AT,204259_AT,236437_AT,210229_S_AT,205128_X_AT,214581_X_AT,202439_S_AT,237252_AT,202877_S_AT,220812_S_AT,202357_S_AT,202878_S_…	544	3250	19235	1.13147	1	0.60426	80.0507
226164_x_at	KIAA1238	AI760919	1.14349	1.2598	1.10171	0.567823	0.968796	1.70616	1.54864		UP_SEQ_FEATURE	signal peptide	104	18.5053	0.116551	205668_AT,222108_AT,1552807_A_AT,211100_X_AT,214040_S_AT,1553602_AT,204682_AT,211596_S_AT,229225_AT,213258_AT,207169_X_AT,217432_S_AT,224215_S_AT,220491_AT,207857_AT,204627_S_AT,203788_S_AT,218469_AT,203104_AT,203238_S_AT,227276_AT,224182_X_AT,204834_AT,219295_S_AT,238516_AT,204259_AT,236437_AT,210229_S_AT,205128_X_AT,214581_X_AT,202439_S_AT,237252_AT,202877_S_AT,220812_S_AT,202357_S_AT,202878_S_…	543	3250	19113	1.12636	1	0.9965	87.9249
204036_at	EDG2	AW269335	0.883294	1.0677	1.20878	0.781194	1.3311	1.70393	1.40964		GOTERM_CC_FAT	GO:0005576~extracellular region	65	11.5658	0.328789	1552807_A_AT,225217_S_AT,214040_S_AT,1568964_X_AT,206022_AT,1553602_AT,204786_S_AT,210664_S_AT,1555643_S_AT,204682_AT,202687_S_AT,205227_AT,216905_S_AT,206881_S_AT,213258_AT,219161_S_AT,207169_X_AT,224215_S_AT,220491_AT,205992_S_AT,1555729_A_AT,206336_AT,1557116_AT,205417_S_AT,203788_S_AT,218469_AT,218217_AT,230735_AT,202450_S_AT,203887_S_AT,201506_AT,204834_AT,204259_AT,219295_S_AT,221085_AT,228…	385	2010	12782	1.07363	1	0.89429	99.5271
205027_s_at	MAP3K8	NM_005204	1.02344	1.3442	1.31341	0.779864	1.32782	1.70263	1.29634		SP_PIR_KEYWORDS	Secreted	51	9.07473	0.381155	1552807_A_AT,214040_S_AT,206022_AT,1553602_AT,210664_S_AT,1555643_S_AT,204682_AT,205227_AT,206881_S_AT,213258_AT,219161_S_AT,207169_X_AT,220491_AT,205992_S_AT,1555729_A_AT,206336_AT,205417_S_AT,203788_S_AT,218469_AT,218217_AT,201506_AT,204834_AT,221085_AT,204259_AT,219295_S_AT,236437_AT,210229_S_AT,223451_S_AT,203535_AT,214091_S_AT,206295_AT,202357_S_AT,205476_AT,203645_S_AT,221577_X_AT,219584_AT…	544	1689	19235	1.06766	1	0.878369	99.8869
218594_at	FLJ10359	NM_018072	0.798848	0.860367	1.07701	1.02366	1.74237	1.7021	1.58039
225610_at	UHRF2	BF511410	0.888798	1.20198	1.35237	0.894987	1.51533	1.69313	1.25198		Annotation Cluster 23	Enrichment Score: 1.6401331441767373
234987_at		AV715309	0.71162	0.937265	1.31709	0.910412	1.53908	1.69053	1.28354		Category	Term	Count	%	PValue	Genes	List Total	Pop Hits	Pop Total	Fold Enrichment	Bonferroni	Benjamini	FDR
226109_at	C21orf91	AK023825	0.762215	1.18074	1.54909	0.508485	0.857826	1.68702	1.08904		INTERPRO	IPR001811:Small chemokine, interleukin-8-like	6	1.06762	0.00704251	214038_AT,205476_AT,206336_AT,221463_AT,208075_S_AT,216598_S_AT	496	41	16659	4.91513	0.998332	0.598969	10.4383
218322_s_at	ACSL5	NM_016234	0.993841	1.11835	1.12528	0.760993	1.28052	1.6827	1.49536		SMART	SM00199:SCY	6	1.06762	0.00874467	214038_AT,205476_AT,206336_AT,221463_AT,208075_S_AT,216598_S_AT	286	41	9079	4.64557	0.841889	0.459261	10.5031
200862_at	DHCR24	NM_014762	0.750321	0.98745	1.31604	1.30205	2.18837	1.68071	1.2771		PIR_SUPERFAMILY	PIRSF500572:small inducible cytokine, A2 type	3	0.533808	0.00912624	214038_AT,208075_S_AT,216598_S_AT	232	5	7396	19.1276	0.914314	0.559137	11.3439
215253_s_at	DSCR1	AL049369	0.743386	0.773145	1.04003	1.24506	2.09241	1.68057	1.61588		GOTERM_MF_FAT	GO:0008201~heparin binding	9	1.60142	0.0131981	211743_S_AT,214038_AT,205786_S_AT,219295_S_AT,210512_S_AT,206336_AT,208075_S_AT,216598_S_AT,1554433_A_AT	396	103	12983	2.86474	0.999934	0.551881	18.2335
225056_at	SIPA1L2	AB037810	0.975543	1.17881	1.20837	1.0529	1.76864	1.67979	1.39013		GOTERM_MF_FAT	GO:0030246~carbohydrate binding	19	3.38078	0.0234173	205668_AT,202877_S_AT,209696_AT,1552807_A_AT,219890_AT,202878_S_AT,1555729_A_AT,206760_S_AT,205786_S_AT,206336_AT,216598_S_AT,1554433_A_AT,217159_X_AT,211743_S_AT,221698_S_AT,214038_AT,209395_AT,206759_AT,210512_S_AT,219295_S_AT,208075_S_AT	396	354	12983	1.75967	1	0.635983	30.1643
212973_at	RPIA	AI692341	0.92453	1.11684	1.20801	1.20575	2.02072	1.67591	1.38733		SP_PIR_KEYWORDS	heparin-binding	6	1.06762	0.0363896	211743_S_AT,214038_AT,219295_S_AT,210512_S_AT,206336_AT,208075_S_AT	544	65	19235	3.26386	1	0.371828	40.7868
205889_s_at	KIAA0555	NM_014790	1.71141	2.47147	1.44412	0.627548	1.05111	1.67494	1.15984		GOTERM_MF_FAT	GO:0030247~polysaccharide binding	10	1.77936	0.0457442	211743_S_AT,214038_AT,221698_S_AT,205786_S_AT,219295_S_AT,210512_S_AT,206336_AT,208075_S_AT,216598_S_AT,1554433_A_AT	396	154	12983	2.12892	1	0.729006	50.8083
210229_s_at	CSF2	M11734	0.953816	1.75914	1.84432	0.260767	0.43632	1.67321	0.907226		GOTERM_MF_FAT	GO:0001871~pattern binding	10	1.77936	0.0457442	211743_S_AT,214038_AT,221698_S_AT,205786_S_AT,219295_S_AT,210512_S_AT,206336_AT,208075_S_AT,216598_S_AT,1554433_A_AT	396	154	12983	2.12892	1	0.729006	50.8083
226102_at		AI920953	1.29424	2.03731	1.57413	0.803681	1.34463	1.67309	1.06287		BBID	109.Chemokine_families	6	1.06762	0.0468564	214038_AT,205476_AT,206336_AT,221463_AT,208075_S_AT,216598_S_AT	31	25	358	2.77161	0.872999	0.872999	36.0195
1552553_a_at	CARD12	NM_021209	0.883627	1.35849	1.5374	1.01046	1.69037	1.67286	1.08811		GOTERM_MF_FAT	GO:0005539~glycosaminoglycan binding	9	1.60142	0.064038	211743_S_AT,214038_AT,205786_S_AT,219295_S_AT,210512_S_AT,206336_AT,208075_S_AT,216598_S_AT,1554433_A_AT	396	140	12983	2.10763	1	0.819784	63.3123
204038_s_at	EDG2	NM_001401	0.766446	1.05551	1.37715	0.85904	1.43316	1.66833	1.21144
205668_at	LY75	NM_002349	0.815891	0.793084	0.972046	1.02515	1.70962	1.66767	1.71563		Annotation Cluster 24	Enrichment Score: 1.6267500907668155
203788_s_at	SEMA3C	AI962897	0.804168	1.68695	2.09776	1.74217	2.90416	1.66698	0.794646		Category	Term	Count	%	PValue	Genes	List Total	Pop Hits	Pop Total	Fold Enrichment	Bonferroni	Benjamini	FDR
219505_at	CECR1	NM_017424	0.680992	0.819835	1.20388	0.750125	1.25023	1.66669	1.38443		GOTERM_MF_FAT	GO:0030695~GTPase regulator activity	24	4.27046	0.00300018	225282_AT,225618_AT,204526_S_AT,227948_AT,223422_S_AT,225056_AT,1557688_AT,242679_AT,203474_AT,204032_AT,222810_S_AT,244548_AT,221039_S_AT,219183_S_AT,239288_AT,225564_AT,204759_AT,203354_S_AT,230802_AT,226906_S_AT,225171_AT,213618_AT,1554999_AT,242388_X_AT,203552_AT,219752_AT,203355_S_AT	396	404	12983	1.94764	0.886778	0.516224	4.45047
203904_x_at	KAI1	NM_002231	1.1682	1.34467	1.15106	0.977027	1.62499	1.6632	1.44493		GOTERM_MF_FAT	GO:0060589~nucleoside-triphosphatase regulator activity	24	4.27046	0.00393568	225282_AT,225618_AT,204526_S_AT,227948_AT,223422_S_AT,225056_AT,1557688_AT,242679_AT,203474_AT,204032_AT,222810_S_AT,244548_AT,221039_S_AT,219183_S_AT,239288_AT,225564_AT,204759_AT,203354_S_AT,230802_AT,226906_S_AT,225171_AT,213618_AT,1554999_AT,242388_X_AT,203552_AT,219752_AT,203355_S_AT	396	413	12983	1.9052	0.942674	0.435491	5.7999
235384_at		AW963217	1.00706	1.369	1.3594	1.07572	1.78865	1.66274	1.22315		GOTERM_BP_FAT	GO:0051056~regulation of small GTPase mediated signal transduction	17	3.02491	0.00498656	225282_AT,225618_AT,204526_S_AT,227948_AT,213618_AT,204036_AT,1554999_AT,225056_AT,210557_X_AT,242679_AT,203474_AT,222810_S_AT,219752_AT,221039_S_AT,203355_S_AT,219183_S_AT,204037_AT,225564_AT,203354_S_AT,204038_S_AT	417	252	13528	2.1885	0.999995	0.181305	8.41921
221841_s_at	KLF4	BF514079	0.507046	0.542903	1.07072	0.479049	0.796226	1.6621	1.55232		SP_PIR_KEYWORDS	GTPase activation	12	2.13523	0.00555763	225282_AT,230802_AT,226906_S_AT,225618_AT,204526_S_AT,225171_AT,213618_AT,223422_S_AT,1557688_AT,225056_AT,244548_AT,222810_S_AT,219752_AT,221039_S_AT	544	159	19235	2.66856	0.913413	0.120823	7.57625
229351_at	C6orf49	AA634138	0.965085	1.16904	1.21133	1.69671	2.81772	1.66069	1.37097		GOTERM_MF_FAT	GO:0005083~small GTPase regulator activity	17	3.02491	0.00979046	225282_AT,225618_AT,204526_S_AT,227948_AT,213618_AT,1557688_AT,242679_AT,203474_AT,244548_AT,222810_S_AT,219752_AT,203552_AT,221039_S_AT,203355_S_AT,219183_S_AT,225564_AT,239288_AT,204759_AT,203354_S_AT	396	274	12983	2.03413	0.999202	0.47715	13.8492
210797_s_at	OASL	AF063612	0.615355	0.990795	1.61012	0.697811	1.15823	1.6598	1.03086		UP_SEQ_FEATURE	domain:Rho-GAP	7	1.24555	0.0101649	230802_AT,225618_AT,226906_S_AT,242388_X_AT,225171_AT,213618_AT,244548_AT,223422_S_AT,1557688_AT	543	65	19113	3.79065	1	0.720398	15.995
212798_s_at	ANKMY2	AK001389	1.02761	1.09906	1.06953	1.62209	2.68819	1.65724	1.5495		INTERPRO	IPR000198:RhoGAP	7	1.24555	0.0144492	230802_AT,225618_AT,226906_S_AT,242388_X_AT,225171_AT,213618_AT,244548_AT,223422_S_AT,1557688_AT	496	67	16659	3.50906	0.999998	0.732114	20.3105
228032_s_at		AW071458	0.636318	0.741617	1.16548	0.915874	1.51777	1.65718	1.42189		UP_SEQ_FEATURE	domain:PH	14	2.4911	0.018085	230802_AT,225618_AT,226906_S_AT,223422_S_AT,225842_AT,1557688_AT,208158_S_AT,217999_S_AT,1552334_AT,244548_AT,222810_S_AT,217997_AT,219752_AT,221039_S_AT,203355_S_AT,219183_S_AT,225564_AT,217996_AT,223553_S_AT,203354_S_AT	543	237	19113	2.07926	1	0.849989	26.7537
1553602_at	LOC118430	NM_058173	1.29172	2.17928	1.68712	1.09582	1.81249	1.654	0.980368		SMART	SM00324:RhoGAP	7	1.24555	0.0182601	230802_AT,225618_AT,226906_S_AT,242388_X_AT,225171_AT,213618_AT,244548_AT,223422_S_AT,1557688_AT	286	67	9079	3.31662	0.979143	0.475343	20.7713
225102_at	MGLL	BG168471	0.688151	0.839956	1.2206	1.45199	2.39983	1.65279	1.35408		INTERPRO	IPR001849:Pleckstrin homology	16	2.84698	0.019007	230802_AT,225618_AT,226906_S_AT,227948_AT,213618_AT,223422_S_AT,225842_AT,1557688_AT,208158_S_AT,217999_S_AT,1552334_AT,244548_AT,222810_S_AT,217997_AT,219752_AT,221039_S_AT,203355_S_AT,219183_S_AT,225564_AT,217996_AT,223553_S_AT,203354_S_AT	496	277	16659	1.94003	1	0.737083	25.869
208722_s_at	ANAPC5	BC001081	1.08631	0.983494	0.90535	1.24625	2.05915	1.65228	1.82502		INTERPRO	IPR011993:Pleckstrin homology-type	17	3.02491	0.0195289	233465_AT,230802_AT,225618_AT,226906_S_AT,227948_AT,213618_AT,223422_S_AT,213056_AT,208158_S_AT,1552334_AT,219752_AT,215489_X_AT,221039_S_AT,203355_S_AT,219183_S_AT,225564_AT,240960_AT,223553_S_AT,203354_S_AT	496	303	16659	1.8844	1	0.720539	26.4819
218400_at	OAS3	NM_006187	0.841392	1.29233	1.53594	0.54111	0.893382	1.65102	1.07492		SMART	SM00233:PH	16	2.84698	0.0280412	230802_AT,225618_AT,226906_S_AT,227948_AT,213618_AT,223422_S_AT,225842_AT,1557688_AT,208158_S_AT,217999_S_AT,1552334_AT,244548_AT,222810_S_AT,217997_AT,219752_AT,221039_S_AT,203355_S_AT,219183_S_AT,225564_AT,217996_AT,223553_S_AT,203354_S_AT	286	277	9079	1.83363	0.997453	0.526024	30.186
203279_at	EDEM1	NM_014674	0.719726	0.873679	1.21391	1.17959	1.94534	1.64917	1.35857		GOTERM_MF_FAT	GO:0005096~GTPase activator activity	13	2.31317	0.0366924	225282_AT,230802_AT,225618_AT,226906_S_AT,204526_S_AT,225171_AT,213618_AT,223422_S_AT,1557688_AT,225056_AT,203474_AT,244548_AT,222810_S_AT,219752_AT,221039_S_AT	396	220	12983	1.93732	1	0.676729	43.2435
208694_at	PRKDC	U47077	0.583651	0.970007	1.66196	1.6929	2.79189	1.64917	0.992302		GOTERM_BP_FAT	GO:0046578~regulation of Ras protein signal transduction	12	2.13523	0.0599341	225282_AT,225618_AT,204526_S_AT,227948_AT,213618_AT,204036_AT,210557_X_AT,242679_AT,221039_S_AT,203355_S_AT,219183_S_AT,204037_AT,225564_AT,203354_S_AT,204038_S_AT	417	210	13528	1.85379	1	0.563487	66.2891
1557121_s_at	ABC1	BU631635	1.66886	1.55861	0.933939	0.956337	1.57508	1.647	1.76349		GOTERM_MF_FAT	GO:0005099~Ras GTPase activator activity	6	1.06762	0.143834	203474_AT,225618_AT,204526_S_AT,222810_S_AT,244548_AT,219752_AT,1557688_AT	396	91	12983	2.16167	1	0.931479	90.4905
216594_x_at	AKR1C1	S68290	1.13659	1.30757	1.15043	1.11254	1.83015	1.64502	1.42992		GOTERM_MF_FAT	GO:0008047~enzyme activator activity	15	2.66904	0.144229	230802_AT,225282_AT,225618_AT,226906_S_AT,204526_S_AT,225171_AT,213618_AT,223422_S_AT,1557688_AT,225056_AT,203474_AT,203167_AT,244548_AT,200661_AT,222810_S_AT,219752_AT,221039_S_AT	396	335	12983	1.468	1	0.927637	90.5568
228153_at	IBRDC2	AI953847	0.82993	1.05149	1.26696	0.557183	0.915324	1.64277	1.29662		GOTERM_BP_FAT	GO:0032318~regulation of Ras GTPase activity	6	1.06762	0.216209	225282_AT,225618_AT,204526_S_AT,227948_AT,213618_AT,221039_S_AT	417	104	13528	1.87161	1	0.846782	98.6239
222427_s_at	LARS	AK021413	0.526383	0.793509	1.50747	1.07955	1.76984	1.63943	1.08753		GOTERM_BP_FAT	GO:0043087~regulation of GTPase activity	6	1.06762	0.327826	225282_AT,225618_AT,204526_S_AT,227948_AT,213618_AT,221039_S_AT	417	123	13528	1.5825	1	0.921005	99.9078
201968_s_at	PGM1	NM_002633	0.520294	0.529164	1.01705	0.492222	0.806924	1.63935	1.61187
225853_at	GNPNAT1	BE789346	0.87785	1.05659	1.20361	0.870391	1.42431	1.6364	1.35957		Annotation Cluster 25	Enrichment Score: 1.5929255836163616
213234_at	KIAA1467	AB040900	1.16947	1.31732	1.12642	0.669228	1.09389	1.63455	1.45111		Category	Term	Count	%	PValue	Genes	List Total	Pop Hits	Pop Total	Fold Enrichment	Bonferroni	Benjamini	FDR
203474_at	IQGAP2	NM_006633	0.872845	0.928735	1.06403	0.6449	1.05341	1.63345	1.53515		GOTERM_BP_FAT	GO:0002250~adaptive immune response	9	1.60142	0.00246359	206295_AT,217299_S_AT,202906_S_AT,202953_AT,224341_X_AT,210423_S_AT,217507_AT,224283_X_AT,202907_S_AT,210512_S_AT,225353_S_AT,202905_X_AT,222868_S_AT,228131_AT	417	77	13528	3.79183	0.997573	0.11789	4.24676
202005_at	ST14	NM_021978	0.743486	1.06924	1.43814	0.826525	1.34869	1.63175	1.13463		GOTERM_BP_FAT	GO:0002460~adaptive immune response based on somatic recombination of immune receptors built from immunoglobulin superfamily domains	9	1.60142	0.00246359	206295_AT,217299_S_AT,202906_S_AT,202953_AT,224341_X_AT,210423_S_AT,217507_AT,224283_X_AT,202907_S_AT,210512_S_AT,225353_S_AT,202905_X_AT,222868_S_AT,228131_AT	417	77	13528	3.79183	0.997573	0.11789	4.24676
230802_at	ARHGAP24	AI761947	0.956169	0.989878	1.03525	1.06805	1.74009	1.62922	1.57374		GOTERM_BP_FAT	GO:0042088~T-helper 1 type immune response	4	0.711744	0.00294856	206295_AT,224341_X_AT,224283_X_AT,210512_S_AT,222868_S_AT	417	10	13528	12.9765	0.999259	0.124957	5.06246
203552_at	MAP4K5	AW298170	0.723222	0.947674	1.31035	0.706159	1.14969	1.62809	1.24249		GOTERM_BP_FAT	GO:0002252~immune effector process	11	1.9573	0.00838604	224838_AT,208694_AT,202357_S_AT,217299_S_AT,213797_AT,202906_S_AT,224837_AT,202953_AT,210423_S_AT,217507_AT,221581_S_AT,202907_S_AT,225353_S_AT,202905_X_AT,203685_AT,228131_AT	417	134	13528	2.66309	1	0.239735	13.7706
238787_at		AA988769	0.442098	0.539715	1.2208	0.823198	1.33865	1.62615	1.33203		GOTERM_BP_FAT	GO:0002443~leukocyte mediated immunity	6	1.06762	0.125225	202953_AT,217507_AT,210423_S_AT,221581_S_AT,217299_S_AT,202907_S_AT,225353_S_AT,202905_X_AT,228131_AT,202906_S_AT	417	86	13528	2.26334	1	0.720764	90.4989
213294_at	FLJ38348	AV755522	1.60785	2.11387	1.31471	0.620743	1.00919	1.62577	1.2366		GOTERM_BP_FAT	GO:0002449~lymphocyte mediated immunity	5	0.88968	0.168367	202953_AT,217507_AT,210423_S_AT,217299_S_AT,202907_S_AT,225353_S_AT,202905_X_AT,228131_AT,202906_S_AT	417	70	13528	2.31723	1	0.79269	96.0974
217966_s_at	C1orf24	NM_022083	0.821339	0.846217	1.03029	0.82905	1.34784	1.62576	1.57796		GOTERM_BP_FAT	GO:0016064~immunoglobulin mediated immune response	4	0.711744	0.23078	202953_AT,217299_S_AT,202907_S_AT,225353_S_AT,202905_X_AT,228131_AT,202906_S_AT	417	54	13528	2.40306	1	0.862326	99.0108
200920_s_at	BTG1	AL535380	1.00249	1.01569	1.01318	0.456397	0.741628	1.62496	1.60383		GOTERM_BP_FAT	GO:0019724~B cell mediated immunity	4	0.711744	0.247254	202953_AT,217299_S_AT,202907_S_AT,225353_S_AT,202905_X_AT,228131_AT,202906_S_AT	417	56	13528	2.31723	1	0.872202	99.3241
200661_at	PPGB	NM_000308	0.978326	1.10498	1.12946	0.884794	1.43641	1.62345	1.43737
203359_s_at	MYCBP	AL525412	0.964142	1.1586	1.20169	1.20686	1.95771	1.62215	1.34989		Annotation Cluster 26	Enrichment Score: 1.575808489485766
219037_at	CGI-115	NM_016052	0.559187	0.698545	1.24922	0.739574	1.19683	1.61827	1.29542		Category	Term	Count	%	PValue	Genes	List Total	Pop Hits	Pop Total	Fold Enrichment	Bonferroni	Benjamini	FDR
225439_at	CML66	AI802955	0.754843	0.761238	1.00847	0.852311	1.37679	1.61536	1.60179		GOTERM_BP_FAT	GO:0006909~phagocytosis	8	1.42349	0.000612194	236923_X_AT,202877_S_AT,209555_S_AT,202878_S_AT,1552256_A_AT,216950_S_AT,1552613_S_AT,206488_S_AT,221698_S_AT,209083_AT,210423_S_AT,217507_AT,228766_AT	417	48	13528	5.40687	0.775711	0.0470759	1.07159
235529_x_at	FLJ46365	BF437747	0.9188	0.983172	1.07006	0.895636	1.446	1.61449	1.50879		GOTERM_BP_FAT	GO:0010324~membrane invagination	13	2.31317	0.0392491	205668_AT,236923_X_AT,243876_AT,202877_S_AT,225618_AT,209555_S_AT,202878_S_AT,1555729_A_AT,1552256_A_AT,216950_S_AT,1552613_S_AT,206488_S_AT,209083_AT,221698_S_AT,210423_S_AT,217507_AT,228766_AT,204466_S_AT,230086_AT	417	220	13528	1.91698	1	0.478782	50.561
218869_at	MLYCD	NM_012213	0.877468	1.15819	1.31992	1.23278	1.98986	1.61412	1.22289		GOTERM_BP_FAT	GO:0006897~endocytosis	13	2.31317	0.0392491	205668_AT,236923_X_AT,243876_AT,202877_S_AT,225618_AT,209555_S_AT,202878_S_AT,1555729_A_AT,1552256_A_AT,216950_S_AT,1552613_S_AT,206488_S_AT,209083_AT,221698_S_AT,210423_S_AT,217507_AT,228766_AT,204466_S_AT,230086_AT	417	220	13528	1.91698	1	0.478782	50.561
218605_at	TFB2M	NM_022366	0.706192	0.919011	1.30136	1.21112	1.95048	1.61048	1.23754		GOTERM_BP_FAT	GO:0016044~membrane organization	18	3.20285	0.0802898	205668_AT,236923_X_AT,243876_AT,202877_S_AT,225618_AT,200862_AT,209555_S_AT,202878_S_AT,1555729_A_AT,205613_AT,1552256_A_AT,216950_S_AT,1552613_S_AT,206488_S_AT,209083_AT,203728_AT,221698_S_AT,210423_S_AT,217507_AT,228766_AT,204466_S_AT,201005_AT,230086_AT,203685_AT	417	381	13528	1.53266	1	0.625524	77.0645
229091_s_at	CCNJ	AU154786	0.906067	1.05064	1.15956	0.767995	1.23683	1.61047	1.38886		GOTERM_BP_FAT	GO:0016192~vesicle-mediated transport	23	4.09253	0.174481	205668_AT,243876_AT,202877_S_AT,225618_AT,209555_S_AT,202878_S_AT,212310_AT,214040_S_AT,1552256_A_AT,208158_S_AT,206488_S_AT,221698_S_AT,230086_AT,201462_AT,236923_X_AT,215203_AT,208913_AT,1555729_A_AT,216950_S_AT,1552613_S_AT,1553962_S_AT,209083_AT,214038_AT,217507_AT,210423_S_AT,228766_AT,221581_S_AT,204466_S_AT,226662_AT	417	576	13528	1.2954	1	0.80201	96.5726
203158_s_at	GLS	AF097493	0.74976	0.978777	1.30545	0.693342	1.11643	1.61021	1.23345
204032_at	BCAR3	NM_003567	0.357784	0.450052	1.25789	1.23953	1.98709	1.6031	1.27444		Annotation Cluster 27	Enrichment Score: 1.5598734280013768
225286_at	ARSD	AI741110	1.07683	1.46362	1.3592	0.795817	1.27538	1.60261	1.17908		Category	Term	Count	%	PValue	Genes	List Total	Pop Hits	Pop Total	Fold Enrichment	Bonferroni	Benjamini	FDR
212706_at	RASA4	AB011110	1.26104	0.682889	0.541529	2.33768	3.74144	1.60049	2.95551		UP_SEQ_FEATURE	domain:C-type lectin	8	1.42349	0.0070778	205668_AT,237252_AT,202877_S_AT,211743_S_AT,219890_AT,221698_S_AT,203887_S_AT,202878_S_AT,1555729_A_AT,206760_S_AT,206759_AT,203888_AT	543	79	19113	3.56445	0.999998	0.735249	11.4118
231973_s_at	ANAPC1	AK001223	0.959551	0.856336	0.892434	1.13067	1.80772	1.59881	1.79151		INTERPRO	IPR001304:C-type lectin	8	1.42349	0.0109605	205668_AT,237252_AT,202877_S_AT,211743_S_AT,219890_AT,221698_S_AT,203887_S_AT,202878_S_AT,1555729_A_AT,206760_S_AT,206759_AT,203888_AT	496	82	16659	3.27675	0.999953	0.669856	15.7948
239130_at		AA905821	1.08288	1.22866	1.13463	0.749555	1.19755	1.59769	1.40812		SMART	SM00034:CLECT	8	1.42349	0.0142693	205668_AT,237252_AT,202877_S_AT,211743_S_AT,219890_AT,221698_S_AT,203887_S_AT,202878_S_AT,1555729_A_AT,206760_S_AT,206759_AT,203888_AT	286	82	9079	3.09705	0.951108	0.453175	16.6046
228910_at	KAI1	AI870617	1.22513	1.18787	0.969585	0.817612	1.30364	1.59445	1.64446		INTERPRO	IPR016186:C-type lectin-like	8	1.42349	0.023016	205668_AT,237252_AT,202877_S_AT,211743_S_AT,219890_AT,221698_S_AT,203887_S_AT,202878_S_AT,1555729_A_AT,206760_S_AT,206759_AT,203888_AT	496	95	16659	2.82835	1	0.732077	30.4562
203159_at	GLS	NM_014905	0.814655	1.01762	1.24915	0.773647	1.23348	1.59437	1.27637		GOTERM_MF_FAT	GO:0030246~carbohydrate binding	19	3.38078	0.0234173	205668_AT,202877_S_AT,209696_AT,1552807_A_AT,219890_AT,202878_S_AT,1555729_A_AT,206760_S_AT,205786_S_AT,206336_AT,216598_S_AT,1554433_A_AT,217159_X_AT,211743_S_AT,221698_S_AT,214038_AT,209395_AT,206759_AT,210512_S_AT,219295_S_AT,208075_S_AT	396	354	12983	1.75967	1	0.635983	30.1643
216232_s_at	GCN1L1	AI697055	0.851565	1.02649	1.20541	1.30383	2.07385	1.59058	1.31953		INTERPRO	IPR018378:C-type lectin, conserved site	7	1.24555	0.0351272	205668_AT,202877_S_AT,211743_S_AT,219890_AT,221698_S_AT,202878_S_AT,1555729_A_AT,206760_S_AT,206759_AT	496	82	16659	2.86716	1	0.801724	42.7528
228486_at	CDW92	AW165999	0.976971	1.05073	1.07549	0.572417	0.909776	1.58936	1.4778		SP_PIR_KEYWORDS	Lectin	10	1.77936	0.0367915	205668_AT,1552807_A_AT,202877_S_AT,211743_S_AT,219890_AT,221698_S_AT,202878_S_AT,1555729_A_AT,209395_AT,206760_S_AT,206759_AT,217159_X_AT	544	159	19235	2.2238	1	0.366892	41.135
224837_at	FOXP1	AW080845	1.44114	1.69675	1.17736	0.54391	0.86442	1.58927	1.34986		GOTERM_MF_FAT	GO:0005529~sugar binding	11	1.9573	0.0747078	205668_AT,202877_S_AT,209696_AT,1552807_A_AT,219890_AT,202878_S_AT,206760_S_AT,1555729_A_AT,217159_X_AT,211743_S_AT,221698_S_AT,209395_AT,206759_AT	396	195	12983	1.84943	1	0.846866	69.1627
202656_s_at	SERTAD2	BG107456	1.36323	1.40824	1.03301	1.1271	1.79107	1.5891	1.53832		INTERPRO	IPR002353:Type II antifreeze protein	3	0.533808	0.158739	221698_S_AT,1555729_A_AT,206760_S_AT,206759_AT	496	24	16659	4.19834	1	0.985417	93.2544
222592_s_at	ACSL5	AW173691	0.855527	1.06728	1.24751	0.738762	1.17261	1.58726	1.27235
236437_at		N30158	1.40682	1.18234	0.840432	0.819189	1.29857	1.5852	1.88617		Annotation Cluster 28	Enrichment Score: 1.4992715861246653
202357_s_at	BF	NM_001710	0.843067	0.63203	0.74968	0.254332	0.402543	1.58275	2.11123		Category	Term	Count	%	PValue	Genes	List Total	Pop Hits	Pop Total	Fold Enrichment	Bonferroni	Benjamini	FDR
217759_at	TRIM44	BF431488	1.13959	1.18824	1.04269	0.740364	1.17164	1.58252	1.51772		SP_PIR_KEYWORDS	sh3 domain	13	2.31317	0.0164564	243876_AT,215284_AT,225618_AT,226906_S_AT,211178_S_AT,212310_AT,242849_AT,1557688_AT,225589_AT,244548_AT,231823_S_AT,221039_S_AT,230086_AT,225564_AT,203315_AT	544	210	19235	2.18886	0.999314	0.261784	20.9094
219677_at	SSB1	NM_025106	0.740251	0.794611	1.07344	0.896832	1.41887	1.5821	1.47386		INTERPRO	IPR001452:Src homology-3 domain	13	2.31317	0.0258553	243876_AT,215284_AT,225618_AT,226906_S_AT,211178_S_AT,212310_AT,242849_AT,1557688_AT,225589_AT,244548_AT,231823_S_AT,221039_S_AT,230086_AT,225564_AT,203315_AT	496	213	16659	2.04989	1	0.752049	33.5429
237201_at		AA743565	1.05744	0.757777	0.716612	0.38231	0.604545	1.58129	2.20662		SMART	SM00326:SH3	13	2.31317	0.0360518	243876_AT,215284_AT,225618_AT,226906_S_AT,211178_S_AT,212310_AT,242849_AT,1557688_AT,225589_AT,244548_AT,231823_S_AT,221039_S_AT,230086_AT,225564_AT,203315_AT	286	213	9079	1.93747	0.999552	0.575459	37.117
226496_at	ZCCHC7	BG291039	0.794641	1.11936	1.40864	0.894975	1.41422	1.58018	1.12178		UP_SEQ_FEATURE	domain:SH3	10	1.77936	0.0656299	243876_AT,215284_AT,225618_AT,226906_S_AT,211178_S_AT,212310_AT,244548_AT,221039_S_AT,230086_AT,225564_AT,242849_AT,1557688_AT	543	177	19113	1.98864	1	0.9855	68.5897
226171_at	FLJ20209	BF111925	1.02456	0.999313	0.975362	1.25904	1.98942	1.58011	1.62003
232362_at	NY-SAR-41	AL139421	0.935439	1.36198	1.45597	0.871424	1.37596	1.57898	1.08448		Annotation Cluster 29	Enrichment Score: 1.4505785222536942
202270_at	GBP1	NM_002053	0.699576	0.804882	1.15053	0.38929	0.614151	1.57762	1.37121		Category	Term	Count	%	PValue	Genes	List Total	Pop Hits	Pop Total	Fold Enrichment	Bonferroni	Benjamini	FDR
225217_s_at	BRPF3	AB033112	0.805154	1.12556	1.39794	0.547662	0.863947	1.57752	1.12846		GOTERM_BP_FAT	GO:0019217~regulation of fatty acid metabolic process	6	1.06762	0.0168711	225985_AT,210069_AT,212329_AT,218869_AT,204466_S_AT,203658_AT	417	49	13528	3.9724	1	0.331848	25.8698
216905_s_at	ST14	U20428	0.65882	1.19672	1.81647	1.16748	1.83586	1.57249	0.865688		GOTERM_BP_FAT	GO:0010565~regulation of cellular ketone metabolic process	6	1.06762	0.0304053	225985_AT,210069_AT,212329_AT,218869_AT,204466_S_AT,203658_AT	417	57	13528	3.41487	1	0.425468	41.9128
228667_at		AI733330	0.762888	0.982576	1.28797	0.975012	1.53265	1.57193	1.22047		GOTERM_BP_FAT	GO:0046320~regulation of fatty acid oxidation	4	0.711744	0.053595	225985_AT,210069_AT,218869_AT,203658_AT	417	28	13528	4.63446	1	0.542397	62.058
225886_at	DDX5	AA156797	0.706404	1.64498	2.32866	0.933477	1.46419	1.56853	0.673574		GOTERM_BP_FAT	GO:0019216~regulation of lipid metabolic process	8	1.42349	0.0573415	225985_AT,201790_S_AT,210069_AT,212329_AT,218869_AT,204466_S_AT,204567_S_AT,203658_AT	417	112	13528	2.31723	1	0.555052	64.6155
224596_at	CDW92	AI634866	1.07402	1.30921	1.21898	0.634377	0.994021	1.56693	1.28544
209422_at	C20orf104	AL109965	1.39579	1.26445	0.905905	0.907042	1.41349	1.55835	1.72021		Annotation Cluster 30	Enrichment Score: 1.4396541639712481
242463_x_at	ZNF611	AI620827	0.720847	1.00031	1.38769	0.97369	1.51502	1.55595	1.12125		Category	Term	Count	%	PValue	Genes	List Total	Pop Hits	Pop Total	Fold Enrichment	Bonferroni	Benjamini	FDR
226550_at		AI672159	1.36778	2.16023	1.57937	1.41263	2.19543	1.55415	0.984029		GOTERM_BP_FAT	GO:0042742~defense response to bacterium	10	1.77936	0.00761887	209544_AT,220491_AT,205476_AT,1568964_X_AT,1552553_A_AT,202708_S_AT,236193_AT,211743_S_AT,224341_X_AT,209545_S_AT,214455_AT,210423_S_AT,217507_AT	417	112	13528	2.89654	1	0.225655	12.5893
218988_at	SLC35E3	NM_018656	1.26061	1.21166	0.961168	0.853612	1.32502	1.55225	1.61496		SP_PIR_KEYWORDS	Antimicrobial	6	1.06762	0.0501252	211743_S_AT,220491_AT,214455_AT,205476_AT,202708_S_AT,236193_AT,203535_AT	544	71	19235	2.98804	1	0.447938	51.6636
226075_at	SSB1	AF131840	0.508748	0.731928	1.43868	1.19952	1.86186	1.55217	1.07888		SP_PIR_KEYWORDS	antibiotic	5	0.88968	0.125629	211743_S_AT,220491_AT,214455_AT,205476_AT,202708_S_AT,236193_AT	544	68	19235	2.59989	1	0.619461	85.0114
218263_s_at	LOC58486	NM_021211	1.11162	1.49367	1.34369	0.907409	1.40771	1.55135	1.15455
225696_at	COPS7B	AK024273	1.00122	1.06691	1.06561	1.03883	1.61073	1.55053	1.45506		Annotation Cluster 31	Enrichment Score: 1.4234907228713658
222204_s_at	RRN3	AL110238	0.720184	1.00272	1.39231	0.909731	1.40847	1.54823	1.11199		Category	Term	Count	%	PValue	Genes	List Total	Pop Hits	Pop Total	Fold Enrichment	Bonferroni	Benjamini	FDR
228607_at	OAS2	AI651594	0.906986	1.12524	1.24064	0.399275	0.61812	1.54811	1.24783		GOTERM_BP_FAT	GO:0045540~regulation of cholesterol biosynthetic process	4	0.711744	0.00211192	225985_AT,201790_S_AT,212329_AT,204567_S_AT	417	9	13528	14.4183	0.994262	0.103987	3.65113
220358_at	SNFT	NM_018664	0.89387	0.872349	0.975923	1.24083	1.92	1.54735	1.58553		GOTERM_BP_FAT	GO:0050810~regulation of steroid biosynthetic process	4	0.711744	0.040232	225985_AT,201790_S_AT,212329_AT,204567_S_AT	417	25	13528	5.1906	1	0.482865	51.4434
208964_s_at	FADS1	AL512760	0.939732	1.02768	1.09359	1.99589	3.08481	1.54558	1.4133		GOTERM_BP_FAT	GO:0019216~regulation of lipid metabolic process	8	1.42349	0.0573415	225985_AT,201790_S_AT,210069_AT,212329_AT,218869_AT,204466_S_AT,204567_S_AT,203658_AT	417	112	13528	2.31723	1	0.555052	64.6155
236665_at	NY-SAR-41	BF056459	0.92367	0.827326	0.895694	0.628539	0.970588	1.5442	1.72402		GOTERM_BP_FAT	GO:0019218~regulation of steroid metabolic process	4	0.711744	0.0978913	225985_AT,201790_S_AT,212329_AT,204567_S_AT	417	36	13528	3.60458	1	0.66016	83.6746
216199_s_at	MAP3K4	AL109942	1.0359	1.27177	1.2277	1.18374	1.82596	1.54253	1.25644		GOTERM_BP_FAT	GO:0046890~regulation of lipid biosynthetic process	4	0.711744	0.159987	225985_AT,201790_S_AT,212329_AT,204567_S_AT	417	45	13528	2.88367	1	0.781255	95.3446
202269_x_at	GBP1	BC002666	0.791794	0.817099	1.03196	0.421734	0.650366	1.54212	1.49437
206497_at	FLJ10803	NM_018224	0.947417	0.9271	0.978555	0.906072	1.39687	1.54168	1.57546		Annotation Cluster 32	Enrichment Score: 1.420930277915628
223422_s_at	ARHGAP24	AI743534	0.984348	1.04006	1.0566	0.845367	1.30276	1.54106	1.45851		Category	Term	Count	%	PValue	Genes	List Total	Pop Hits	Pop Total	Fold Enrichment	Bonferroni	Benjamini	FDR
212698_s_at	36778	BF966021	1.23165	1.60129	1.30013	0.704817	1.08523	1.53973	1.18429		SP_PIR_KEYWORDS	Immunoglobulin domain	25	4.4484	0.00401455	222108_AT,1552807_A_AT,205403_AT,205686_S_AT,220812_S_AT,211100_X_AT,1555689_AT,207697_X_AT,1555643_S_AT,204820_S_AT,205685_AT,211596_S_AT,211101_X_AT,217159_X_AT,242679_AT,205227_AT,210895_S_AT,1554519_AT,210146_X_AT,224283_X_AT,219385_AT,1553043_A_AT,206881_S_AT,238452_AT,207857_AT,219386_S_AT,225373_AT,211372_S_AT,216950_S_AT,203788_S_AT,207315_AT,203104_AT,244352_AT,222868_S_AT,205988_AT	544	470	19235	1.88077	0.828973	0.104498	5.52803
1567054_at	OR1C1	X89674	1.47661	1.31264	0.888957	0.707048	1.08865	1.53972	1.73205		INTERPRO	IPR003599:Immunoglobulin subtype	20	3.55872	0.00477948	222108_AT,1552807_A_AT,205403_AT,220812_S_AT,211100_X_AT,1555689_AT,207697_X_AT,204820_S_AT,211101_X_AT,217159_X_AT,211596_S_AT,242679_AT,205227_AT,1554519_AT,210146_X_AT,1553043_A_AT,206881_S_AT,238452_AT,207857_AT,211372_S_AT,225373_AT,216950_S_AT,203788_S_AT,203104_AT,244352_AT,205988_AT	496	330	16659	2.03556	0.986909	0.579856	7.20079
208940_at	SEPHS1	AI885670	1.22817	1.19322	0.971538	1.13717	1.75001	1.53891	1.584		SMART	SM00409:IG	20	3.55872	0.00787127	222108_AT,1552807_A_AT,205403_AT,220812_S_AT,211100_X_AT,1555689_AT,207697_X_AT,204820_S_AT,211101_X_AT,217159_X_AT,211596_S_AT,242679_AT,205227_AT,1554519_AT,210146_X_AT,1553043_A_AT,206881_S_AT,238452_AT,207857_AT,211372_S_AT,225373_AT,216950_S_AT,203788_S_AT,203104_AT,244352_AT,205988_AT	286	330	9079	1.92392	0.809767	0.563843	9.50173
213122_at	TSPYL5	AI096375	0.653348	1.08504	1.66074	1.77023	2.72346	1.53848	0.926384		UP_SEQ_FEATURE	domain:Ig-like C2-type 1	13	2.31317	0.00815717	205403_AT,1552807_A_AT,207857_AT,211100_X_AT,211372_S_AT,207697_X_AT,216950_S_AT,1555643_S_AT,217159_X_AT,211101_X_AT,211596_S_AT,203104_AT,207315_AT,205227_AT,210146_X_AT,238452_AT,206881_S_AT	543	190	19113	2.40835	1	0.692359	13.0404
219193_at	FLJ10233	NM_018034	0.994744	1.01531	1.02067	1.13654	1.74763	1.53767	1.50653		UP_SEQ_FEATURE	domain:Ig-like C2-type 2	13	2.31317	0.00848784	205403_AT,1552807_A_AT,207857_AT,211100_X_AT,211372_S_AT,207697_X_AT,216950_S_AT,1555643_S_AT,217159_X_AT,211101_X_AT,211596_S_AT,203104_AT,207315_AT,205227_AT,210146_X_AT,238452_AT,206881_S_AT	543	191	19113	2.39574	1	0.679919	13.5337
211596_s_at	LRIG1	AB050468	2.01036	2.44193	1.21467	0.883228	1.35324	1.53215	1.26137		INTERPRO	IPR007110:Immunoglobulin-like	25	4.4484	0.014849	222108_AT,205403_AT,1552807_A_AT,205686_S_AT,220812_S_AT,211100_X_AT,1555689_AT,207697_X_AT,211144_X_AT,204820_S_AT,205685_AT,211596_S_AT,211101_X_AT,217159_X_AT,242679_AT,205227_AT,210895_S_AT,1554519_AT,210146_X_AT,224283_X_AT,219385_AT,1553043_A_AT,206881_S_AT,216920_S_AT,238452_AT,215806_X_AT,207857_AT,219386_S_AT,211372_S_AT,225373_AT,216950_S_AT,203788_S_AT,209813_X_AT,207315_AT,203104_AT,2…	496	501	16659	1.67598	0.999999	0.707949	20.8132
218264_at	BCCIP	NM_016567	0.755618	0.777698	1.02922	1.03635	1.58763	1.53194	1.48845		UP_SEQ_FEATURE	domain:Ig-like C2-type 3	9	1.60142	0.0229567	205403_AT,1552807_A_AT,207857_AT,211100_X_AT,211372_S_AT,207697_X_AT,216950_S_AT,211101_X_AT,211596_S_AT,203104_AT,205227_AT,210146_X_AT,206881_S_AT	543	122	19113	2.59664	1	0.886122	32.7122
204037_at	EDG2	BF055366	1.02861	1.09999	1.06939	0.834833	1.27856	1.53152	1.43215		INTERPRO	IPR013151:Immunoglobulin	12	2.13523	0.0395275	222108_AT,205403_AT,1552807_A_AT,207857_AT,211100_X_AT,207697_X_AT,211372_S_AT,216950_S_AT,1555643_S_AT,211101_X_AT,217159_X_AT,211596_S_AT,242679_AT,203104_AT,210146_X_AT,206881_S_AT	496	202	16659	1.99525	1	0.809676	46.6924
204236_at	FLI1	NM_002017	1.66905	3.31994	1.98912	1.10961	1.69915	1.5313	0.769838		INTERPRO	IPR013783:Immunoglobulin-like fold	24	4.27046	0.0654952	222108_AT,205403_AT,220812_S_AT,205686_S_AT,211100_X_AT,1555689_AT,207697_X_AT,211144_X_AT,205685_AT,204820_S_AT,211596_S_AT,211101_X_AT,217159_X_AT,242679_AT,205227_AT,210895_S_AT,1554519_AT,210146_X_AT,1553043_A_AT,238452_AT,216920_S_AT,206881_S_AT,215806_X_AT,210555_S_AT,207857_AT,202341_S_AT,211372_S_AT,225373_AT,216950_S_AT,205417_S_AT,203788_S_AT,203104_AT,207315_AT,209813_X_AT	496	553	16659	1.45765	1	0.913891	65.2374
213618_at	CENTD1	AB011152	0.622586	0.721896	1.15951	1.06016	1.61734	1.52555	1.31569		INTERPRO	IPR013106:Immunoglobulin V-set	11	1.9573	0.20963	1552807_A_AT,205686_S_AT,220812_S_AT,1555689_AT,225373_AT,211144_X_AT,205685_AT,204820_S_AT,217159_X_AT,203104_AT,207315_AT,209813_X_AT,210895_S_AT,1554519_AT,1553043_A_AT,216920_S_AT,215806_X_AT	496	249	16659	1.48375	1	0.991184	97.4514
228458_at		AI636501	0.942655	0.84478	0.896171	1.15715	1.76491	1.52522	1.70193		INTERPRO	IPR003598:Immunoglobulin subtype 2	8	1.42349	0.412003	203104_AT,207315_AT,242679_AT,1552807_A_AT,216950_S_AT,1555643_S_AT,211596_S_AT,217159_X_AT	496	205	16659	1.3107	1	0.99971	99.9747
205055_at	ITGAE	NM_002208	0.92425	1.0861	1.17512	1.21376	1.84958	1.52384	1.29675		SMART	SM00408:IGc2	8	1.42349	0.460136	203104_AT,207315_AT,242679_AT,1552807_A_AT,216950_S_AT,1555643_S_AT,211596_S_AT,217159_X_AT	286	205	9079	1.23882	1	0.991725	99.9585
214720_x_at	36778	BF981643	1.07987	1.68843	1.56355	0.71529	1.08577	1.51795	0.970834		INTERPRO	IPR013098:Immunoglobulin I-set	3	0.533808	0.919506	242679_AT,211596_S_AT,217159_X_AT	496	138	16659	0.730146	1	1	100
212329_at	SCAP	D83782	0.887601	0.765132	0.862023	1.15423	1.74761	1.51409	1.75644
224948_at	MRPS24	BF970023	0.867272	0.854865	0.985694	1.03346	1.55987	1.50937	1.53128		Annotation Cluster 33	Enrichment Score: 1.3942148960614495
207843_x_at	CYB5	NM_001914	0.834313	0.828644	0.993205	0.72845	1.099	1.50869	1.51901		Category	Term	Count	%	PValue	Genes	List Total	Pop Hits	Pop Total	Fold Enrichment	Bonferroni	Benjamini	FDR
200824_at	GSTP1	NM_000852	0.917293	1.00198	1.09232	2.34558	3.53473	1.50698	1.37961		GOTERM_BP_FAT	GO:0022610~biological adhesion	32	5.69395	0.0265285	242218_AT,222108_AT,1552807_A_AT,202877_S_AT,209555_S_AT,202878_S_AT,205786_S_AT,1552256_A_AT,222877_AT,216598_S_AT,205099_S_AT,217159_X_AT,206488_S_AT,221698_S_AT,232701_AT,205055_AT,208304_AT,229225_AT,1563010_AT,236923_X_AT,207169_X_AT,1555729_A_AT,211178_S_AT,204627_S_AT,210772_AT,207315_AT,1553962_S_AT,201506_AT,209083_AT,222343_AT,1555349_A_AT,221898_AT,228766_AT,205816_AT,244352_AT,236437_…	417	701	13528	1.48091	1	0.40847	37.6883
51146_at	FLJ20477	AA203365	1.10051	1.40376	1.27556	0.69934	1.05262	1.50516	1.18		GOTERM_BP_FAT	GO:0007155~cell adhesion	32	5.69395	0.0269678	242218_AT,222108_AT,1552807_A_AT,202877_S_AT,209555_S_AT,202878_S_AT,205786_S_AT,1552256_A_AT,222877_AT,216598_S_AT,205099_S_AT,217159_X_AT,206488_S_AT,221698_S_AT,232701_AT,205055_AT,208304_AT,229225_AT,1563010_AT,236923_X_AT,207169_X_AT,1555729_A_AT,211178_S_AT,204627_S_AT,210772_AT,207315_AT,1553962_S_AT,201506_AT,209083_AT,222343_AT,1555349_A_AT,221898_AT,228766_AT,205816_AT,244352_AT,236437_…	417	700	13528	1.48303	1	0.408711	38.1812
225985_at	PRKAA1	AI935917	1.17854	1.83611	1.55794	0.535091	0.805008	1.50443	0.965651		SP_PIR_KEYWORDS	cell adhesion	18	3.20285	0.0917906	222108_AT,1552807_A_AT,202877_S_AT,209555_S_AT,202878_S_AT,205786_S_AT,217159_X_AT,206488_S_AT,205055_AT,1563010_AT,236923_X_AT,1555729_A_AT,211178_S_AT,204627_S_AT,207315_AT,1553962_S_AT,201506_AT,1555349_A_AT,228766_AT,205816_AT,244352_AT,236437_AT,201005_AT,202803_S_AT,205988_AT	544	422	19235	1.50818	1	0.577934	74.362
228042_at	ADPRH	N54957	0.867976	1.19803	1.38026	0.787932	1.18499	1.50392	1.08959
201007_at	HADHB	NM_000183	1.04468	1.08691	1.04043	1.4565	2.18483	1.50005	1.44177		Annotation Cluster 34	Enrichment Score: 1.3908447234392272
214167_s_at	RPLP0	AA555113	0.743217	0.869979	1.17056	1.4293	2.14369	1.49981	1.28128		Category	Term	Count	%	PValue	Genes	List Total	Pop Hits	Pop Total	Fold Enrichment	Bonferroni	Benjamini	FDR
204820_s_at	BTN3A3	NM_006994	0.783099	0.838882	1.07123	0.552292	0.828287	1.49973	1.4		GOTERM_BP_FAT	GO:0045670~regulation of osteoclast differentiation	4	0.711744	0.0288126	224341_X_AT,209301_AT,240555_AT,210557_X_AT	417	22	13528	5.89841	1	0.417626	40.2111
218156_s_at	FLJ10534	NM_018128	0.848493	0.814665	0.960132	1.11905	1.67765	1.49917	1.56142		GOTERM_BP_FAT	GO:0002761~regulation of myeloid leukocyte differentiation	5	0.88968	0.0364702	224341_X_AT,209301_AT,240555_AT,225353_S_AT,210557_X_AT	417	41	13528	3.95625	1	0.467289	47.9839
1569302_at	KIAA1731	BC017394	1.45751	1.10023	0.75487	0.917921	1.37217	1.49487	1.9803		GOTERM_BP_FAT	GO:0045637~regulation of myeloid cell differentiation	6	1.06762	0.0639653	224341_X_AT,232406_AT,209301_AT,209099_X_AT,240555_AT,225353_S_AT,216268_S_AT,210557_X_AT	417	70	13528	2.78068	1	0.580004	68.7438
240690_at		AI494291	1.0543	1.05434	1.00003	3.09797	4.62633	1.49334	1.49329
218154_at	GSDMDC1	NM_024736	0.673094	0.723168	1.07439	0.935529	1.39707	1.49334	1.38994		Annotation Cluster 35	Enrichment Score: 1.3751955371224092
209681_at	SLC19A2	AF153330	1.84678	2.99373	1.62106	0.554554	0.827533	1.49225	0.920541		Category	Term	Count	%	PValue	Genes	List Total	Pop Hits	Pop Total	Fold Enrichment	Bonferroni	Benjamini	FDR
236923_x_at		W90039	0.818572	1.05772	1.29215	1.09339	1.63083	1.49154	1.1543		GOTERM_CC_FAT	GO:0000323~lytic vacuole	13	2.31317	0.0257376	202439_S_AT,201432_AT,243876_AT,225286_AT,217432_S_AT,205613_AT,226338_AT,225401_AT,202450_S_AT,210423_S_AT,217507_AT,200661_AT,1558693_S_AT,206342_X_AT,202438_X_AT,230086_AT,223695_S_AT,211922_S_AT,201212_AT,236407_AT,203414_AT	385	211	12782	2.0455	0.999691	0.463012	29.5437
213457_at	MFHAS1	BF739959	0.261969	0.44001	1.67963	2.83054	4.2022	1.48459	0.883883		GOTERM_CC_FAT	GO:0005764~lysosome	13	2.31317	0.0257376	202439_S_AT,201432_AT,243876_AT,225286_AT,217432_S_AT,205613_AT,226338_AT,225401_AT,202450_S_AT,210423_S_AT,217507_AT,200661_AT,1558693_S_AT,206342_X_AT,202438_X_AT,230086_AT,223695_S_AT,211922_S_AT,201212_AT,236407_AT,203414_AT	385	211	12782	2.0455	0.999691	0.463012	29.5437
232593_at	LOC93082	AL389981	0.909348	0.854123	0.939269	0.40147	0.594309	1.48033	1.57605		SP_PIR_KEYWORDS	lysosome	9	1.60142	0.0608838	202439_S_AT,243876_AT,225286_AT,217432_S_AT,226338_AT,225401_AT,202450_S_AT,1558693_S_AT,200661_AT,206342_X_AT,230086_AT,202438_X_AT,223695_S_AT,201212_AT,203414_AT	544	149	19235	2.13575	1	0.498126	58.8529
201675_at	AKAP1	NM_003488	1.42505	0.939036	0.658949	2.53108	3.69475	1.45975	2.21527		GOTERM_CC_FAT	GO:0005773~vacuole	13	2.31317	0.0782671	202439_S_AT,201432_AT,243876_AT,225286_AT,217432_S_AT,205613_AT,226338_AT,225401_AT,202450_S_AT,210423_S_AT,217507_AT,200661_AT,1558693_S_AT,206342_X_AT,202438_X_AT,230086_AT,223695_S_AT,211922_S_AT,201212_AT,236407_AT,203414_AT	385	252	12782	1.7127	1	0.534947	66.5302
242258_at		AW168154	1.43162	0.809593	0.565506	1.4338	2.09244	1.45937	2.58064
215203_at	GOLGA4	AW438464	1.46587	0.960175	0.65502	0.80374	1.15425	1.4361	2.19246		Annotation Cluster 36	Enrichment Score: 1.3649378865388084
212314_at	KIAA0746	AB018289	0.595091	1.04258	1.75196	0.955479	1.36606	1.42971	0.816065		Category	Term	Count	%	PValue	Genes	List Total	Pop Hits	Pop Total	Fold Enrichment	Bonferroni	Benjamini	FDR
202878_s_at	C1QR1	NM_012072	1.04893	1.80511	1.7209	0.505122	0.72182	1.429	0.830379		INTERPRO	IPR003659:Plexin/semaphorin/integrin	7	1.24555	0.00203412	38671_AT,227276_AT,224182_X_AT,1555349_A_AT,204627_S_AT,205816_AT,202803_S_AT,1563010_AT,203788_S_AT	496	45	16659	5.2246	0.84162	0.458954	3.12627
218888_s_at	NETO2	NM_018092	0.638012	0.965906	1.51393	1.0607	1.48993	1.40466	0.927824		SMART	SM00423:PSI	7	1.24555	0.00263906	38671_AT,227276_AT,224182_X_AT,1555349_A_AT,204627_S_AT,205816_AT,202803_S_AT,1563010_AT,203788_S_AT	286	45	9079	4.93807	0.425891	0.425891	3.2835
212175_s_at	AK2	AL513611	0.517522	0.794583	1.53536	0.989018	1.38361	1.39897	0.91117		GOTERM_CC_FAT	GO:0008305~integrin complex	5	0.88968	0.0105132	1555349_A_AT,205055_AT,204627_S_AT,205786_S_AT,205816_AT,202803_S_AT,1563010_AT	385	29	12782	5.72414	0.962234	0.305136	13.2325
1554433_a_at	ZNF146	BC005154	0.459442	1.20841	2.63017	0.990192	1.35315	1.36655	0.519567		INTERPRO	IPR012012:Integrin beta subunit, subgroup	3	0.533808	0.016758	1555349_A_AT,204627_S_AT,205816_AT,202803_S_AT,1563010_AT	496	7	16659	14.3943	1	0.720441	23.1732
227520_at	CXorf15	AI885312	0.84996	1.37805	1.62132	1.03205	1.40329	1.3597	0.838641		PIR_SUPERFAMILY	PIRSF002512:Integrin_B	3	0.533808	0.0183888	1555349_A_AT,204627_S_AT,205816_AT,202803_S_AT,1563010_AT	232	7	7396	13.6626	0.993085	0.711632	21.6314
222839_s_at	PAPOLG	AK023034	1.04806	1.57355	1.50139	0.63515	0.850692	1.33936	0.892076		PIR_SUPERFAMILY	PIRSF002512:integrin, beta subunit	3	0.533808	0.0183888	1555349_A_AT,204627_S_AT,205816_AT,202803_S_AT,1563010_AT	232	7	7396	13.6626	0.993085	0.711632	21.6314
219405_at	RNF137	NM_018073	1.2939	2.33159	1.80198	0.924291	1.20433	1.30298	0.723079		INTERPRO	IPR002369:Integrin beta subunit, N-terminal	3	0.533808	0.0219086	1555349_A_AT,204627_S_AT,205816_AT,202803_S_AT,1563010_AT	496	8	16659	12.595	1	0.73724	29.2164
1552613_s_at	SPEC2	NM_020240	0.674321	1.011	1.49928	0.765343	0.98504	1.28706	0.858449		GOTERM_CC_FAT	GO:0043235~receptor complex	9	1.60142	0.0235773	203104_AT,224341_X_AT,1555349_A_AT,205055_AT,204627_S_AT,205786_S_AT,205816_AT,202803_S_AT,1563010_AT,210557_X_AT,206584_AT	385	116	12782	2.57586	0.999387	0.460103	27.4165
209281_s_at	ATP2B1	M95541	1.12958	1.68029	1.48754	0.650313	0.834904	1.28385	0.863071		SMART	SM00187:INB	3	0.533808	0.0242616	1555349_A_AT,204627_S_AT,205816_AT,202803_S_AT,1563010_AT	286	8	9079	11.9043	0.994245	0.521367	26.6774
215378_at	ANKHD1	AU148255	1.48221	0.855032	0.576863	0.894949	1.14255	1.27667	2.21312		UP_SEQ_FEATURE	region of interest:Cysteine-rich tandem repeats	3	0.533808	0.0253202	1555349_A_AT,204627_S_AT,205816_AT,202803_S_AT,1563010_AT	543	9	19113	11.733	1	0.898222	35.4357
203685_at	BCL2	NM_000633	1.20028	2.06426	1.71981	0.694213	0.88493	1.27473	0.741201		INTERPRO	IPR001169:Integrin beta subunit, C-terminal	3	0.533808	0.0276207	1555349_A_AT,204627_S_AT,205816_AT,202803_S_AT,1563010_AT	496	9	16659	11.1956	1	0.755429	35.3969
222490_at	POLR3E	AK023160	1.01724	1.64545	1.61756	1.23766	1.57687	1.27408	0.787653		INTERPRO	IPR015812:Integrin beta subunit	3	0.533808	0.0276207	1555349_A_AT,204627_S_AT,205816_AT,202803_S_AT,1563010_AT	496	9	16659	11.1956	1	0.755429	35.3969
223167_s_at	USP25	AF170562	0.837629	1.31694	1.57222	1.00358	1.2751	1.27056	0.808129		SP_PIR_KEYWORDS	integrin	5	0.88968	0.0279046	1555349_A_AT,205055_AT,204627_S_AT,205786_S_AT,205816_AT,202803_S_AT,1563010_AT	544	41	19235	4.31201	0.999996	0.339094	32.9741
1568678_s_at	FGFR1OP	BC037785	0.869831	1.43119	1.64537	0.864553	1.08107	1.25043	0.759973		GOTERM_BP_FAT	GO:0031589~cell-substrate adhesion	8	1.42349	0.0313057	242218_AT,209083_AT,222343_AT,1555349_A_AT,204627_S_AT,205816_AT,236437_AT,203685_AT,1555372_AT,225606_AT,202803_S_AT,1563010_AT	417	98	13528	2.64827	1	0.430275	42.8545
202877_s_at	C1QR1	W72082	1.03651	1.86449	1.79882	0.671745	0.818829	1.21896	0.677642		INTERPRO	IPR002035:von Willebrand factor, type A	6	1.06762	0.0858767	1555349_A_AT,202357_S_AT,205055_AT,204627_S_AT,205786_S_AT,205816_AT,202803_S_AT,1563010_AT	496	79	16659	2.55089	1	0.945094	75.355
1563075_s_at		AF143866	0.846931	0.41336	0.488068	0.754608	0.915375	1.21305	2.4854		UP_SEQ_FEATURE	domain:VWFA	5	0.88968	0.0989493	1555349_A_AT,202357_S_AT,205055_AT,204627_S_AT,205816_AT,202803_S_AT,1563010_AT	543	62	19113	2.83862	1	0.99485	83.0936
238493_at	ZNF506	AI559570	1.01747	1.6009	1.57341	1.06333	1.27855	1.2024	0.764201		SMART	SM00327:VWA	6	1.06762	0.10204	1555349_A_AT,202357_S_AT,205055_AT,204627_S_AT,205786_S_AT,205816_AT,202803_S_AT,1563010_AT	286	79	9079	2.41099	1	0.871876	74.3289
201856_s_at	ZFR	BC000376	0.949786	1.42628	1.50168	0.808299	0.967146	1.19652	0.796785		INTERPRO	IPR013111:EGF, extracellular	5	0.88968	0.117283	203238_S_AT,1555349_A_AT,204627_S_AT,205816_AT,202803_S_AT,1563010_AT,204682_AT	496	63	16659	2.66561	1	0.973797	85.7146
219374_s_at	DIBD1	NM_024740	0.530619	0.817713	1.54106	0.50203	0.598223	1.19161	0.773241		UP_SEQ_FEATURE	repeat:II	3	0.533808	0.167422	1555349_A_AT,204627_S_AT,205816_AT,202803_S_AT,1563010_AT	543	26	19113	4.06141	1	0.99932	95.6097
205140_at	FPGT	NM_003838	1.41791	2.13565	1.5062	1.06457	1.24035	1.16512	0.773546		UP_SEQ_FEATURE	repeat:III	3	0.533808	0.167422	1555349_A_AT,204627_S_AT,205816_AT,202803_S_AT,1563010_AT	543	26	19113	4.06141	1	0.99932	95.6097
223879_s_at	OXR1	AF309387	0.8065	1.27717	1.5836	0.663465	0.770969	1.16203	0.733793		UP_SEQ_FEATURE	repeat:IV	3	0.533808	0.167422	1555349_A_AT,204627_S_AT,205816_AT,202803_S_AT,1563010_AT	543	26	19113	4.06141	1	0.99932	95.6097
1552386_at	FLJ33641	NM_152687	1.64145	2.4457	1.48996	0.781844	0.886523	1.13389	0.76102		UP_SEQ_FEATURE	repeat:I	3	0.533808	0.167422	1555349_A_AT,204627_S_AT,205816_AT,202803_S_AT,1563010_AT	543	26	19113	4.06141	1	0.99932	95.6097
232916_at		AK022159	1.65914	0.713302	0.429922	0.908188	1.02383	1.12733	2.62218		GOTERM_BP_FAT	GO:0007229~integrin-mediated signaling pathway	5	0.88968	0.168367	1555349_A_AT,205055_AT,204627_S_AT,205786_S_AT,205816_AT,202803_S_AT,1563010_AT	417	70	13528	2.31723	1	0.79269	96.0974
243876_at		AA806845	1.94143	1.02418	0.527536	1.0696	1.20378	1.12545	2.1334		KEGG_PATHWAY	hsa04810:Regulation of actin cytoskeleton	11	1.9573	0.282414	205786_S_AT,204627_S_AT,214040_S_AT,237387_AT,209615_S_AT,207419_S_AT,203474_AT,226507_AT,1555349_A_AT,205055_AT,205816_AT,1563010_AT,202803_S_AT,240960_AT	191	215	5085	1.36211	1	0.914204	98.0818
225763_at	MGC21854	AI659418	1.22778	1.92982	1.57179	0.576975	0.644341	1.11676	0.710501		GOTERM_BP_FAT	GO:0007160~cell-matrix adhesion	5	0.88968	0.292891	222343_AT,1555349_A_AT,204627_S_AT,205816_AT,203685_AT,1555372_AT,225606_AT,202803_S_AT,1563010_AT	417	89	13528	1.82254	1	0.904625	99.7751
202236_s_at	SLC16A1	NM_003051	0.70574	1.1768	1.66747	0.810701	0.900058	1.11022	0.665811
228131_at	ERCC1	BG111047	1.23337	1.93869	1.57186	0.845333	0.93687	1.10829	0.705077		Annotation Cluster 37	Enrichment Score: 1.3582739515928677
1560926_at		AF085924	1.39407	0.922374	0.661639	0.972916	1.07654	1.10651	1.67238		Category	Term	Count	%	PValue	Genes	List Total	Pop Hits	Pop Total	Fold Enrichment	Bonferroni	Benjamini	FDR
1563431_x_at		AA807959	1.23052	0.730842	0.59393	0.992259	1.0977	1.10626	1.86261		GOTERM_BP_FAT	GO:0046328~regulation of JNK cascade	7	1.24555	0.0146238	209544_AT,202730_S_AT,226507_AT,209545_S_AT,224341_X_AT,227948_AT,203552_AT,209615_S_AT,225589_AT	417	65	13528	3.49367	1	0.312427	22.8315
242702_at	MMAA	H10659	0.554107	0.882436	1.59254	0.922413	1.00924	1.09413	0.687035		GOTERM_BP_FAT	GO:0043408~regulation of MAPKKK cascade	9	1.60142	0.0191358	209544_AT,202730_S_AT,227948_AT,204036_AT,209615_S_AT,225589_AT,226507_AT,224341_X_AT,209545_S_AT,203167_AT,203552_AT,204037_AT,204038_S_AT	417	109	13528	2.67864	1	0.359135	28.8174
219326_s_at	B3GNT1	NM_006577	1.09015	1.80917	1.65956	0.866387	0.942331	1.08766	0.655389		GOTERM_BP_FAT	GO:0070302~regulation of stress-activated protein kinase signaling pathway	7	1.24555	0.0191745	209544_AT,202730_S_AT,226507_AT,209545_S_AT,224341_X_AT,227948_AT,203552_AT,209615_S_AT,225589_AT	417	69	13528	3.29114	1	0.357043	28.8668
205469_s_at	IRF5	NM_002200	0.387714	0.642197	1.65637	0.93168	1.00871	1.08268	0.653645		GOTERM_BP_FAT	GO:0010627~regulation of protein kinase cascade	15	2.66904	0.0220062	209544_AT,242218_AT,201432_AT,202730_S_AT,227948_AT,221087_S_AT,204036_AT,209615_S_AT,225589_AT,226507_AT,202687_S_AT,209545_S_AT,224341_X_AT,203167_AT,203552_AT,204269_AT,204037_AT,210229_S_AT,211922_S_AT,204038_S_AT	417	249	13528	1.95429	1	0.381638	32.3945
228380_at		BE551193	0.964477	1.45418	1.50774	1.03453	1.10121	1.06446	0.705997		GOTERM_BP_FAT	GO:0080135~regulation of cellular response to stress	7	1.24555	0.0977134	209544_AT,202730_S_AT,226507_AT,209545_S_AT,224341_X_AT,227948_AT,203552_AT,209615_S_AT,225589_AT	417	103	13528	2.20474	1	0.662619	83.6178
212945_s_at	MGA	BE502432	0.731801	1.23679	1.69007	1.11674	1.1737	1.051	0.621867		GOTERM_BP_FAT	GO:0043506~regulation of JUN kinase activity	4	0.711744	0.104221	202730_S_AT,226507_AT,227948_AT,203552_AT,209615_S_AT	417	37	13528	3.50716	1	0.678124	85.5767
1565743_at		BG545582	1.34359	0.868513	0.646413	1.19463	1.24575	1.04279	1.61319		GOTERM_BP_FAT	GO:0043507~positive regulation of JUN kinase activity	3	0.533808	0.258224	226507_AT,227948_AT,203552_AT,209615_S_AT	417	32	13528	3.04137	1	0.88214	99.478
221085_at	TNFSF15	NM_005118	2.18437	3.53219	1.61703	0.200019	0.208383	1.04182	0.644278
212310_at	FLJ39207	D87742	0.68016	1.0599	1.55831	0.648643	0.675359	1.04119	0.668153		Annotation Cluster 38	Enrichment Score: 1.3361892657186079
203498_at	DSCR1L1	NM_005822	1.40885	2.62024	1.85984	0.96014	0.995766	1.03711	0.557632		Category	Term	Count	%	PValue	Genes	List Total	Pop Hits	Pop Total	Fold Enrichment	Bonferroni	Benjamini	FDR
232030_at	KIAA1632	AK023817	0.966147	0.625381	0.647293	0.691084	0.715851	1.03584	1.60026		GOTERM_MF_FAT	GO:0033293~monocarboxylic acid binding	6	1.06762	0.0237337	216594_X_AT,242218_AT,201007_AT,203980_AT,204466_S_AT,214285_AT	396	54	12983	3.64282	1	0.619956	30.5064
1554015_a_at	CHD2	BC007347	0.74508	1.17965	1.58326	1.09301	1.10431	1.01033	0.638136		GOTERM_MF_FAT	GO:0005504~fatty acid binding	5	0.88968	0.0275787	242218_AT,201007_AT,203980_AT,204466_S_AT,214285_AT	396	38	12983	4.31386	1	0.637152	34.5397
219343_at	CDC37L1	NM_017913	0.777207	1.34109	1.72552	1.07604	1.08647	1.00969	0.58515		GOTERM_MF_FAT	GO:0031406~carboxylic acid binding	8	1.42349	0.149794	216594_X_AT,242218_AT,201007_AT,203980_AT,204466_S_AT,214285_AT,203335_AT,209681_AT	396	144	12983	1.82141	1	0.926792	91.4455
1554455_at	WINS1	BC010363	1.48472	0.984074	0.662801	1.00865	1.01724	1.00852	1.5216
243259_at		AW081604	0.864196	1.32484	1.53303	0.935059	0.938067	1.00322	0.654403		Annotation Cluster 39	Enrichment Score: 1.3092592655663569
240555_at		N33393	1.3843	0.880233	0.635869	0.976759	0.973181	0.996336	0.638208		Category	Term	Count	%	PValue	Genes	List Total	Pop Hits	Pop Total	Fold Enrichment	Bonferroni	Benjamini	FDR
223625_at	DRCTNNB1A	AB030241	0.889546	1.60937	1.80921	0.854391	0.842094	0.985607	1.83563		GOTERM_BP_FAT	GO:0050870~positive regulation of T cell activation	10	1.77936	0.000518795	209544_AT,209647_S_AT,206295_AT,205686_S_AT,205992_S_AT,1568964_X_AT,206341_AT,1555689_AT,217371_S_AT,205685_AT,210895_S_AT,209083_AT,209545_S_AT,1554519_AT,203315_AT	417	76	13528	4.26859	0.718242	0.049406	0.908804
240260_at		AW007014	1.35712	0.779719	0.574541	0.964729	0.942954	0.977429	0.587809		GOTERM_BP_FAT	GO:0002696~positive regulation of leukocyte activation	11	1.9573	0.00155902	209544_AT,209647_S_AT,206295_AT,205686_S_AT,205992_S_AT,1568964_X_AT,206341_AT,1555689_AT,217371_S_AT,205685_AT,207315_AT,210895_S_AT,209083_AT,209545_S_AT,1554519_AT,203315_AT	417	106	13528	3.36654	0.97782	0.0829176	2.70762
243985_at	GTF2A2	BE219444	1.23225	0.781199	0.633963	1.20242	1.15721	0.962399	0.658732		GOTERM_BP_FAT	GO:0051251~positive regulation of lymphocyte activation	10	1.77936	0.00295864	209544_AT,209647_S_AT,206295_AT,205686_S_AT,205992_S_AT,1568964_X_AT,206341_AT,1555689_AT,217371_S_AT,205685_AT,210895_S_AT,209083_AT,209545_S_AT,1554519_AT,203315_AT	417	97	13528	3.34446	0.999277	0.123225	5.07935
201225_s_at	SRRM1	NM_005839	0.78895	1.27996	1.62236	1.28353	1.23283	0.960496	1.68909		GOTERM_BP_FAT	GO:0050863~regulation of T cell activation	11	1.9573	0.00324216	209544_AT,209647_S_AT,206295_AT,205686_S_AT,205992_S_AT,1568964_X_AT,206341_AT,1555689_AT,225622_AT,217371_S_AT,205685_AT,210895_S_AT,225626_AT,209083_AT,209545_S_AT,1554519_AT,203315_AT	417	117	13528	3.05003	0.999639	0.131991	5.55309
242775_at		BF477980	1.34782	0.779825	0.578584	1.38745	1.32258	0.953247	0.606961		GOTERM_BP_FAT	GO:0002822~regulation of adaptive immune response based on somatic recombination of immune receptors built from immunoglobulin superfamily domains	7	1.24555	0.00662415	207315_AT,209647_S_AT,210895_S_AT,205686_S_AT,1554519_AT,217507_AT,210423_S_AT,206760_S_AT,206759_AT,1568964_X_AT,1555689_AT,205685_AT	417	55	13528	4.12889	1	0.212253	11.035
227045_at	ZNF614	AI087872	0.979942	1.47512	1.50532	1.33388	1.25674	0.94217	1.59771		GOTERM_BP_FAT	GO:0002819~regulation of adaptive immune response	7	1.24555	0.00723159	207315_AT,209647_S_AT,210895_S_AT,205686_S_AT,1554519_AT,217507_AT,210423_S_AT,206760_S_AT,206759_AT,1568964_X_AT,1555689_AT,205685_AT	417	56	13528	4.05516	1	0.218126	11.9872
209647_s_at	SOCS5	AW664421	0.985073	1.87916	1.90764	1.13477	1.0597	0.933849	2.04277		GOTERM_BP_FAT	GO:0045624~positive regulation of T-helper cell differentiation	3	0.533808	0.0130353	209647_S_AT,210895_S_AT,205686_S_AT,1554519_AT,1555689_AT,205685_AT	417	6	13528	16.2206	1	0.293997	20.6134
243837_x_at		AA639707	1.32735	0.87915	0.662337	0.987552	0.893002	0.904258	0.732464		GOTERM_BP_FAT	GO:0002825~regulation of T-helper 1 type immune response	3	0.533808	0.0178809	209647_S_AT,1554519_AT,217507_AT,210423_S_AT,1555689_AT	417	7	13528	13.9034	1	0.345238	27.1981
206115_at	EGR3	NM_004430	0.860216	1.3693	1.59181	1.12113	0.999118	0.891171	1.7862		GOTERM_BP_FAT	GO:0045622~regulation of T-helper cell differentiation	3	0.533808	0.0360531	209647_S_AT,210895_S_AT,205686_S_AT,1554519_AT,1555689_AT,205685_AT	417	10	13528	9.73237	1	0.46805	47.5863
224308_s_at	KIAA1287	AL136800	1.53376	0.982899	0.640844	1.02811	0.848005	0.824822	0.776947		GOTERM_BP_FAT	GO:0043372~positive regulation of CD4-positive, alpha beta T cell differentiation	3	0.533808	0.0431843	209647_S_AT,210895_S_AT,205686_S_AT,1554519_AT,1555689_AT,205685_AT	417	11	13528	8.84761	1	0.501028	54.0051
1559455_at		BG430958	2.0553	1.11584	0.542908	1.16142	0.919197	0.791441	0.685974		GOTERM_BP_FAT	GO:0046635~positive regulation of alpha-beta T cell activation	4	0.711744	0.0444746	209544_AT,209647_S_AT,210895_S_AT,205686_S_AT,1554519_AT,209545_S_AT,1555689_AT,205685_AT	417	26	13528	4.99096	1	0.507041	55.0842
227222_at	FBXO10	AA131694	1.45583	0.916068	0.629239	1.02709	0.811179	0.789786	0.796721		GOTERM_BP_FAT	GO:0045580~regulation of T cell differentiation	5	0.88968	0.0711268	209647_S_AT,210895_S_AT,205686_S_AT,1554519_AT,205992_S_AT,206341_AT,1555689_AT,217371_S_AT,205685_AT	417	51	13528	3.18051	1	0.597322	72.6943
243299_at		AW167087	1.16631	1.76727	1.51526	0.786201	0.617119	0.784938	1.93042		GOTERM_BP_FAT	GO:0045582~positive regulation of T cell differentiation	4	0.711744	0.0742597	209647_S_AT,210895_S_AT,205686_S_AT,1554519_AT,206341_AT,1555689_AT,205685_AT	417	32	13528	4.05516	1	0.608226	74.27
227918_s_at	FLJ13456	N21008	1.84533	1.11672	0.60516	1.37876	1.03195	0.748462	0.808538		GOTERM_BP_FAT	GO:0043370~regulation of CD4-positive, alpha beta T cell differentiation	3	0.533808	0.0760899	209647_S_AT,210895_S_AT,205686_S_AT,1554519_AT,1555689_AT,205685_AT	417	15	13528	6.48825	1	0.610289	75.1504
238516_at	BMPR2	BF247383	1.13901	1.73001	1.51888	1.15058	0.857804	0.74554	2.03728		GOTERM_BP_FAT	GO:0045621~positive regulation of lymphocyte differentiation	4	0.711744	0.0917245	209647_S_AT,210895_S_AT,205686_S_AT,1554519_AT,206341_AT,1555689_AT,205685_AT	417	35	13528	3.70757	1	0.649503	81.5958
203728_at	BAK1	NM_001188	0.653799	1.02058	1.561	0.992552	0.737626	0.743161	2.10048		GOTERM_BP_FAT	GO:0046634~regulation of alpha-beta T cell activation	4	0.711744	0.0978913	209544_AT,209647_S_AT,210895_S_AT,205686_S_AT,1554519_AT,209545_S_AT,1555689_AT,205685_AT	417	36	13528	3.60458	1	0.66016	83.6746
210719_s_at	HMG20B	BC002552	0.822437	0.472676	0.574726	2.20175	1.57767	0.716555	0.802069		GOTERM_BP_FAT	GO:0046638~positive regulation of alpha-beta T cell differentiation	3	0.533808	0.124711	209647_S_AT,210895_S_AT,205686_S_AT,1554519_AT,1555689_AT,205685_AT	417	20	13528	4.86619	1	0.720589	90.4001
240960_at		AA713522	1.00136	0.612974	0.612142	1.7337	1.19109	0.687019	0.891013		GOTERM_BP_FAT	GO:0045619~regulation of lymphocyte differentiation	5	0.88968	0.128368	209647_S_AT,210895_S_AT,205686_S_AT,1554519_AT,205992_S_AT,206341_AT,1555689_AT,217371_S_AT,205685_AT	417	63	13528	2.5747	1	0.727429	91.0818
218412_s_at	GTF2IRD1	NM_016328	0.692245	0.649216	0.937841	1.08682	0.724667	0.666777	1.40653		GOTERM_BP_FAT	GO:0046637~regulation of alpha-beta T cell differentiation	3	0.533808	0.178608	209647_S_AT,210895_S_AT,205686_S_AT,1554519_AT,1555689_AT,205685_AT	417	25	13528	3.89295	1	0.80586	96.8618
223553_s_at	FLJ22570	BC004564	2.38846	1.98088	0.829356	1.3036	0.867009	0.665089	1.24699		GOTERM_BP_FAT	GO:0032663~regulation of interleukin-2 production	3	0.533808	0.235247	209544_AT,210895_S_AT,205686_S_AT,1554519_AT,209545_S_AT,1555689_AT,205685_AT	417	30	13528	3.24412	1	0.86412	99.1072
226507_at	PAK1	AU154408	0.84868	0.71538	0.842933	1.45478	0.965481	0.66366	1.27013		GOTERM_BP_FAT	GO:0002824~positive regulation of adaptive immune response based on somatic recombination of immune receptors built from immunoglobulin superfamily domains	3	0.533808	0.235247	207315_AT,217507_AT,210423_S_AT,206760_S_AT,206759_AT	417	30	13528	3.24412	1	0.86412	99.1072
238452_at	FLJ31052	AI393356	1.4012	1.24947	0.891716	3.62566	2.40241	0.662614	1.34576		GOTERM_BP_FAT	GO:0002821~positive regulation of adaptive immune response	3	0.533808	0.246726	207315_AT,217507_AT,210423_S_AT,206760_S_AT,206759_AT	417	31	13528	3.13948	1	0.872333	99.3157
226042_at	FLJ21128	AL563608	1.0927	1.06135	0.971303	1.74482	1.15567	0.662347	1.46646		GOTERM_BP_FAT	GO:0002706~regulation of lymphocyte mediated immunity	3	0.533808	0.498066	207315_AT,206760_S_AT,206759_AT,1568964_X_AT	417	54	13528	1.80229	1	0.975023	99.9995
227808_at	DNAJD1	AI091398	0.81401	1.20978	1.48619	1.02902	0.678805	0.65966	2.25297		KEGG_PATHWAY	hsa04672:Intestinal immune network for IgA production	3	0.533808	0.552081	210895_S_AT,205686_S_AT,1554519_AT,205992_S_AT,1555689_AT,217371_S_AT,205685_AT	191	49	5085	1.62998	1	0.975633	99.993
236193_at	HIST1H2BC	AA037483	1.47978	0.968053	0.654187	1.84925	1.21875	0.65905	0.992621		GOTERM_BP_FAT	GO:0002703~regulation of leukocyte mediated immunity	3	0.533808	0.563829	207315_AT,206760_S_AT,206759_AT,1568964_X_AT	417	61	13528	1.59547	1	0.985551	100
210423_s_at	SLC11A1	L32185	2.14588	2.3221	1.08212	0.868596	0.572323	0.658907	1.6423		KEGG_PATHWAY	hsa04630:Jak-STAT signaling pathway	6	1.06762	0.694904	233465_AT,230735_AT,209647_S_AT,205992_S_AT,206341_AT,217371_S_AT,204786_S_AT,210229_S_AT	191	155	5085	1.03057	1	0.983193	99.9999
211572_s_at	SLC23A2	AF092511	0.91493	0.807826	0.882938	1.29185	0.850892	0.658663	1.3405
210555_s_at	NFATC3	U85430	1.01187	0.998056	0.986344	1.99541	1.31205	0.657535	1.50006		Annotation Cluster 40	Enrichment Score: 1.2971922858520815
214285_at	FABP3	AI041520	0.902736	0.890709	0.986678	2.03016	1.33406	0.657122	1.50152		Category	Term	Count	%	PValue	Genes	List Total	Pop Hits	Pop Total	Fold Enrichment	Bonferroni	Benjamini	FDR
206991_s_at	CCR5	NM_000579	0.920022	0.8511	0.925087	1.06873	0.701679	0.656556	1.409		INTERPRO	IPR003659:Plexin/semaphorin/integrin	7	1.24555	0.00203412	38671_AT,227276_AT,224182_X_AT,1555349_A_AT,204627_S_AT,205816_AT,202803_S_AT,1563010_AT,203788_S_AT	496	45	16659	5.2246	0.84162	0.458954	3.12627
207453_s_at	DNAJB5	NM_012266	0.773591	1.40152	1.81171	1.2691	0.832367	0.655869	2.76231		SMART	SM00423:PSI	7	1.24555	0.00263906	38671_AT,227276_AT,224182_X_AT,1555349_A_AT,204627_S_AT,205816_AT,202803_S_AT,1563010_AT,203788_S_AT	286	45	9079	4.93807	0.425891	0.425891	3.2835
1553962_s_at	RHOB	BI668074	1.02882	0.904555	0.879214	1.16069	0.760841	0.655505	1.34128		UP_SEQ_FEATURE	domain:Sema	3	0.533808	0.219162	38671_AT,224182_X_AT,203788_S_AT	543	31	19113	3.40634	1	0.999779	98.5305
240106_at	MGC4170	AI633523	1.01254	1.00298	0.990562	1.02904	0.674342	0.655315	1.51158		INTERPRO	IPR002165:Plexin	3	0.533808	0.234748	38671_AT,227276_AT,224182_X_AT	496	31	16659	3.25033	1	0.992856	98.46
242218_at	PPARD	AI201116	1.28107	1.14212	0.891537	1.19997	0.786004	0.65502	1.36108		INTERPRO	IPR001627:Semaphorin/CD100 antigen	3	0.533808	0.234748	38671_AT,224182_X_AT,203788_S_AT	496	31	16659	3.25033	1	0.992856	98.46
235299_at		AI769269	1.05057	1.00943	0.960843	1.00392	0.657536	0.654967	1.46701		SMART	SM00630:Sema	3	0.533808	0.254127	38671_AT,224182_X_AT,203788_S_AT	286	31	9079	3.07207	1	0.94671	97.5383
205098_at	CCR1	AI421071	0.838704	0.857367	1.02225	1.09529	0.716585	0.65424	1.5625
1554800_at	RAB39	BC028064	0.707075	0.999368	1.41338	1.07071	0.700367	0.654113	2.16076		Annotation Cluster 41	Enrichment Score: 1.2921251082199656
225282_at	LOC64744	AL137764	0.8356	0.85245	1.02017	1.25081	0.816477	0.652756	1.56286		Category	Term	Count	%	PValue	Genes	List Total	Pop Hits	Pop Total	Fold Enrichment	Bonferroni	Benjamini	FDR
204276_at	TK2	BE895437	1.39328	1.10882	0.795836	1.21895	0.795548	0.652651	1.21939		GOTERM_CC_FAT	GO:0005624~membrane fraction	35	6.22776	0.0296349	202869_AT,215284_AT,212329_AT,209555_S_AT,218400_AT,205552_S_AT,1552256_A_AT,207697_X_AT,222877_AT,231747_AT,206488_S_AT,229225_AT,222592_S_AT,208962_S_AT,207843_X_AT,236923_X_AT,205992_S_AT,208389_S_AT,205417_S_AT,218322_S_AT,224327_S_AT,209460_AT,222343_AT,228766_AT,213222_AT,209250_AT,204466_S_AT,203685_AT,215813_S_AT,243299_AT,205128_X_AT,208964_S_AT,229011_AT,202236_S_AT,211572_S_AT,217371_S…	385	809	12782	1.43634	0.999911	0.486302	33.2361
206022_at	NDP	NM_000266	1.17492	0.966756	0.822826	2.20755	1.43959	0.652121	1.26177		GOTERM_CC_FAT	GO:0005626~insoluble fraction	35	6.22776	0.0464947	202869_AT,215284_AT,212329_AT,209555_S_AT,218400_AT,205552_S_AT,1552256_A_AT,207697_X_AT,222877_AT,231747_AT,206488_S_AT,229225_AT,222592_S_AT,208962_S_AT,207843_X_AT,236923_X_AT,205992_S_AT,208389_S_AT,205417_S_AT,218322_S_AT,224327_S_AT,209460_AT,222343_AT,228766_AT,213222_AT,209250_AT,204466_S_AT,203685_AT,215813_S_AT,243299_AT,205128_X_AT,208964_S_AT,229011_AT,202236_S_AT,211572_S_AT,217371_S…	385	839	12782	1.38498	1	0.540125	47.239
1557813_at		BF724621	0.952664	0.856007	0.89854	1.02841	0.670588	0.652063	1.378		GOTERM_CC_FAT	GO:0005792~microsome	13	2.31317	0.054443	202869_AT,215284_AT,208964_S_AT,212329_AT,223385_AT,218400_AT,205552_S_AT,218322_S_AT,224327_S_AT,210069_AT,228607_AT,226064_S_AT,222592_S_AT,208962_S_AT,203685_AT,215813_S_AT,207843_X_AT,208963_X_AT,205128_X_AT	385	237	12782	1.8211	1	0.514749	52.8491
226600_at	SMILE	AA428286	0.979043	1.52822	1.56093	0.953722	0.620946	0.651077	2.39746		GOTERM_CC_FAT	GO:0042598~vesicular fraction	13	2.31317	0.0641374	202869_AT,215284_AT,208964_S_AT,212329_AT,223385_AT,218400_AT,205552_S_AT,218322_S_AT,224327_S_AT,210069_AT,228607_AT,226064_S_AT,222592_S_AT,208962_S_AT,203685_AT,215813_S_AT,207843_X_AT,208963_X_AT,205128_X_AT	385	244	12782	1.76885	1	0.507658	58.9433
214181_x_at	LST1	AI735692	0.681642	0.729035	1.06953	1.15735	0.753085	0.6507	1.64366		GOTERM_CC_FAT	GO:0000267~cell fraction	42	7.47331	0.0719638	202869_AT,215284_AT,212329_AT,209555_S_AT,205552_S_AT,218400_AT,1552256_A_AT,207697_X_AT,222877_AT,231747_AT,202687_S_AT,206488_S_AT,207181_S_AT,229225_AT,222592_S_AT,208962_S_AT,207843_X_AT,236923_X_AT,208891_AT,205992_S_AT,208389_S_AT,218322_S_AT,205417_S_AT,224327_S_AT,209460_AT,222343_AT,228766_AT,213222_AT,209250_AT,204466_S_AT,203685_AT,215813_S_AT,243299_AT,205128_X_AT,214091_S_AT,208964_S…	385	1083	12782	1.28753	1	0.526141	63.3223
221577_x_at	GDF15	AF003934	1.11022	0.850338	0.765919	1.14448	0.744542	0.650548	1.17734
214522_x_at	HIST1H3D	NM_021065	0.976328	0.960781	0.984077	1.55312	1.00924	0.64981	1.51441		Annotation Cluster 42	Enrichment Score: 1.2631473272735814
225618_at	LOC201176	AI769587	1.27611	1.14843	0.899944	0.922953	0.598538	0.648503	1.38773		Category	Term	Count	%	PValue	Genes	List Total	Pop Hits	Pop Total	Fold Enrichment	Bonferroni	Benjamini	FDR
202497_x_at	SLC2A3	AI631159	0.851543	1.12303	1.31881	0.84537	0.547541	0.647694	2.03617		GOTERM_BP_FAT	GO:0030278~regulation of ossification	9	1.60142	0.00267324	229265_AT,227798_AT,232231_AT,238516_AT,223092_AT,203685_AT,213797_AT,226853_AT,210557_X_AT	417	78	13528	3.74322	0.998547	0.122503	4.60019
205457_at	C6orf106	NM_024294	1.07756	0.84575	0.784874	1.29311	0.836979	0.647262	1.21261		GOTERM_BP_FAT	GO:0030500~regulation of bone mineralization	3	0.533808	0.235247	238516_AT,223092_AT,226853_AT	417	30	13528	3.24412	1	0.86412	99.1072
1560007_at		BG337478	1.87417	1.84224	0.98296	0.637302	0.412329	0.646991	1.51928		GOTERM_BP_FAT	GO:0070167~regulation of biomineral formation	3	0.533808	0.258224	238516_AT,223092_AT,226853_AT	417	32	13528	3.04137	1	0.88214	99.478
217159_x_at	SIGLEC7	AJ130712	1.39744	1.85919	1.33043	2.35967	1.52629	0.646824	2.05686
229265_at	SKI	AA927480	1.39386	1.17472	0.842783	1.13291	0.732634	0.646684	1.30324		Annotation Cluster 43	Enrichment Score: 1.2612136507187428
225373_at	PP2135	BE271644	0.975519	0.921312	0.944432	1.06639	0.68944	0.646517	1.4608		Category	Term	Count	%	PValue	Genes	List Total	Pop Hits	Pop Total	Fold Enrichment	Bonferroni	Benjamini	FDR
201850_at	CAPG	NM_001747	1.46579	1.43578	0.979525	0.715788	0.46182	0.645192	1.51819		GOTERM_BP_FAT	GO:0002260~lymphocyte homeostasis	5	0.88968	0.0100569	209083_AT,203728_AT,222343_AT,206341_AT,203685_AT,1555372_AT,225606_AT	417	28	13528	5.79308	1	0.254521	16.2914
206342_x_at	IDS	NM_006123	1.47812	1.21832	0.824238	1.26234	0.813509	0.644444	1.27899		GOTERM_CC_FAT	GO:0019867~outer membrane	9	1.60142	0.0160224	201675_AT,201790_S_AT,210069_AT,203728_AT,222343_AT,223092_AT,222592_S_AT,203685_AT,1555372_AT,225606_AT,218322_S_AT,207843_X_AT	385	108	12782	2.76667	0.99331	0.365677	19.5006
207169_x_at	DDR1	NM_001954	1.67687	1.43897	0.858125	0.59661	0.384284	0.644112	1.33226		GOTERM_BP_FAT	GO:0001776~leukocyte homeostasis	5	0.88968	0.023889	209083_AT,203728_AT,222343_AT,206341_AT,203685_AT,1555372_AT,225606_AT	417	36	13528	4.50573	1	0.393576	34.648
205521_at	ENDOGL1	BF511976	1.0201	1.25737	1.2326	1.65655	1.06696	0.644087	1.91371		GOTERM_BP_FAT	GO:0043029~T cell homeostasis	4	0.711744	0.02545	209083_AT,222343_AT,206341_AT,203685_AT,1555372_AT,225606_AT	417	21	13528	6.17929	1	0.402977	36.4625
226272_at		N25986	1.26633	1.42536	1.12558	0.657629	0.423519	0.644009	1.74778		GOTERM_BP_FAT	GO:0070227~lymphocyte apoptosis	3	0.533808	0.0360531	203728_AT,222343_AT,206341_AT,1555372_AT,225606_AT	417	10	13528	9.73237	1	0.46805	47.5863
202449_s_at	RXRA	NM_002957	1.31599	1.16495	0.885229	1.34118	0.863164	0.643584	1.37547		GOTERM_CC_FAT	GO:0031968~organelle outer membrane	8	1.42349	0.037055	201675_AT,201790_S_AT,210069_AT,203728_AT,222343_AT,222592_S_AT,203685_AT,1555372_AT,225606_AT,218322_S_AT,207843_X_AT	385	104	12782	2.55385	0.999992	0.497694	39.7758
214746_s_at	EZI	BE549732	1.40499	0.948931	0.675399	1.32217	0.850185	0.643024	1.05035		GOTERM_BP_FAT	GO:0001782~B cell homeostasis	3	0.533808	0.0431843	203728_AT,222343_AT,203685_AT,1555372_AT,225606_AT	417	11	13528	8.84761	1	0.501028	54.0051
1559003_a_at	LOC126661	AK054714	0.877557	0.918318	1.04645	1.43139	0.920175	0.642854	1.62782		GOTERM_CC_FAT	GO:0005741~mitochondrial outer membrane	7	1.24555	0.0535742	201675_AT,210069_AT,203728_AT,222343_AT,222592_S_AT,203685_AT,1555372_AT,225606_AT,218322_S_AT,207843_X_AT	385	90	12782	2.58222	1	0.539703	52.2639
218589_at	P2RY5	NM_005767	1.08561	1.01936	0.938975	0.797394	0.512513	0.642735	1.46091		UP_SEQ_FEATURE	short sequence motif:BH3	3	0.533808	0.0824741	203728_AT,222343_AT,203685_AT,1555372_AT,225606_AT	543	17	19113	6.21157	1	0.991232	76.97
225171_at	ARHGAP18	BE644830	1.43135	1.59116	1.11164	1.26996	0.815266	0.641964	1.73163		GOTERM_BP_FAT	GO:0048872~homeostasis of number of cells	7	1.24555	0.0877255	209083_AT,203728_AT,222343_AT,210512_S_AT,206341_AT,203685_AT,1555372_AT,225606_AT,210557_X_AT	417	100	13528	2.27089	1	0.638944	80.1169
226906_s_at	ARHGAP9	AL548053	1.42579	1.20331	0.843958	1.08152	0.693961	0.641654	1.31528		SP_PIR_KEYWORDS	mitochondrion outer membrane	5	0.88968	0.135601	201675_AT,210069_AT,222364_AT,224596_AT,228486_AT,222592_S_AT,203685_AT,218322_S_AT	544	70	19235	2.5256	1	0.63775	87.255
240131_at		H78083	2.46719	2.37838	0.964004	0.987364	0.631433	0.639514	1.5074		INTERPRO	IPR000712:Apoptosis regulator Bcl-2, BH	3	0.533808	0.137968	203728_AT,222343_AT,203685_AT,1555372_AT,225606_AT	496	22	16659	4.58	1	0.980778	90.1314
203104_at	CSF1R	NM_005211	1.11942	0.957501	0.855352	2.2863	1.46152	0.639252	1.33805		SMART	SM00337:BCL	3	0.533808	0.150637	203728_AT,222343_AT,203685_AT,1555372_AT,225606_AT	286	22	9079	4.32883	1	0.898303	87.2895
205560_at	PCSK5	NM_006200	0.755174	0.576955	0.764004	1.821	1.16304	0.638686	1.19621		GOTERM_BP_FAT	GO:0006839~mitochondrial transport	4	0.711744	0.356817	210069_AT,203728_AT,203658_AT,203685_AT	417	69	13528	1.88065	1	0.934603	99.9575
1552334_at		BG571343	1.24901	1.05236	0.842553	1.09525	0.699258	0.638444	1.3197
234151_at		AK024629	0.880581	0.90127	1.0235	1.55102	0.988968	0.637623	1.60518		Annotation Cluster 44	Enrichment Score: 1.2354804457041872
216069_at	HRMT1L1	AL050065	0.967515	0.967236	0.999711	1.30572	0.830844	0.636309	1.57111		Category	Term	Count	%	PValue	Genes	List Total	Pop Hits	Pop Total	Fold Enrichment	Bonferroni	Benjamini	FDR
202426_s_at	RXRA	BE675800	1.03149	0.920645	0.892542	1.17879	0.749941	0.636197	1.40293		GOTERM_BP_FAT	GO:0016126~sterol biosynthetic process	5	0.88968	0.0217471	225985_AT,201790_S_AT,206932_AT,200862_AT,202003_S_AT	417	35	13528	4.63446	1	0.380721	32.0787
205056_s_at	GRCA	NM_019858	1.08479	0.952818	0.878344	1.58262	1.0061	0.635721	1.38165		SP_PIR_KEYWORDS	sterol biosynthesis	4	0.711744	0.0324541	225985_AT,201790_S_AT,206932_AT,200862_AT	544	25	19235	5.65735	0.999999	0.346877	37.2748
1554569_a_at	CUGBP2	BC036391	0.865309	1.03629	1.1976	1.19341	0.757193	0.634479	1.88753		GOTERM_BP_FAT	GO:0006695~cholesterol biosynthetic process	4	0.711744	0.0444746	225985_AT,201790_S_AT,200862_AT,202003_S_AT	417	26	13528	4.99096	1	0.507041	55.0842
202450_s_at	CTSK	NM_000396	1.29786	1.5636	1.20475	1.36035	0.862196	0.633805	1.90083		SP_PIR_KEYWORDS	Cholesterol biosynthesis	3	0.533808	0.0992139	225985_AT,201790_S_AT,200862_AT	544	19	19235	5.58291	1	0.586094	77.1705
1554999_at	RASGEF1B	BC036784	0.787006	0.803639	1.02113	1.32028	0.833975	0.631666	1.61657		SP_PIR_KEYWORDS	Steroid biosynthesis	4	0.711744	0.102735	225985_AT,201790_S_AT,206932_AT,200862_AT	544	40	19235	3.53585	1	0.592579	78.4001
1554966_a_at	DOC1	AF329092	1.19173	0.994747	0.834708	1.12238	0.708894	0.631599	1.32158		GOTERM_BP_FAT	GO:0006694~steroid biosynthetic process	6	1.06762	0.120794	225985_AT,201790_S_AT,206932_AT,200862_AT,1552256_A_AT,202003_S_AT	417	85	13528	2.28997	1	0.715488	89.6157
231024_at		H12280	1.03845	0.764615	0.736307	1.49968	0.947169	0.631579	1.16582
203535_at	S100A9	NM_002965	1.05214	1.07393	1.02071	1.18474	0.747801	0.631193	1.61711		Annotation Cluster 45	Enrichment Score: 1.2268058349823086
204059_s_at	ME1	NM_002395	0.505061	0.387627	0.767486	1.76969	1.11663	0.630974	1.21635		Category	Term	Count	%	PValue	Genes	List Total	Pop Hits	Pop Total	Fold Enrichment	Bonferroni	Benjamini	FDR
205227_at	IL1RAP	NM_002182	1.30047	1.44856	1.11387	0.978137	0.61709	0.630883	1.76558		GOTERM_BP_FAT	GO:0019220~regulation of phosphate metabolic process	30	5.33808	0.000499092	233465_AT,227948_AT,243259_AT,205698_S_AT,205119_S_AT,1555689_AT,209615_S_AT,210557_X_AT,242679_AT,1554519_AT,208893_S_AT,218264_AT,203315_AT,202730_S_AT,208891_AT,203980_AT,238623_AT,204036_AT,208370_S_AT,219863_AT,225985_AT,215253_S_AT,226507_AT,224341_X_AT,203728_AT,217507_AT,210423_S_AT,1555349_A_AT,203552_AT,221085_AT,238516_AT,242517_AT,217966_S_AT,204037_AT,210229_S_AT,203685_AT,202803_S_A…	417	485	13528	2.00668	0.704352	0.049507	0.874432
202439_s_at	IDS	NM_000202	1.47804	1.2771	0.864052	1.08219	0.682076	0.630273	1.37092		GOTERM_BP_FAT	GO:0051174~regulation of phosphorus metabolic process	30	5.33808	0.000499092	233465_AT,227948_AT,243259_AT,205698_S_AT,205119_S_AT,1555689_AT,209615_S_AT,210557_X_AT,242679_AT,1554519_AT,208893_S_AT,218264_AT,203315_AT,202730_S_AT,208891_AT,203980_AT,238623_AT,204036_AT,208370_S_AT,219863_AT,225985_AT,215253_S_AT,226507_AT,224341_X_AT,203728_AT,217507_AT,210423_S_AT,1555349_A_AT,203552_AT,221085_AT,238516_AT,242517_AT,217966_S_AT,204037_AT,210229_S_AT,203685_AT,202803_S_A…	417	485	13528	2.00668	0.704352	0.049507	0.874432
203284_s_at	HS2ST1	AW151887	1.31688	1.5927	1.20945	0.90097	0.566981	0.6293	1.92189		GOTERM_BP_FAT	GO:0042325~regulation of phosphorylation	29	5.16014	0.000574156	233465_AT,227948_AT,243259_AT,205698_S_AT,205119_S_AT,1555689_AT,209615_S_AT,210557_X_AT,242679_AT,1554519_AT,208893_S_AT,218264_AT,203315_AT,202730_S_AT,208891_AT,203980_AT,238623_AT,204036_AT,219863_AT,225985_AT,226507_AT,224341_X_AT,203728_AT,217507_AT,210423_S_AT,1555349_A_AT,203552_AT,238516_AT,221085_AT,217966_S_AT,242517_AT,204037_AT,210229_S_AT,203685_AT,202803_S_AT,216199_S_AT,204038_S_AT	417	466	13528	2.01888	0.753876	0.0471921	1.00532
206662_at	GLRX	NM_002064	1.02398	1.02156	0.997635	0.794297	0.499457	0.628804	1.58656		GOTERM_BP_FAT	GO:0001932~regulation of protein amino acid phosphorylation	12	2.13523	0.0180403	202730_S_AT,227948_AT,1555689_AT,209615_S_AT,226507_AT,224341_X_AT,1554519_AT,203728_AT,1555349_A_AT,203552_AT,238516_AT,217966_S_AT,210229_S_AT,202803_S_AT,203685_AT	417	173	13528	2.25026	1	0.345068	27.4057
217625_x_at		AA102667	1.07145	0.914127	0.853172	1.92616	1.20852	0.627424	1.3598		GOTERM_BP_FAT	GO:0031399~regulation of protein modification process	15	2.66904	0.0719929	231973_S_AT,202730_S_AT,227948_AT,1555689_AT,209615_S_AT,208722_S_AT,226507_AT,203728_AT,1554519_AT,224341_X_AT,1555349_A_AT,204466_S_AT,203552_AT,238516_AT,217966_S_AT,210229_S_AT,202803_S_AT,203685_AT	417	295	13528	1.64955	1	0.598243	73.1388
224283_x_at	IL18BP	AF215907	0.726206	0.621338	0.855594	1.46722	0.920282	0.627227	1.36409		GOTERM_BP_FAT	GO:0001934~positive regulation of protein amino acid phosphorylation	6	1.06762	0.138958	1554519_AT,224341_X_AT,238516_AT,1555689_AT,217966_S_AT,210229_S_AT,203685_AT	417	89	13528	2.18705	1	0.747948	92.8075
1554757_a_at	INPP5A	AF273055	1.58755	1.51813	0.956275	1.44113	0.902856	0.62649	1.5264		GOTERM_BP_FAT	GO:0042327~positive regulation of phosphorylation	6	1.06762	0.178541	1554519_AT,224341_X_AT,238516_AT,1555689_AT,217966_S_AT,210229_S_AT,203685_AT	417	97	13528	2.00668	1	0.806815	96.8573
38671_at	PLXND1	AB014520	1.37142	0.976112	0.711754	1.49096	0.933273	0.625956	1.13707		GOTERM_BP_FAT	GO:0045937~positive regulation of phosphate metabolic process	6	1.06762	0.194375	1554519_AT,224341_X_AT,238516_AT,1555689_AT,217966_S_AT,210229_S_AT,203685_AT	417	100	13528	1.94647	1	0.822681	97.7686
244548_at		AI189587	1.34089	1.06173	0.791811	1.61847	1.00945	0.623702	1.26953		GOTERM_BP_FAT	GO:0010562~positive regulation of phosphorus metabolic process	6	1.06762	0.194375	1554519_AT,224341_X_AT,238516_AT,1555689_AT,217966_S_AT,210229_S_AT,203685_AT	417	100	13528	1.94647	1	0.822681	97.7686
226853_at	BMP2K	AU145366	1.10561	1.39794	1.2644	1.05566	0.657375	0.622714	2.03047		GOTERM_BP_FAT	GO:0032268~regulation of cellular protein metabolic process	19	3.38078	0.214241	231973_S_AT,202730_S_AT,227948_AT,204627_S_AT,1555689_AT,209615_S_AT,216232_S_AT,208722_S_AT,210557_X_AT,212139_AT,226507_AT,203728_AT,224341_X_AT,1554519_AT,1555349_A_AT,204466_S_AT,203552_AT,238516_AT,217966_S_AT,210229_S_AT,202803_S_AT,203315_AT,203685_AT	417	474	13528	1.30039	1	0.845625	98.5618
209911_x_at	HIST1H2BD	BC002842	1.13251	1.04049	0.918742	2.82149	1.75595	0.622348	1.47625		GOTERM_BP_FAT	GO:0050730~regulation of peptidyl-tyrosine phosphorylation	4	0.711744	0.348364	1554519_AT,224341_X_AT,1555349_A_AT,1555689_AT,210229_S_AT,202803_S_AT	417	68	13528	1.90831	1	0.931944	99.9466
209301_at	CA2	M36532	1.06524	0.897578	0.842607	0.892168	0.554922	0.621993	1.35469		GOTERM_BP_FAT	GO:0031401~positive regulation of protein modification process	8	1.42349	0.352722	231973_S_AT,1554519_AT,224341_X_AT,238516_AT,1555689_AT,217966_S_AT,210229_S_AT,203685_AT,208722_S_AT	417	187	13528	1.38786	1	0.932912	99.9525
215185_at		AK024177	0.948219	0.834843	0.880432	2.1045	1.30847	0.621747	1.41606		GOTERM_BP_FAT	GO:0050731~positive regulation of peptidyl-tyrosine phosphorylation	3	0.533808	0.426317	1554519_AT,224341_X_AT,1555689_AT,210229_S_AT	417	47	13528	2.07072	1	0.959508	99.9943
205716_at	MCFP	NM_018843	1.10635	1.68429	1.52239	1.2288	0.759903	0.618413	2.46177		GOTERM_BP_FAT	GO:0032270~positive regulation of cellular protein metabolic process	9	1.60142	0.429767	231973_S_AT,1554519_AT,224341_X_AT,238516_AT,1555689_AT,217966_S_AT,210229_S_AT,203685_AT,208722_S_AT,210557_X_AT	417	233	13528	1.2531	1	0.960593	99.9949
225564_at	SPATA13	AW269397	1.208	1.15967	0.959993	0.894883	0.553068	0.618034	1.5533		GOTERM_BP_FAT	GO:0051247~positive regulation of protein metabolic process	9	1.60142	0.471793	231973_S_AT,1554519_AT,224341_X_AT,238516_AT,1555689_AT,217966_S_AT,210229_S_AT,203685_AT,208722_S_AT,210557_X_AT	417	243	13528	1.20153	1	0.971014	99.9987
1559502_s_at	LRRC25	AJ422148	1.17284	1.2999	1.10834	0.993809	0.611771	0.615582	1.80047
235474_at		AI241810	0.87154	0.770036	0.883535	1.19857	0.73741	0.61524	1.43608		Annotation Cluster 46	Enrichment Score: 1.2260112759700215
208891_at	DUSP6	BC003143	1.5295	1.56641	1.02413	0.888787	0.54621	0.614557	1.66645		Category	Term	Count	%	PValue	Genes	List Total	Pop Hits	Pop Total	Fold Enrichment	Bonferroni	Benjamini	FDR
205099_s_at	CCR1	NM_001295	0.895135	0.75074	0.838689	1.26884	0.779638	0.614448	1.36495		GOTERM_BP_FAT	GO:0030155~regulation of cell adhesion	10	1.77936	0.0256072	236923_X_AT,207169_X_AT,224215_S_AT,206295_AT,209555_S_AT,212310_AT,1568964_X_AT,214040_S_AT,210557_X_AT,206488_S_AT,201506_AT,228766_AT,203685_AT	417	137	13528	2.36797	1	0.402384	36.6426
222088_s_at	SLC2A14	AA778684	0.849371	1.19217	1.40359	0.951018	0.584059	0.614141	2.28545		GOTERM_BP_FAT	GO:0001952~regulation of cell-matrix adhesion	4	0.711744	0.0489302	236923_X_AT,207169_X_AT,206488_S_AT,209555_S_AT,228766_AT,203685_AT,210557_X_AT	417	27	13528	4.80611	1	0.526074	58.6297
227823_at	KIAA2001	BE348679	0.923099	0.908963	0.984687	1.54622	0.947827	0.612996	1.60635		GOTERM_BP_FAT	GO:0010810~regulation of cell-substrate adhesion	4	0.711744	0.167505	236923_X_AT,207169_X_AT,206488_S_AT,209555_S_AT,228766_AT,203685_AT,210557_X_AT	417	46	13528	2.82098	1	0.793141	96.0257
235227_at		AI025829	1.36707	1.90553	1.39388	0.921704	0.564851	0.612833	2.27449
221039_s_at	DDEF1	NM_018482	1.15956	1.17216	1.01087	1.37028	0.838311	0.611783	1.65233		Annotation Cluster 47	Enrichment Score: 1.2009716849332892
204072_s_at	13CDNA73	NM_023037	1.56261	1.43604	0.919001	1.68739	1.02894	0.609782	1.5071		Category	Term	Count	%	PValue	Genes	List Total	Pop Hits	Pop Total	Fold Enrichment	Bonferroni	Benjamini	FDR
1554429_a_at	DMWD	BC019266	0.918443	0.929361	1.01189	1.60909	0.981177	0.609772	1.65945		GOTERM_BP_FAT	GO:0002274~myeloid leukocyte activation	7	1.24555	0.00269676	202877_S_AT,224341_X_AT,217507_AT,210423_S_AT,202878_S_AT,221581_S_AT,204466_S_AT,210229_S_AT,210557_X_AT	417	46	13528	4.93671	0.998628	0.121244	4.63976
205022_s_at	CHES1	NM_005197	1.15457	0.853652	0.739366	1.8839	1.14583	0.608223	1.21562		GOTERM_BP_FAT	GO:0002366~leukocyte activation during immune response	3	0.533808	0.304174	224341_X_AT,217507_AT,210423_S_AT,221581_S_AT	417	36	13528	2.70344	1	0.910373	99.8305
219520_s_at	KIAA1280	NM_018458	1.85191	1.45345	0.784837	1.75294	1.06512	0.607621	1.29166		GOTERM_BP_FAT	GO:0002263~cell activation during immune response	3	0.533808	0.304174	224341_X_AT,217507_AT,210423_S_AT,221581_S_AT	417	36	13528	2.70344	1	0.910373	99.8305
237387_at		BE552357	1.33165	0.850832	0.638933	1.34815	0.816681	0.60578	1.05473
219183_s_at	PSCD4	NM_013385	1.08379	0.903968	0.834083	1.07861	0.652636	0.605072	1.37848		Annotation Cluster 48	Enrichment Score: 1.198890904463455
209083_at	CORO1A	U34690	1.00341	1.0625	1.05889	1.58117	0.95646	0.604907	1.7505		Category	Term	Count	%	PValue	Genes	List Total	Pop Hits	Pop Total	Fold Enrichment	Bonferroni	Benjamini	FDR
233177_s_at	MR-1	AB033010	1.40253	1.24595	0.888356	1.12744	0.679054	0.602298	1.47494		GOTERM_BP_FAT	GO:0012501~programmed cell death	28	4.98221	0.0373919	214581_X_AT,209544_AT,242218_AT,227948_AT,214040_S_AT,209615_S_AT,202687_S_AT,214467_AT,217999_S_AT,228153_AT,217997_AT,207181_S_AT,204415_AT,204269_AT,220643_S_AT,217996_AT,202730_S_AT,208694_AT,200862_AT,1552553_A_AT,218100_S_AT,206341_AT,213294_AT,225842_AT,218469_AT,1553962_S_AT,226507_AT,203728_AT,209545_S_AT,222343_AT,1555349_A_AT,221085_AT,1555372_AT,225606_AT,202803_S_AT,203685_AT	417	611	13528	1.48667	1	0.46663	48.8524
205715_at	BST1	NM_004334	1.9761	1.49141	0.754725	0.819633	0.493119	0.601634	1.25446		GOTERM_BP_FAT	GO:0006915~apoptosis	27	4.80427	0.051	214581_X_AT,209544_AT,242218_AT,227948_AT,214040_S_AT,209615_S_AT,202687_S_AT,214467_AT,217999_S_AT,228153_AT,217997_AT,207181_S_AT,204415_AT,204269_AT,220643_S_AT,217996_AT,202730_S_AT,200862_AT,1552553_A_AT,218100_S_AT,206341_AT,213294_AT,225842_AT,218469_AT,1553962_S_AT,226507_AT,203728_AT,209545_S_AT,222343_AT,1555349_A_AT,221085_AT,1555372_AT,225606_AT,202803_S_AT,203685_AT	417	602	13528	1.45501	1	0.532606	60.1855
215489_x_at	HOMER3	AI871287	1.62744	1.41729	0.870867	1.327	0.797636	0.601082	1.44883		SP_PIR_KEYWORDS	Apoptosis	17	3.02491	0.0753489	209544_AT,214581_X_AT,202730_S_AT,1552553_A_AT,218100_S_AT,209615_S_AT,225842_AT,1553962_S_AT,226507_AT,202687_S_AT,214467_AT,217999_S_AT,203728_AT,209545_S_AT,222343_AT,217997_AT,228153_AT,207181_S_AT,204269_AT,225606_AT,1555372_AT,203685_AT,217996_AT,220643_S_AT	544	381	19235	1.57767	1	0.534312	66.9603
218094_s_at	C20orf35	NM_018478	1.19883	1.28691	1.07347	2.26268	1.35883	0.600541	1.78751		GOTERM_BP_FAT	GO:0008219~cell death	30	5.33808	0.0827773	214581_X_AT,209544_AT,242218_AT,227948_AT,243259_AT,214040_S_AT,209615_S_AT,202687_S_AT,214467_AT,217999_S_AT,228153_AT,217997_AT,207181_S_AT,204415_AT,204269_AT,220643_S_AT,217996_AT,203414_AT,202730_S_AT,208694_AT,200862_AT,1552553_A_AT,218100_S_AT,206341_AT,213294_AT,225842_AT,218469_AT,1553962_S_AT,226507_AT,203728_AT,209545_S_AT,222343_AT,1555349_A_AT,221085_AT,1555372_AT,225606_AT,202803_S_…	417	719	13528	1.3536	1	0.630232	78.1317
241893_at		BE927766	1.13988	0.881115	0.772992	2.65029	1.59016	0.599995	1.28833		GOTERM_BP_FAT	GO:0016265~death	30	5.33808	0.0851548	214581_X_AT,209544_AT,242218_AT,227948_AT,243259_AT,214040_S_AT,209615_S_AT,202687_S_AT,214467_AT,217999_S_AT,228153_AT,217997_AT,207181_S_AT,204415_AT,204269_AT,220643_S_AT,217996_AT,203414_AT,202730_S_AT,208694_AT,200862_AT,1552553_A_AT,218100_S_AT,206341_AT,213294_AT,225842_AT,218469_AT,1553962_S_AT,226507_AT,203728_AT,209545_S_AT,222343_AT,1555349_A_AT,221085_AT,1555372_AT,225606_AT,202803_S_…	417	724	13528	1.34425	1	0.632544	79.1078
223451_s_at	CKLF	AF096895	0.99844	0.752045	0.753219	1.12716	0.676134	0.599855	1.25567
203473_at	SLCO2B1	NM_007256	1.12279	1.14209	1.0172	2.71054	1.6226	0.598624	1.69922		Annotation Cluster 49	Enrichment Score: 1.1773434148315265
208304_at	CCR3	NM_001837	0.944738	1.04631	1.10752	1.64125	0.979935	0.597065	1.85494		Category	Term	Count	%	PValue	Genes	List Total	Pop Hits	Pop Total	Fold Enrichment	Bonferroni	Benjamini	FDR
233465_at		AA026390	1.57647	0.967919	0.613978	3.06844	1.83157	0.596906	1.0286		GOTERM_BP_FAT	GO:0002822~regulation of adaptive immune response based on somatic recombination of immune receptors built from immunoglobulin superfamily domains	7	1.24555	0.00662415	207315_AT,209647_S_AT,210895_S_AT,205686_S_AT,1554519_AT,217507_AT,210423_S_AT,206760_S_AT,206759_AT,1568964_X_AT,1555689_AT,205685_AT	417	55	13528	4.12889	1	0.212253	11.035
224215_s_at	DLL1	AF196571	3.96512	4.0038	1.00976	0.795717	0.474529	0.596354	1.69321		GOTERM_BP_FAT	GO:0002819~regulation of adaptive immune response	7	1.24555	0.00723159	207315_AT,209647_S_AT,210895_S_AT,205686_S_AT,1554519_AT,217507_AT,210423_S_AT,206760_S_AT,206759_AT,1568964_X_AT,1555689_AT,205685_AT	417	56	13528	4.05516	1	0.218126	11.9872
207697_x_at	LILRB2	NM_005874	0.808026	0.734798	0.909375	1.0734	0.63899	0.595294	1.52761		GOTERM_BP_FAT	GO:0042108~positive regulation of cytokine biosynthetic process	4	0.711744	0.182838	210895_S_AT,205686_S_AT,1554519_AT,224341_X_AT,1568964_X_AT,1555689_AT,205685_AT	417	48	13528	2.70344	1	0.810837	97.1343
226338_at	DKFZp762O076	AA604382	1.92268	1.56133	0.812061	1.09963	0.653591	0.594375	1.36624		KEGG_PATHWAY	hsa04514:Cell adhesion molecules (CAMs)	7	1.24555	0.371628	207315_AT,210895_S_AT,205686_S_AT,1554519_AT,1555349_A_AT,205786_S_AT,205816_AT,1568964_X_AT,1555689_AT,202803_S_AT,1563010_AT,205685_AT	191	132	5085	1.41183	1	0.943027	99.6056
202803_s_at	ITGB2	NM_000211	0.746837	0.679603	0.909976	1.54918	0.920444	0.59415	1.53156		GOTERM_BP_FAT	GO:0042035~regulation of cytokine biosynthetic process	4	0.711744	0.39879	210895_S_AT,205686_S_AT,1554519_AT,224341_X_AT,1568964_X_AT,1555689_AT,205685_AT	417	74	13528	1.75358	1	0.950574	99.987
218217_at	SCPEP1	NM_021626	0.761928	0.658408	0.864135	1.00235	0.595299	0.593906	1.455
211743_s_at	PRG2	BC005929	0.717099	1.07052	1.49285	1.23472	0.732579	0.593314	2.51612		Annotation Cluster 50	Enrichment Score: 1.1435803031958665
206584_at	LY96	NM_015364	1.13106	1.29914	1.1486	1.5389	0.912276	0.592812	1.93755		Category	Term	Count	%	PValue	Genes	List Total	Pop Hits	Pop Total	Fold Enrichment	Bonferroni	Benjamini	FDR
1556185_a_at		BC035072	1.56899	0.835315	0.532391	1.38886	0.822517	0.592226	0.898966		GOTERM_BP_FAT	GO:0042592~homeostatic process	35	6.22776	0.0153997	242218_AT,227824_AT,1552256_A_AT,231747_AT,202752_X_AT,202905_X_AT,220491_AT,206662_AT,202450_S_AT,203728_AT,209083_AT,217507_AT,222343_AT,204466_S_AT,206991_S_AT,202907_S_AT,201005_AT,204037_AT,203685_AT,227817_AT,227798_AT,209276_S_AT,217299_S_AT,209685_S_AT,204567_S_AT,216598_S_AT,34210_AT,204661_AT,205099_S_AT,202906_S_AT,210557_X_AT,216594_X_AT,207957_S_AT,210512_S_AT,204415_AT,208304_AT,236…	417	751	13528	1.51191	1	0.320611	23.8935
221698_s_at	CLECSF12	AF313468	0.872507	0.710556	0.814385	1.49384	0.883213	0.591235	1.37743		GOTERM_BP_FAT	GO:0055065~metal ion homeostasis	13	2.31317	0.0247842	227824_AT,204036_AT,209685_S_AT,34210_AT,204661_AT,216598_S_AT,231747_AT,205099_S_AT,207957_S_AT,203728_AT,202752_X_AT,210423_S_AT,217507_AT,206991_S_AT,208304_AT,208075_S_AT,204037_AT,203685_AT,227817_AT,204038_S_AT,205098_AT	417	205	13528	2.05725	1	0.39727	35.6946
242517_at	GPR54	AI819198	0.433354	0.408063	0.941639	14.7007	8.67892	0.590374	1.59499		GOTERM_BP_FAT	GO:0006875~cellular metal ion homeostasis	12	2.13523	0.0399922	227824_AT,204036_AT,209685_S_AT,204661_AT,34210_AT,216598_S_AT,231747_AT,205099_S_AT,207957_S_AT,203728_AT,210423_S_AT,217507_AT,206991_S_AT,208304_AT,208075_S_AT,204037_AT,203685_AT,227817_AT,205098_AT,204038_S_AT	417	196	13528	1.9862	1	0.483035	51.2295
203940_s_at	KIAA1036	NM_014909	1.37569	1.04758	0.761492	1.73692	1.02422	0.589676	1.29137		GOTERM_BP_FAT	GO:0048878~chemical homeostasis	24	4.27046	0.0452368	242218_AT,227824_AT,1552256_A_AT,209685_S_AT,204567_S_AT,231747_AT,216598_S_AT,204661_AT,34210_AT,205099_S_AT,216594_X_AT,207957_S_AT,202752_X_AT,210512_S_AT,208304_AT,204415_AT,236407_AT,220491_AT,203980_AT,204036_AT,203728_AT,217507_AT,210423_S_AT,204466_S_AT,206991_S_AT,201005_AT,208075_S_AT,204037_AT,203685_AT,227817_AT,204038_S_AT,205098_AT	417	512	13528	1.52068	1	0.510896	55.7103
231991_at	C20orf160	BF970287	1.49582	0.98914	0.661271	0.563614	0.33217	0.589358	1.12202		GOTERM_BP_FAT	GO:0030005~cellular di-, tri-valent inorganic cation homeostasis	13	2.31317	0.0481349	227824_AT,220491_AT,204036_AT,209685_S_AT,34210_AT,204661_AT,216598_S_AT,231747_AT,205099_S_AT,207957_S_AT,203728_AT,210423_S_AT,217507_AT,206991_S_AT,208304_AT,208075_S_AT,204037_AT,203685_AT,227817_AT,204038_S_AT,205098_AT	417	227	13528	1.85787	1	0.522299	58.0169
222810_s_at	RASAL2	BF435513	1.0444	0.565791	0.541738	1.62453	0.956187	0.588595	0.920393		GOTERM_BP_FAT	GO:0006874~cellular calcium ion homeostasis	11	1.9573	0.0564499	227824_AT,204036_AT,209685_S_AT,204661_AT,34210_AT,216598_S_AT,231747_AT,205099_S_AT,207957_S_AT,203728_AT,206991_S_AT,208304_AT,208075_S_AT,204037_AT,203685_AT,227817_AT,204038_S_AT,205098_AT	417	183	13528	1.95002	1	0.553309	64.022
216236_s_at	SLC2A14	AL110298	0.737799	1.14448	1.55121	0.92338	0.543055	0.588116	2.6376		GOTERM_BP_FAT	GO:0055074~calcium ion homeostasis	11	1.9573	0.065247	227824_AT,204036_AT,209685_S_AT,204661_AT,34210_AT,216598_S_AT,231747_AT,205099_S_AT,207957_S_AT,203728_AT,206991_S_AT,208304_AT,208075_S_AT,204037_AT,203685_AT,227817_AT,204038_S_AT,205098_AT	417	188	13528	1.89816	1	0.583585	69.4883
221266_s_at	DCSTAMP	NM_030788	0.700969	0.612775	0.874182	1.5191	0.893313	0.588055	1.48657		GOTERM_BP_FAT	GO:0055066~di-, tri-valent inorganic cation homeostasis	13	2.31317	0.0656214	227824_AT,220491_AT,204036_AT,209685_S_AT,34210_AT,204661_AT,216598_S_AT,231747_AT,205099_S_AT,207957_S_AT,203728_AT,210423_S_AT,217507_AT,206991_S_AT,208304_AT,208075_S_AT,204037_AT,203685_AT,227817_AT,204038_S_AT,205098_AT	417	239	13528	1.76459	1	0.583809	69.7026
239529_at	DCNP1	AI141949	0.90842	0.939455	1.03416	4.28436	2.51611	0.587279	1.76094		GOTERM_BP_FAT	GO:0006873~cellular ion homeostasis	18	3.20285	0.0706287	242218_AT,227824_AT,209685_S_AT,231747_AT,216598_S_AT,204661_AT,34210_AT,205099_S_AT,207957_S_AT,208304_AT,204415_AT,236407_AT,220491_AT,204036_AT,203728_AT,217507_AT,210423_S_AT,204466_S_AT,206991_S_AT,208075_S_AT,201005_AT,204037_AT,203685_AT,227817_AT,205098_AT,204038_S_AT	417	374	13528	1.56134	1	0.596506	72.4355
1566001_at		AK096064	1.05869	0.889821	0.840493	1.54378	0.905763	0.586717	1.43254		GOTERM_BP_FAT	GO:0055082~cellular chemical homeostasis	18	3.20285	0.0793088	242218_AT,227824_AT,209685_S_AT,231747_AT,216598_S_AT,204661_AT,34210_AT,205099_S_AT,207957_S_AT,208304_AT,204415_AT,236407_AT,220491_AT,204036_AT,203728_AT,217507_AT,210423_S_AT,204466_S_AT,206991_S_AT,208075_S_AT,201005_AT,204037_AT,203685_AT,227817_AT,205098_AT,204038_S_AT	417	380	13528	1.53669	1	0.624363	76.6303
205786_s_at	ITGAM	NM_000632	0.588741	0.556971	0.946038	1.87751	1.10012	0.585943	1.61456		GOTERM_BP_FAT	GO:0050801~ion homeostasis	19	3.38078	0.0809142	242218_AT,227824_AT,209685_S_AT,231747_AT,216598_S_AT,204661_AT,34210_AT,205099_S_AT,207957_S_AT,202752_X_AT,208304_AT,204415_AT,236407_AT,220491_AT,204036_AT,203728_AT,217507_AT,210423_S_AT,204466_S_AT,206991_S_AT,201005_AT,208075_S_AT,204037_AT,203685_AT,227817_AT,205098_AT,204038_S_AT	417	409	13528	1.50705	1	0.62323	77.3369
1557688_at		AL833022	1.05565	0.910112	0.862134	1.5303	0.893308	0.583748	1.47689		GOTERM_BP_FAT	GO:0030003~cellular cation homeostasis	13	2.31317	0.0933128	227824_AT,220491_AT,204036_AT,209685_S_AT,34210_AT,204661_AT,216598_S_AT,231747_AT,205099_S_AT,207957_S_AT,203728_AT,210423_S_AT,217507_AT,206991_S_AT,208304_AT,208075_S_AT,204037_AT,203685_AT,227817_AT,204038_S_AT,205098_AT	417	254	13528	1.66038	1	0.652861	82.1539
242679_at		AU127120	0.820096	1.40526	1.71353	1.52631	0.890419	0.583382	2.93724		GOTERM_BP_FAT	GO:0055080~cation homeostasis	14	2.4911	0.10456	227824_AT,220491_AT,204036_AT,209685_S_AT,34210_AT,204661_AT,216598_S_AT,231747_AT,205099_S_AT,207957_S_AT,203728_AT,202752_X_AT,210423_S_AT,217507_AT,206991_S_AT,208304_AT,208075_S_AT,204037_AT,203685_AT,227817_AT,204038_S_AT,205098_AT	417	286	13528	1.58803	1	0.67631	85.6725
202752_x_at	SLC7A8	NM_012244	0.881332	0.87985	0.998319	2.05049	1.19524	0.582903	1.71267		GOTERM_BP_FAT	GO:0019725~cellular homeostasis	19	3.38078	0.190633	242218_AT,227824_AT,209276_S_AT,209685_S_AT,231747_AT,216598_S_AT,204661_AT,34210_AT,205099_S_AT,207957_S_AT,208304_AT,204415_AT,236407_AT,220491_AT,204036_AT,206662_AT,203728_AT,217507_AT,210423_S_AT,204466_S_AT,206991_S_AT,201005_AT,208075_S_AT,204037_AT,203685_AT,227817_AT,204038_S_AT,205098_AT	417	466	13528	1.32271	1	0.819049	97.579
1568780_at		BC030211	1.42162	0.823208	0.579064	0.887589	0.517216	0.58272	0.993725		GOTERM_BP_FAT	GO:0007204~elevation of cytosolic calcium ion concentration	6	1.06762	0.250278	206991_S_AT,204036_AT,208304_AT,204037_AT,231747_AT,34210_AT,204661_AT,205099_S_AT,205098_AT,204038_S_AT	417	110	13528	1.76952	1	0.875105	99.3703
219161_s_at	CKLF	NM_016951	0.965119	0.816121	0.845617	1.09124	0.634783	0.581708	1.45368		GOTERM_BP_FAT	GO:0051480~cytosolic calcium ion homeostasis	6	1.06762	0.29756	206991_S_AT,204036_AT,208304_AT,204037_AT,231747_AT,34210_AT,204661_AT,205099_S_AT,205098_AT,204038_S_AT	417	118	13528	1.64955	1	0.9076	99.7998
244752_at	LOC220929	AI563915	1.00585	1.63266	1.62316	0.947461	0.550565	0.581095	2.79328
202498_s_at	SLC2A14	BE550486	0.795905	1.20207	1.51032	0.939221	0.545504	0.580805	2.60039		Annotation Cluster 51	Enrichment Score: 1.1408533211354928
209615_s_at	PAK1	U51120	0.836187	1.02281	1.22319	1.41225	0.819619	0.580366	2.10761		Category	Term	Count	%	PValue	Genes	List Total	Pop Hits	Pop Total	Fold Enrichment	Bonferroni	Benjamini	FDR
203167_at	TIMP2	NM_003255	1.45099	1.03489	0.713229	1.58256	0.918232	0.580221	1.22924		GOTERM_BP_FAT	GO:0030278~regulation of ossification	9	1.60142	0.00267324	229265_AT,227798_AT,232231_AT,238516_AT,223092_AT,203685_AT,213797_AT,226853_AT,210557_X_AT	417	78	13528	3.74322	0.998547	0.122503	4.60019
207419_s_at	RAC2	NM_002872	0.988913	1.60056	1.6185	1.38707	0.804539	0.58003	2.79038		GOTERM_BP_FAT	GO:0045667~regulation of osteoblast differentiation	4	0.711744	0.145278	229265_AT,227798_AT,232231_AT,238516_AT	417	43	13528	3.01779	1	0.754291	93.6819
242384_at		AI452469	1.26697	0.682945	0.539037	1.45881	0.844585	0.578956	0.931049		GOTERM_BP_FAT	GO:0045669~positive regulation of osteoblast differentiation	3	0.533808	0.178608	227798_AT,232231_AT,238516_AT	417	25	13528	3.89295	1	0.80586	96.8618
214467_at	GPR65	NM_003608	1.02653	1.0283	1.00172	0.910789	0.527031	0.578654	1.73113		GOTERM_BP_FAT	GO:0030509~BMP signaling pathway	3	0.533808	0.393957	229265_AT,227798_AT,238516_AT	417	44	13528	2.2119	1	0.94892	99.9851
223474_at	C14orf4	AI932310	1.24581	1.18174	0.94857	1.37427	0.794338	0.578006	1.64111
219191_s_at	BIN2	NM_016293	1.08751	1.12774	1.037	1.29154	0.746454	0.577955	1.79425		Annotation Cluster 52	Enrichment Score: 1.1078349698866579
225622_at	PAG	AI860212	1.87785	1.73668	0.924827	0.625729	0.361067	0.577035	1.60272		Category	Term	Count	%	PValue	Genes	List Total	Pop Hits	Pop Total	Fold Enrichment	Bonferroni	Benjamini	FDR
226873_at	KIAA1164	AI631210	2.56354	2.11414	0.824696	0.94483	0.544981	0.576803	1.42977		UP_SEQ_FEATURE	domain:Ras-GAP	3	0.533808	0.0583192	203474_AT,222810_S_AT,219752_AT	543	14	19113	7.54262	1	0.979282	64.1231
220809_at	FLJ14327	NM_024912	1.01631	0.863282	0.849431	1.41871	0.816323	0.575397	1.47625		INTERPRO	IPR001936:Ras GTPase-activating protein	3	0.533808	0.0633414	203474_AT,222810_S_AT,219752_AT	496	14	16659	7.19715	1	0.915203	63.9664
203006_at	INPP5A	NM_005539	1.39775	1.25602	0.898605	1.03192	0.592984	0.574638	1.56377		SMART	SM00323:RasGAP	3	0.533808	0.0697109	203474_AT,222810_S_AT,219752_AT	286	14	9079	6.80245	1	0.780731	59.8655
209276_s_at	GLRX	AF162769	1.15277	1.05513	0.915302	0.799912	0.459194	0.574056	1.59445		GOTERM_MF_FAT	GO:0005099~Ras GTPase activator activity	6	1.06762	0.143834	203474_AT,225618_AT,204526_S_AT,222810_S_AT,244548_AT,219752_AT,1557688_AT	396	91	12983	2.16167	1	0.931479	90.4905
210146_x_at	LILRB2	AF004231	1.04204	0.933311	0.895659	1.21497	0.697301	0.573926	1.56058
230422_at	FPRL2	AW026543	1.22225	1.22381	1.00128	1.84775	1.05608	0.571552	1.75186		Annotation Cluster 53	Enrichment Score: 1.099958649896019
222799_at	HSPC049	AK001606	1.00212	1.01714	1.01499	2.012	1.14659	0.569875	1.78107		Category	Term	Count	%	PValue	Genes	List Total	Pop Hits	Pop Total	Fold Enrichment	Bonferroni	Benjamini	FDR
1552807_a_at	SIGLEC10	AF301007	0.746306	0.472837	0.63357	1.85946	1.05794	0.568949	1.11358		SP_PIR_KEYWORDS	transferase	61	10.8541	0.000710145	223403_S_AT,1558254_S_AT,227824_AT,202869_AT,225545_AT,205552_S_AT,218400_AT,200824_AT,223275_AT,205698_S_AT,225546_AT,219326_S_AT,209615_S_AT,226853_AT,212175_S_AT,221485_AT,228667_AT,239288_AT,207169_X_AT,203358_S_AT,219634_AT,205140_AT,222839_S_AT,224327_S_AT,203104_AT,226507_AT,209460_AT,226372_AT,240690_AT,203552_AT,238516_AT,228762_AT,205936_S_AT,243299_AT,219374_S_AT,227817_AT,225612_S_AT,…	544	1394	19235	1.54725	0.267919	0.0256539	0.999249
210557_x_at	CSF1	M76453	1.12696	1.33116	1.1812	0.979712	0.556545	0.56807	2.07932		SP_PIR_KEYWORDS	kinase	33	5.87189	0.00415632	202587_S_AT,209544_AT,1558254_S_AT,227824_AT,204392_AT,226694_AT,225545_AT,226702_AT,225546_AT,205698_S_AT,227556_AT,209685_S_AT,209615_S_AT,205027_S_AT,226853_AT,212175_S_AT,242679_AT,210069_AT,207957_S_AT,225207_AT,202760_S_AT,204276_AT,204269_AT,239288_AT,208940_AT,207169_X_AT,208694_AT,238623_AT,213294_AT,205140_AT,203104_AT,225985_AT,226507_AT,209545_S_AT,240690_AT,203552_AT,238516_AT,205936…	544	688	19235	1.69597	0.839334	0.0965904	5.71796
1558693_s_at	MGC31963	AW090182	1.12846	1.15218	1.02102	1.21155	0.687528	0.567476	1.79923		UP_SEQ_FEATURE	active site:Proton acceptor	31	5.51601	0.00729378	209544_AT,1558254_S_AT,227824_AT,204392_AT,205698_S_AT,209685_S_AT,202003_S_AT,218557_AT,209615_S_AT,205521_AT,205027_S_AT,204058_AT,226853_AT,242679_AT,210069_AT,207957_S_AT,201007_AT,200710_AT,226416_AT,204269_AT,239288_AT,207169_X_AT,204059_S_AT,238623_AT,213294_AT,209513_S_AT,205140_AT,203104_AT,225985_AT,226507_AT,209545_S_AT,240690_AT,203552_AT,238516_AT,215813_S_AT,243299_AT,227817_AT,2161…	543	658	19113	1.65831	0.999999	0.712103	11.74
204058_at	ME1	AL049699	0.493335	0.339313	0.687793	2.19041	1.2408	0.566472	1.21417		SP_PIR_KEYWORDS	serine/threonine-protein kinase	20	3.55872	0.0123606	209544_AT,1558254_S_AT,204392_AT,227824_AT,225545_AT,225546_AT,205698_S_AT,209685_S_AT,209615_S_AT,205027_S_AT,226853_AT,242679_AT,207957_S_AT,204269_AT,239288_AT,208694_AT,238623_AT,213294_AT,205140_AT,225985_AT,226507_AT,209545_S_AT,203552_AT,238516_AT,216199_S_AT,227817_AT,243299_AT	544	381	19235	1.85609	0.995747	0.219786	16.1238
224182_x_at	SEMA6B	AF293363	1.15665	1.01916	0.881134	1.4429	0.81714	0.566317	1.5559		UP_SEQ_FEATURE	binding site:ATP	25	4.4484	0.0213583	209544_AT,1558254_S_AT,204392_AT,227824_AT,205698_S_AT,227556_AT,222427_S_AT,209685_S_AT,209615_S_AT,205027_S_AT,226853_AT,242679_AT,210069_AT,207957_S_AT,225207_AT,204269_AT,239288_AT,207169_X_AT,238623_AT,213294_AT,205140_AT,203104_AT,225985_AT,226507_AT,209545_S_AT,240690_AT,203552_AT,238516_AT,243299_AT,227817_AT,216199_S_AT	543	542	19113	1.62357	1	0.880688	30.8094
208893_s_at	DUSP6	BC005047	1.60522	1.46242	0.911038	0.865865	0.487556	0.563085	1.61794		GOTERM_MF_FAT	GO:0004674~protein serine/threonine kinase activity	22	3.91459	0.0228006	209544_AT,1558254_S_AT,204392_AT,227824_AT,225545_AT,225546_AT,205698_S_AT,209685_S_AT,209615_S_AT,205027_S_AT,226853_AT,242679_AT,207957_S_AT,205055_AT,204269_AT,239288_AT,208694_AT,238623_AT,213294_AT,205140_AT,225985_AT,226507_AT,209545_S_AT,203552_AT,238516_AT,201212_AT,216199_S_AT,227817_AT,243299_AT	396	430	12983	1.67739	1	0.648347	29.4932
202341_s_at	TRIM2	AA149745	1.13877	1.16676	1.02458	1.39098	0.782315	0.562419	1.82173		GOTERM_MF_FAT	GO:0004672~protein kinase activity	28	4.98221	0.0304785	209544_AT,1558254_S_AT,227824_AT,204392_AT,225545_AT,205698_S_AT,225546_AT,209685_S_AT,222877_AT,209615_S_AT,205027_S_AT,216598_S_AT,226853_AT,242679_AT,207957_S_AT,232701_AT,205055_AT,225207_AT,229225_AT,204269_AT,239288_AT,207169_X_AT,208694_AT,238623_AT,213294_AT,205140_AT,203104_AT,225985_AT,226507_AT,209545_S_AT,240690_AT,203552_AT,238516_AT,201212_AT,243299_AT,227817_AT,216199_S_AT	396	606	12983	1.51483	1	0.656512	37.4358
228490_at	ABHD2	AW292816	1.10575	0.868958	0.785855	1.57128	0.883602	0.562347	1.39746		INTERPRO	IPR008271:Serine/threonine protein kinase, active site	18	3.20285	0.0363472	209544_AT,1558254_S_AT,204392_AT,227824_AT,238623_AT,205698_S_AT,209685_S_AT,209615_S_AT,213294_AT,205027_S_AT,205140_AT,226853_AT,242679_AT,225985_AT,226507_AT,207957_S_AT,209545_S_AT,203552_AT,238516_AT,204269_AT,239288_AT,243299_AT,227817_AT,216199_S_AT	496	354	16659	1.7078	1	0.797206	43.8715
232406_at		AU151465	0.899921	0.798473	0.88727	1.61279	0.905196	0.561261	1.58085		GOTERM_BP_FAT	GO:0006468~protein amino acid phosphorylation	30	5.33808	0.0373703	209544_AT,1558254_S_AT,227824_AT,204392_AT,225545_AT,227948_AT,225546_AT,205698_S_AT,209685_S_AT,205119_S_AT,209615_S_AT,205027_S_AT,216598_S_AT,226853_AT,242679_AT,207957_S_AT,225207_AT,204269_AT,239288_AT,207169_X_AT,208694_AT,238623_AT,204036_AT,213294_AT,205140_AT,203104_AT,225985_AT,226507_AT,209545_S_AT,240690_AT,203552_AT,238516_AT,242517_AT,204037_AT,203685_AT,243299_AT,227817_AT,216199_S…	417	667	13528	1.45913	1	0.468707	48.8322
1559759_at	KIFC3	BE407830	1.47605	1.05454	0.714435	1.56842	0.878989	0.560431	1.2748		UP_SEQ_FEATURE	domain:Protein kinase	21	3.73665	0.0465834	209544_AT,227824_AT,204392_AT,1558254_S_AT,205698_S_AT,209685_S_AT,209615_S_AT,205027_S_AT,226853_AT,242679_AT,207957_S_AT,204269_AT,239288_AT,207169_X_AT,238623_AT,213294_AT,205140_AT,225985_AT,203104_AT,226507_AT,209545_S_AT,240690_AT,203552_AT,238516_AT,216199_S_AT,227817_AT,243299_AT	543	469	19113	1.57607	1	0.967704	55.6824
202708_s_at	HIST2H2BE	NM_003528	1.00889	0.758917	0.752232	2.79108	1.5631	0.560034	1.34319		INTERPRO	IPR017441:Protein kinase, ATP binding site	21	3.73665	0.0536251	209544_AT,227824_AT,204392_AT,1558254_S_AT,205698_S_AT,209685_S_AT,209615_S_AT,205027_S_AT,226853_AT,242679_AT,207957_S_AT,204269_AT,239288_AT,207169_X_AT,238623_AT,213294_AT,205140_AT,225985_AT,203104_AT,226507_AT,209545_S_AT,240690_AT,203552_AT,238516_AT,216199_S_AT,227817_AT,243299_AT	496	455	16659	1.55016	1	0.885676	57.6729
230086_at	FNBP1	AA937109	1.53671	0.967223	0.629412	1.62786	0.906612	0.556936	1.13013		UP_SEQ_FEATURE	nucleotide phosphate-binding region:ATP	37	6.58363	0.0541137	202587_S_AT,209544_AT,1558254_S_AT,227824_AT,204392_AT,225545_AT,226702_AT,242702_AT,225546_AT,205698_S_AT,209685_S_AT,204567_S_AT,1554015_A_AT,209615_S_AT,205027_S_AT,226853_AT,212175_S_AT,242679_AT,210069_AT,207957_S_AT,225207_AT,204269_AT,239288_AT,208940_AT,207169_X_AT,226164_X_AT,238623_AT,1552553_A_AT,1559759_AT,213294_AT,205140_AT,225886_AT,203104_AT,225985_AT,226507_AT,209545_S_AT,240690_…	543	962	19113	1.3538	1	0.975705	61.2896
1555729_a_at	CD209	AY042224	0.884842	0.947225	1.0705	1.99825	1.11168	0.556327	1.92423		SP_PIR_KEYWORDS	atp-binding	48	8.54093	0.0628585	1558254_S_AT,227824_AT,225545_AT,202869_AT,218400_AT,205552_S_AT,205698_S_AT,225546_AT,222427_S_AT,209615_S_AT,226853_AT,212175_S_AT,222592_S_AT,239288_AT,207169_X_AT,209281_S_AT,226164_X_AT,1559759_AT,205140_AT,225886_AT,218322_S_AT,222839_S_AT,203104_AT,226507_AT,240690_AT,203552_AT,238516_AT,205936_S_AT,202039_AT,227817_AT,243299_AT,209544_AT,202587_S_AT,204392_AT,226702_AT,242702_AT,227556_AT…	544	1326	19235	1.27994	1	0.50099	60.0593
201005_at	CD9	NM_001769	0.699282	0.562785	0.804804	1.13166	0.629275	0.556063	1.44733		INTERPRO	IPR000719:Protein kinase, core	21	3.73665	0.076974	209544_AT,227824_AT,204392_AT,1558254_S_AT,205698_S_AT,209685_S_AT,209615_S_AT,205027_S_AT,226853_AT,242679_AT,207957_S_AT,204269_AT,239288_AT,207169_X_AT,238623_AT,213294_AT,205140_AT,225985_AT,203104_AT,226507_AT,209545_S_AT,240690_AT,203552_AT,238516_AT,216199_S_AT,227817_AT,243299_AT	496	476	16659	1.48177	1	0.938457	71.3328
203408_s_at	SATB1	NM_002971	1.25619	1.05949	0.843414	1.52859	0.847459	0.554404	1.5213		GOTERM_MF_FAT	GO:0001882~nucleoside binding	59	10.4982	0.0979124	223403_S_AT,1558254_S_AT,227824_AT,202869_AT,225545_AT,205552_S_AT,218400_AT,225546_AT,205698_S_AT,222427_S_AT,209615_S_AT,226853_AT,212175_S_AT,232231_AT,210797_S_AT,222592_S_AT,204197_S_AT,239288_AT,207169_X_AT,209281_S_AT,226164_X_AT,1559759_AT,225886_AT,218322_S_AT,205140_AT,222839_S_AT,203104_AT,226507_AT,240690_AT,203552_AT,238516_AT,205936_S_AT,225987_AT,202039_AT,243299_AT,227817_AT,20954…	396	1612	12983	1.19996	1	0.888892	79.0129
63825_at	ABHD2	AI557319	1.45844	1.21816	0.835252	1.7091	0.946093	0.553562	1.50887		GOTERM_BP_FAT	GO:0016310~phosphorylation	32	5.69395	0.108058	209544_AT,1558254_S_AT,227824_AT,204392_AT,225545_AT,227948_AT,225546_AT,205698_S_AT,209685_S_AT,205119_S_AT,209615_S_AT,205027_S_AT,216598_S_AT,226853_AT,242679_AT,207957_S_AT,225207_AT,240106_AT,204269_AT,239288_AT,207169_X_AT,208694_AT,238623_AT,204036_AT,213294_AT,205140_AT,203104_AT,225985_AT,226507_AT,209545_S_AT,240690_AT,203552_AT,204466_S_AT,238516_AT,242517_AT,204037_AT,203685_AT,243299…	417	800	13528	1.29765	1	0.682958	86.626
206453_s_at	NDRG2	NM_016250	0.850104	0.731159	0.860082	1.91953	1.06243	0.553481	1.55395		GOTERM_MF_FAT	GO:0001883~purine nucleoside binding	58	10.3203	0.113762	1558254_S_AT,227824_AT,202869_AT,225545_AT,205552_S_AT,218400_AT,225546_AT,205698_S_AT,222427_S_AT,209615_S_AT,226853_AT,212175_S_AT,232231_AT,210797_S_AT,222592_S_AT,204197_S_AT,239288_AT,207169_X_AT,209281_S_AT,226164_X_AT,1559759_AT,225886_AT,218322_S_AT,205140_AT,222839_S_AT,203104_AT,226507_AT,240690_AT,203552_AT,238516_AT,205936_S_AT,225987_AT,202039_AT,243299_AT,227817_AT,209544_AT,202587_…	396	1601	12983	1.18773	1	0.906186	83.956
210512_s_at	VEGF	AF022375	1.6091	1.54151	0.957994	0.954679	0.527649	0.552698	1.73331		INTERPRO	IPR017442:Serine/threonine protein kinase-related	16	2.84698	0.117953	209544_AT,1558254_S_AT,204392_AT,227824_AT,238623_AT,205698_S_AT,209685_S_AT,209615_S_AT,213294_AT,205027_S_AT,226853_AT,242679_AT,225985_AT,226507_AT,207957_S_AT,209545_S_AT,203552_AT,238516_AT,204269_AT,239288_AT,227817_AT,216199_S_AT	496	359	16659	1.4969	1	0.968	85.8829
225401_at	MGC31963	BF977145	1.01769	1.12904	1.10941	1.24236	0.686198	0.552333	2.00859		GOTERM_MF_FAT	GO:0030554~adenyl nucleotide binding	57	10.1423	0.120693	1558254_S_AT,227824_AT,202869_AT,225545_AT,205552_S_AT,218400_AT,225546_AT,205698_S_AT,222427_S_AT,209615_S_AT,226853_AT,212175_S_AT,232231_AT,210797_S_AT,222592_S_AT,204197_S_AT,239288_AT,207169_X_AT,209281_S_AT,226164_X_AT,1559759_AT,225886_AT,218322_S_AT,205140_AT,222839_S_AT,203104_AT,226507_AT,240690_AT,203552_AT,238516_AT,205936_S_AT,225987_AT,202039_AT,243299_AT,227817_AT,209544_AT,202587_…	396	1577	12983	1.18501	1	0.902826	85.7554
1562673_at		BC043161	1.03038	0.847223	0.822243	3.48003	1.92074	0.551933	1.48975		GOTERM_MF_FAT	GO:0032559~adenyl ribonucleotide binding	53	9.4306	0.170325	1558254_S_AT,227824_AT,202869_AT,225545_AT,205552_S_AT,218400_AT,225546_AT,205698_S_AT,222427_S_AT,209615_S_AT,226853_AT,212175_S_AT,232231_AT,210797_S_AT,222592_S_AT,204197_S_AT,239288_AT,207169_X_AT,209281_S_AT,226164_X_AT,1559759_AT,225886_AT,218322_S_AT,205140_AT,222839_S_AT,203104_AT,226507_AT,240690_AT,203552_AT,238516_AT,205936_S_AT,202039_AT,243299_AT,227817_AT,209544_AT,202587_S_AT,20439…	396	1497	12983	1.16074	1	0.94041	94.0934
210873_x_at	APOBEC3A	U03891	1.36679	1.06891	0.782055	0.762805	0.420963	0.551862	1.41712		GOTERM_MF_FAT	GO:0005524~ATP binding	52	9.25267	0.185117	1558254_S_AT,227824_AT,202869_AT,225545_AT,205552_S_AT,218400_AT,225546_AT,205698_S_AT,222427_S_AT,209615_S_AT,226853_AT,212175_S_AT,232231_AT,210797_S_AT,222592_S_AT,204197_S_AT,239288_AT,207169_X_AT,209281_S_AT,226164_X_AT,1559759_AT,225886_AT,218322_S_AT,205140_AT,222839_S_AT,203104_AT,226507_AT,240690_AT,203552_AT,238516_AT,205936_S_AT,202039_AT,243299_AT,227817_AT,209544_AT,202587_S_AT,20439…	396	1477	12983	1.15426	1	0.94553	95.5026
204774_at	EVI2A	NM_014210	1.1626	1.01374	0.871954	1.03991	0.567357	0.545581	1.59821		SP_PIR_KEYWORDS	nucleotide-binding	54	9.60854	0.221083	1558254_S_AT,227824_AT,202869_AT,225545_AT,205552_S_AT,218400_AT,225546_AT,205698_S_AT,222427_S_AT,209615_S_AT,226853_AT,212175_S_AT,202270_AT,222592_S_AT,239288_AT,207169_X_AT,209281_S_AT,226164_X_AT,1559759_AT,225886_AT,218322_S_AT,205140_AT,222839_S_AT,203104_AT,226507_AT,240690_AT,203552_AT,238516_AT,1554539_A_AT,205936_S_AT,1554800_AT,202039_AT,243299_AT,227817_AT,209544_AT,202587_S_AT,21269…	544	1686	19235	1.13248	1	0.763833	97.0756
204197_s_at	RUNX3	NM_004350	1.09474	0.967222	0.883521	0.664008	0.361571	0.544528	1.62255		GOTERM_BP_FAT	GO:0006796~phosphate metabolic process	35	6.22776	0.243863	209544_AT,1558254_S_AT,227824_AT,204392_AT,225545_AT,205076_S_AT,227948_AT,225546_AT,205698_S_AT,209685_S_AT,205119_S_AT,209615_S_AT,205027_S_AT,216598_S_AT,226853_AT,242679_AT,207957_S_AT,208893_S_AT,225207_AT,240106_AT,204269_AT,209457_AT,239288_AT,207169_X_AT,208694_AT,208891_AT,238623_AT,204036_AT,213294_AT,205140_AT,203104_AT,225985_AT,226507_AT,209545_S_AT,240690_AT,203552_AT,204466_S_AT,23…	417	973	13528	1.16695	1	0.869559	99.2685
202157_s_at	CUGBP2	U69546	0.991027	0.855733	0.863481	0.947755	0.515639	0.544063	1.5871		GOTERM_BP_FAT	GO:0006793~phosphorus metabolic process	35	6.22776	0.243863	209544_AT,1558254_S_AT,227824_AT,204392_AT,225545_AT,205076_S_AT,227948_AT,225546_AT,205698_S_AT,209685_S_AT,205119_S_AT,209615_S_AT,205027_S_AT,216598_S_AT,226853_AT,242679_AT,207957_S_AT,208893_S_AT,225207_AT,240106_AT,204269_AT,209457_AT,239288_AT,207169_X_AT,208694_AT,208891_AT,238623_AT,204036_AT,213294_AT,205140_AT,203104_AT,225985_AT,226507_AT,209545_S_AT,240690_AT,203552_AT,204466_S_AT,23…	417	973	13528	1.16695	1	0.869559	99.2685
207857_at	LILRA2	NM_006866	1.18735	0.94613	0.796843	0.775704	0.421651	0.543573	1.46594		GOTERM_MF_FAT	GO:0017076~purine nucleotide binding	63	11.21	0.318203	1558254_S_AT,227824_AT,202869_AT,225545_AT,205552_S_AT,218400_AT,225546_AT,205698_S_AT,222427_S_AT,209615_S_AT,226853_AT,212175_S_AT,232231_AT,202270_AT,210797_S_AT,222592_S_AT,204197_S_AT,239288_AT,207169_X_AT,209281_S_AT,226164_X_AT,1559759_AT,225886_AT,218322_S_AT,205140_AT,222839_S_AT,203104_AT,226507_AT,240690_AT,203552_AT,238516_AT,1554539_A_AT,205936_S_AT,225987_AT,202039_AT,1554800_AT,243…	396	1918	12983	1.07689	1	0.979983	99.6983
223385_at	CYP2S1	AF335278	1.08055	1.20548	1.11562	1.62335	0.882042	0.543345	2.05324		INTERPRO	IPR002290:Serine/threonine protein kinase	10	1.77936	0.367184	204392_AT,227824_AT,238623_AT,205698_S_AT,209685_S_AT,209615_S_AT,225985_AT,242679_AT,226507_AT,207957_S_AT,203552_AT,204269_AT,239288_AT,227817_AT,216199_S_AT	496	259	16659	1.29678	1	0.999386	99.9205
225626_at	PAG	AK000680	1.81914	1.56696	0.861371	0.577586	0.313198	0.542253	1.5885		GOTERM_MF_FAT	GO:0032553~ribonucleotide binding	59	10.4982	0.398786	1558254_S_AT,227824_AT,202869_AT,225545_AT,205552_S_AT,218400_AT,225546_AT,205698_S_AT,222427_S_AT,209615_S_AT,226853_AT,212175_S_AT,232231_AT,202270_AT,210797_S_AT,222592_S_AT,204197_S_AT,239288_AT,207169_X_AT,209281_S_AT,226164_X_AT,1559759_AT,225886_AT,218322_S_AT,205140_AT,222839_S_AT,203104_AT,226507_AT,240690_AT,203552_AT,238516_AT,1554539_A_AT,205936_S_AT,1554800_AT,202039_AT,243299_AT,227…	396	1836	12983	1.05356	1	0.988256	99.9551
242388_x_at	TAGAP	AW576600	0.541404	0.723827	1.33694	0.93755	0.506882	0.540645	2.47287		GOTERM_MF_FAT	GO:0032555~purine ribonucleotide binding	59	10.4982	0.398786	1558254_S_AT,227824_AT,202869_AT,225545_AT,205552_S_AT,218400_AT,225546_AT,205698_S_AT,222427_S_AT,209615_S_AT,226853_AT,212175_S_AT,232231_AT,202270_AT,210797_S_AT,222592_S_AT,204197_S_AT,239288_AT,207169_X_AT,209281_S_AT,226164_X_AT,1559759_AT,225886_AT,218322_S_AT,205140_AT,222839_S_AT,203104_AT,226507_AT,240690_AT,203552_AT,238516_AT,1554539_A_AT,205936_S_AT,1554800_AT,202039_AT,243299_AT,227…	396	1836	12983	1.05356	1	0.988256	99.9551
214455_at	HIST1H2BC	NM_003526	1.20855	1.11097	0.91926	1.94092	1.04848	0.540197	1.70171		SMART	SM00220:S_TKc	10	1.77936	0.425785	204392_AT,227824_AT,238623_AT,205698_S_AT,209685_S_AT,209615_S_AT,225985_AT,242679_AT,226507_AT,207957_S_AT,203552_AT,204269_AT,239288_AT,227817_AT,216199_S_AT	286	259	9079	1.22567	1	0.992203	99.9096
209099_x_at	JAG1	U73936	0.521909	0.526543	1.00888	2.00925	1.08396	0.539484	1.87008		GOTERM_MF_FAT	GO:0000166~nucleotide binding	68	12.0996	0.591131	1558254_S_AT,227824_AT,202869_AT,225545_AT,205552_S_AT,218400_AT,205698_S_AT,225546_AT,222427_S_AT,209615_S_AT,226853_AT,212175_S_AT,232231_AT,202270_AT,240665_AT,210797_S_AT,222592_S_AT,204197_S_AT,239288_AT,207169_X_AT,209281_S_AT,226164_X_AT,1559759_AT,205140_AT,202156_S_AT,225886_AT,218322_S_AT,222839_S_AT,203104_AT,226507_AT,240690_AT,203552_AT,238516_AT,1554539_A_AT,205936_S_AT,225987_AT,20…	396	2245	12983	0.993053	1	0.99804	99.9999
214472_at	HIST1H3D	NM_003530	1.14749	0.928485	0.809144	2.14654	1.15585	0.538473	1.50266		BIOCARTA	h_mapkPathway:MAPKinase Signaling Pathway	5	0.88968	0.683465	226507_AT,238623_AT,203552_AT,205698_S_AT,209615_S_AT,205027_S_AT,216199_S_AT	83	80	1437	1.08208	1	0.999996	99.9999
213222_at	PLCB1	AL049593	1.24651	1.4185	1.13797	2.92889	1.57567	0.537975	2.11529
226879_at	MGC15619	AW406569	0.923245	0.956416	1.03593	1.09625	0.589578	0.537814	1.92618		Annotation Cluster 54	Enrichment Score: 1.0813715220890228
219892_at	TM6SF1	NM_023003	1.72337	1.91421	1.11073	1.18739	0.63823	0.537507	2.06645		Category	Term	Count	%	PValue	Genes	List Total	Pop Hits	Pop Total	Fold Enrichment	Bonferroni	Benjamini	FDR
1555349_a_at	ITGB2	L78790	0.647801	0.662424	1.02257	1.66271	0.892867	0.536997	1.90425		GOTERM_BP_FAT	GO:0015697~quaternary ammonium group transport	3	0.533808	0.0507884	210069_AT,222364_AT,224596_AT,228486_AT,203658_AT	417	12	13528	8.11031	1	0.533211	60.029
201798_s_at	FER1L3	NM_013451	0.909201	0.751924	0.827016	0.698968	0.375205	0.536798	1.54065		GOTERM_BP_FAT	GO:0015837~amine transport	8	1.42349	0.0716715	210069_AT,222364_AT,224596_AT,217507_AT,210423_S_AT,202752_X_AT,221898_AT,202145_AT,228486_AT,208389_S_AT,203658_AT,225491_AT	417	118	13528	2.19941	1	0.598378	72.9746
240481_at		BE502509	0.892714	0.884239	0.990506	1.40252	0.752371	0.536444	1.84643		GOTERM_BP_FAT	GO:0015695~organic cation transport	3	0.533808	0.156594	210069_AT,222364_AT,224596_AT,228486_AT,203658_AT	417	23	13528	4.23147	1	0.774634	95.0024
218469_at	GREM1	NM_013372	2.84723	3.57596	1.25594	1.93284	1.02883	0.532291	2.35951
219752_at	RASAL1	NM_004658	1.02111	0.68392	0.669779	3.35538	1.78095	0.530774	1.26189		Annotation Cluster 55	Enrichment Score: 1.0742603626720568
217432_s_at	IDS	AF179281	1.30606	1.22203	0.935662	1.39357	0.738231	0.529741	1.76626		Category	Term	Count	%	PValue	Genes	List Total	Pop Hits	Pop Total	Fold Enrichment	Bonferroni	Benjamini	FDR
227798_at	MADH1	AU146891	0.994594	0.870045	0.874773	8.73464	4.62319	0.529293	1.65272		GOTERM_BP_FAT	GO:0010883~regulation of lipid storage	4	0.711744	0.02545	236923_X_AT,206488_S_AT,209555_S_AT,228766_AT,204627_S_AT,1552256_A_AT,204567_S_AT	417	21	13528	6.17929	1	0.402977	36.4625
226368_at	CHST11	AI806905	0.991395	0.871572	0.879136	1.2401	0.655687	0.528735	1.66271		GOTERM_BP_FAT	GO:0010885~regulation of cholesterol storage	3	0.533808	0.0431843	236923_X_AT,206488_S_AT,209555_S_AT,228766_AT,1552256_A_AT,204567_S_AT	417	11	13528	8.84761	1	0.501028	54.0051
218815_s_at	FLJ10199	NM_018022	1.00113	1.00195	1.00082	1.30168	0.685623	0.526722	1.90009		GOTERM_BP_FAT	GO:0030301~cholesterol transport	4	0.711744	0.104221	216594_X_AT,236923_X_AT,206488_S_AT,209555_S_AT,228766_AT,1552256_A_AT,204567_S_AT	417	37	13528	3.50716	1	0.678124	85.5767
240440_at	NPL	AI368358	1.72963	1.33015	0.769039	1.6548	0.871556	0.526683	1.46015		GOTERM_BP_FAT	GO:0015918~sterol transport	4	0.711744	0.104221	216594_X_AT,236923_X_AT,206488_S_AT,209555_S_AT,228766_AT,1552256_A_AT,204567_S_AT	417	37	13528	3.50716	1	0.678124	85.5767
211178_s_at	PSTPIP1	AF038602	1.25419	1.00345	0.800076	1.2649	0.663329	0.524412	1.52566		GOTERM_BP_FAT	GO:0055092~sterol homeostasis	4	0.711744	0.110708	216594_X_AT,203980_AT,1552256_A_AT,204567_S_AT	417	38	13528	3.41487	1	0.690802	87.3079
221463_at	CCL24	NM_002991	0.641313	0.896351	1.39768	2.02147	1.05981	0.524277	2.66592		GOTERM_BP_FAT	GO:0042632~cholesterol homeostasis	4	0.711744	0.110708	216594_X_AT,203980_AT,1552256_A_AT,204567_S_AT	417	38	13528	3.41487	1	0.690802	87.3079
215284_at		AF070575	1.68038	1.69459	1.00846	0.587463	0.306475	0.521692	1.93305		GOTERM_BP_FAT	GO:0055088~lipid homeostasis	4	0.711744	0.206489	216594_X_AT,203980_AT,1552256_A_AT,204567_S_AT	417	51	13528	2.54441	1	0.83627	98.2907
230323_s_at	LOC120224	AW242836	2.02486	1.86563	0.921364	0.714992	0.368493	0.51538	1.78774
217507_at	SLC11A1	AI346187	3.82202	2.96579	0.775972	0.957094	0.492371	0.514444	1.50837		Annotation Cluster 56	Enrichment Score: 1.0565777159932235
206336_at	CXCL6	NM_002993	4.06189	3.79185	0.933518	1.0871	0.559091	0.514294	1.81514		Category	Term	Count	%	PValue	Genes	List Total	Pop Hits	Pop Total	Fold Enrichment	Bonferroni	Benjamini	FDR
216598_s_at	CCL2	S69738	2.05326	2.42406	1.18059	0.635682	0.326449	0.513542	2.29892		GOTERM_BP_FAT	GO:0002520~immune system development	16	2.84698	0.023713	224838_AT,217299_S_AT,1568964_X_AT,217371_S_AT,202906_S_AT,210557_X_AT,208368_S_AT,210512_S_AT,202905_X_AT,228131_AT,224215_S_AT,208694_AT,205992_S_AT,232406_AT,221266_S_AT,224837_AT,203728_AT,222343_AT,202907_S_AT,209099_X_AT,216268_S_AT,214727_AT,210229_S_AT,203685_AT,1555372_AT,225606_AT	417	276	13528	1.88065	1	0.396498	34.4404
202687_s_at	TNFSF10	U57059	0.843941	0.685674	0.812466	1.22134	0.623851	0.510792	1.5906		GOTERM_BP_FAT	GO:0048534~hemopoietic or lymphoid organ development	15	2.66904	0.0303087	224838_AT,208694_AT,224215_S_AT,205992_S_AT,232406_AT,1568964_X_AT,221266_S_AT,217371_S_AT,224837_AT,210557_X_AT,203728_AT,222343_AT,208368_S_AT,210512_S_AT,209099_X_AT,214727_AT,216268_S_AT,210229_S_AT,225606_AT,1555372_AT,203685_AT,228131_AT	417	260	13528	1.87161	1	0.426789	41.8109
221628_s_at	N-PAC	AF326966	0.419409	0.633635	1.51078	1.29445	0.658343	0.508588	2.97053		GOTERM_BP_FAT	GO:0030097~hemopoiesis	14	2.4911	0.030745	224838_AT,208694_AT,224215_S_AT,205992_S_AT,232406_AT,1568964_X_AT,221266_S_AT,217371_S_AT,210557_X_AT,224837_AT,203728_AT,208368_S_AT,210512_S_AT,209099_X_AT,214727_AT,216268_S_AT,210229_S_AT,203685_AT,228131_AT	417	236	13528	1.92448	1	0.42673	42.2699
205128_x_at	PTGS1	NM_000962	1.3522	1.04017	0.769249	2.01035	1.02208	0.508408	1.51305		GOTERM_BP_FAT	GO:0002521~leukocyte differentiation	9	1.60142	0.0491732	224838_AT,208694_AT,203728_AT,205992_S_AT,1568964_X_AT,221266_S_AT,217371_S_AT,210229_S_AT,203685_AT,210557_X_AT,224837_AT	417	131	13528	2.22879	1	0.523585	58.8153
204759_at	CHC1L	NM_001268	1.36789	1.24931	0.913307	1.30892	0.660606	0.504697	1.80961		GOTERM_BP_FAT	GO:0045058~T cell selection	3	0.533808	0.114471	205992_S_AT,1568964_X_AT,217371_S_AT,203685_AT	417	19	13528	5.1223	1	0.699235	88.2203
232053_x_at	NPD007	AL533352	0.779525	0.987278	1.26651	2.08041	1.04785	0.503675	2.51454		GOTERM_BP_FAT	GO:0003006~reproductive developmental process	12	2.13523	0.181959	242218_AT,208694_AT,200862_AT,210557_X_AT,203728_AT,222343_AT,208368_S_AT,210512_S_AT,1555416_A_AT,228762_AT,214727_AT,225606_AT,1555372_AT,203685_AT,228131_AT	417	262	13528	1.48586	1	0.810221	97.0796
221898_at	T1A-2	AU154455	3.20248	2.75192	0.859307	0.89262	0.4466	0.500325	1.7175		GOTERM_BP_FAT	GO:0033077~T cell differentiation in the thymus	3	0.533808	0.201054	208694_AT,1568964_X_AT,203685_AT	417	27	13528	3.60458	1	0.829234	98.0726
230292_at		AA868809	1.48517	1.2164	0.819026	1.48976	0.744032	0.499431	1.63992		GOTERM_BP_FAT	GO:0030098~lymphocyte differentiation	6	1.06762	0.210678	224838_AT,208694_AT,203728_AT,205992_S_AT,1568964_X_AT,217371_S_AT,203685_AT,224837_AT	417	103	13528	1.88978	1	0.84198	98.4427
208075_s_at	CCL7	NM_006273	2.25156	2.15813	0.958502	0.493393	0.244669	0.49589	1.93289		GOTERM_BP_FAT	GO:0030217~T cell differentiation	4	0.711744	0.322955	208694_AT,205992_S_AT,1568964_X_AT,217371_S_AT,203685_AT	417	65	13528	1.99638	1	0.919964	99.8953
216268_s_at	JAG1	U77914	0.51093	0.465353	0.910796	2.2698	1.12114	0.493938	1.84395
226372_at	CHST11	AI123348	0.990174	0.974414	0.984084	1.39481	0.680629	0.487974	2.01667		Annotation Cluster 57	Enrichment Score: 1.0291856903408485
220187_at	FLJ23153	NM_024636	1.57741	0.969494	0.614611	1.62152	0.78537	0.484342	1.26896		Category	Term	Count	%	PValue	Genes	List Total	Pop Hits	Pop Total	Fold Enrichment	Bonferroni	Benjamini	FDR
221581_s_at	WBSCR5	AF257135	1.12966	0.950617	0.841509	0.739561	0.358198	0.484339	1.73744		GOTERM_BP_FAT	GO:0010033~response to organic substance	35	6.22776	0.00865263	237252_AT,209544_AT,227798_AT,208964_S_AT,202357_S_AT,214040_S_AT,1552256_A_AT,202426_S_AT,209301_AT,204567_S_AT,216598_S_AT,204058_AT,221698_S_AT,208368_S_AT,208962_S_AT,208963_X_AT,207169_X_AT,208694_AT,209696_AT,203980_AT,204059_S_AT,208389_S_AT,208370_S_AT,207453_S_AT,213294_AT,209459_S_AT,225491_AT,203888_AT,206584_AT,215253_S_AT,209460_AT,202953_AT,209083_AT,203887_S_AT,224341_X_AT,209545_S…	417	721	13528	1.57482	1	0.243549	14.1775
232174_at		AA480392	0.717916	0.533531	0.743167	1.9663	0.947111	0.481671	1.54289		GOTERM_BP_FAT	GO:0051384~response to glucocorticoid stimulus	6	1.06762	0.0919522	202953_AT,203980_AT,202426_S_AT,202449_S_AT,215813_S_AT,203685_AT,216598_S_AT,205128_X_AT	417	78	13528	2.49548	1	0.648823	81.6768
203238_s_at	NOTCH3	NM_000435	1.11184	0.894641	0.804649	2.58604	1.23092	0.475986	1.69049		GOTERM_BP_FAT	GO:0031960~response to corticosteroid stimulus	6	1.06762	0.120794	202953_AT,203980_AT,202426_S_AT,202449_S_AT,215813_S_AT,203685_AT,216598_S_AT,205128_X_AT	417	85	13528	2.28997	1	0.715488	89.6157
204198_s_at	RUNX3	AA541630	1.26049	0.930416	0.738141	0.692246	0.326534	0.471702	1.56485		GOTERM_BP_FAT	GO:0009719~response to endogenous stimulus	18	3.20285	0.121068	227798_AT,208964_S_AT,202426_S_AT,209301_AT,204567_S_AT,216598_S_AT,204058_AT,208368_S_AT,208962_S_AT,208963_X_AT,209696_AT,208694_AT,203980_AT,204059_S_AT,208389_S_AT,208370_S_AT,225491_AT,215253_S_AT,202953_AT,203031_S_AT,214285_AT,202449_S_AT,214727_AT,215813_S_AT,203685_AT,205128_X_AT	417	405	13528	1.44183	1	0.714925	89.6724
201212_at	LGMN	D55696	1.30481	1.16098	0.889773	0.731936	0.344074	0.470087	1.89278		GOTERM_BP_FAT	GO:0048545~response to steroid hormone stimulus	9	1.60142	0.239488	203980_AT,202426_S_AT,209301_AT,208370_S_AT,216598_S_AT,215253_S_AT,202953_AT,208368_S_AT,202449_S_AT,214727_AT,203685_AT,215813_S_AT,205128_X_AT	417	192	13528	1.52068	1	0.866388	99.1904
228170_at	OLIG1	AL355743	13.2089	10.3511	0.78365	1.33755	0.623807	0.466382	1.68027		GOTERM_BP_FAT	GO:0009725~response to hormone stimulus	15	2.66904	0.239782	208694_AT,209696_AT,208964_S_AT,204059_S_AT,203980_AT,202426_S_AT,209301_AT,204567_S_AT,208370_S_AT,204058_AT,216598_S_AT,215253_S_AT,202953_AT,208368_S_AT,202449_S_AT,214285_AT,214727_AT,208962_S_AT,203685_AT,215813_S_AT,208963_X_AT,205128_X_AT	417	367	13528	1.32594	1	0.865959	99.1959
211101_x_at	LILRA2	U82276	0.983513	1.04877	1.06635	1.32671	0.615024	0.463571	2.3003
227265_at		AW135176	0.223375	0.151741	0.679309	1.67303	0.772421	0.46169	1.47135		Annotation Cluster 58	Enrichment Score: 1.0186285154622874
1553043_a_at	NKIR	NM_139018	1.65988	1.28008	0.77119	0.965845	0.443366	0.459044	1.67999		Category	Term	Count	%	PValue	Genes	List Total	Pop Hits	Pop Total	Fold Enrichment	Bonferroni	Benjamini	FDR
210772_at	FPRL1	M88107	1.28187	1.70926	1.33341	0.829916	0.380303	0.458243	2.90983		SP_PIR_KEYWORDS	peroxisome	8	1.42349	0.013701	201432_AT,200789_AT,218869_AT,201707_AT,203335_AT,235384_AT,209513_S_AT,211922_S_AT,239108_AT	544	90	19235	3.14297	0.997657	0.231504	17.7188
1562208_a_at		AL137309	0.797255	0.756782	0.949235	1.08886	0.498629	0.457937	2.07285		GOTERM_CC_FAT	GO:0042579~microbody	8	1.42349	0.035435	201432_AT,200789_AT,218869_AT,201707_AT,203335_AT,235384_AT,222592_S_AT,218322_S_AT,211922_S_AT,239108_AT	385	103	12782	2.57864	0.999986	0.502924	38.4008
208368_s_at	BRCA2	NM_000059	0.918154	0.624046	0.679675	1.24342	0.569084	0.457676	1.48506		GOTERM_CC_FAT	GO:0005777~peroxisome	8	1.42349	0.035435	201432_AT,200789_AT,218869_AT,201707_AT,203335_AT,235384_AT,222592_S_AT,218322_S_AT,211922_S_AT,239108_AT	385	103	12782	2.57864	0.999986	0.502924	38.4008
205119_s_at	FPR1	NM_002029	1.8133	1.31748	0.726563	1.17663	0.538382	0.457561	1.5879		UP_SEQ_FEATURE	short sequence motif:Microbody targeting signal	3	0.533808	0.324726	200789_AT,218869_AT,235384_AT	543	41	19113	2.57553	1	0.999963	99.8767
219634_at	CHST11	NM_018413	1.08845	0.783454	0.719786	1.57436	0.719908	0.45727	1.57409		GOTERM_CC_FAT	GO:0044439~peroxisomal part	3	0.533808	0.372003	201432_AT,201707_AT,211922_S_AT,239108_AT	385	43	12782	2.31628	1	0.920352	99.8065
222868_s_at	IL18BP	AI521549	0.439912	0.454468	1.03309	1.71793	0.785459	0.457211	2.25954		GOTERM_CC_FAT	GO:0044438~microbody part	3	0.533808	0.372003	201432_AT,201707_AT,211922_S_AT,239108_AT	385	43	12782	2.31628	1	0.920352	99.8065
235539_at	NUMA1	AW964431	0.789519	0.5597	0.708913	2.08399	0.951943	0.456788	1.55195
214091_s_at	GPX3	AW149846	0.973836	0.816922	0.838871	1.93306	0.881145	0.45583	1.84032		Annotation Cluster 59	Enrichment Score: 0.9838100385618439
230836_at	SIAT8D	AI422986	1.47087	1.5074	1.02483	1.07724	0.490975	0.455771	2.24857		Category	Term	Count	%	PValue	Genes	List Total	Pop Hits	Pop Total	Fold Enrichment	Bonferroni	Benjamini	FDR
211864_s_at	FER1L3	AF207990	0.888892	0.867117	0.975503	0.878627	0.399329	0.454492	2.14636		GOTERM_BP_FAT	GO:0042981~regulation of apoptosis	36	6.40569	0.0238684	222108_AT,227948_AT,200824_AT,205698_S_AT,1568964_X_AT,202687_S_AT,217999_S_AT,208368_S_AT,217997_AT,204197_S_AT,228131_AT,219634_AT,225589_AT,226372_AT,203728_AT,224341_X_AT,222343_AT,204466_S_AT,202449_S_AT,221085_AT,210229_S_AT,202039_AT,203685_AT,209544_AT,201432_AT,202426_S_AT,216598_S_AT,226368_AT,200921_S_AT,1555416_A_AT,210512_S_AT,200920_S_AT,204415_AT,204269_AT,217996_AT,220643_S_AT,157…	417	804	13528	1.45259	1	0.395897	34.6238
224393_s_at	CECR6	AF307451	1.48459	1.24553	0.838972	1.85522	0.842706	0.454236	1.84699		GOTERM_BP_FAT	GO:0043067~regulation of programmed cell death	36	6.40569	0.0271198	222108_AT,227948_AT,200824_AT,205698_S_AT,1568964_X_AT,202687_S_AT,217999_S_AT,208368_S_AT,217997_AT,204197_S_AT,228131_AT,219634_AT,225589_AT,226372_AT,203728_AT,224341_X_AT,222343_AT,204466_S_AT,202449_S_AT,221085_AT,210229_S_AT,202039_AT,203685_AT,209544_AT,201432_AT,202426_S_AT,216598_S_AT,226368_AT,200921_S_AT,1555416_A_AT,210512_S_AT,200920_S_AT,204415_AT,204269_AT,217996_AT,220643_S_AT,157…	417	812	13528	1.43828	1	0.408046	38.3509
230261_at	SIAT8D	AA552969	1.7422	1.38241	0.793489	1.18478	0.537787	0.453915	1.7481		GOTERM_BP_FAT	GO:0010941~regulation of cell death	36	6.40569	0.0281798	222108_AT,227948_AT,200824_AT,205698_S_AT,1568964_X_AT,202687_S_AT,217999_S_AT,208368_S_AT,217997_AT,204197_S_AT,228131_AT,219634_AT,225589_AT,226372_AT,203728_AT,224341_X_AT,222343_AT,204466_S_AT,202449_S_AT,221085_AT,210229_S_AT,202039_AT,203685_AT,209544_AT,201432_AT,202426_S_AT,216598_S_AT,226368_AT,200921_S_AT,1555416_A_AT,210512_S_AT,200920_S_AT,204415_AT,204269_AT,217996_AT,220643_S_AT,157…	417	815	13528	1.43299	1	0.415342	39.5219
1558254_s_at	SRPK2	BU155802	1.26024	2.46153	1.95323	2.04267	0.92684	0.453739	4.30474		GOTERM_BP_FAT	GO:0006916~anti-apoptosis	12	2.13523	0.0536539	209544_AT,222108_AT,200862_AT,200824_AT,216598_S_AT,209545_S_AT,204466_S_AT,210512_S_AT,204415_AT,204269_AT,203685_AT,210229_S_AT,202039_AT	417	206	13528	1.88978	1	0.540728	62.0995
220560_at	C11orf21	NM_014144	0.863285	0.894972	1.03671	2.45913	1.11534	0.453553	2.28574		GOTERM_BP_FAT	GO:0043066~negative regulation of apoptosis	17	3.02491	0.0805365	222108_AT,209544_AT,1570165_AT,201432_AT,200862_AT,200824_AT,219634_AT,216598_S_AT,226372_AT,209545_S_AT,226368_AT,204466_S_AT,210512_S_AT,204415_AT,240555_AT,204269_AT,202039_AT,210229_S_AT,211922_S_AT,203685_AT,228131_AT,220643_S_AT	417	354	13528	1.55791	1	0.624937	77.1725
202156_s_at	CUGBP2	N36839	0.978525	0.763187	0.779936	0.9771	0.440279	0.450598	1.73089		GOTERM_BP_FAT	GO:0043069~negative regulation of programmed cell death	17	3.02491	0.0882922	222108_AT,209544_AT,1570165_AT,201432_AT,200862_AT,200824_AT,219634_AT,216598_S_AT,226372_AT,209545_S_AT,226368_AT,204466_S_AT,210512_S_AT,204415_AT,240555_AT,204269_AT,202039_AT,210229_S_AT,211922_S_AT,203685_AT,228131_AT,220643_S_AT	417	359	13528	1.53622	1	0.639757	80.3331
205698_s_at	MAP2K6	NM_002758	0.885905	1.00312	1.13231	3.03096	1.36243	0.449504	2.51902		GOTERM_BP_FAT	GO:0060548~negative regulation of cell death	17	3.02491	0.0903231	222108_AT,209544_AT,1570165_AT,201432_AT,200862_AT,200824_AT,219634_AT,216598_S_AT,226372_AT,209545_S_AT,226368_AT,204466_S_AT,210512_S_AT,204415_AT,240555_AT,204269_AT,202039_AT,210229_S_AT,211922_S_AT,203685_AT,228131_AT,220643_S_AT	417	360	13528	1.53195	1	0.64521	81.0898
215813_s_at	PTGS1	S36219	1.10359	0.935674	0.847846	2.12336	0.953497	0.449052	1.88808		GOTERM_BP_FAT	GO:0043065~positive regulation of apoptosis	18	3.20285	0.175196	209544_AT,227948_AT,1568964_X_AT,205698_S_AT,202426_S_AT,202687_S_AT,217999_S_AT,208368_S_AT,217997_AT,1555416_A_AT,204197_S_AT,217996_AT,208694_AT,204198_S_AT,1552553_A_AT,206341_AT,225842_AT,225589_AT,209545_S_AT,224341_X_AT,203728_AT,222343_AT,202449_S_AT,214727_AT,203685_AT,1555372_AT,225606_AT	417	430	13528	1.35801	1	0.802347	96.6244
223092_at	ANKH	AA854943	1.00176	1.03832	1.0365	2.59236	1.16334	0.448759	2.3097		GOTERM_BP_FAT	GO:0043068~positive regulation of programmed cell death	18	3.20285	0.176476	209544_AT,227948_AT,1568964_X_AT,205698_S_AT,202426_S_AT,202687_S_AT,217999_S_AT,208368_S_AT,217997_AT,1555416_A_AT,204197_S_AT,217996_AT,208694_AT,204198_S_AT,1552553_A_AT,206341_AT,225842_AT,225589_AT,209545_S_AT,224341_X_AT,203728_AT,222343_AT,202449_S_AT,214727_AT,203685_AT,1555372_AT,225606_AT	417	433	13528	1.3486	1	0.803815	96.7154
232181_at	LOC153346	AU157049	0.430399	0.342588	0.795978	2.71884	1.21934	0.448477	1.77484		GOTERM_BP_FAT	GO:0010942~positive regulation of cell death	18	3.20285	0.186665	209544_AT,227948_AT,1568964_X_AT,205698_S_AT,202426_S_AT,202687_S_AT,217999_S_AT,208368_S_AT,217997_AT,1555416_A_AT,204197_S_AT,217996_AT,208694_AT,204198_S_AT,1552553_A_AT,206341_AT,225842_AT,225589_AT,209545_S_AT,224341_X_AT,203728_AT,222343_AT,202449_S_AT,214727_AT,203685_AT,1555372_AT,225606_AT	417	435	13528	1.3424	1	0.816973	97.3615
206881_s_at	LILRA3	NM_006865	1.15684	0.892759	0.771724	0.931672	0.412357	0.442599	1.74362		GOTERM_BP_FAT	GO:0006917~induction of apoptosis	10	1.77936	0.654817	227948_AT,204198_S_AT,1568964_X_AT,225842_AT,225589_AT,202687_S_AT,217999_S_AT,203728_AT,222343_AT,208368_S_AT,217997_AT,1555416_A_AT,204197_S_AT,214727_AT,225606_AT,1555372_AT,217996_AT	417	320	13528	1.01379	1	0.99341	100
209198_s_at	SYT11	BC004291	1.17266	1.21887	1.0394	1.68631	0.745385	0.442022	2.35148		GOTERM_BP_FAT	GO:0012502~induction of programmed cell death	10	1.77936	0.65845	227948_AT,204198_S_AT,1568964_X_AT,225842_AT,225589_AT,202687_S_AT,217999_S_AT,203728_AT,222343_AT,208368_S_AT,217997_AT,1555416_A_AT,204197_S_AT,214727_AT,225606_AT,1555372_AT,217996_AT	417	321	13528	1.01063	1	0.993607	100
219697_at	HS3ST2	NM_006043	0.882745	0.778813	0.882262	2.46081	1.07078	0.435134	2.02756
220491_at	HAMP	NM_021175	1.47287	1.05747	0.717964	1.93089	0.827545	0.428581	1.67521		Annotation Cluster 60	Enrichment Score: 0.9788456572575948
214038_at	CCL8	AI984980	1.18769	0.919754	0.774406	0.371268	0.158894	0.427978	1.80945		Category	Term	Count	%	PValue	Genes	List Total	Pop Hits	Pop Total	Fold Enrichment	Bonferroni	Benjamini	FDR
211100_x_at	LILRA1	U82278	0.852842	0.998993	1.17137	1.17493	0.50117	0.426554	2.74612		GOTERM_BP_FAT	GO:0051249~regulation of lymphocyte activation	12	2.13523	0.0060153	209544_AT,209647_S_AT,206295_AT,205686_S_AT,205992_S_AT,214181_X_AT,1568964_X_AT,206341_AT,1555689_AT,225622_AT,217371_S_AT,205685_AT,210895_S_AT,225626_AT,209083_AT,209545_S_AT,1554519_AT,203315_AT	417	148	13528	2.63037	1	0.200002	10.0708
226865_at		AW130600	1.69574	1.36061	0.802372	1.09068	0.461866	0.423465	1.89478		GOTERM_BP_FAT	GO:0051250~negative regulation of lymphocyte activation	5	0.88968	0.0839278	209647_S_AT,225626_AT,214181_X_AT,1568964_X_AT,206341_AT,225622_AT	417	54	13528	3.00382	1	0.630368	78.6093
212136_at	ATP2B4	AW517686	1.53074	1.31054	0.856145	1.60297	0.677457	0.422627	2.02577		GOTERM_BP_FAT	GO:0002695~negative regulation of leukocyte activation	5	0.88968	0.0977719	209647_S_AT,225626_AT,214181_X_AT,1568964_X_AT,206341_AT,225622_AT	417	57	13528	2.84572	1	0.661266	83.6365
204834_at	FGL2	NM_006682	0.243892	0.157382	0.645295	2.0512	0.861293	0.419897	1.53679		GOTERM_BP_FAT	GO:0002683~negative regulation of immune system process	6	1.06762	0.112159	209647_S_AT,225626_AT,214181_X_AT,1568964_X_AT,206341_AT,225622_AT,218469_AT	417	83	13528	2.34515	1	0.694333	87.6674
225436_at	LOC58489	AI339710	1.17392	0.982172	0.836659	0.649367	0.271607	0.418264	2.00031		GOTERM_BP_FAT	GO:0050866~negative regulation of cell activation	5	0.88968	0.11776	209647_S_AT,225626_AT,214181_X_AT,1568964_X_AT,206341_AT,225622_AT	417	61	13528	2.65912	1	0.707196	88.9667
227358_at	BTBD4	Z39566	0.77025	0.87099	1.13079	3.12242	1.30565	0.418153	2.70424		GOTERM_BP_FAT	GO:0050868~negative regulation of T cell activation	4	0.711744	0.1381	209647_S_AT,225626_AT,1568964_X_AT,206341_AT,225622_AT	417	42	13528	3.08964	1	0.746941	92.6804
231747_at	CYSLTR1	NM_006639	0.475575	0.481996	1.0135	1.69674	0.704264	0.415068	2.44177		GOTERM_BP_FAT	GO:0032945~negative regulation of mononuclear cell proliferation	3	0.533808	0.258224	214181_X_AT,1568964_X_AT,206341_AT	417	32	13528	3.04137	1	0.88214	99.478
214040_s_at	GSN	BE675337	1.81307	1.75173	0.966164	1.92108	0.792106	0.412324	2.34322		GOTERM_BP_FAT	GO:0050672~negative regulation of lymphocyte proliferation	3	0.533808	0.258224	214181_X_AT,1568964_X_AT,206341_AT	417	32	13528	3.04137	1	0.88214	99.478
204466_s_at	SNCA	BG260394	1.58857	1.32674	0.835179	0.648654	0.264313	0.40748	2.04962		GOTERM_BP_FAT	GO:0070664~negative regulation of leukocyte proliferation	3	0.533808	0.258224	214181_X_AT,1568964_X_AT,206341_AT	417	32	13528	3.04137	1	0.88214	99.478
235122_at		AI800713	1.49612	1.2155	0.812434	0.684824	0.276316	0.403485	2.01354
209395_at	CHI3L1	M80927	0.862286	0.525091	0.608953	0.511787	0.204553	0.399684	1.52358		Annotation Cluster 61	Enrichment Score: 0.9746855922418431
219385_at	SLAMF8	NM_020125	0.84419	0.707795	0.838432	0.643248	0.256449	0.398679	2.10303		Category	Term	Count	%	PValue	Genes	List Total	Pop Hits	Pop Total	Fold Enrichment	Bonferroni	Benjamini	FDR
1555643_s_at	LIR9	AF499918	1.40972	1.86271	1.32133	2.59511	1.02644	0.395528	3.34068		GOTERM_BP_FAT	GO:0001944~vasculature development	14	2.4911	0.0467189	230802_AT,206295_AT,209355_S_AT,232406_AT,223422_S_AT,218259_AT,212226_S_AT,222877_AT,203788_S_AT,38671_AT,1553962_S_AT,201790_S_AT,212230_AT,203728_AT,232701_AT,221898_AT,44783_S_AT,210512_S_AT,209099_X_AT,229225_AT,216268_S_AT	417	251	13528	1.80947	1	0.518063	56.9045
213338_at	RIS1	BF062629	1.03557	0.943216	0.910818	1.21469	0.478432	0.393873	2.31247		GOTERM_BP_FAT	GO:0001568~blood vessel development	13	2.31317	0.0759079	230802_AT,206295_AT,209355_S_AT,232406_AT,223422_S_AT,218259_AT,212226_S_AT,222877_AT,203788_S_AT,38671_AT,1553962_S_AT,201790_S_AT,212230_AT,203728_AT,232701_AT,44783_S_AT,210512_S_AT,209099_X_AT,229225_AT,216268_S_AT	417	245	13528	1.72137	1	0.61117	75.0641
205936_s_at	HK3	NM_002115	1.05307	0.832326	0.790384	0.900358	0.354119	0.393309	2.00958		GOTERM_BP_FAT	GO:0048514~blood vessel morphogenesis	11	1.9573	0.117059	230802_AT,206295_AT,232406_AT,223422_S_AT,218259_AT,222877_AT,203788_S_AT,1553962_S_AT,38671_AT,203728_AT,232701_AT,44783_S_AT,209099_X_AT,210512_S_AT,229225_AT,216268_S_AT	417	211	13528	1.69125	1	0.706356	88.8115
201506_at	TGFBI	NM_000358	1.07144	0.75314	0.702923	4.43117	1.73497	0.391537	1.79529		GOTERM_BP_FAT	GO:0001525~angiogenesis	7	1.24555	0.304141	38671_AT,1553962_S_AT,230802_AT,206295_AT,232701_AT,232406_AT,223422_S_AT,210512_S_AT,209099_X_AT,229225_AT,222877_AT,216268_S_AT	417	148	13528	1.53438	1	0.910934	99.8304
205988_at	CD84	NM_003874	1.4938	1.16507	0.779936	2.16035	0.835753	0.386859	2.01607
227948_at	FGD4	AI949549	2.10734	1.06784	0.506725	1.3423	0.518151	0.386016	1.3127		Annotation Cluster 62	Enrichment Score: 0.9738567721814497
1556423_at	KIAA1036	BE220445	2.01854	1.11625	0.552998	3.10769	1.19366	0.384099	1.43973		Category	Term	Count	%	PValue	Genes	List Total	Pop Hits	Pop Total	Fold Enrichment	Bonferroni	Benjamini	FDR
227276_at	PLXDC2	AI264121	1.36629	1.05901	0.775098	0.936631	0.357123	0.381285	2.03286		GOTERM_BP_FAT	GO:0008637~apoptotic mitochondrial changes	5	0.88968	0.0143806	203728_AT,207181_S_AT,204415_AT,204269_AT,203685_AT	417	31	13528	5.23246	1	0.313499	22.4957
205139_s_at	UST	NM_005715	1.18067	1.26752	1.07356	1.47004	0.555227	0.377695	2.84241		GOTERM_BP_FAT	GO:0001836~release of cytochrome c from mitochondria	4	0.711744	0.02545	203728_AT,207181_S_AT,204415_AT,203685_AT	417	21	13528	6.17929	1	0.402977	36.4625
214727_at	BRCA2	X95152	0.956435	0.667157	0.697546	1.33269	0.500453	0.375522	1.85754		GOTERM_BP_FAT	GO:0007005~mitochondrion organization	8	1.42349	0.133288	218605_AT,203728_AT,204466_S_AT,204276_AT,207181_S_AT,204415_AT,204269_AT,203685_AT	417	138	13528	1.88065	1	0.737594	91.9272
244352_at		AA477260	1.54134	1.09987	0.713579	2.02936	0.760818	0.374906	1.90336		GOTERM_BP_FAT	GO:0051899~membrane depolarization	4	0.711744	0.145278	204466_S_AT,204415_AT,236407_AT,203685_AT	417	43	13528	3.01779	1	0.754291	93.6819
242268_at		BE157991	0.972637	0.592585	0.609257	1.36129	0.506919	0.372382	1.63611		GOTERM_BP_FAT	GO:0042391~regulation of membrane potential	7	1.24555	0.231021	242218_AT,203728_AT,204466_S_AT,204415_AT,201005_AT,236407_AT,203685_AT	417	134	13528	1.69469	1	0.861808	99.0163
209696_at	FBP1	D26054	0.895926	0.646607	0.721719	0.829083	0.30425	0.366972	1.96669		GOTERM_BP_FAT	GO:0007006~mitochondrial membrane organization	3	0.533808	0.258224	203728_AT,204466_S_AT,203685_AT	417	32	13528	3.04137	1	0.88214	99.478
216805_at		AK027254	0.954385	0.893399	0.936099	3.46339	1.25698	0.362932	2.57927		BIOCARTA	h_mitochondriaPathway:Role of Mitochondria in Apoptotic Signaling	3	0.533808	0.360495	203728_AT,207181_S_AT,203685_AT	83	22	1437	2.3609	1	0.998618	99.5527
230391_at		BF439449	1.65724	1.19011	0.718126	1.72767	0.62672	0.362754	1.97965
225987_at	FLJ23153	AA650281	1.31548	0.744529	0.565975	0.920114	0.331836	0.360646	1.56934		Annotation Cluster 63	Enrichment Score: 0.954456051671052
240665_at		R40515	1.00745	0.743212	0.737713	1.46847	0.529444	0.360542	2.04612		Category	Term	Count	%	PValue	Genes	List Total	Pop Hits	Pop Total	Fold Enrichment	Bonferroni	Benjamini	FDR
219386_s_at	SLAMF8	NM_020125	0.989684	0.685725	0.692873	0.570132	0.203174	0.356363	1.94429		UP_SEQ_FEATURE	repeat:RCC1 5	3	0.533808	0.0910991	219863_AT,242679_AT,204759_AT	543	18	19113	5.86648	1	0.993941	80.3971
202438_x_at	IDS	BF346014	1.08341	1.25513	1.1585	1.71106	0.598695	0.349897	3.31099		UP_SEQ_FEATURE	repeat:RCC1 4	3	0.533808	0.0999732	219863_AT,242679_AT,204759_AT	543	19	19113	5.55772	1	0.994407	83.4183
213056_at	GRSP1	AU145019	1.85412	1.29158	0.696603	2.43033	0.835812	0.34391	2.02554		UP_SEQ_FEATURE	repeat:RCC1 1	3	0.533808	0.109075	219863_AT,242679_AT,204759_AT	543	20	19113	5.27983	1	0.995494	86.0582
204682_at	LTBP2	NM_000428	2.55508	1.57775	0.617498	1.56828	0.529751	0.337791	1.82805		UP_SEQ_FEATURE	repeat:RCC1 3	3	0.533808	0.109075	219863_AT,242679_AT,204759_AT	543	20	19113	5.27983	1	0.995494	86.0582
223204_at	DKFZp434L142	AF260333	3.3073	2.58281	0.780942	1.54054	0.499474	0.324219	2.40868		UP_SEQ_FEATURE	repeat:RCC1 2	3	0.533808	0.109075	219863_AT,242679_AT,204759_AT	543	20	19113	5.27983	1	0.995494	86.0582
201348_at	GPX3	NM_002084	1.13454	0.536491	0.472869	3.45005	1.09181	0.31646	1.49424		INTERPRO	IPR000408:Regulator of chromosome condensation, RCC1	3	0.533808	0.158739	219863_AT,242679_AT,204759_AT	496	24	16659	4.19834	1	0.985417	93.2544
231823_s_at	KIAA1295	BG054798	4.99348	4.70823	0.942876	2.88657	0.893938	0.309689	3.04459
216950_s_at	FCGR1A	X14355	0.932862	0.853094	0.914492	1.18295	0.365006	0.308554	2.9638		Annotation Cluster 64	Enrichment Score: 0.9529324461387013
207315_at	CD226	NM_006566	1.07195	1.29247	1.20573	0.692079	0.212253	0.306689	3.93142		Category	Term	Count	%	PValue	Genes	List Total	Pop Hits	Pop Total	Fold Enrichment	Bonferroni	Benjamini	FDR
1570165_at		BC027983	0.920192	0.498511	0.541747	2.57773	0.764815	0.296701	1.8259		GOTERM_BP_FAT	GO:0048286~lung alveolus development	4	0.711744	0.0288126	211597_S_AT,221898_AT,210512_S_AT,238516_AT	417	22	13528	5.89841	1	0.417626	40.2111
204392_at	CAMK1	NM_003656	0.786973	0.458589	0.582725	2.02353	0.574702	0.284009	2.05178		GOTERM_BP_FAT	GO:0030323~respiratory tube development	7	1.24555	0.0943192	205560_AT,201790_S_AT,224838_AT,211597_S_AT,221898_AT,210512_S_AT,238516_AT,224837_AT	417	102	13528	2.22636	1	0.653766	82.4992
206877_at	MAD	NM_002357	1.1913	1.4802	1.24251	1.24104	0.334998	0.269935	4.603		GOTERM_BP_FAT	GO:0035295~tube development	11	1.9573	0.14016	205560_AT,224838_AT,224837_AT,218469_AT,201790_S_AT,38671_AT,222343_AT,211597_S_AT,221898_AT,238516_AT,210512_S_AT,225606_AT,1555372_AT,203685_AT	417	220	13528	1.62206	1	0.747267	92.9822
212942_s_at	KIAA1199	AB033025	0.84146	0.772793	0.918394	0.794645	0.214381	0.269782	3.40421		GOTERM_BP_FAT	GO:0030324~lung development	6	1.06762	0.189042	201790_S_AT,224838_AT,211597_S_AT,221898_AT,210512_S_AT,238516_AT,224837_AT	417	99	13528	1.96614	1	0.818219	97.4939
215049_x_at	CD163	Z22969	1.57668	1.02702	0.651381	1.13023	0.303479	0.268511	2.42591		GOTERM_BP_FAT	GO:0060541~respiratory system development	6	1.06762	0.238765	201790_S_AT,224838_AT,211597_S_AT,221898_AT,210512_S_AT,238516_AT,224837_AT	417	108	13528	1.80229	1	0.867078	99.1767
204259_at	MMP7	NM_002423	1.57989	0.918827	0.581577	3.19347	0.838361	0.262524	2.21533
236297_at	PLXDC2	AI420817	0.948687	1.0884	1.14726	0.828738	0.216204	0.260883	4.39763		Annotation Cluster 65	Enrichment Score: 0.9524778578795273
214546_s_at	P2RY11	NM_002566	0.587987	0.496712	0.844766	2.07216	0.53751	0.259396	3.25667		Category	Term	Count	%	PValue	Genes	List Total	Pop Hits	Pop Total	Fold Enrichment	Bonferroni	Benjamini	FDR
203645_s_at	CD163	NM_004244	1.78193	1.08971	0.611532	0.987316	0.253942	0.257205	2.37761		GOTERM_BP_FAT	GO:0002252~immune effector process	11	1.9573	0.00838604	224838_AT,208694_AT,202357_S_AT,217299_S_AT,213797_AT,202906_S_AT,224837_AT,202953_AT,210423_S_AT,217507_AT,221581_S_AT,202907_S_AT,225353_S_AT,202905_X_AT,203685_AT,228131_AT	417	134	13528	2.66309	1	0.239735	13.7706
219890_at	CLECSF5	NM_013252	2.31003	1.97398	0.854526	0.403225	0.0814967	0.202112	4.22798		GOTERM_BP_FAT	GO:0042113~B cell activation	8	1.42349	0.0087315	1552386_AT,224838_AT,208694_AT,203728_AT,221581_S_AT,217299_S_AT,202907_S_AT,202905_X_AT,203685_AT,228131_AT,202906_S_AT,224837_AT	417	76	13528	3.41487	1	0.242715	14.2976
205403_at	IL1R2	NM_004633	0.957244	0.333059	0.347936	3.369	0.547652	0.162556	2.1404		GOTERM_BP_FAT	GO:0002440~production of molecular mediator of immune response	5	0.88968	0.0143806	224838_AT,208694_AT,217507_AT,210423_S_AT,217299_S_AT,202907_S_AT,202905_X_AT,228131_AT,202906_S_AT,224837_AT	417	31	13528	5.23246	1	0.313499	22.4957
211372_s_at	IL1R2	U64094	0.999085	0.708766	0.709415	5.53412	0.781	0.141125	5.02687		GOTERM_BP_FAT	GO:0016447~somatic recombination of immunoglobulin gene segments	4	0.711744	0.0167088	224838_AT,208694_AT,217299_S_AT,202907_S_AT,202905_X_AT,228131_AT,202906_S_AT,224837_AT	417	18	13528	7.20917	1	0.33185	25.6543
											GOTERM_BP_FAT	GO:0016445~somatic diversification of immunoglobulins	4	0.711744	0.0288126	224838_AT,208694_AT,217299_S_AT,202907_S_AT,202905_X_AT,228131_AT,202906_S_AT,224837_AT	417	22	13528	5.89841	1	0.417626	40.2111
											GOTERM_BP_FAT	GO:0016444~somatic cell DNA recombination	4	0.711744	0.0362057	224838_AT,208694_AT,217299_S_AT,202907_S_AT,202905_X_AT,228131_AT,202906_S_AT,224837_AT	417	24	13528	5.40687	1	0.467139	47.7321
											GOTERM_BP_FAT	GO:0002562~somatic diversification of immune receptors via germline recombination within a single locus	4	0.711744	0.0362057	224838_AT,208694_AT,217299_S_AT,202907_S_AT,202905_X_AT,228131_AT,202906_S_AT,224837_AT	417	24	13528	5.40687	1	0.467139	47.7321
											GOTERM_BP_FAT	GO:0002200~somatic diversification of immune receptors	4	0.711744	0.0489302	224838_AT,208694_AT,217299_S_AT,202907_S_AT,202905_X_AT,228131_AT,202906_S_AT,224837_AT	417	27	13528	4.80611	1	0.526074	58.6297
											GOTERM_BP_FAT	GO:0002377~immunoglobulin production	4	0.711744	0.0635356	224838_AT,208694_AT,217299_S_AT,202907_S_AT,202905_X_AT,228131_AT,202906_S_AT,224837_AT	417	30	13528	4.3255	1	0.579429	68.4904
											GOTERM_BP_FAT	GO:0006302~double-strand break repair	4	0.711744	0.297553	208694_AT,208368_S_AT,217299_S_AT,202907_S_AT,202905_X_AT,214727_AT,228131_AT,202906_S_AT	417	62	13528	2.09298	1	0.908202	99.7998
											GOTERM_BP_FAT	GO:0006310~DNA recombination	5	0.88968	0.404856	224838_AT,208694_AT,208368_S_AT,217299_S_AT,202907_S_AT,202905_X_AT,214727_AT,228131_AT,202906_S_AT,224837_AT	417	105	13528	1.54482	1	0.952059	99.9892
											SP_PIR_KEYWORDS	dna repair	6	1.06762	0.629696	208694_AT,208368_S_AT,223275_AT,217299_S_AT,202907_S_AT,202905_X_AT,218264_AT,214727_AT,228131_AT,202906_S_AT	544	191	19235	1.11074	1	0.964176	99.9999
											GOTERM_BP_FAT	GO:0051052~regulation of DNA metabolic process	4	0.711744	0.685693	208368_S_AT,217299_S_AT,202907_S_AT,202905_X_AT,214727_AT,210229_S_AT,228131_AT,202906_S_AT	417	114	13528	1.13829	1	0.995303	100
											SP_PIR_KEYWORDS	DNA damage	6	1.06762	0.690473	208694_AT,208368_S_AT,223275_AT,217299_S_AT,202907_S_AT,202905_X_AT,218264_AT,214727_AT,228131_AT,202906_S_AT	544	205	19235	1.03488	1	0.975369	100
											GOTERM_BP_FAT	GO:0006281~DNA repair	6	1.06762	0.940088	208694_AT,208368_S_AT,223275_AT,217299_S_AT,202907_S_AT,202905_X_AT,218264_AT,214727_AT,228131_AT,202906_S_AT	417	284	13528	0.685378	1	0.999981	100
											GOTERM_BP_FAT	GO:0006974~response to DNA damage stimulus	8	1.42349	0.943964	208694_AT,208368_S_AT,223275_AT,217299_S_AT,205698_S_AT,202907_S_AT,202905_X_AT,218264_AT,214727_AT,205022_S_AT,228131_AT,202906_S_AT	417	373	13528	0.695791	1	0.999984	100
											GOTERM_BP_FAT	GO:0006259~DNA metabolic process	10	1.77936	0.975845	224838_AT,208694_AT,223275_AT,217299_S_AT,222139_AT,202906_S_AT,224837_AT,208368_S_AT,204276_AT,202907_S_AT,202905_X_AT,214727_AT,218264_AT,202039_AT,228131_AT	417	506	13528	0.641131	1	0.999999	100
											Annotation Cluster 66	Enrichment Score: 0.9444642553433829
											Category	Term	Count	%	PValue	Genes	List Total	Pop Hits	Pop Total	Fold Enrichment	Bonferroni	Benjamini	FDR
											GOTERM_BP_FAT	GO:0051180~vitamin transport	5	0.88968	0.0057478	210069_AT,221898_AT,211572_S_AT,203658_AT,209681_AT	417	24	13528	6.75859	0.999999	0.194647	9.64407
											GOTERM_BP_FAT	GO:0015837~amine transport	8	1.42349	0.0716715	210069_AT,222364_AT,224596_AT,217507_AT,210423_S_AT,202752_X_AT,221898_AT,202145_AT,228486_AT,208389_S_AT,203658_AT,225491_AT	417	118	13528	2.19941	1	0.598378	72.9746
											GOTERM_BP_FAT	GO:0051181~cofactor transport	3	0.533808	0.124711	210069_AT,221898_AT,203658_AT	417	20	13528	4.86619	1	0.720589	90.4001
											GOTERM_BP_FAT	GO:0006865~amino acid transport	6	1.06762	0.143677	210069_AT,217507_AT,210423_S_AT,202752_X_AT,221898_AT,208389_S_AT,203658_AT,225491_AT	417	90	13528	2.16275	1	0.752689	93.4704
											GOTERM_BP_FAT	GO:0015807~L-amino acid transport	3	0.533808	0.156594	217507_AT,210423_S_AT,202752_X_AT,208389_S_AT,225491_AT	417	23	13528	4.23147	1	0.774634	95.0024
											GOTERM_MF_FAT	GO:0005275~amine transmembrane transporter activity	4	0.711744	0.392231	222364_AT,224596_AT,202752_X_AT,221898_AT,228486_AT,208389_S_AT,225491_AT	396	74	12983	1.77218	1	0.988404	99.9471
											GOTERM_MF_FAT	GO:0015171~amino acid transmembrane transporter activity	3	0.533808	0.539877	202752_X_AT,221898_AT,208389_S_AT,225491_AT	396	59	12983	1.66705	1	0.996603	99.9992
											Annotation Cluster 67	Enrichment Score: 0.9242299935975897
											Category	Term	Count	%	PValue	Genes	List Total	Pop Hits	Pop Total	Fold Enrichment	Bonferroni	Benjamini	FDR
											GOTERM_BP_FAT	GO:0010627~regulation of protein kinase cascade	15	2.66904	0.0220062	209544_AT,242218_AT,201432_AT,202730_S_AT,227948_AT,221087_S_AT,204036_AT,209615_S_AT,225589_AT,226507_AT,202687_S_AT,209545_S_AT,224341_X_AT,203167_AT,203552_AT,204269_AT,204037_AT,210229_S_AT,211922_S_AT,204038_S_AT	417	249	13528	1.95429	1	0.381638	32.3945
											GOTERM_BP_FAT	GO:0010647~positive regulation of cell communication	17	3.02491	0.0478999	209544_AT,242218_AT,201432_AT,232406_AT,221087_S_AT,204036_AT,1555689_AT,216598_S_AT,210557_X_AT,207315_AT,202687_S_AT,224341_X_AT,209545_S_AT,1554519_AT,204466_S_AT,210512_S_AT,209099_X_AT,204269_AT,242517_AT,216268_S_AT,204037_AT,210229_S_AT,211922_S_AT,204038_S_AT	417	329	13528	1.6763	1	0.522699	57.8341
											GOTERM_BP_FAT	GO:0009967~positive regulation of signal transduction	14	2.4911	0.123439	209544_AT,242218_AT,201432_AT,232406_AT,221087_S_AT,204036_AT,1555689_AT,210557_X_AT,207315_AT,202687_S_AT,224341_X_AT,209545_S_AT,1554519_AT,210512_S_AT,209099_X_AT,204269_AT,204037_AT,216268_S_AT,210229_S_AT,211922_S_AT,204038_S_AT	417	295	13528	1.53958	1	0.718081	90.1517
											GOTERM_BP_FAT	GO:0010740~positive regulation of protein kinase cascade	9	1.60142	0.143371	209544_AT,242218_AT,201432_AT,204036_AT,221087_S_AT,202687_S_AT,224341_X_AT,209545_S_AT,204269_AT,204037_AT,211922_S_AT,210229_S_AT,204038_S_AT	417	167	13528	1.74833	1	0.753171	93.4293
											GOTERM_BP_FAT	GO:0043123~positive regulation of I-kappaB kinase/NF-kappaB cascade	6	1.06762	0.178541	209544_AT,202687_S_AT,209545_S_AT,224341_X_AT,221087_S_AT,204036_AT,204269_AT,204037_AT,204038_S_AT	417	97	13528	2.00668	1	0.806815	96.8573
											GOTERM_BP_FAT	GO:0043122~regulation of I-kappaB kinase/NF-kappaB cascade	6	1.06762	0.233065	209544_AT,202687_S_AT,209545_S_AT,224341_X_AT,221087_S_AT,204036_AT,204269_AT,204037_AT,204038_S_AT	417	107	13528	1.81914	1	0.862043	99.0613
											GOTERM_BP_FAT	GO:0043410~positive regulation of MAPKKK cascade	3	0.533808	0.436903	209544_AT,209545_S_AT,224341_X_AT,204036_AT,204037_AT,204038_S_AT	417	48	13528	2.02758	1	0.962487	99.9959
											Annotation Cluster 68	Enrichment Score: 0.9200949733995591
											Category	Term	Count	%	PValue	Genes	List Total	Pop Hits	Pop Total	Fold Enrichment	Bonferroni	Benjamini	FDR
											GOTERM_MF_FAT	GO:0005506~iron ion binding	15	2.66904	0.0882138	200831_S_AT,201432_AT,208964_S_AT,223385_AT,239285_AT,214861_AT,203335_AT,213797_AT,220187_AT,206932_AT,210423_S_AT,217507_AT,204466_S_AT,200832_S_AT,1555416_A_AT,225987_AT,208962_S_AT,211922_S_AT,215813_S_AT,207843_X_AT,205530_AT,208963_X_AT,205128_X_AT	396	308	12983	1.59669	1	0.876597	75.3214
											SP_PIR_KEYWORDS	iron	13	2.31317	0.110579	200831_S_AT,201432_AT,223385_AT,239285_AT,214861_AT,203335_AT,213797_AT,220187_AT,206932_AT,210423_S_AT,217507_AT,200832_S_AT,1555416_A_AT,225987_AT,211922_S_AT,215813_S_AT,207843_X_AT,205530_AT,205128_X_AT	544	285	19235	1.61284	1	0.600941	80.9217
											SP_PIR_KEYWORDS	oxidoreductase	22	3.91459	0.117963	200831_S_AT,201432_AT,214091_S_AT,208964_S_AT,203335_AT,204058_AT,216594_X_AT,242775_AT,201790_S_AT,220187_AT,206932_AT,1555416_A_AT,200710_AT,208962_S_AT,208963_X_AT,201348_AT,200862_AT,221628_S_AT,223385_AT,204059_S_AT,239285_AT,214861_AT,209513_S_AT,200832_S_AT,209250_AT,225987_AT,215813_S_AT,211922_S_AT,239108_AT,205530_AT,205128_X_AT	544	562	19235	1.38414	1	0.613284	83.0426
											GOTERM_BP_FAT	GO:0055114~oxidation reduction	25	4.4484	0.181412	200831_S_AT,201432_AT,214091_S_AT,208964_S_AT,209276_S_AT,203335_AT,204058_AT,242775_AT,216594_X_AT,201790_S_AT,220187_AT,206932_AT,200710_AT,1555416_A_AT,208962_S_AT,207843_X_AT,208963_X_AT,201348_AT,200862_AT,221628_S_AT,204059_S_AT,223385_AT,239285_AT,214861_AT,209513_S_AT,206662_AT,209250_AT,200832_S_AT,204466_S_AT,225987_AT,211922_S_AT,215813_S_AT,239108_AT,205128_X_AT,205530_AT	417	639	13528	1.26922	1	0.810239	97.045
											Annotation Cluster 69	Enrichment Score: 0.9151789180382577
											Category	Term	Count	%	PValue	Genes	List Total	Pop Hits	Pop Total	Fold Enrichment	Bonferroni	Benjamini	FDR
											SP_PIR_KEYWORDS	ubl conjugation	24	4.27046	0.0732318	240481_AT,205686_S_AT,221841_S_AT,202426_S_AT,202708_S_AT,225610_AT,205685_AT,1554433_A_AT,242679_AT,210895_S_AT,219405_AT,203973_S_AT,228153_AT,200710_AT,214522_X_AT,224215_S_AT,208913_AT,214472_AT,227358_AT,236193_AT,203408_S_AT,225589_AT,214455_AT,209198_S_AT,221581_S_AT,204466_S_AT,202449_S_AT,240555_AT,209911_X_AT	544	588	19235	1.4432	1	0.531767	65.8746
											SP_PIR_KEYWORDS	isopeptide bond	14	2.4911	0.119576	240481_AT,221841_S_AT,202426_S_AT,214472_AT,227358_AT,202708_S_AT,236193_AT,203408_S_AT,1554433_A_AT,242679_AT,214455_AT,203973_S_AT,202449_S_AT,200710_AT,240555_AT,214522_X_AT,209911_X_AT	544	319	19235	1.55178	1	0.612324	83.4759
											UP_SEQ_FEATURE	cross-link:Glycyl lysine isopeptide (Lys-Gly) (interchain with G-Cter in ubiquitin)	9	1.60142	0.205172	242679_AT,240481_AT,214455_AT,221841_S_AT,200710_AT,214472_AT,202708_S_AT,227358_AT,236193_AT,214522_X_AT,209911_X_AT	543	199	19113	1.59191	1	0.999742	98.0106
											Annotation Cluster 70	Enrichment Score: 0.8991581046826473
											Category	Term	Count	%	PValue	Genes	List Total	Pop Hits	Pop Total	Fold Enrichment	Bonferroni	Benjamini	FDR
											GOTERM_BP_FAT	GO:0043281~regulation of caspase activity	7	1.24555	0.034538	200862_AT,203728_AT,218100_S_AT,204466_S_AT,1552553_A_AT,221085_AT,204415_AT	417	79	13528	2.87454	1	0.460573	46.1179
											GOTERM_BP_FAT	GO:0052548~regulation of endopeptidase activity	7	1.24555	0.0403498	200862_AT,203728_AT,218100_S_AT,204466_S_AT,1552553_A_AT,221085_AT,204415_AT	417	82	13528	2.76937	1	0.481647	51.548
											GOTERM_BP_FAT	GO:0052547~regulation of peptidase activity	7	1.24555	0.04901	200862_AT,203728_AT,218100_S_AT,204466_S_AT,1552553_A_AT,221085_AT,204415_AT	417	86	13528	2.64057	1	0.524515	58.6908
											GOTERM_BP_FAT	GO:0051336~regulation of hydrolase activity	17	3.02491	0.0570264	225282_AT,225618_AT,204526_S_AT,200862_AT,227948_AT,205579_AT,213618_AT,1552553_A_AT,204036_AT,218100_S_AT,208370_S_AT,214546_S_AT,215253_S_AT,203728_AT,204466_S_AT,221085_AT,204415_AT,221039_S_AT,204037_AT,204038_S_AT	417	337	13528	1.6365	1	0.555037	64.4068
											GOTERM_BP_FAT	GO:0043154~negative regulation of caspase activity	3	0.533808	0.104463	200862_AT,204466_S_AT,204415_AT	417	18	13528	5.40687	1	0.677483	85.6452
											GOTERM_BP_FAT	GO:0010466~negative regulation of peptidase activity	3	0.533808	0.135159	200862_AT,204466_S_AT,204415_AT	417	21	13528	4.63446	1	0.740175	92.2284
											GOTERM_BP_FAT	GO:0006919~activation of caspase activity	4	0.711744	0.23078	203728_AT,218100_S_AT,1552553_A_AT,221085_AT	417	54	13528	2.40306	1	0.862326	99.0108
											GOTERM_BP_FAT	GO:0010952~positive regulation of peptidase activity	4	0.711744	0.272277	203728_AT,218100_S_AT,1552553_A_AT,221085_AT	417	59	13528	2.19941	1	0.891719	99.6271
											GOTERM_BP_FAT	GO:0043280~positive regulation of caspase activity	4	0.711744	0.272277	203728_AT,218100_S_AT,1552553_A_AT,221085_AT	417	59	13528	2.19941	1	0.891719	99.6271
											GOTERM_BP_FAT	GO:0051345~positive regulation of hydrolase activity	8	1.42349	0.312859	225618_AT,203728_AT,205579_AT,218100_S_AT,1552553_A_AT,204036_AT,221085_AT,214546_S_AT,204037_AT,204038_S_AT	417	179	13528	1.44989	1	0.916434	99.8641
											GOTERM_BP_FAT	GO:0051346~negative regulation of hydrolase activity	3	0.533808	0.436903	200862_AT,204466_S_AT,204415_AT	417	48	13528	2.02758	1	0.962487	99.9959
											Annotation Cluster 71	Enrichment Score: 0.8904697303727862
											Category	Term	Count	%	PValue	Genes	List Total	Pop Hits	Pop Total	Fold Enrichment	Bonferroni	Benjamini	FDR
											UP_SEQ_FEATURE	domain:CUB 2	4	0.711744	0.0813286	202005_AT,218888_S_AT,232701_AT,219295_S_AT,216905_S_AT,229225_AT,222877_AT	543	36	19113	3.91099	1	0.991847	76.4746
											UP_SEQ_FEATURE	domain:CUB 1	4	0.711744	0.0813286	202005_AT,218888_S_AT,232701_AT,219295_S_AT,216905_S_AT,229225_AT,222877_AT	543	36	19113	3.91099	1	0.991847	76.4746
											INTERPRO	IPR000859:CUB	4	0.711744	0.192945	202005_AT,218888_S_AT,232701_AT,219295_S_AT,216905_S_AT,229225_AT,222877_AT	496	51	16659	2.63425	1	0.990137	96.4696
											SMART	SM00042:CUB	4	0.711744	0.214883	202005_AT,218888_S_AT,232701_AT,219295_S_AT,216905_S_AT,229225_AT,222877_AT	286	51	9079	2.48978	1	0.940539	95.2946
											Annotation Cluster 72	Enrichment Score: 0.8812555197238919
											Category	Term	Count	%	PValue	Genes	List Total	Pop Hits	Pop Total	Fold Enrichment	Bonferroni	Benjamini	FDR
											GOTERM_BP_FAT	GO:0008015~blood circulation	11	1.9573	0.0616288	205560_AT,204526_S_AT,211864_S_AT,205698_S_AT,204236_AT,208370_S_AT,209459_S_AT,215253_S_AT,209460_AT,201798_S_AT,238516_AT,210512_S_AT,236407_AT,215813_S_AT,205128_X_AT	417	186	13528	1.91857	1	0.569955	67.3424
											GOTERM_BP_FAT	GO:0003013~circulatory system process	11	1.9573	0.0616288	205560_AT,204526_S_AT,211864_S_AT,205698_S_AT,204236_AT,208370_S_AT,209459_S_AT,215253_S_AT,209460_AT,201798_S_AT,238516_AT,210512_S_AT,236407_AT,215813_S_AT,205128_X_AT	417	186	13528	1.91857	1	0.569955	67.3424
											GOTERM_BP_FAT	GO:0008217~regulation of blood pressure	4	0.711744	0.597952	205560_AT,209460_AT,238516_AT,215813_S_AT,209459_S_AT,205128_X_AT	417	100	13528	1.29765	1	0.988817	100
											Annotation Cluster 73	Enrichment Score: 0.8744230692067521
											Category	Term	Count	%	PValue	Genes	List Total	Pop Hits	Pop Total	Fold Enrichment	Bonferroni	Benjamini	FDR
											GOTERM_BP_FAT	GO:0050778~positive regulation of immune response	11	1.9573	0.0141177	209544_AT,202357_S_AT,205992_S_AT,206760_S_AT,217371_S_AT,207315_AT,202953_AT,224341_X_AT,209545_S_AT,221698_S_AT,210423_S_AT,217507_AT,221581_S_AT,206759_AT,225353_S_AT	417	145	13528	2.46106	1	0.311468	22.1312
											GOTERM_BP_FAT	GO:0032729~positive regulation of interferon-gamma production	3	0.533808	0.0431843	209544_AT,206295_AT,209545_S_AT,217507_AT,210423_S_AT	417	11	13528	8.84761	1	0.501028	54.0051
											GOTERM_BP_FAT	GO:0032680~regulation of tumor necrosis factor production	4	0.711744	0.0688022	209544_AT,221698_S_AT,209545_S_AT,224341_X_AT,1568964_X_AT	417	31	13528	4.18597	1	0.594068	71.4667
											GOTERM_BP_FAT	GO:0002253~activation of immune response	7	1.24555	0.0695272	209544_AT,202953_AT,221698_S_AT,209545_S_AT,224341_X_AT,202357_S_AT,221581_S_AT,225353_S_AT	417	94	13528	2.41584	1	0.596155	71.8551
											GOTERM_BP_FAT	GO:0032760~positive regulation of tumor necrosis factor production	3	0.533808	0.0760899	209544_AT,221698_S_AT,209545_S_AT,224341_X_AT	417	15	13528	6.48825	1	0.610289	75.1504
											GOTERM_BP_FAT	GO:0002221~pattern recognition receptor signaling pathway	3	0.533808	0.0947127	209544_AT,221698_S_AT,209545_S_AT,224341_X_AT	417	17	13528	5.72493	1	0.653766	82.6325
											GOTERM_BP_FAT	GO:0002758~innate immune response-activating signal transduction	3	0.533808	0.114471	209544_AT,221698_S_AT,209545_S_AT,224341_X_AT	417	19	13528	5.1223	1	0.699235	88.2203
											GOTERM_BP_FAT	GO:0002218~activation of innate immune response	3	0.533808	0.114471	209544_AT,221698_S_AT,209545_S_AT,224341_X_AT	417	19	13528	5.1223	1	0.699235	88.2203
											GOTERM_BP_FAT	GO:0045089~positive regulation of innate immune response	4	0.711744	0.167505	207315_AT,209544_AT,221698_S_AT,209545_S_AT,224341_X_AT	417	46	13528	2.82098	1	0.793141	96.0257
											GOTERM_BP_FAT	GO:0031349~positive regulation of defense response	5	0.88968	0.186711	207315_AT,209544_AT,221698_S_AT,209545_S_AT,224341_X_AT,203980_AT	417	73	13528	2.222	1	0.816011	97.3641
											GOTERM_BP_FAT	GO:0001817~regulation of cytokine production	9	1.60142	0.194633	209544_AT,206295_AT,205686_S_AT,1568964_X_AT,1555689_AT,205685_AT,210895_S_AT,224341_X_AT,209545_S_AT,1554519_AT,221698_S_AT,210423_S_AT,217507_AT,221085_AT	417	181	13528	1.6131	1	0.822131	97.7811
											GOTERM_BP_FAT	GO:0002757~immune response-activating signal transduction	4	0.711744	0.214523	209544_AT,221698_S_AT,209545_S_AT,224341_X_AT,221581_S_AT	417	52	13528	2.49548	1	0.84514	98.5709
											GOTERM_BP_FAT	GO:0045088~regulation of innate immune response	4	0.711744	0.23078	207315_AT,209544_AT,221698_S_AT,209545_S_AT,224341_X_AT	417	54	13528	2.40306	1	0.862326	99.0108
											GOTERM_BP_FAT	GO:0032649~regulation of interferon-gamma production	3	0.533808	0.235247	209544_AT,206295_AT,209545_S_AT,217507_AT,210423_S_AT	417	30	13528	3.24412	1	0.86412	99.1072
											GOTERM_BP_FAT	GO:0002764~immune response-regulating signal transduction	4	0.711744	0.247254	209544_AT,221698_S_AT,209545_S_AT,224341_X_AT,221581_S_AT	417	56	13528	2.31723	1	0.872202	99.3241
											GOTERM_BP_FAT	GO:0001819~positive regulation of cytokine production	5	0.88968	0.299831	209544_AT,206295_AT,221698_S_AT,209545_S_AT,224341_X_AT,217507_AT,210423_S_AT	417	90	13528	1.80229	1	0.908394	99.8109
											GOTERM_BP_FAT	GO:0002429~immune response-activating cell surface receptor signaling pathway	3	0.533808	0.338314	209544_AT,221698_S_AT,209545_S_AT,221581_S_AT	417	39	13528	2.49548	1	0.926577	99.9301
											GOTERM_BP_FAT	GO:0002768~immune response-regulating cell surface receptor signaling pathway	3	0.533808	0.371929	209544_AT,221698_S_AT,209545_S_AT,221581_S_AT	417	42	13528	2.31723	1	0.940224	99.9721
											Annotation Cluster 74	Enrichment Score: 0.870022811199399
											Category	Term	Count	%	PValue	Genes	List Total	Pop Hits	Pop Total	Fold Enrichment	Bonferroni	Benjamini	FDR
											GOTERM_BP_FAT	GO:0051016~barbed-end actin filament capping	3	0.533808	0.00886983	1552334_AT,214040_S_AT,201850_AT	417	5	13528	19.4647	1	0.240647	14.5077
											GOTERM_BP_FAT	GO:0030833~regulation of actin filament polymerization	6	1.06762	0.0247264	209083_AT,1552334_AT,214040_S_AT,201850_AT,237387_AT,203315_AT	417	54	13528	3.60458	1	0.399083	35.6274
											GOTERM_BP_FAT	GO:0008064~regulation of actin polymerization or depolymerization	6	1.06762	0.0391601	209083_AT,1552334_AT,214040_S_AT,201850_AT,237387_AT,203315_AT	417	61	13528	3.19094	1	0.480267	50.4803
											GOTERM_BP_FAT	GO:0030832~regulation of actin filament length	6	1.06762	0.0440567	209083_AT,1552334_AT,214040_S_AT,201850_AT,237387_AT,203315_AT	417	63	13528	3.08964	1	0.505902	54.7373
											GOTERM_BP_FAT	GO:0030036~actin cytoskeleton organization	13	2.31317	0.0468689	227948_AT,214040_S_AT,226184_AT,237387_AT,1557688_AT,207419_S_AT,242679_AT,209083_AT,1552334_AT,244548_AT,1554539_A_AT,203685_AT,203315_AT,203535_AT	417	226	13528	1.86609	1	0.517027	57.0236
											GOTERM_BP_FAT	GO:0032956~regulation of actin cytoskeleton organization	7	1.24555	0.0562012	209083_AT,1552334_AT,214040_S_AT,201850_AT,237387_AT,242517_AT,203315_AT	417	89	13528	2.55156	1	0.553724	63.8548
											GOTERM_BP_FAT	GO:0032271~regulation of protein polymerization	6	1.06762	0.0578364	209083_AT,1552334_AT,214040_S_AT,201850_AT,237387_AT,203315_AT	417	68	13528	2.86246	1	0.556224	64.9409
											GOTERM_BP_FAT	GO:0032970~regulation of actin filament-based process	7	1.24555	0.0639953	209083_AT,1552334_AT,214040_S_AT,201850_AT,237387_AT,242517_AT,203315_AT	417	92	13528	2.46836	1	0.578228	68.7615
											GOTERM_BP_FAT	GO:0030029~actin filament-based process	13	2.31317	0.069941	227948_AT,214040_S_AT,226184_AT,237387_AT,1557688_AT,207419_S_AT,242679_AT,209083_AT,1552334_AT,244548_AT,1554539_A_AT,203685_AT,203315_AT,203535_AT	417	241	13528	1.74994	1	0.596526	72.0745
											GOTERM_BP_FAT	GO:0007015~actin filament organization	6	1.06762	0.0704449	242679_AT,209083_AT,214040_S_AT,1554539_A_AT,203685_AT,203315_AT	417	72	13528	2.70344	1	0.59738	72.3395
											GOTERM_BP_FAT	GO:0010639~negative regulation of organelle organization	6	1.06762	0.107958	209083_AT,1552334_AT,204466_S_AT,214040_S_AT,201850_AT,228131_AT	417	82	13528	2.37375	1	0.684101	86.5994
											GOTERM_BP_FAT	GO:0032535~regulation of cellular component size	13	2.31317	0.131658	209647_S_AT,229011_AT,214040_S_AT,237387_AT,213895_AT,202656_S_AT,225886_AT,218469_AT,202657_S_AT,209083_AT,200921_S_AT,1552334_AT,201850_AT,200920_S_AT,203685_AT,203315_AT	417	271	13528	1.55622	1	0.73565	91.6559
											GOTERM_BP_FAT	GO:0043254~regulation of protein complex assembly	6	1.06762	0.143677	209083_AT,1552334_AT,214040_S_AT,201850_AT,237387_AT,203315_AT	417	90	13528	2.16275	1	0.752689	93.4704
											GOTERM_BP_FAT	GO:0051693~actin filament capping	3	0.533808	0.145794	1552334_AT,214040_S_AT,201850_AT	417	22	13528	4.42381	1	0.754355	93.7487
											GOTERM_BP_FAT	GO:0044087~regulation of cellular component biogenesis	8	1.42349	0.148034	225985_AT,209083_AT,1552334_AT,214040_S_AT,201850_AT,237387_AT,242517_AT,203315_AT	417	142	13528	1.82768	1	0.758785	94.0308
											GOTERM_BP_FAT	GO:0030835~negative regulation of actin filament depolymerization	3	0.533808	0.167538	1552334_AT,214040_S_AT,201850_AT	417	24	13528	4.05516	1	0.792065	96.0284
											GOTERM_CC_FAT	GO:0015629~actin cytoskeleton	12	2.13523	0.187326	242679_AT,203474_AT,1554966_A_AT,209083_AT,1552334_AT,211178_S_AT,204466_S_AT,214040_S_AT,201850_AT,237387_AT,202039_AT,205417_S_AT	385	269	12782	1.48104	1	0.791608	93.8313
											GOTERM_MF_FAT	GO:0008092~cytoskeletal protein binding	20	3.55872	0.194204	227948_AT,211178_S_AT,214040_S_AT,218259_AT,226184_AT,237387_AT,205140_AT,242679_AT,226272_AT,203474_AT,235539_AT,209083_AT,222343_AT,1552334_AT,208368_S_AT,201850_AT,204466_S_AT,206991_S_AT,214727_AT,203315_AT,225606_AT,1555372_AT,240960_AT	396	504	12983	1.30101	1	0.944921	96.2053
											GOTERM_BP_FAT	GO:0030834~regulation of actin filament depolymerization	3	0.533808	0.201054	1552334_AT,214040_S_AT,201850_AT	417	27	13528	3.60458	1	0.829234	98.0726
											GOTERM_BP_FAT	GO:0030837~negative regulation of actin filament polymerization	3	0.533808	0.212397	1552334_AT,214040_S_AT,201850_AT	417	28	13528	3.47585	1	0.84372	98.5013
											GOTERM_BP_FAT	GO:0032272~negative regulation of protein polymerization	3	0.533808	0.2238	1552334_AT,214040_S_AT,201850_AT	417	29	13528	3.35599	1	0.855221	98.8404
											GOTERM_BP_FAT	GO:0051494~negative regulation of cytoskeleton organization	4	0.711744	0.238993	209083_AT,1552334_AT,214040_S_AT,201850_AT	417	55	13528	2.35936	1	0.86656	99.181
											GOTERM_BP_FAT	GO:0051493~regulation of cytoskeleton organization	7	1.24555	0.241128	209083_AT,1552334_AT,214040_S_AT,201850_AT,237387_AT,242517_AT,203315_AT	417	136	13528	1.66977	1	0.866886	99.2205
											GOTERM_BP_FAT	GO:0051129~negative regulation of cellular component organization	7	1.24555	0.272186	213437_AT,209083_AT,1552334_AT,204466_S_AT,214040_S_AT,201850_AT,227802_AT,213939_S_AT,228131_AT	417	142	13528	1.59922	1	0.893003	99.6263
											GOTERM_BP_FAT	GO:0031333~negative regulation of protein complex assembly	3	0.533808	0.281228	1552334_AT,214040_S_AT,201850_AT	417	34	13528	2.86246	1	0.897405	99.7001
											GOTERM_MF_FAT	GO:0003779~actin binding	13	2.31317	0.289138	227948_AT,211178_S_AT,214040_S_AT,226184_AT,237387_AT,218259_AT,242679_AT,203474_AT,209083_AT,1552334_AT,206991_S_AT,201850_AT,240960_AT	396	326	12983	1.30739	1	0.979059	99.432
											GOTERM_BP_FAT	GO:0033043~regulation of organelle organization	9	1.60142	0.350749	209083_AT,1552334_AT,204466_S_AT,214040_S_AT,201850_AT,237387_AT,242517_AT,203315_AT,228131_AT	417	217	13528	1.34549	1	0.932563	99.9499
											GOTERM_BP_FAT	GO:0043242~negative regulation of protein complex disassembly	3	0.533808	0.360794	1552334_AT,214040_S_AT,201850_AT	417	41	13528	2.37375	1	0.93618	99.9619
											GOTERM_BP_FAT	GO:0007010~cytoskeleton organization	16	2.84698	0.365576	227948_AT,214040_S_AT,226184_AT,237387_AT,209615_S_AT,1557688_AT,242679_AT,207419_S_AT,226507_AT,209083_AT,1568678_S_AT,1552334_AT,208368_S_AT,244548_AT,1554539_A_AT,214727_AT,203315_AT,203685_AT,203535_AT	417	436	13528	1.1905	1	0.937767	99.9666
											GOTERM_BP_FAT	GO:0043244~regulation of protein complex disassembly	3	0.533808	0.468006	1552334_AT,214040_S_AT,201850_AT	417	51	13528	1.90831	1	0.970081	99.9985
											SP_PIR_KEYWORDS	actin-binding	6	1.06762	0.830179	209083_AT,1552334_AT,227948_AT,214040_S_AT,201850_AT,237387_AT	544	247	19235	0.85891	1	0.992286	100
											Annotation Cluster 75	Enrichment Score: 0.8657980556575768
											Category	Term	Count	%	PValue	Genes	List Total	Pop Hits	Pop Total	Fold Enrichment	Bonferroni	Benjamini	FDR
											GOTERM_BP_FAT	GO:0006909~phagocytosis	8	1.42349	0.000612194	236923_X_AT,202877_S_AT,209555_S_AT,202878_S_AT,1552256_A_AT,216950_S_AT,1552613_S_AT,206488_S_AT,221698_S_AT,209083_AT,210423_S_AT,217507_AT,228766_AT	417	48	13528	5.40687	0.775711	0.0470759	1.07159
											GOTERM_BP_FAT	GO:0050764~regulation of phagocytosis	3	0.533808	0.0852457	221698_S_AT,217507_AT,210423_S_AT,1552256_A_AT	417	16	13528	6.08273	1	0.631263	79.1443
											GOTERM_BP_FAT	GO:0045807~positive regulation of endocytosis	3	0.533808	0.2238	221698_S_AT,217507_AT,210423_S_AT,204466_S_AT	417	29	13528	3.35599	1	0.855221	98.8404
											GOTERM_BP_FAT	GO:0030100~regulation of endocytosis	4	0.711744	0.289108	221698_S_AT,217507_AT,210423_S_AT,204466_S_AT,1552256_A_AT	417	61	13528	2.12729	1	0.903015	99.753
											GOTERM_BP_FAT	GO:0060627~regulation of vesicle-mediated transport	4	0.711744	0.570139	221698_S_AT,217507_AT,210423_S_AT,204466_S_AT,1552256_A_AT	417	96	13528	1.35172	1	0.986099	100
											GOTERM_BP_FAT	GO:0051130~positive regulation of cellular component organization	6	1.06762	0.658013	227798_AT,221698_S_AT,217507_AT,210423_S_AT,204466_S_AT,242517_AT,203315_AT	417	181	13528	1.0754	1	0.993631	100
											GOTERM_BP_FAT	GO:0051050~positive regulation of transport	7	1.24555	0.686622	203728_AT,221698_S_AT,217507_AT,210423_S_AT,204466_S_AT,221085_AT,208389_S_AT,242517_AT,225491_AT	417	223	13528	1.01834	1	0.995272	100
											Annotation Cluster 76	Enrichment Score: 0.8615752388688234
											Category	Term	Count	%	PValue	Genes	List Total	Pop Hits	Pop Total	Fold Enrichment	Bonferroni	Benjamini	FDR
											INTERPRO	IPR015691:fMet-Leu-Phe receptor I	3	0.533808	0.00259135	205119_S_AT,230422_AT,210772_AT	496	3	16659	33.5867	0.904461	0.444038	3.96659
											PIR_SUPERFAMILY	PIRSF038561:N-formyl peptide receptor	3	0.533808	0.00285407	205119_S_AT,230422_AT,210772_AT	232	3	7396	31.8793	0.535124	0.535124	3.68403
											GOTERM_MF_FAT	GO:0042277~peptide binding	14	2.4911	0.00927276	205560_AT,214091_S_AT,201348_AT,200862_AT,1555729_A_AT,205119_S_AT,210772_AT,211144_X_AT,205099_S_AT,209813_X_AT,202752_X_AT,206991_S_AT,208304_AT,230422_AT,216920_S_AT,242517_AT,215806_X_AT,228469_AT,205098_AT	396	203	12983	2.26106	0.998834	0.527849	13.1642
											INTERPRO	IPR000826:Formyl/methionyl peptide receptor	3	0.533808	0.016758	205119_S_AT,230422_AT,210772_AT	496	7	16659	14.3943	1	0.720441	23.1732
											GOTERM_MF_FAT	GO:0004982~N-formyl peptide receptor activity	3	0.533808	0.0175205	205119_S_AT,230422_AT,210772_AT	396	7	12983	14.0509	0.999997	0.626846	23.495
											SP_PIR_KEYWORDS	G protein-coupled receptor	7	1.24555	0.110518	218589_AT,206991_S_AT,205119_S_AT,208304_AT,230422_AT,210772_AT,205099_S_AT,205098_AT	544	116	19235	2.1337	1	0.607336	80.9032
											GOTERM_MF_FAT	GO:0001653~peptide receptor activity	7	1.24555	0.134228	206991_S_AT,205119_S_AT,208304_AT,230422_AT,210772_AT,242517_AT,205099_S_AT,205098_AT	396	114	12983	2.01314	1	0.921816	88.739
											GOTERM_MF_FAT	GO:0008528~peptide receptor activity, G-protein coupled	7	1.24555	0.134228	206991_S_AT,205119_S_AT,208304_AT,230422_AT,210772_AT,242517_AT,205099_S_AT,205098_AT	396	114	12983	2.01314	1	0.921816	88.739
											GOTERM_BP_FAT	GO:0007187~G-protein signaling, coupled to cyclic nucleotide second messenger	4	0.711744	0.691378	205119_S_AT,208304_AT,216598_S_AT,205099_S_AT,205098_AT	417	115	13528	1.12839	1	0.995411	100
											KEGG_PATHWAY	hsa04080:Neuroactive ligand-receptor interaction	9	1.60142	0.749771	218589_AT,205579_AT,204036_AT,205119_S_AT,230422_AT,210772_AT,242517_AT,214546_S_AT,204037_AT,231747_AT,204038_S_AT	191	256	5085	0.935966	1	0.987253	100
											INTERPRO	IPR000276:7TM GPCR, rhodopsin-like	17	3.02491	0.918714	218589_AT,1567054_AT,205579_AT,204036_AT,224392_S_AT,205119_S_AT,210772_AT,209681_AT,214546_S_AT,231747_AT,205099_S_AT,214467_AT,206991_S_AT,208304_AT,205056_S_AT,230422_AT,242517_AT,204037_AT,204038_S_AT,205098_AT	496	727	16659	0.785383	1	1	100
											INTERPRO	IPR017452:GPCR, rhodopsin-like superfamily	16	2.84698	0.949451	218589_AT,1567054_AT,205579_AT,204036_AT,224392_S_AT,205119_S_AT,210772_AT,214546_S_AT,231747_AT,205099_S_AT,214467_AT,206991_S_AT,208304_AT,205056_S_AT,230422_AT,242517_AT,204037_AT,204038_S_AT,205098_AT	496	726	16659	0.740203	1	1	100
											PIR_SUPERFAMILY	PIRSF800006:rhodopsin-like G protein-coupled receptors	16	2.84698	0.950687	218589_AT,1567054_AT,205579_AT,204036_AT,224392_S_AT,205119_S_AT,210772_AT,214546_S_AT,231747_AT,205099_S_AT,214467_AT,206991_S_AT,208304_AT,205056_S_AT,230422_AT,242517_AT,204037_AT,204038_S_AT,205098_AT	232	686	7396	0.743541	1	1	100
											SP_PIR_KEYWORDS	g-protein coupled receptor	16	2.84698	0.973584	218589_AT,1567054_AT,205579_AT,204036_AT,224392_S_AT,205119_S_AT,210772_AT,214546_S_AT,231747_AT,205099_S_AT,214467_AT,206991_S_AT,208304_AT,205056_S_AT,230422_AT,242517_AT,204037_AT,204038_S_AT,205098_AT	544	816	19235	0.693303	1	0.999812	100
											SP_PIR_KEYWORDS	transducer	17	3.02491	0.97813	218589_AT,1567054_AT,205579_AT,204036_AT,224392_S_AT,205119_S_AT,210772_AT,214546_S_AT,231747_AT,205099_S_AT,214467_AT,213222_AT,206991_S_AT,208304_AT,205056_S_AT,230422_AT,242517_AT,204037_AT,204038_S_AT,205098_AT	544	874	19235	0.68775	1	0.999873	100
											GOTERM_BP_FAT	GO:0007186~G-protein coupled receptor protein signaling pathway	20	3.55872	0.999092	218589_AT,1567054_AT,205476_AT,205579_AT,204036_AT,224392_S_AT,206336_AT,205119_S_AT,210772_AT,214546_S_AT,216598_S_AT,231747_AT,205099_S_AT,214467_AT,206991_S_AT,215489_X_AT,208304_AT,205056_S_AT,230422_AT,242517_AT,204037_AT,204038_S_AT,205098_AT	417	1123	13528	0.57776	1	1	100
											Annotation Cluster 77	Enrichment Score: 0.8609504038193531
											Category	Term	Count	%	PValue	Genes	List Total	Pop Hits	Pop Total	Fold Enrichment	Bonferroni	Benjamini	FDR
											GOTERM_BP_FAT	GO:0050778~positive regulation of immune response	11	1.9573	0.0141177	209544_AT,202357_S_AT,205992_S_AT,206760_S_AT,217371_S_AT,207315_AT,202953_AT,224341_X_AT,209545_S_AT,221698_S_AT,210423_S_AT,217507_AT,221581_S_AT,206759_AT,225353_S_AT	417	145	13528	2.46106	1	0.311468	22.1312
											SP_PIR_KEYWORDS	innate immunity	7	1.24555	0.0228544	202953_AT,221698_S_AT,224341_X_AT,222490_AT,202357_S_AT,225353_S_AT,216950_S_AT	544	78	19235	3.17319	0.999961	0.333676	27.8798
											GOTERM_BP_FAT	GO:0045087~innate immune response	10	1.77936	0.0266812	202953_AT,205227_AT,209083_AT,221698_S_AT,224341_X_AT,217507_AT,210423_S_AT,202357_S_AT,204466_S_AT,225353_S_AT,216950_S_AT	417	138	13528	2.35082	1	0.407803	37.8601
											GOTERM_BP_FAT	GO:0048584~positive regulation of response to stimulus	13	2.31317	0.060862	209544_AT,205992_S_AT,203980_AT,202357_S_AT,206760_S_AT,217371_S_AT,207315_AT,202953_AT,221698_S_AT,209545_S_AT,224341_X_AT,210423_S_AT,217507_AT,221581_S_AT,206759_AT,210512_S_AT,225353_S_AT	417	236	13528	1.78702	1	0.567244	66.8697
											GOTERM_BP_FAT	GO:0002253~activation of immune response	7	1.24555	0.0695272	209544_AT,202953_AT,221698_S_AT,209545_S_AT,224341_X_AT,202357_S_AT,221581_S_AT,225353_S_AT	417	94	13528	2.41584	1	0.596155	71.8551
											GOTERM_BP_FAT	GO:0006959~humoral immune response	6	1.06762	0.0958316	202953_AT,202357_S_AT,205715_AT,225353_S_AT,203685_AT,216598_S_AT	417	79	13528	2.46389	1	0.656701	83.0062
											KEGG_PATHWAY	hsa04610:Complement and coagulation cascades	5	0.88968	0.256773	237252_AT,202953_AT,203887_S_AT,202357_S_AT,225353_S_AT,210664_S_AT,213258_AT,203888_AT	191	69	5085	1.92921	1	0.924491	97.0856
											GOTERM_BP_FAT	GO:0051605~protein maturation by peptide bond cleavage	5	0.88968	0.272212	205560_AT,202953_AT,200862_AT,202357_S_AT,225353_S_AT	417	86	13528	1.88612	1	0.892341	99.6265
											GOTERM_BP_FAT	GO:0051604~protein maturation	6	1.06762	0.321743	205560_AT,202953_AT,200862_AT,202357_S_AT,225353_S_AT,235466_S_AT	417	122	13528	1.59547	1	0.919572	99.8919
											GOTERM_BP_FAT	GO:0002526~acute inflammatory response	5	0.88968	0.35583	202953_AT,224341_X_AT,202357_S_AT,203645_S_AT,215049_X_AT,225353_S_AT	417	98	13528	1.65517	1	0.934434	99.9564
											GOTERM_BP_FAT	GO:0006956~complement activation	3	0.533808	0.371929	202953_AT,202357_S_AT,225353_S_AT	417	42	13528	2.31723	1	0.940224	99.9721
											GOTERM_BP_FAT	GO:0002541~activation of plasma proteins involved in acute inflammatory response	3	0.533808	0.382985	202953_AT,202357_S_AT,225353_S_AT	417	43	13528	2.26334	1	0.944756	99.9796
											GOTERM_BP_FAT	GO:0016485~protein processing	5	0.88968	0.453145	205560_AT,202953_AT,200862_AT,202357_S_AT,225353_S_AT	417	112	13528	1.44827	1	0.966713	99.9976
											SP_PIR_KEYWORDS	plasma	4	0.711744	0.490521	202953_AT,214091_S_AT,201348_AT,202357_S_AT,225353_S_AT	544	93	19235	1.52079	1	0.93221	99.9928
											Annotation Cluster 78	Enrichment Score: 0.845294022297791
											Category	Term	Count	%	PValue	Genes	List Total	Pop Hits	Pop Total	Fold Enrichment	Bonferroni	Benjamini	FDR
											GOTERM_BP_FAT	GO:0001101~response to acid	4	0.711744	0.0362057	214040_S_AT,208389_S_AT,203685_AT,216598_S_AT,225491_AT	417	24	13528	5.40687	1	0.467139	47.7321
											GOTERM_BP_FAT	GO:0033273~response to vitamin	6	1.06762	0.05206	208964_S_AT,221841_S_AT,214040_S_AT,202426_S_AT,202449_S_AT,208962_S_AT,203685_AT,216598_S_AT,208963_X_AT	417	66	13528	2.9492	1	0.535912	60.9606
											GOTERM_BP_FAT	GO:0045471~response to ethanol	5	0.88968	0.133816	209460_AT,224341_X_AT,214040_S_AT,203685_AT,216598_S_AT,209459_S_AT	417	64	13528	2.53447	1	0.737744	92.0133
											GOTERM_BP_FAT	GO:0009991~response to extracellular stimulus	11	1.9573	0.14016	208964_S_AT,202357_S_AT,221841_S_AT,202426_S_AT,214040_S_AT,208389_S_AT,218154_AT,216598_S_AT,225491_AT,208368_S_AT,202449_S_AT,238516_AT,214727_AT,208962_S_AT,203685_AT,208963_X_AT	417	220	13528	1.62206	1	0.747267	92.9822
											GOTERM_BP_FAT	GO:0007584~response to nutrient	8	1.42349	0.140567	208964_S_AT,202357_S_AT,221841_S_AT,208368_S_AT,214040_S_AT,202426_S_AT,202449_S_AT,214727_AT,208962_S_AT,203685_AT,216598_S_AT,208963_X_AT	417	140	13528	1.85379	1	0.74706	93.0404
											GOTERM_BP_FAT	GO:0031099~regeneration	5	0.88968	0.162401	203238_S_AT,214040_S_AT,202426_S_AT,202449_S_AT,203685_AT,216598_S_AT	417	69	13528	2.35082	1	0.7855	95.5745
											GOTERM_BP_FAT	GO:0031667~response to nutrient levels	9	1.60142	0.260477	208964_S_AT,202357_S_AT,221841_S_AT,202426_S_AT,214040_S_AT,216598_S_AT,208368_S_AT,202449_S_AT,238516_AT,214727_AT,203685_AT,208962_S_AT,208963_X_AT	417	197	13528	1.48209	1	0.883218	99.5052
											GOTERM_BP_FAT	GO:0014070~response to organic cyclic substance	6	1.06762	0.315673	209460_AT,208964_S_AT,208368_S_AT,202426_S_AT,202449_S_AT,214727_AT,208962_S_AT,203685_AT,209459_S_AT,209122_AT,208963_X_AT	417	121	13528	1.60866	1	0.916454	99.8736
											GOTERM_BP_FAT	GO:0033189~response to vitamin A	3	0.533808	0.371929	208964_S_AT,221841_S_AT,202426_S_AT,202449_S_AT,208962_S_AT,208963_X_AT	417	42	13528	2.31723	1	0.940224	99.9721
											Annotation Cluster 79	Enrichment Score: 0.8302505397052943
											Category	Term	Count	%	PValue	Genes	List Total	Pop Hits	Pop Total	Fold Enrichment	Bonferroni	Benjamini	FDR
											GOTERM_BP_FAT	GO:0050678~regulation of epithelial cell proliferation	6	1.06762	0.0671614	242218_AT,224838_AT,208368_S_AT,204198_S_AT,210512_S_AT,236437_AT,214727_AT,204197_S_AT,224837_AT	417	71	13528	2.74151	1	0.590652	70.5692
											GOTERM_BP_FAT	GO:0050680~negative regulation of epithelial cell proliferation	3	0.533808	0.178608	242218_AT,208368_S_AT,204198_S_AT,214727_AT,204197_S_AT	417	25	13528	3.89295	1	0.80586	96.8618
											GOTERM_BP_FAT	GO:0048469~cell maturation	5	0.88968	0.199283	232231_AT,208368_S_AT,204198_S_AT,210512_S_AT,214727_AT,204197_S_AT,236407_AT	417	75	13528	2.16275	1	0.828193	97.996
											GOTERM_BP_FAT	GO:0021700~developmental maturation	6	1.06762	0.19976	242218_AT,232231_AT,208368_S_AT,204198_S_AT,210512_S_AT,214727_AT,204197_S_AT,236407_AT	417	101	13528	1.9272	1	0.828022	98.0169
											Annotation Cluster 80	Enrichment Score: 0.8120510389620871
											Category	Term	Count	%	PValue	Genes	List Total	Pop Hits	Pop Total	Fold Enrichment	Bonferroni	Benjamini	FDR
											INTERPRO	IPR000355:Chemokine receptor	3	0.533808	0.0803657	206991_S_AT,208304_AT,205099_S_AT,205098_AT	496	16	16659	6.29751	1	0.939684	72.9326
											GOTERM_MF_FAT	GO:0016493~C-C chemokine receptor activity	3	0.533808	0.0836892	206991_S_AT,208304_AT,205099_S_AT,205098_AT	396	16	12983	6.14725	1	0.870494	73.3993
											GOTERM_MF_FAT	GO:0019957~C-C chemokine binding	3	0.533808	0.0836892	206991_S_AT,208304_AT,205099_S_AT,205098_AT	396	16	12983	6.14725	1	0.870494	73.3993
											SP_PIR_KEYWORDS	G protein-coupled receptor	7	1.24555	0.110518	218589_AT,206991_S_AT,205119_S_AT,208304_AT,230422_AT,210772_AT,205099_S_AT,205098_AT	544	116	19235	2.1337	1	0.607336	80.9032
											GOTERM_MF_FAT	GO:0001653~peptide receptor activity	7	1.24555	0.134228	206991_S_AT,205119_S_AT,208304_AT,230422_AT,210772_AT,242517_AT,205099_S_AT,205098_AT	396	114	12983	2.01314	1	0.921816	88.739
											GOTERM_MF_FAT	GO:0008528~peptide receptor activity, G-protein coupled	7	1.24555	0.134228	206991_S_AT,205119_S_AT,208304_AT,230422_AT,210772_AT,242517_AT,205099_S_AT,205098_AT	396	114	12983	2.01314	1	0.921816	88.739
											BBID	14.chemokine_receptor-ligand	3	0.533808	0.138547	206991_S_AT,208304_AT,205099_S_AT,205098_AT	31	8	358	4.33065	0.99836	0.959498	75.0388
											PIR_SUPERFAMILY	PIRSF038545:chemokine receptor	3	0.533808	0.149393	206991_S_AT,208304_AT,205099_S_AT,205098_AT	232	22	7396	4.34718	1	0.999273	88.0564
											BIOCARTA	h_nktPathway:Selective expression of chemokine receptors during T-cell polarization	4	0.711744	0.167314	206991_S_AT,208304_AT,210229_S_AT,205099_S_AT,205098_AT	83	25	1437	2.77012	1	0.999949	89.0911
											GOTERM_MF_FAT	GO:0004950~chemokine receptor activity	3	0.533808	0.175668	206991_S_AT,208304_AT,205099_S_AT,205098_AT	396	25	12983	3.93424	1	0.942634	94.6442
											GOTERM_MF_FAT	GO:0019956~chemokine binding	3	0.533808	0.197822	206991_S_AT,208304_AT,205099_S_AT,205098_AT	396	27	12983	3.64282	1	0.945284	96.4554
											GOTERM_BP_FAT	GO:0007204~elevation of cytosolic calcium ion concentration	6	1.06762	0.250278	206991_S_AT,204036_AT,208304_AT,204037_AT,231747_AT,34210_AT,204661_AT,205099_S_AT,205098_AT,204038_S_AT	417	110	13528	1.76952	1	0.875105	99.3703
											GOTERM_BP_FAT	GO:0051480~cytosolic calcium ion homeostasis	6	1.06762	0.29756	206991_S_AT,204036_AT,208304_AT,204037_AT,231747_AT,34210_AT,204661_AT,205099_S_AT,205098_AT,204038_S_AT	417	118	13528	1.64955	1	0.9076	99.7998
											BBID	15.T-cell_polarization-chemokine_receptors	3	0.533808	0.425926	206991_S_AT,208304_AT,205099_S_AT,205098_AT	31	17	358	2.03795	1	0.999649	99.4286
											Annotation Cluster 81	Enrichment Score: 0.8091572298432782
											Category	Term	Count	%	PValue	Genes	List Total	Pop Hits	Pop Total	Fold Enrichment	Bonferroni	Benjamini	FDR
											GOTERM_CC_FAT	GO:0031967~organelle envelope	27	4.80427	0.0538772	200831_S_AT,201675_AT,201432_AT,227798_AT,211864_S_AT,202003_S_AT,205521_AT,212175_S_AT,210069_AT,201790_S_AT,201798_S_AT,201007_AT,225207_AT,204276_AT,200710_AT,207181_S_AT,222592_S_AT,201462_AT,207843_X_AT,205716_AT,203658_AT,218322_S_AT,207419_S_AT,203728_AT,202155_S_AT,222343_AT,200832_S_AT,211922_S_AT,215813_S_AT,203685_AT,225606_AT,1555372_AT,205128_X_AT,205530_AT	385	620	12782	1.44581	1	0.525961	52.4687
											GOTERM_CC_FAT	GO:0031975~envelope	27	4.80427	0.0563404	200831_S_AT,201675_AT,201432_AT,227798_AT,211864_S_AT,202003_S_AT,205521_AT,212175_S_AT,210069_AT,201790_S_AT,201798_S_AT,201007_AT,225207_AT,204276_AT,200710_AT,207181_S_AT,222592_S_AT,201462_AT,207843_X_AT,205716_AT,203658_AT,218322_S_AT,207419_S_AT,203728_AT,202155_S_AT,222343_AT,200832_S_AT,211922_S_AT,215813_S_AT,203685_AT,225606_AT,1555372_AT,205128_X_AT,205530_AT	385	622	12782	1.44116	1	0.499134	54.104
											GOTERM_CC_FAT	GO:0031090~organelle membrane	43	7.65125	0.0601646	200831_S_AT,201675_AT,209555_S_AT,219326_S_AT,212175_S_AT,206488_S_AT,217999_S_AT,217997_AT,207181_S_AT,222592_S_AT,201462_AT,207843_X_AT,236923_X_AT,209355_S_AT,204627_S_AT,212226_S_AT,203658_AT,218322_S_AT,209083_AT,203728_AT,217507_AT,222343_AT,228766_AT,228762_AT,201005_AT,203685_AT,219374_S_AT,201432_AT,227798_AT,201707_AT,212310_AT,202003_S_AT,205521_AT,210069_AT,51146_AT,201790_S_AT,230836…	385	1096	12782	1.30255	1	0.496911	56.5399
											GOTERM_CC_FAT	GO:0005739~mitochondrion	42	7.47331	0.076065	201675_AT,202869_AT,203159_AT,205552_S_AT,218557_AT,235384_AT,212175_S_AT,200789_AT,203359_S_AT,207181_S_AT,222592_S_AT,207843_X_AT,240232_AT,224948_AT,203158_S_AT,203658_AT,218322_S_AT,209513_S_AT,209460_AT,203728_AT,222343_AT,233177_S_AT,200661_AT,203685_AT,202587_S_AT,201432_AT,226702_AT,242702_AT,218869_AT,202003_S_AT,205521_AT,228790_AT,210069_AT,234987_AT,201007_AT,225207_AT,204276_AT,20071…	385	1087	12782	1.2828	1	0.535323	65.4403
											GOTERM_CC_FAT	GO:0005740~mitochondrial envelope	19	3.38078	0.0808499	201675_AT,201432_AT,202003_S_AT,205716_AT,205521_AT,203658_AT,218322_S_AT,212175_S_AT,210069_AT,203728_AT,201007_AT,222343_AT,225207_AT,204276_AT,207181_S_AT,200710_AT,222592_S_AT,211922_S_AT,225606_AT,1555372_AT,203685_AT,207843_X_AT,205530_AT	385	419	12782	1.50549	1	0.536371	67.7681
											GOTERM_CC_FAT	GO:0031966~mitochondrial membrane	18	3.20285	0.0861091	201675_AT,202003_S_AT,205716_AT,205521_AT,203658_AT,218322_S_AT,212175_S_AT,210069_AT,203728_AT,201007_AT,222343_AT,225207_AT,204276_AT,207181_S_AT,200710_AT,222592_S_AT,225606_AT,1555372_AT,203685_AT,207843_X_AT,205530_AT	385	394	12782	1.51675	1	0.549561	70.1587
											GOTERM_CC_FAT	GO:0044429~mitochondrial part	24	4.27046	0.129632	201675_AT,201432_AT,203159_AT,202003_S_AT,205521_AT,212175_S_AT,210069_AT,234987_AT,201007_AT,225207_AT,204276_AT,207181_S_AT,200710_AT,222592_S_AT,207843_X_AT,205716_AT,224948_AT,203658_AT,203158_S_AT,218322_S_AT,209459_S_AT,218605_AT,209460_AT,203728_AT,222343_AT,203685_AT,1555372_AT,225606_AT,211922_S_AT,205530_AT	385	595	12782	1.33916	1	0.687529	84.5039
											SP_PIR_KEYWORDS	mitochondrion	30	5.33808	0.141504	201675_AT,202869_AT,226702_AT,203159_AT,205552_S_AT,242702_AT,218869_AT,202003_S_AT,235384_AT,205521_AT,212175_S_AT,210069_AT,234987_AT,200789_AT,224596_AT,203359_S_AT,201007_AT,225207_AT,200710_AT,222592_S_AT,222364_AT,223879_S_AT,228486_AT,224948_AT,205716_AT,203158_S_AT,203658_AT,218322_S_AT,209459_S_AT,209460_AT,218605_AT,228607_AT,222343_AT,233177_S_AT,203685_AT,225606_AT,1555372_AT,205530_AT	544	832	19235	1.27494	1	0.643157	88.4317
											SP_PIR_KEYWORDS	transit peptide	17	3.02491	0.269211	201675_AT,226702_AT,203159_AT,242702_AT,218869_AT,202003_S_AT,224948_AT,203335_AT,235384_AT,205521_AT,203158_S_AT,209459_S_AT,209460_AT,218605_AT,200789_AT,201007_AT,225207_AT,200710_AT,205530_AT	544	476	19235	1.2628	1	0.802063	98.813
											GOTERM_CC_FAT	GO:0019866~organelle inner membrane	12	2.13523	0.402338	227798_AT,205716_AT,202003_S_AT,203658_AT,205521_AT,218322_S_AT,212175_S_AT,201007_AT,225207_AT,204276_AT,200710_AT,222592_S_AT,205530_AT	385	329	12782	1.21094	1	0.936145	99.9005
											GOTERM_CC_FAT	GO:0005743~mitochondrial inner membrane	11	1.9573	0.434649	201007_AT,225207_AT,204276_AT,200710_AT,202003_S_AT,205716_AT,222592_S_AT,205521_AT,203658_AT,218322_S_AT,205530_AT,212175_S_AT	385	306	12782	1.19346	1	0.942245	99.9528
											UP_SEQ_FEATURE	transit peptide:Mitochondrion	15	2.66904	0.454203	201675_AT,226702_AT,203159_AT,242702_AT,218869_AT,224948_AT,235384_AT,205521_AT,203158_S_AT,209459_S_AT,218605_AT,209460_AT,200789_AT,201007_AT,225207_AT,200710_AT,205530_AT	543	467	19113	1.13059	1	0.999997	99.9967
											SP_PIR_KEYWORDS	mitochondrion inner membrane	5	0.88968	0.797854	200710_AT,205716_AT,205521_AT,203658_AT,205530_AT	544	193	19235	0.916022	1	0.990122	100
											Annotation Cluster 82	Enrichment Score: 0.8053634568566659
											Category	Term	Count	%	PValue	Genes	List Total	Pop Hits	Pop Total	Fold Enrichment	Bonferroni	Benjamini	FDR
											SP_PIR_KEYWORDS	notch signaling pathway	5	0.88968	0.0279046	203238_S_AT,224215_S_AT,212611_AT,232406_AT,44783_S_AT,209099_X_AT,216268_S_AT	544	41	19235	4.31201	0.999996	0.339094	32.9741
											UP_SEQ_FEATURE	domain:EGF-like 6; calcium-binding	4	0.711744	0.0328287	237252_AT,203238_S_AT,203887_S_AT,232406_AT,209099_X_AT,216268_S_AT,204682_AT,203888_AT	543	25	19113	5.63182	1	0.925891	43.4155
											UP_SEQ_FEATURE	domain:EGF-like 14; calcium-binding	3	0.533808	0.0438946	203238_S_AT,232406_AT,209099_X_AT,216268_S_AT,204682_AT	543	12	19113	8.79972	1	0.965242	53.5012
											UP_SEQ_FEATURE	domain:EGF-like 15; calcium-binding	3	0.533808	0.0438946	203238_S_AT,232406_AT,209099_X_AT,216268_S_AT,204682_AT	543	12	19113	8.79972	1	0.965242	53.5012
											UP_SEQ_FEATURE	domain:EGF-like 10; calcium-binding	3	0.533808	0.0509217	203238_S_AT,232406_AT,209099_X_AT,216268_S_AT,204682_AT	543	13	19113	8.12282	1	0.973263	58.9996
											UP_SEQ_FEATURE	domain:EGF-like 11; calcium-binding	3	0.533808	0.0583192	203238_S_AT,232406_AT,209099_X_AT,216268_S_AT,204682_AT	543	14	19113	7.54262	1	0.979282	64.1231
											UP_SEQ_FEATURE	domain:EGF-like 4; calcium-binding	4	0.711744	0.0660636	203238_S_AT,224215_S_AT,202877_S_AT,202878_S_AT,232406_AT,209099_X_AT,216268_S_AT	543	33	19113	4.26653	1	0.983838	68.8374
											GOTERM_BP_FAT	GO:0007219~Notch signaling pathway	5	0.88968	0.0752749	203238_S_AT,224215_S_AT,212611_AT,232406_AT,44783_S_AT,209099_X_AT,216268_S_AT	417	52	13528	3.11935	1	0.609776	74.7619
											KEGG_PATHWAY	hsa04330:Notch signaling pathway	5	0.88968	0.0971115	203238_S_AT,224215_S_AT,212611_AT,232406_AT,209099_X_AT,228762_AT,216268_S_AT	191	47	5085	2.83224	1	0.747025	70.3907
											UP_SEQ_FEATURE	domain:EGF-like 2	6	1.06762	0.104846	237252_AT,203238_S_AT,224215_S_AT,202877_S_AT,203887_S_AT,202878_S_AT,232406_AT,209099_X_AT,216268_S_AT,204682_AT,203888_AT	543	88	19113	2.39992	1	0.995076	84.8851
											INTERPRO	IPR001438:EGF-like, type 2	3	0.533808	0.11787	203238_S_AT,224215_S_AT,232406_AT,209099_X_AT,216268_S_AT	496	20	16659	5.038	1	0.971186	85.8621
											INTERPRO	IPR018097:EGF-like calcium-binding, conserved site	6	1.06762	0.157264	237252_AT,203238_S_AT,224215_S_AT,202877_S_AT,203887_S_AT,202878_S_AT,232406_AT,209099_X_AT,216268_S_AT,204682_AT,203888_AT	496	96	16659	2.09917	1	0.986449	93.0675
											INTERPRO	IPR001881:EGF-like calcium-binding	6	1.06762	0.157264	237252_AT,203238_S_AT,224215_S_AT,202877_S_AT,203887_S_AT,202878_S_AT,232406_AT,209099_X_AT,216268_S_AT,204682_AT,203888_AT	496	96	16659	2.09917	1	0.986449	93.0675
											INTERPRO	IPR000152:EGF-type aspartate/asparagine hydroxylation conserved site	6	1.06762	0.162062	237252_AT,203238_S_AT,224215_S_AT,202877_S_AT,203887_S_AT,202878_S_AT,232406_AT,209099_X_AT,216268_S_AT,204682_AT,203888_AT	496	97	16659	2.07753	1	0.985167	93.6583
											INTERPRO	IPR006209:EGF	7	1.24555	0.177119	237252_AT,202877_S_AT,224215_S_AT,202878_S_AT,232406_AT,204682_AT,203888_AT,203238_S_AT,203887_S_AT,209099_X_AT,216268_S_AT,215813_S_AT,205128_X_AT	496	127	16659	1.85124	1	0.987852	95.2206
											UP_SEQ_FEATURE	domain:EGF-like 7; calcium-binding	3	0.533808	0.177611	224215_S_AT,232406_AT,209099_X_AT,216268_S_AT,204682_AT	543	27	19113	3.91099	1	0.999428	96.4415
											SMART	SM00179:EGF_CA	6	1.06762	0.183406	237252_AT,203238_S_AT,224215_S_AT,202877_S_AT,203887_S_AT,202878_S_AT,232406_AT,209099_X_AT,216268_S_AT,204682_AT,203888_AT	286	96	9079	1.98405	1	0.930002	92.2681
											INTERPRO	IPR013032:EGF-like region, conserved site	12	2.13523	0.258376	237252_AT,202877_S_AT,224215_S_AT,202878_S_AT,232406_AT,204627_S_AT,204682_AT,212830_AT,203888_AT,203238_S_AT,203887_S_AT,1555349_A_AT,212831_AT,205816_AT,209099_X_AT,236437_AT,216268_S_AT,215813_S_AT,202803_S_AT,1563010_AT,205128_X_AT	496	293	16659	1.37556	1	0.99553	99.0558
											UP_SEQ_FEATURE	domain:EGF-like 3; calcium-binding	3	0.533808	0.282591	237252_AT,202877_S_AT,203887_S_AT,202878_S_AT,204682_AT,203888_AT	543	37	19113	2.85396	1	0.999956	99.6537
											UP_SEQ_FEATURE	domain:EGF-like 5; calcium-binding	3	0.533808	0.282591	202877_S_AT,202878_S_AT,232406_AT,209099_X_AT,216268_S_AT,204682_AT	543	37	19113	2.85396	1	0.999956	99.6537
											UP_SEQ_FEATURE	domain:EGF-like 5	3	0.533808	0.324726	237252_AT,203238_S_AT,224215_S_AT,203887_S_AT,203888_AT	543	41	19113	2.57553	1	0.999963	99.8767
											INTERPRO	IPR013091:EGF calcium-binding	4	0.711744	0.361608	237252_AT,203238_S_AT,202877_S_AT,203887_S_AT,202878_S_AT,204682_AT,203888_AT	496	72	16659	1.86593	1	0.999379	99.9089
											INTERPRO	IPR006210:EGF-like	8	1.42349	0.392288	237252_AT,202877_S_AT,224215_S_AT,202878_S_AT,232406_AT,204682_AT,203888_AT,203238_S_AT,203887_S_AT,205816_AT,209099_X_AT,216268_S_AT,1563010_AT,215813_S_AT,205128_X_AT	496	201	16659	1.33678	1	0.999632	99.9577
											UP_SEQ_FEATURE	domain:EGF-like 1	5	0.88968	0.443804	237252_AT,203238_S_AT,224215_S_AT,202877_S_AT,203887_S_AT,202878_S_AT,204682_AT,203888_AT	543	120	19113	1.46662	1	0.999996	99.9955
											SMART	SM00181:EGF	8	1.42349	0.444276	237252_AT,202877_S_AT,224215_S_AT,202878_S_AT,232406_AT,204682_AT,203888_AT,203238_S_AT,203887_S_AT,205816_AT,209099_X_AT,216268_S_AT,1563010_AT,215813_S_AT,205128_X_AT	286	201	9079	1.26347	1	0.992809	99.9402
											INTERPRO	IPR000742:EGF-like, type 3	7	1.24555	0.518432	237252_AT,202877_S_AT,224215_S_AT,202878_S_AT,232406_AT,204682_AT,203888_AT,203238_S_AT,203887_S_AT,209099_X_AT,216268_S_AT,215813_S_AT,205128_X_AT	496	194	16659	1.21189	1	0.99994	99.9989
											UP_SEQ_FEATURE	domain:EGF-like 3	3	0.533808	0.631898	203238_S_AT,224215_S_AT,232406_AT,209099_X_AT,216268_S_AT	543	75	19113	1.40796	1	1	100
											SP_PIR_KEYWORDS	egf-like domain	7	1.24555	0.634337	237252_AT,202877_S_AT,224215_S_AT,202878_S_AT,232406_AT,204682_AT,203888_AT,203238_S_AT,203887_S_AT,209099_X_AT,216268_S_AT,215813_S_AT,205128_X_AT	544	230	19235	1.07613	1	0.963872	99.9999
											Annotation Cluster 83	Enrichment Score: 0.7047940283829396
											Category	Term	Count	%	PValue	Genes	List Total	Pop Hits	Pop Total	Fold Enrichment	Bonferroni	Benjamini	FDR
											UP_SEQ_FEATURE	domain:SH3 3	3	0.533808	0.0999732	231823_S_AT,203315_AT,225589_AT	543	19	19113	5.55772	1	0.994407	83.4183
											UP_SEQ_FEATURE	domain:SH3 1	3	0.533808	0.272004	231823_S_AT,203315_AT,225589_AT	543	36	19113	2.93324	1	0.999941	99.5554
											UP_SEQ_FEATURE	domain:SH3 2	3	0.533808	0.282591	231823_S_AT,203315_AT,225589_AT	543	37	19113	2.85396	1	0.999956	99.6537
											Annotation Cluster 84	Enrichment Score: 0.6736622505698934
											Category	Term	Count	%	PValue	Genes	List Total	Pop Hits	Pop Total	Fold Enrichment	Bonferroni	Benjamini	FDR
											GOTERM_BP_FAT	GO:0010212~response to ionizing radiation	7	1.24555	0.0100673	237252_AT,208694_AT,203728_AT,203887_S_AT,208368_S_AT,214727_AT,203685_AT,216598_S_AT,228131_AT,203888_AT	417	60	13528	3.78481	1	0.252167	16.3069
											GOTERM_BP_FAT	GO:0007569~cell aging	4	0.711744	0.0799029	202730_S_AT,208368_S_AT,214727_AT,203685_AT,228131_AT	417	33	13528	3.93227	1	0.625444	76.8942
											GOTERM_BP_FAT	GO:0009314~response to radiation	11	1.9573	0.0896478	237252_AT,201432_AT,208694_AT,224392_S_AT,208389_S_AT,216598_S_AT,225491_AT,203888_AT,203887_S_AT,203728_AT,208368_S_AT,207181_S_AT,214727_AT,211922_S_AT,203685_AT,228131_AT	417	200	13528	1.78427	1	0.643969	80.8413
											GOTERM_BP_FAT	GO:0048608~reproductive structure development	8	1.42349	0.0938	203728_AT,222343_AT,208368_S_AT,210512_S_AT,1555416_A_AT,228762_AT,214727_AT,203685_AT,1555372_AT,225606_AT,228131_AT	417	126	13528	2.05976	1	0.653249	82.3218
											GOTERM_BP_FAT	GO:0009411~response to UV	5	0.88968	0.107555	201432_AT,208368_S_AT,207181_S_AT,214727_AT,203685_AT,211922_S_AT,228131_AT	417	59	13528	2.74926	1	0.684166	86.4925
											GOTERM_BP_FAT	GO:0009628~response to abiotic stimulus	16	2.84698	0.163222	237252_AT,201432_AT,208694_AT,206295_AT,211864_S_AT,224392_S_AT,209301_AT,208389_S_AT,208370_S_AT,216598_S_AT,225491_AT,203888_AT,215253_S_AT,201798_S_AT,203728_AT,203887_S_AT,226879_AT,208368_S_AT,207181_S_AT,214727_AT,211922_S_AT,203685_AT,228131_AT	417	368	13528	1.41049	1	0.786149	95.6502
											GOTERM_BP_FAT	GO:0045137~development of primary sexual characteristics	7	1.24555	0.196807	200862_AT,222343_AT,208368_S_AT,210512_S_AT,228762_AT,214727_AT,203685_AT,1555372_AT,225606_AT,228131_AT	417	127	13528	1.7881	1	0.824931	97.8842
											GOTERM_BP_FAT	GO:0009416~response to light stimulus	7	1.24555	0.251365	201432_AT,208368_S_AT,224392_S_AT,207181_S_AT,208389_S_AT,214727_AT,203685_AT,211922_S_AT,225491_AT,228131_AT	417	138	13528	1.64557	1	0.875642	99.3862
											GOTERM_BP_FAT	GO:0008406~gonad development	6	1.06762	0.261928	222343_AT,208368_S_AT,210512_S_AT,228762_AT,214727_AT,203685_AT,1555372_AT,225606_AT,228131_AT	417	112	13528	1.73792	1	0.884112	99.522
											GOTERM_BP_FAT	GO:0007548~sex differentiation	7	1.24555	0.320371	200862_AT,222343_AT,208368_S_AT,210512_S_AT,228762_AT,214727_AT,203685_AT,1555372_AT,225606_AT,228131_AT	417	151	13528	1.5039	1	0.919595	99.888
											GOTERM_BP_FAT	GO:0046546~development of primary male sexual characteristics	4	0.711744	0.322955	200862_AT,222343_AT,203685_AT,1555372_AT,225606_AT,228131_AT	417	65	13528	1.99638	1	0.919964	99.8953
											GOTERM_BP_FAT	GO:0048477~oogenesis	3	0.533808	0.326982	208368_S_AT,214727_AT,203685_AT,228131_AT	417	38	13528	2.56115	1	0.921423	99.9057
											GOTERM_BP_FAT	GO:0046661~male sex differentiation	4	0.711744	0.390446	200862_AT,222343_AT,203685_AT,1555372_AT,225606_AT,228131_AT	417	73	13528	1.7776	1	0.947892	99.9835
											GOTERM_BP_FAT	GO:0008584~male gonad development	3	0.533808	0.478146	222343_AT,203685_AT,1555372_AT,225606_AT,228131_AT	417	52	13528	1.87161	1	0.971092	99.9989
											GOTERM_BP_FAT	GO:0007292~female gamete generation	3	0.533808	0.59854	208368_S_AT,214727_AT,203685_AT,228131_AT	417	65	13528	1.49729	1	0.988796	100
											GOTERM_BP_FAT	GO:0048610~reproductive cellular process	5	0.88968	0.73844	208694_AT,212230_AT,209355_S_AT,208368_S_AT,212226_S_AT,214727_AT,203685_AT,228131_AT	417	162	13528	1.00127	1	0.997565	100
											GOTERM_BP_FAT	GO:0007281~germ cell development	3	0.533808	0.821746	208368_S_AT,214727_AT,203685_AT,228131_AT	417	101	13528	0.963601	1	0.999322	100
											Annotation Cluster 85	Enrichment Score: 0.6646280514428063
											Category	Term	Count	%	PValue	Genes	List Total	Pop Hits	Pop Total	Fold Enrichment	Bonferroni	Benjamini	FDR
											GOTERM_MF_FAT	GO:0019205~nucleobase, nucleoside, nucleotide kinase activity	5	0.88968	0.0410079	202587_S_AT,226702_AT,204276_AT,227556_AT,212175_S_AT	396	43	12983	3.81225	1	0.703082	46.9761
											GOTERM_MF_FAT	GO:0016776~phosphotransferase activity, phosphate group as acceptor	3	0.533808	0.265696	202587_S_AT,227556_AT,212175_S_AT	396	33	12983	2.98049	1	0.972984	99.0714
											KEGG_PATHWAY	hsa00230:Purine metabolism	4	0.711744	0.930817	223403_S_AT,202587_S_AT,227556_AT,212175_S_AT	191	153	5085	0.696027	1	0.998904	100
											Annotation Cluster 86	Enrichment Score: 0.6579241740718662
											Category	Term	Count	%	PValue	Genes	List Total	Pop Hits	Pop Total	Fold Enrichment	Bonferroni	Benjamini	FDR
											GOTERM_BP_FAT	GO:0032012~regulation of ARF protein signal transduction	5	0.88968	0.0455411	225282_AT,213618_AT,221039_S_AT,203355_S_AT,219183_S_AT,203354_S_AT	417	44	13528	3.68651	1	0.51109	55.958
											UP_SEQ_FEATURE	domain:Arf-GAP	3	0.533808	0.187893	225282_AT,213618_AT,221039_S_AT	543	28	19113	3.77131	1	0.999585	97.1288
											INTERPRO	IPR001164:Arf GTPase activating protein	3	0.533808	0.201729	225282_AT,213618_AT,221039_S_AT	496	28	16659	3.59857	1	0.991278	97.0237
											GOTERM_BP_FAT	GO:0032312~regulation of ARF GTPase activity	3	0.533808	0.212397	225282_AT,213618_AT,221039_S_AT	417	28	13528	3.47585	1	0.84372	98.5013
											GOTERM_BP_FAT	GO:0032318~regulation of Ras GTPase activity	6	1.06762	0.216209	225282_AT,225618_AT,204526_S_AT,227948_AT,213618_AT,221039_S_AT	417	104	13528	1.87161	1	0.846782	98.6239
											SMART	SM00105:ArfGap	3	0.533808	0.218992	225282_AT,213618_AT,221039_S_AT	286	28	9079	3.40122	1	0.934903	95.5965
											GOTERM_MF_FAT	GO:0008060~ARF GTPase activator activity	3	0.533808	0.220287	225282_AT,213618_AT,221039_S_AT	396	29	12983	3.39159	1	0.955415	97.6951
											UP_SEQ_FEATURE	zinc finger region:C4-type	4	0.711744	0.303581	223403_S_AT,225282_AT,213618_AT,221039_S_AT	543	68	19113	2.07052	1	0.999965	99.7913
											GOTERM_BP_FAT	GO:0043087~regulation of GTPase activity	6	1.06762	0.327826	225282_AT,225618_AT,204526_S_AT,227948_AT,213618_AT,221039_S_AT	417	123	13528	1.5825	1	0.921005	99.9078
											KEGG_PATHWAY	hsa04144:Endocytosis	7	1.24555	0.692337	203104_AT,225282_AT,213618_AT,206991_S_AT,206341_AT,221039_S_AT,203355_S_AT,203354_S_AT	191	184	5085	1.01283	1	0.984294	99.9999
											Annotation Cluster 87	Enrichment Score: 0.6546601239890599
											Category	Term	Count	%	PValue	Genes	List Total	Pop Hits	Pop Total	Fold Enrichment	Bonferroni	Benjamini	FDR
											UP_SEQ_FEATURE	metal ion-binding site:Calcium 1	4	0.711744	0.134812	227824_AT,207957_S_AT,209198_S_AT,205613_AT,209685_S_AT,204259_AT,227817_AT	543	45	19113	3.12879	1	0.997883	91.5444
											UP_SEQ_FEATURE	metal ion-binding site:Calcium 2	4	0.711744	0.204446	227824_AT,207957_S_AT,209198_S_AT,205613_AT,209685_S_AT,204259_AT,227817_AT	543	55	19113	2.55992	1	0.999773	97.9794
											INTERPRO	IPR018029:C2 membrane targeting protein	6	1.06762	0.207693	227824_AT,207957_S_AT,201798_S_AT,209198_S_AT,213222_AT,211864_S_AT,219752_AT,205613_AT,209685_S_AT,227817_AT	496	106	16659	1.90113	1	0.991674	97.3523
											UP_SEQ_FEATURE	metal ion-binding site:Calcium 3	3	0.533808	0.208681	227824_AT,207957_S_AT,209198_S_AT,205613_AT,209685_S_AT,227817_AT	543	30	19113	3.51989	1	0.999742	98.1552
											UP_SEQ_FEATURE	domain:C2 1	4	0.711744	0.211824	201798_S_AT,209198_S_AT,211864_S_AT,219752_AT,205613_AT	543	56	19113	2.51421	1	0.999738	98.2763
											UP_SEQ_FEATURE	domain:C2 2	4	0.711744	0.211824	201798_S_AT,209198_S_AT,211864_S_AT,219752_AT,205613_AT	543	56	19113	2.51421	1	0.999738	98.2763
											INTERPRO	IPR000008:C2 calcium-dependent membrane targeting	7	1.24555	0.223133	227824_AT,207957_S_AT,201798_S_AT,209198_S_AT,213222_AT,222810_S_AT,211864_S_AT,219752_AT,205613_AT,209685_S_AT,227817_AT	496	137	16659	1.71611	1	0.992263	98.0521
											UP_SEQ_FEATURE	metal ion-binding site:Calcium 1; via carbonyl oxygen	3	0.533808	0.229686	227824_AT,207957_S_AT,209198_S_AT,209685_S_AT,204259_AT,227817_AT	543	32	19113	3.2999	1	0.999837	98.8342
											SMART	SM00239:C2	7	1.24555	0.260609	227824_AT,207957_S_AT,201798_S_AT,209198_S_AT,213222_AT,222810_S_AT,211864_S_AT,219752_AT,205613_AT,209685_S_AT,227817_AT	286	137	9079	1.62199	1	0.94398	97.7953
											UP_SEQ_FEATURE	domain:C2	4	0.711744	0.396777	227824_AT,207957_S_AT,213222_AT,222810_S_AT,209685_S_AT,227817_AT,219520_S_AT	543	80	19113	1.75994	1	0.999993	99.982
											Annotation Cluster 88	Enrichment Score: 0.6296057949492353
											Category	Term	Count	%	PValue	Genes	List Total	Pop Hits	Pop Total	Fold Enrichment	Bonferroni	Benjamini	FDR
											GOTERM_BP_FAT	GO:0007507~heart development	12	2.13523	0.0684286	205560_AT,224838_AT,208694_AT,202145_AT,202426_S_AT,218259_AT,222877_AT,203788_S_AT,224837_AT,242679_AT,211597_S_AT,232701_AT,202449_S_AT,207181_S_AT,229225_AT,210555_S_AT	417	215	13528	1.81067	1	0.593904	71.2647
											GOTERM_BP_FAT	GO:0048738~cardiac muscle tissue development	5	0.88968	0.0977719	242679_AT,224838_AT,202145_AT,202426_S_AT,218259_AT,202449_S_AT,224837_AT	417	57	13528	2.84572	1	0.661266	83.6365
											GOTERM_BP_FAT	GO:0055007~cardiac muscle cell differentiation	3	0.533808	0.156594	242679_AT,224838_AT,202426_S_AT,202449_S_AT,224837_AT	417	23	13528	4.23147	1	0.774634	95.0024
											GOTERM_BP_FAT	GO:0055008~cardiac muscle tissue morphogenesis	3	0.533808	0.201054	242679_AT,202145_AT,202426_S_AT,202449_S_AT	417	27	13528	3.60458	1	0.829234	98.0726
											GOTERM_BP_FAT	GO:0060415~muscle tissue morphogenesis	3	0.533808	0.201054	242679_AT,202145_AT,202426_S_AT,202449_S_AT	417	27	13528	3.60458	1	0.829234	98.0726
											GOTERM_BP_FAT	GO:0035051~cardiac cell differentiation	3	0.533808	0.212397	242679_AT,224838_AT,202426_S_AT,202449_S_AT,224837_AT	417	28	13528	3.47585	1	0.84372	98.5013
											GOTERM_BP_FAT	GO:0014706~striated muscle tissue development	6	1.06762	0.30358	242679_AT,215253_S_AT,224838_AT,202145_AT,202426_S_AT,218259_AT,202449_S_AT,208370_S_AT,224837_AT	417	119	13528	1.63569	1	0.911044	99.828
											GOTERM_BP_FAT	GO:0042692~muscle cell differentiation	6	1.06762	0.315673	242679_AT,215253_S_AT,224838_AT,232406_AT,202426_S_AT,218259_AT,209099_X_AT,202449_S_AT,208370_S_AT,216268_S_AT,224837_AT	417	121	13528	1.60866	1	0.916454	99.8736
											GOTERM_BP_FAT	GO:0060537~muscle tissue development	6	1.06762	0.340026	242679_AT,215253_S_AT,224838_AT,202145_AT,202426_S_AT,218259_AT,202449_S_AT,208370_S_AT,224837_AT	417	125	13528	1.55718	1	0.926785	99.9332
											GOTERM_BP_FAT	GO:0003007~heart morphogenesis	4	0.711744	0.390446	242679_AT,202145_AT,202426_S_AT,218259_AT,202449_S_AT	417	73	13528	1.7776	1	0.947892	99.9835
											GOTERM_BP_FAT	GO:0007517~muscle organ development	8	1.42349	0.476027	242679_AT,215253_S_AT,210069_AT,224838_AT,202145_AT,202426_S_AT,218259_AT,202449_S_AT,208370_S_AT,206115_AT,224837_AT	417	211	13528	1.23	1	0.970678	99.9988
											GOTERM_BP_FAT	GO:0051146~striated muscle cell differentiation	4	0.711744	0.511112	242679_AT,215253_S_AT,224838_AT,202426_S_AT,202449_S_AT,208370_S_AT,224837_AT	417	88	13528	1.4746	1	0.977201	99.9997
											Annotation Cluster 89	Enrichment Score: 0.6232186578922221
											Category	Term	Count	%	PValue	Genes	List Total	Pop Hits	Pop Total	Fold Enrichment	Bonferroni	Benjamini	FDR
											GOTERM_MF_FAT	GO:0008146~sulfotransferase activity	4	0.711744	0.186579	1570165_AT,226372_AT,226368_AT,205139_S_AT,219697_AT,219634_AT,203284_S_AT	396	49	12983	2.67636	1	0.940682	95.6233
											GOTERM_MF_FAT	GO:0016782~transferase activity, transferring sulfur-containing groups	4	0.711744	0.258761	1570165_AT,226372_AT,226368_AT,205139_S_AT,219697_AT,219634_AT,203284_S_AT	396	58	12983	2.26106	1	0.971528	98.9293
											GOTERM_BP_FAT	GO:0006790~sulfur metabolic process	6	1.06762	0.27963	1570165_AT,214091_S_AT,201348_AT,226372_AT,226368_AT,205139_S_AT,219634_AT,209681_AT,232174_AT,203284_S_AT	417	115	13528	1.69259	1	0.897152	99.6881
											Annotation Cluster 90	Enrichment Score: 0.605990226529368
											Category	Term	Count	%	PValue	Genes	List Total	Pop Hits	Pop Total	Fold Enrichment	Bonferroni	Benjamini	FDR
											KEGG_PATHWAY	hsa05322:Systemic lupus erythematosus	9	1.60142	0.0308792	205686_S_AT,214472_AT,1555689_AT,216950_S_AT,202708_S_AT,205685_AT,236193_AT,210895_S_AT,202953_AT,1554519_AT,214455_AT,225353_S_AT,214522_X_AT,209911_X_AT	191	99	5085	2.42028	0.990363	0.604828	31.1812
											PIR_SUPERFAMILY	PIRSF002050:histone H2B	3	0.533808	0.0780986	214455_AT,202708_S_AT,236193_AT,209911_X_AT	232	15	7396	6.37586	1	0.987204	65.6282
											INTERPRO	IPR000558:Histone H2B	3	0.533808	0.0986085	214455_AT,202708_S_AT,236193_AT,209911_X_AT	496	18	16659	5.59778	1	0.960827	80.1979
											SMART	SM00427:H2B	3	0.533808	0.108088	214455_AT,202708_S_AT,236193_AT,209911_X_AT	286	18	9079	5.29079	1	0.864907	76.4298
											GOTERM_BP_FAT	GO:0065004~protein-DNA complex assembly	6	1.06762	0.148464	214455_AT,214472_AT,243985_AT,213122_AT,202708_S_AT,236193_AT,214522_X_AT,209911_X_AT	417	91	13528	2.13898	1	0.758621	94.0837
											INTERPRO	IPR007125:Histone core	4	0.711744	0.148909	214455_AT,214472_AT,202708_S_AT,236193_AT,214522_X_AT,209911_X_AT	496	45	16659	2.98548	1	0.984534	91.9143
											SP_PIR_KEYWORDS	nucleosome core	4	0.711744	0.153318	214455_AT,214472_AT,202708_S_AT,236193_AT,214522_X_AT,209911_X_AT	544	48	19235	2.94654	1	0.653157	90.4897
											UP_SEQ_FEATURE	cross-link:Glycyl lysine isopeptide (Lys-Gly) (interchain with G-Cter in ubiquitin)	9	1.60142	0.205172	242679_AT,240481_AT,214455_AT,221841_S_AT,200710_AT,214472_AT,202708_S_AT,227358_AT,236193_AT,214522_X_AT,209911_X_AT	543	199	19113	1.59191	1	0.999742	98.0106
											INTERPRO	IPR009072:Histone-fold	4	0.711744	0.216055	214455_AT,214472_AT,202708_S_AT,236193_AT,214522_X_AT,209911_X_AT	496	54	16659	2.4879	1	0.991679	97.7561
											SP_PIR_KEYWORDS	methylation	10	1.77936	0.246056	207419_S_AT,1553962_S_AT,214455_AT,223275_AT,214472_AT,1554539_A_AT,202708_S_AT,1554800_AT,225886_AT,236193_AT,214522_X_AT,209911_X_AT	544	242	19235	1.46109	1	0.791849	98.1551
											GOTERM_BP_FAT	GO:0006334~nucleosome assembly	5	0.88968	0.258572	214455_AT,214472_AT,213122_AT,202708_S_AT,236193_AT,214522_X_AT,209911_X_AT	417	84	13528	1.93103	1	0.881797	99.4823
											GOTERM_BP_FAT	GO:0034622~cellular macromolecular complex assembly	13	2.31317	0.273909	1558254_S_AT,225712_AT,227798_AT,218156_S_AT,214040_S_AT,214472_AT,243985_AT,202708_S_AT,236193_AT,242679_AT,214455_AT,213122_AT,203315_AT,214522_X_AT,209911_X_AT	417	318	13528	1.32621	1	0.892722	99.6416
											GOTERM_BP_FAT	GO:0031497~chromatin assembly	5	0.88968	0.279079	214455_AT,214472_AT,213122_AT,202708_S_AT,236193_AT,214522_X_AT,209911_X_AT	417	87	13528	1.86444	1	0.897271	99.6839
											GOTERM_BP_FAT	GO:0006323~DNA packaging	6	1.06762	0.291561	242679_AT,214455_AT,214472_AT,213122_AT,202708_S_AT,236193_AT,214522_X_AT,209911_X_AT	417	117	13528	1.66365	1	0.904655	99.7675
											GOTERM_CC_FAT	GO:0000786~nucleosome	4	0.711744	0.293738	214455_AT,214472_AT,202708_S_AT,236193_AT,214522_X_AT,209911_X_AT	385	63	12782	2.10794	1	0.879233	99.0632
											GOTERM_BP_FAT	GO:0034728~nucleosome organization	5	0.88968	0.320757	214455_AT,214472_AT,213122_AT,202708_S_AT,236193_AT,214522_X_AT,209911_X_AT	417	93	13528	1.74415	1	0.919351	99.8891
											GOTERM_BP_FAT	GO:0006333~chromatin assembly or disassembly	6	1.06762	0.352259	214455_AT,214472_AT,1554015_A_AT,213122_AT,202708_S_AT,236193_AT,214522_X_AT,209911_X_AT	417	127	13528	1.53266	1	0.933075	99.9519
											SP_PIR_KEYWORDS	chromosomal protein	6	1.06762	0.389686	214455_AT,217299_S_AT,202907_S_AT,202905_X_AT,214472_AT,218883_S_AT,202708_S_AT,236193_AT,202906_S_AT,214522_X_AT,209911_X_AT	544	145	19235	1.46311	1	0.883077	99.907
											GOTERM_BP_FAT	GO:0034621~cellular macromolecular complex subunit organization	13	2.31317	0.413212	1558254_S_AT,225712_AT,227798_AT,218156_S_AT,214040_S_AT,214472_AT,243985_AT,202708_S_AT,236193_AT,242679_AT,214455_AT,213122_AT,203315_AT,214522_X_AT,209911_X_AT	417	357	13528	1.18133	1	0.955206	99.9915
											GOTERM_CC_FAT	GO:0032993~protein-DNA complex	4	0.711744	0.480174	214455_AT,214472_AT,202708_S_AT,236193_AT,214522_X_AT,209911_X_AT	385	86	12782	1.54419	1	0.942538	99.9847
											GOTERM_BP_FAT	GO:0006325~chromatin organization	13	2.31317	0.495493	225217_S_AT,239285_AT,243259_AT,223275_AT,214861_AT,214472_AT,203358_S_AT,1554015_A_AT,202708_S_AT,236193_AT,203408_S_AT,214455_AT,210719_S_AT,213122_AT,214522_X_AT,209911_X_AT	417	378	13528	1.1157	1	0.974536	99.9994
											GOTERM_CC_FAT	GO:0000785~chromatin	7	1.24555	0.559405	214455_AT,221841_S_AT,230536_AT,214472_AT,1554015_A_AT,202708_S_AT,236193_AT,214522_X_AT,209911_X_AT	385	200	12782	1.162	1	0.961516	99.9983
											GOTERM_CC_FAT	GO:0044427~chromosomal part	10	1.77936	0.824865	221841_S_AT,230536_AT,217299_S_AT,214472_AT,1554015_A_AT,218883_S_AT,202708_S_AT,202906_S_AT,236193_AT,214455_AT,202907_S_AT,202905_X_AT,214522_X_AT,228131_AT,209911_X_AT	385	386	12782	0.860104	1	0.994445	100
											GOTERM_CC_FAT	GO:0005694~chromosome	11	1.9573	0.889824	221841_S_AT,230536_AT,217299_S_AT,214472_AT,218883_S_AT,1554015_A_AT,202708_S_AT,202906_S_AT,236193_AT,242679_AT,214455_AT,202907_S_AT,202905_X_AT,214522_X_AT,228131_AT,209911_X_AT	385	460	12782	0.793913	1	0.997888	100
											Annotation Cluster 91	Enrichment Score: 0.6010265808457728
											Category	Term	Count	%	PValue	Genes	List Total	Pop Hits	Pop Total	Fold Enrichment	Bonferroni	Benjamini	FDR
											GOTERM_BP_FAT	GO:0070482~response to oxygen levels	8	1.42349	0.144277	225985_AT,209460_AT,206295_AT,221898_AT,210512_S_AT,201242_S_AT,203685_AT,216598_S_AT,209459_S_AT,201243_S_AT	417	141	13528	1.84064	1	0.752975	93.5504
											GOTERM_BP_FAT	GO:0001666~response to hypoxia	7	1.24555	0.231021	225985_AT,209460_AT,206295_AT,210512_S_AT,201242_S_AT,203685_AT,216598_S_AT,209459_S_AT,201243_S_AT	417	134	13528	1.69469	1	0.861808	99.0163
											GOTERM_BP_FAT	GO:0009266~response to temperature stimulus	4	0.711744	0.472141	206295_AT,201798_S_AT,211864_S_AT,203685_AT,216598_S_AT	417	83	13528	1.56343	1	0.970886	99.9987
											Annotation Cluster 92	Enrichment Score: 0.5982906452377778
											Category	Term	Count	%	PValue	Genes	List Total	Pop Hits	Pop Total	Fold Enrichment	Bonferroni	Benjamini	FDR
											GOTERM_BP_FAT	GO:0006644~phospholipid metabolic process	10	1.77936	0.132131	209355_S_AT,208964_S_AT,212226_S_AT,219584_AT,51146_AT,210069_AT,212230_AT,228667_AT,213222_AT,204466_S_AT,214285_AT,208962_S_AT,219374_S_AT,208963_X_AT	417	190	13528	1.70743	1	0.735649	91.7355
											GOTERM_BP_FAT	GO:0019637~organophosphate metabolic process	10	1.77936	0.1637	209355_S_AT,208964_S_AT,212226_S_AT,219584_AT,51146_AT,210069_AT,212230_AT,228667_AT,213222_AT,204466_S_AT,214285_AT,208962_S_AT,219374_S_AT,208963_X_AT	417	200	13528	1.62206	1	0.786036	95.6936
											GOTERM_BP_FAT	GO:0008654~phospholipid biosynthetic process	6	1.06762	0.205195	210069_AT,51146_AT,208964_S_AT,228667_AT,214285_AT,208962_S_AT,219374_S_AT,208963_X_AT	417	102	13528	1.90831	1	0.835123	98.241
											GOTERM_BP_FAT	GO:0045017~glycerolipid biosynthetic process	5	0.88968	0.231741	224327_S_AT,210069_AT,51146_AT,214285_AT,226064_S_AT,219374_S_AT	417	80	13528	2.02758	1	0.861937	99.0323
											GOTERM_BP_FAT	GO:0046486~glycerolipid metabolic process	8	1.42349	0.231861	224327_S_AT,210069_AT,201432_AT,51146_AT,213222_AT,219584_AT,214285_AT,226064_S_AT,211922_S_AT,219374_S_AT	417	162	13528	1.60204	1	0.861259	99.035
											GOTERM_BP_FAT	GO:0006650~glycerophospholipid metabolic process	6	1.06762	0.29756	210069_AT,51146_AT,213222_AT,219584_AT,214285_AT,219374_S_AT	417	118	13528	1.64955	1	0.9076	99.7998
											GOTERM_BP_FAT	GO:0046474~glycerophospholipid biosynthetic process	4	0.711744	0.348364	210069_AT,51146_AT,214285_AT,219374_S_AT	417	68	13528	1.90831	1	0.931944	99.9466
											GOTERM_BP_FAT	GO:0030384~phosphoinositide metabolic process	3	0.533808	0.661635	51146_AT,213222_AT,219374_S_AT	417	73	13528	1.3332	1	0.993822	100
											Annotation Cluster 93	Enrichment Score: 0.5972473956084843
											Category	Term	Count	%	PValue	Genes	List Total	Pop Hits	Pop Total	Fold Enrichment	Bonferroni	Benjamini	FDR
											GOTERM_BP_FAT	GO:0019058~viral infectious cycle	4	0.711744	0.145278	205560_AT,1555729_A_AT,206991_S_AT,216598_S_AT	417	43	13528	3.01779	1	0.754291	93.6819
											GOTERM_BP_FAT	GO:0022415~viral reproductive process	4	0.711744	0.297553	205560_AT,1555729_A_AT,206991_S_AT,216598_S_AT	417	62	13528	2.09298	1	0.908202	99.7998
											GOTERM_BP_FAT	GO:0016032~viral reproduction	4	0.711744	0.373675	205560_AT,1555729_A_AT,206991_S_AT,216598_S_AT	417	71	13528	1.82768	1	0.94081	99.9734
											Annotation Cluster 94	Enrichment Score: 0.5928151631669955
											Category	Term	Count	%	PValue	Genes	List Total	Pop Hits	Pop Total	Fold Enrichment	Bonferroni	Benjamini	FDR
											SP_PIR_KEYWORDS	peroxidase	3	0.533808	0.156218	201432_AT,214091_S_AT,201348_AT,215813_S_AT,211922_S_AT,205128_X_AT	544	25	19235	4.24301	1	0.655366	90.9399
											GOTERM_MF_FAT	GO:0004601~peroxidase activity	3	0.533808	0.254315	201432_AT,214091_S_AT,201348_AT,215813_S_AT,211922_S_AT,205128_X_AT	396	32	12983	3.07363	1	0.971157	98.8277
											GOTERM_MF_FAT	GO:0016684~oxidoreductase activity, acting on peroxide as acceptor	3	0.533808	0.254315	201432_AT,214091_S_AT,201348_AT,215813_S_AT,211922_S_AT,205128_X_AT	396	32	12983	3.07363	1	0.971157	98.8277
											GOTERM_MF_FAT	GO:0016209~antioxidant activity	3	0.533808	0.420981	201432_AT,214091_S_AT,201348_AT,215813_S_AT,211922_S_AT,205128_X_AT	396	47	12983	2.09268	1	0.99105	99.9746
											Annotation Cluster 95	Enrichment Score: 0.572163330173785
											Category	Term	Count	%	PValue	Genes	List Total	Pop Hits	Pop Total	Fold Enrichment	Bonferroni	Benjamini	FDR
											GOTERM_BP_FAT	GO:0006022~aminoglycan metabolic process	5	0.88968	0.139358	1570165_AT,226372_AT,226368_AT,209395_AT,219326_S_AT,219634_AT,232174_AT,203284_S_AT	417	65	13528	2.49548	1	0.746413	92.8661
											GOTERM_BP_FAT	GO:0006023~aminoglycan biosynthetic process	3	0.533808	0.156594	1570165_AT,226372_AT,226368_AT,219326_S_AT,219634_AT,232174_AT	417	23	13528	4.23147	1	0.774634	95.0024
											GOTERM_BP_FAT	GO:0000271~polysaccharide biosynthetic process	4	0.711744	0.159987	1570165_AT,226372_AT,226368_AT,219326_S_AT,219634_AT,232174_AT,203284_S_AT	417	45	13528	2.88367	1	0.781255	95.3446
											GOTERM_BP_FAT	GO:0034637~cellular carbohydrate biosynthetic process	5	0.88968	0.162401	209696_AT,201968_S_AT,219326_S_AT,232174_AT,203284_S_AT	417	69	13528	2.35082	1	0.7855	95.5745
											GOTERM_BP_FAT	GO:0033692~cellular polysaccharide biosynthetic process	3	0.533808	0.189786	219326_S_AT,232174_AT,203284_S_AT	417	26	13528	3.74322	1	0.818541	97.534
											GOTERM_BP_FAT	GO:0030166~proteoglycan biosynthetic process	3	0.533808	0.189786	1570165_AT,226372_AT,226368_AT,219634_AT,232174_AT,203284_S_AT	417	26	13528	3.74322	1	0.818541	97.534
											GOTERM_BP_FAT	GO:0016051~carbohydrate biosynthetic process	6	1.06762	0.233065	1570165_AT,209696_AT,226372_AT,226368_AT,201968_S_AT,219326_S_AT,219634_AT,232174_AT,203284_S_AT	417	107	13528	1.81914	1	0.862043	99.0613
											GOTERM_BP_FAT	GO:0006790~sulfur metabolic process	6	1.06762	0.27963	1570165_AT,214091_S_AT,201348_AT,226372_AT,226368_AT,205139_S_AT,219634_AT,209681_AT,232174_AT,203284_S_AT	417	115	13528	1.69259	1	0.897152	99.6881
											GOTERM_BP_FAT	GO:0009100~glycoprotein metabolic process	9	1.60142	0.282449	1570165_AT,200862_AT,204567_S_AT,219326_S_AT,219634_AT,225842_AT,230261_AT,203284_S_AT,230836_AT,226372_AT,217999_S_AT,226368_AT,217997_AT,232174_AT,217996_AT,225612_S_AT	417	202	13528	1.4454	1	0.897945	99.7089
											GOTERM_BP_FAT	GO:0009101~glycoprotein biosynthetic process	7	1.24555	0.35867	1570165_AT,219326_S_AT,219634_AT,225842_AT,230261_AT,203284_S_AT,230836_AT,226372_AT,217999_S_AT,226368_AT,217997_AT,232174_AT,217996_AT,225612_S_AT	417	158	13528	1.43727	1	0.935312	99.9596
											GOTERM_BP_FAT	GO:0006029~proteoglycan metabolic process	3	0.533808	0.382985	1570165_AT,226372_AT,226368_AT,219634_AT,232174_AT,203284_S_AT	417	43	13528	2.26334	1	0.944756	99.9796
											GOTERM_BP_FAT	GO:0005976~polysaccharide metabolic process	5	0.88968	0.446315	1570165_AT,226372_AT,226368_AT,209395_AT,219326_S_AT,219634_AT,232174_AT,203284_S_AT	417	111	13528	1.46132	1	0.964848	99.997
											GOTERM_BP_FAT	GO:0044272~sulfur compound biosynthetic process	3	0.533808	0.457751	1570165_AT,226372_AT,226368_AT,219634_AT,232174_AT,203284_S_AT	417	50	13528	1.94647	1	0.9675	99.9979
											GOTERM_BP_FAT	GO:0044264~cellular polysaccharide metabolic process	3	0.533808	0.488166	219326_S_AT,232174_AT,203284_S_AT	417	53	13528	1.8363	1	0.972921	99.9992
											GOTERM_BP_FAT	GO:0030203~glycosaminoglycan metabolic process	3	0.533808	0.507842	1570165_AT,226372_AT,226368_AT,219634_AT,232174_AT,203284_S_AT	417	55	13528	1.76952	1	0.976765	99.9996
											Annotation Cluster 96	Enrichment Score: 0.559547891010786
											Category	Term	Count	%	PValue	Genes	List Total	Pop Hits	Pop Total	Fold Enrichment	Bonferroni	Benjamini	FDR
											GOTERM_BP_FAT	GO:0048771~tissue remodeling	6	1.06762	0.0284293	207419_S_AT,202450_S_AT,203728_AT,210512_S_AT,240555_AT,203788_S_AT	417	56	13528	3.47585	1	0.415743	39.7945
											GOTERM_BP_FAT	GO:0007423~sensory organ development	9	1.60142	0.406678	207169_X_AT,224215_S_AT,232406_AT,221841_S_AT,203728_AT,222343_AT,209099_X_AT,210512_S_AT,240555_AT,216268_S_AT,225606_AT,1555372_AT,203685_AT	417	229	13528	1.27498	1	0.952567	99.9897
											GOTERM_BP_FAT	GO:0043010~camera-type eye development	4	0.711744	0.64372	203728_AT,221841_S_AT,210512_S_AT,240555_AT	417	107	13528	1.21276	1	0.992633	100
											GOTERM_BP_FAT	GO:0001654~eye development	4	0.711744	0.776417	203728_AT,221841_S_AT,210512_S_AT,240555_AT	417	132	13528	0.983068	1	0.998591	100
											Annotation Cluster 97	Enrichment Score: 0.5553371596234679
											Category	Term	Count	%	PValue	Genes	List Total	Pop Hits	Pop Total	Fold Enrichment	Bonferroni	Benjamini	FDR
											GOTERM_BP_FAT	GO:0042060~wound healing	13	2.31317	0.015123	242218_AT,236923_X_AT,237252_AT,227798_AT,209555_S_AT,204627_S_AT,212310_AT,205613_AT,214040_S_AT,1552256_A_AT,210664_S_AT,203888_AT,206488_S_AT,203238_S_AT,203887_S_AT,210423_S_AT,217507_AT,228766_AT,201005_AT,213258_AT	417	191	13528	2.20804	1	0.318513	23.5164
											GOTERM_CC_FAT	GO:0031092~platelet alpha granule membrane	3	0.533808	0.0345355	236923_X_AT,206488_S_AT,209555_S_AT,228766_AT,204627_S_AT,201005_AT	385	10	12782	9.96	0.999981	0.516328	37.6249
											GOTERM_CC_FAT	GO:0030667~secretory granule membrane	4	0.711744	0.0552383	236923_X_AT,206488_S_AT,209555_S_AT,217507_AT,210423_S_AT,228766_AT,204627_S_AT,201005_AT	385	29	12782	4.57931	1	0.505694	53.3789
											GOTERM_CC_FAT	GO:0031091~platelet alpha granule	4	0.711744	0.236617	236923_X_AT,206488_S_AT,209555_S_AT,228766_AT,204627_S_AT,210512_S_AT,201005_AT	385	56	12782	2.37143	1	0.857223	97.3377
											GOTERM_BP_FAT	GO:0007599~hemostasis	6	1.06762	0.238765	236923_X_AT,237252_AT,206488_S_AT,209555_S_AT,203887_S_AT,228766_AT,204627_S_AT,204236_AT,201005_AT,210664_S_AT,213258_AT,203888_AT	417	108	13528	1.80229	1	0.867078	99.1767
											GOTERM_CC_FAT	GO:0012506~vesicle membrane	7	1.24555	0.301547	236923_X_AT,209555_S_AT,204627_S_AT,225842_AT,206488_S_AT,217999_S_AT,209083_AT,210423_S_AT,217507_AT,228766_AT,217997_AT,201005_AT,203315_AT,217996_AT	385	151	12782	1.53907	1	0.87744	99.1932
											GOTERM_BP_FAT	GO:0050817~coagulation	5	0.88968	0.383895	236923_X_AT,237252_AT,206488_S_AT,209555_S_AT,203887_S_AT,228766_AT,204627_S_AT,201005_AT,210664_S_AT,213258_AT,203888_AT	417	102	13528	1.59026	1	0.944851	99.9801
											GOTERM_BP_FAT	GO:0007596~blood coagulation	5	0.88968	0.383895	236923_X_AT,237252_AT,206488_S_AT,209555_S_AT,203887_S_AT,228766_AT,204627_S_AT,201005_AT,210664_S_AT,213258_AT,203888_AT	417	102	13528	1.59026	1	0.944851	99.9801
											GOTERM_CC_FAT	GO:0030659~cytoplasmic vesicle membrane	6	1.06762	0.406147	236923_X_AT,209555_S_AT,204627_S_AT,225842_AT,206488_S_AT,217999_S_AT,209083_AT,210423_S_AT,217507_AT,228766_AT,217997_AT,201005_AT,217996_AT	385	139	12782	1.43309	1	0.932287	99.9087
											GOTERM_BP_FAT	GO:0050878~regulation of body fluid levels	6	1.06762	0.437808	236923_X_AT,237252_AT,206488_S_AT,209555_S_AT,203887_S_AT,228766_AT,204627_S_AT,204236_AT,201005_AT,210664_S_AT,213258_AT,203888_AT	417	141	13528	1.38048	1	0.962544	99.996
											GOTERM_CC_FAT	GO:0030141~secretory granule	7	1.24555	0.45672	236923_X_AT,205560_AT,206488_S_AT,209555_S_AT,217507_AT,210423_S_AT,228766_AT,208368_S_AT,204627_S_AT,210512_S_AT,201005_AT,214727_AT	385	180	12782	1.29111	1	0.945516	99.9724
											GOTERM_CC_FAT	GO:0044433~cytoplasmic vesicle part	7	1.24555	0.493515	236923_X_AT,209555_S_AT,204627_S_AT,225842_AT,206488_S_AT,217999_S_AT,209083_AT,210423_S_AT,217507_AT,228766_AT,217997_AT,210512_S_AT,201005_AT,217996_AT	385	187	12782	1.24278	1	0.946544	99.9892
											GOTERM_CC_FAT	GO:0031982~vesicle	18	3.20285	0.798034	243876_AT,202877_S_AT,212329_AT,209555_S_AT,202878_S_AT,211864_S_AT,206488_S_AT,201798_S_AT,217999_S_AT,208368_S_AT,201850_AT,217997_AT,210512_S_AT,230086_AT,203315_AT,217996_AT,236923_X_AT,205560_AT,224215_S_AT,204627_S_AT,205613_AT,225842_AT,209083_AT,217507_AT,210423_S_AT,209198_S_AT,228766_AT,201005_AT,214727_AT	385	670	12782	0.89194	1	0.993323	100
											GOTERM_CC_FAT	GO:0031988~membrane-bounded vesicle	15	2.66904	0.813281	243876_AT,202877_S_AT,209555_S_AT,202878_S_AT,206488_S_AT,217999_S_AT,208368_S_AT,201850_AT,217997_AT,210512_S_AT,230086_AT,203315_AT,217996_AT,236923_X_AT,205560_AT,204627_S_AT,205613_AT,225842_AT,209083_AT,217507_AT,210423_S_AT,228766_AT,209198_S_AT,201005_AT,214727_AT	385	568	12782	0.876761	1	0.994205	100
											GOTERM_CC_FAT	GO:0031410~cytoplasmic vesicle	17	3.02491	0.814027	243876_AT,202877_S_AT,212329_AT,209555_S_AT,202878_S_AT,211864_S_AT,206488_S_AT,201798_S_AT,217999_S_AT,208368_S_AT,201850_AT,217997_AT,210512_S_AT,230086_AT,217996_AT,236923_X_AT,205560_AT,224215_S_AT,204627_S_AT,205613_AT,225842_AT,209083_AT,217507_AT,210423_S_AT,209198_S_AT,228766_AT,201005_AT,214727_AT	385	642	12782	0.879128	1	0.993979	100
											GOTERM_CC_FAT	GO:0016023~cytoplasmic membrane-bounded vesicle	14	2.4911	0.84888	205560_AT,236923_X_AT,243876_AT,202877_S_AT,209555_S_AT,202878_S_AT,204627_S_AT,205613_AT,225842_AT,206488_S_AT,217999_S_AT,209083_AT,210423_S_AT,217507_AT,209198_S_AT,228766_AT,208368_S_AT,217997_AT,201850_AT,210512_S_AT,201005_AT,230086_AT,214727_AT,217996_AT	385	550	12782	0.845091	1	0.99602	100
											Annotation Cluster 98	Enrichment Score: 0.5491569231617349
											Category	Term	Count	%	PValue	Genes	List Total	Pop Hits	Pop Total	Fold Enrichment	Bonferroni	Benjamini	FDR
											GOTERM_BP_FAT	GO:0035295~tube development	11	1.9573	0.14016	205560_AT,224838_AT,224837_AT,218469_AT,201790_S_AT,38671_AT,222343_AT,211597_S_AT,221898_AT,238516_AT,210512_S_AT,225606_AT,1555372_AT,203685_AT	417	220	13528	1.62206	1	0.747267	92.9822
											GOTERM_BP_FAT	GO:0048754~branching morphogenesis of a tube	4	0.711744	0.322955	38671_AT,210512_S_AT,203685_AT,218469_AT	417	65	13528	1.99638	1	0.919964	99.8953
											GOTERM_BP_FAT	GO:0035239~tube morphogenesis	6	1.06762	0.352259	38671_AT,222343_AT,221898_AT,210512_S_AT,203685_AT,1555372_AT,225606_AT,218469_AT	417	127	13528	1.53266	1	0.933075	99.9519
											GOTERM_BP_FAT	GO:0001763~morphogenesis of a branching structure	4	0.711744	0.39879	38671_AT,210512_S_AT,203685_AT,218469_AT	417	74	13528	1.75358	1	0.950574	99.987
											Annotation Cluster 99	Enrichment Score: 0.5116348295901078
											Category	Term	Count	%	PValue	Genes	List Total	Pop Hits	Pop Total	Fold Enrichment	Bonferroni	Benjamini	FDR
											UP_SEQ_FEATURE	zinc finger region:B box-type	4	0.711744	0.204446	203148_S_AT,219405_AT,203147_S_AT,202341_S_AT,217759_AT	543	55	19113	2.55992	1	0.999773	97.9794
											INTERPRO	IPR000315:Zinc finger, B-box	4	0.711744	0.361608	203148_S_AT,219405_AT,203147_S_AT,202341_S_AT,217759_AT	496	72	16659	1.86593	1	0.999379	99.9089
											SMART	SM00336:BBOX	4	0.711744	0.39471	203148_S_AT,219405_AT,203147_S_AT,202341_S_AT,217759_AT	286	72	9079	1.7636	1	0.989785	99.8241
											Annotation Cluster 100	Enrichment Score: 0.5094810628960308
											Category	Term	Count	%	PValue	Genes	List Total	Pop Hits	Pop Total	Fold Enrichment	Bonferroni	Benjamini	FDR
											GOTERM_BP_FAT	GO:0002683~negative regulation of immune system process	6	1.06762	0.112159	209647_S_AT,225626_AT,214181_X_AT,1568964_X_AT,206341_AT,225622_AT,218469_AT	417	83	13528	2.34515	1	0.694333	87.6674
											GOTERM_BP_FAT	GO:0032101~regulation of response to external stimulus	8	1.42349	0.218349	224341_X_AT,211597_S_AT,203980_AT,221898_AT,1568964_X_AT,210512_S_AT,206341_AT,218469_AT	417	159	13528	1.63226	1	0.849077	98.6885
											GOTERM_BP_FAT	GO:0032102~negative regulation of response to external stimulus	3	0.533808	0.457751	1568964_X_AT,206341_AT,218469_AT	417	50	13528	1.94647	1	0.9675	99.9979
											GOTERM_BP_FAT	GO:0048585~negative regulation of response to stimulus	3	0.533808	0.817448	1568964_X_AT,206341_AT,218469_AT	417	100	13528	0.973237	1	0.999268	100
											Annotation Cluster 101	Enrichment Score: 0.5039967122546092
											Category	Term	Count	%	PValue	Genes	List Total	Pop Hits	Pop Total	Fold Enrichment	Bonferroni	Benjamini	FDR
											GOTERM_BP_FAT	GO:0007369~gastrulation	5	0.88968	0.168367	227798_AT,212230_AT,209355_S_AT,221841_S_AT,212226_S_AT,238516_AT,232174_AT	417	70	13528	2.31723	1	0.79269	96.0974
											GOTERM_BP_FAT	GO:0007498~mesoderm development	5	0.88968	0.192964	227798_AT,221841_S_AT,210512_S_AT,238516_AT,232174_AT	417	74	13528	2.19198	1	0.821193	97.6988
											GOTERM_BP_FAT	GO:0001707~mesoderm formation	3	0.533808	0.304174	227798_AT,221841_S_AT,238516_AT	417	36	13528	2.70344	1	0.910373	99.8305
											GOTERM_BP_FAT	GO:0048332~mesoderm morphogenesis	3	0.533808	0.326982	227798_AT,221841_S_AT,238516_AT	417	38	13528	2.56115	1	0.921423	99.9057
											GOTERM_BP_FAT	GO:0001704~formation of primary germ layer	3	0.533808	0.349587	227798_AT,221841_S_AT,238516_AT	417	40	13528	2.43309	1	0.932274	99.9483
											GOTERM_BP_FAT	GO:0048598~embryonic morphogenesis	8	1.42349	0.837691	1570165_AT,227798_AT,209355_S_AT,221841_S_AT,212226_S_AT,219634_AT,218469_AT,229265_AT,212230_AT,226372_AT,226368_AT,238516_AT,232174_AT	417	307	13528	0.845375	1	0.999473	100
											Annotation Cluster 102	Enrichment Score: 0.5026497982944969
											Category	Term	Count	%	PValue	Genes	List Total	Pop Hits	Pop Total	Fold Enrichment	Bonferroni	Benjamini	FDR
											SP_PIR_KEYWORDS	dioxygenase	4	0.711744	0.285717	239285_AT,214861_AT,1555416_A_AT,203335_AT,215813_S_AT,205128_X_AT	544	66	19235	2.14294	1	0.809804	99.1406
											GOTERM_MF_FAT	GO:0016702~oxidoreductase activity, acting on single donors with incorporation of molecular oxygen, incorporation of two atoms of oxygen	4	0.711744	0.325488	239285_AT,214861_AT,1555416_A_AT,203335_AT,215813_S_AT,205128_X_AT	396	66	12983	1.98699	1	0.979973	99.7436
											GOTERM_MF_FAT	GO:0016701~oxidoreductase activity, acting on single donors with incorporation of molecular oxygen	4	0.711744	0.333871	239285_AT,214861_AT,1555416_A_AT,203335_AT,215813_S_AT,205128_X_AT	396	67	12983	1.95733	1	0.980303	99.7878
											Annotation Cluster 103	Enrichment Score: 0.49857774368424257
											Category	Term	Count	%	PValue	Genes	List Total	Pop Hits	Pop Total	Fold Enrichment	Bonferroni	Benjamini	FDR
											GOTERM_MF_FAT	GO:0042803~protein homodimerization activity	14	2.4911	0.216034	224838_AT,201432_AT,1552553_A_AT,204567_S_AT,243985_AT,209459_S_AT,210557_X_AT,224837_AT,203104_AT,209460_AT,202953_AT,209083_AT,210423_S_AT,217507_AT,210512_S_AT,232174_AT,203685_AT,211922_S_AT	396	334	12983	1.37424	1	0.954759	97.4971
											GOTERM_MF_FAT	GO:0042802~identical protein binding	23	4.09253	0.306401	224838_AT,243876_AT,201432_AT,227798_AT,204567_S_AT,210557_X_AT,242679_AT,210512_S_AT,230086_AT,209696_AT,204627_S_AT,1552553_A_AT,218259_AT,243985_AT,209459_S_AT,224837_AT,203104_AT,209460_AT,202953_AT,209083_AT,203728_AT,217507_AT,210423_S_AT,204466_S_AT,232174_AT,202039_AT,203685_AT,211922_S_AT	396	640	12983	1.17822	1	0.978596	99.6087
											GOTERM_MF_FAT	GO:0046983~protein dimerization activity	18	3.20285	0.482451	224838_AT,201432_AT,205786_S_AT,1552553_A_AT,204567_S_AT,243985_AT,209459_S_AT,210557_X_AT,224837_AT,203104_AT,209460_AT,202953_AT,220358_AT,209083_AT,203728_AT,203973_S_AT,210423_S_AT,217507_AT,210512_S_AT,232174_AT,203685_AT,211922_S_AT	396	542	12983	1.08881	1	0.995037	99.9954
											Annotation Cluster 104	Enrichment Score: 0.48726557429531536
											Category	Term	Count	%	PValue	Genes	List Total	Pop Hits	Pop Total	Fold Enrichment	Bonferroni	Benjamini	FDR
											GOTERM_MF_FAT	GO:0005085~guanyl-nucleotide exchange factor activity	9	1.60142	0.0927222	242679_AT,242388_X_AT,227948_AT,204032_AT,1554999_AT,203355_S_AT,219183_S_AT,225564_AT,204759_AT,203354_S_AT	396	152	12983	1.94124	1	0.882086	77.1069
											GOTERM_BP_FAT	GO:0035023~regulation of Rho protein signal transduction	5	0.88968	0.362853	242679_AT,225618_AT,227948_AT,204036_AT,204037_AT,225564_AT,204038_S_AT	417	99	13528	1.63845	1	0.936996	99.964
											GOTERM_MF_FAT	GO:0005088~Ras guanyl-nucleotide exchange factor activity	4	0.711744	0.50394	242679_AT,227948_AT,225564_AT,204759_AT	396	88	12983	1.49024	1	0.995769	99.9976
											GOTERM_MF_FAT	GO:0005089~Rho guanyl-nucleotide exchange factor activity	3	0.533808	0.6632	242679_AT,227948_AT,225564_AT	396	74	12983	1.32914	1	0.998952	100
											Annotation Cluster 105	Enrichment Score: 0.48673848066549835
											Category	Term	Count	%	PValue	Genes	List Total	Pop Hits	Pop Total	Fold Enrichment	Bonferroni	Benjamini	FDR
											GOTERM_BP_FAT	GO:0043388~positive regulation of DNA binding	5	0.88968	0.168367	229265_AT,209544_AT,201432_AT,209545_S_AT,224341_X_AT,243985_AT,211922_S_AT	417	70	13528	2.31723	1	0.79269	96.0974
											GOTERM_BP_FAT	GO:0051099~positive regulation of binding	5	0.88968	0.218596	229265_AT,209544_AT,201432_AT,209545_S_AT,224341_X_AT,243985_AT,211922_S_AT	417	78	13528	2.07957	1	0.848546	98.6958
											GOTERM_BP_FAT	GO:0051091~positive regulation of transcription factor activity	4	0.711744	0.280681	209544_AT,201432_AT,209545_S_AT,224341_X_AT,243985_AT,211922_S_AT	417	60	13528	2.16275	1	0.897527	99.696
											GOTERM_BP_FAT	GO:0051098~regulation of binding	7	1.24555	0.331263	229265_AT,209544_AT,201432_AT,203728_AT,209545_S_AT,224341_X_AT,243985_AT,203685_AT,211922_S_AT	417	153	13528	1.48424	1	0.923036	99.9157
											GOTERM_BP_FAT	GO:0051092~positive regulation of NF-kappaB transcription factor activity	3	0.533808	0.360794	209544_AT,201432_AT,209545_S_AT,224341_X_AT,211922_S_AT	417	41	13528	2.37375	1	0.93618	99.9619
											GOTERM_BP_FAT	GO:0051101~regulation of DNA binding	5	0.88968	0.513192	229265_AT,209544_AT,201432_AT,209545_S_AT,224341_X_AT,243985_AT,211922_S_AT	417	121	13528	1.34055	1	0.977525	99.9997
											GOTERM_BP_FAT	GO:0051090~regulation of transcription factor activity	4	0.711744	0.618027	209544_AT,201432_AT,209545_S_AT,224341_X_AT,243985_AT,211922_S_AT	417	103	13528	1.25985	1	0.990545	100
											Annotation Cluster 106	Enrichment Score: 0.4809669620625977
											Category	Term	Count	%	PValue	Genes	List Total	Pop Hits	Pop Total	Fold Enrichment	Bonferroni	Benjamini	FDR
											GOTERM_BP_FAT	GO:0007178~transmembrane receptor protein serine/threonine kinase signaling pathway	6	1.06762	0.210678	229265_AT,227798_AT,221577_X_AT,238516_AT,216598_S_AT,204682_AT	417	103	13528	1.88978	1	0.84198	98.4427
											GOTERM_BP_FAT	GO:0007179~transforming growth factor beta receptor signaling pathway	4	0.711744	0.280681	227798_AT,221577_X_AT,216598_S_AT,204682_AT	417	60	13528	2.16275	1	0.897527	99.696
											GOTERM_BP_FAT	GO:0007167~enzyme linked receptor protein signaling pathway	11	1.9573	0.609911	229265_AT,203104_AT,207169_X_AT,209647_S_AT,227798_AT,221577_X_AT,210512_S_AT,238516_AT,203315_AT,216598_S_AT,204682_AT	417	342	13528	1.04343	1	0.990091	100
											Annotation Cluster 107	Enrichment Score: 0.480021203968581
											Category	Term	Count	%	PValue	Genes	List Total	Pop Hits	Pop Total	Fold Enrichment	Bonferroni	Benjamini	FDR
											GOTERM_CC_FAT	GO:0012505~endomembrane system	28	4.98221	0.251269	200831_S_AT,227798_AT,209555_S_AT,212310_AT,211864_S_AT,219326_S_AT,201790_S_AT,51146_AT,230836_AT,206488_S_AT,201798_S_AT,217999_S_AT,217997_AT,207181_S_AT,201462_AT,203315_AT,217996_AT,236923_X_AT,209355_S_AT,200862_AT,223385_AT,204627_S_AT,212226_S_AT,225842_AT,230261_AT,207419_S_AT,212230_AT,209083_AT,202155_S_AT,217507_AT,210423_S_AT,228766_AT,200832_S_AT,228762_AT,201005_AT,232174_AT,215813…	385	782	12782	1.18875	1	0.863779	97.9478
											GOTERM_CC_FAT	GO:0005789~endoplasmic reticulum membrane	11	1.9573	0.290718	209355_S_AT,200862_AT,223385_AT,212310_AT,212226_S_AT,51146_AT,201790_S_AT,212230_AT,207181_S_AT,232174_AT,203685_AT,219374_S_AT,203279_AT	385	269	12782	1.35762	1	0.886184	99.008
											GOTERM_CC_FAT	GO:0042175~nuclear envelope-endoplasmic reticulum network	11	1.9573	0.348895	209355_S_AT,200862_AT,223385_AT,212310_AT,212226_S_AT,51146_AT,201790_S_AT,212230_AT,207181_S_AT,232174_AT,203685_AT,219374_S_AT,203279_AT	385	284	12782	1.28592	1	0.907012	99.6857
											GOTERM_CC_FAT	GO:0044432~endoplasmic reticulum part	12	2.13523	0.471638	209355_S_AT,200862_AT,223385_AT,212310_AT,212226_S_AT,51146_AT,201790_S_AT,212230_AT,201063_AT,207181_S_AT,232174_AT,203685_AT,219374_S_AT,203279_AT	385	347	12782	1.14813	1	0.943089	99.981
											Annotation Cluster 108	Enrichment Score: 0.47163789044847704
											Category	Term	Count	%	PValue	Genes	List Total	Pop Hits	Pop Total	Fold Enrichment	Bonferroni	Benjamini	FDR
											UP_SEQ_FEATURE	repeat:TPR 3	8	1.42349	0.0980844	242679_AT,208694_AT,232000_AT,226600_AT,228469_AT,208722_S_AT,203595_S_AT,242931_AT	543	138	19113	2.04052	1	0.995324	82.8146
											UP_SEQ_FEATURE	repeat:TPR 2	8	1.42349	0.138312	242679_AT,208694_AT,232000_AT,226600_AT,228469_AT,208722_S_AT,203595_S_AT,242931_AT	543	151	19113	1.86484	1	0.997949	92.1092
											UP_SEQ_FEATURE	repeat:TPR 1	8	1.42349	0.138312	242679_AT,208694_AT,232000_AT,226600_AT,228469_AT,208722_S_AT,203595_S_AT,242931_AT	543	151	19113	1.86484	1	0.997949	92.1092
											SP_PIR_KEYWORDS	tpr repeat	8	1.42349	0.167527	242679_AT,208694_AT,232000_AT,226600_AT,228469_AT,208722_S_AT,203595_S_AT,242931_AT	544	160	19235	1.76792	1	0.663021	92.5133
											INTERPRO	IPR011990:Tetratricopeptide-like helical	8	1.42349	0.187038	225545_AT,212314_AT,225546_AT,232000_AT,226600_AT,228469_AT,208722_S_AT,203595_S_AT,242931_AT	496	157	16659	1.71142	1	0.989649	96.0444
											UP_SEQ_FEATURE	repeat:TPR 4	5	0.88968	0.296137	242679_AT,226600_AT,208722_S_AT,203595_S_AT,242931_AT	543	97	19113	1.81438	1	0.999965	99.7498
											UP_SEQ_FEATURE	repeat:TPR 8	3	0.533808	0.396642	242679_AT,226600_AT,203595_S_AT	543	48	19113	2.19993	1	0.999994	99.9819
											UP_SEQ_FEATURE	repeat:TPR 7	3	0.533808	0.501713	242679_AT,226600_AT,203595_S_AT	543	59	19113	1.78977	1	0.999999	99.9993
											INTERPRO	IPR001440:Tetratricopeptide TPR-1	4	0.711744	0.574332	226600_AT,228469_AT,203595_S_AT,242931_AT	496	100	16659	1.34347	1	0.999978	99.9998
											UP_SEQ_FEATURE	repeat:TPR 6	3	0.533808	0.578446	242679_AT,226600_AT,203595_S_AT	543	68	19113	1.55289	1	1	100
											UP_SEQ_FEATURE	repeat:TPR 5	3	0.533808	0.639087	242679_AT,226600_AT,203595_S_AT	543	76	19113	1.38943	1	1	100
											INTERPRO	IPR019734:Tetratricopeptide repeat	4	0.711744	0.679907	226600_AT,228469_AT,203595_S_AT,242931_AT	496	117	16659	1.14826	1	0.999998	100
											INTERPRO	IPR013026:Tetratricopeptide region	4	0.711744	0.701719	226600_AT,228469_AT,203595_S_AT,242931_AT	496	121	16659	1.1103	1	0.999999	100
											SMART	SM00028:TPR	4	0.711744	0.710875	226600_AT,228469_AT,203595_S_AT,242931_AT	286	116	9079	1.09465	1	0.999531	100
											Annotation Cluster 109	Enrichment Score: 0.4661341594201909
											Category	Term	Count	%	PValue	Genes	List Total	Pop Hits	Pop Total	Fold Enrichment	Bonferroni	Benjamini	FDR
											UP_SEQ_FEATURE	repeat:WD 13	3	0.533808	0.0910991	242679_AT,225712_AT,230178_S_AT	543	18	19113	5.86648	1	0.993941	80.3971
											UP_SEQ_FEATURE	repeat:WD 12	3	0.533808	0.127885	242679_AT,225712_AT,230178_S_AT	543	22	19113	4.79985	1	0.997747	90.3122
											UP_SEQ_FEATURE	repeat:WD 9	4	0.711744	0.128369	224721_AT,242679_AT,225712_AT,230178_S_AT	543	44	19113	3.1999	1	0.997466	90.4034
											UP_SEQ_FEATURE	repeat:WD 11	3	0.533808	0.208681	242679_AT,225712_AT,230178_S_AT	543	30	19113	3.51989	1	0.999742	98.1552
											UP_SEQ_FEATURE	repeat:WD 10	3	0.533808	0.219162	242679_AT,225712_AT,230178_S_AT	543	31	19113	3.40634	1	0.999779	98.5305
											UP_SEQ_FEATURE	repeat:WD 8	4	0.711744	0.241861	224721_AT,242679_AT,225712_AT,230178_S_AT	543	60	19113	2.34659	1	0.999887	99.1116
											UP_SEQ_FEATURE	repeat:WD 7	7	1.24555	0.253357	224721_AT,242679_AT,225712_AT,222799_AT,219193_AT,212329_AT,230178_S_AT	543	150	19113	1.64262	1	0.999905	99.3155
											INTERPRO	IPR015943:WD40/YVTN repeat-like	12	2.13523	0.282693	224721_AT,38671_AT,225712_AT,222799_AT,219193_AT,212329_AT,1554429_A_AT,209083_AT,202155_S_AT,224182_X_AT,230178_S_AT,203788_S_AT	496	300	16659	1.34347	1	0.997249	99.4387
											UP_SEQ_FEATURE	repeat:WD 5	9	1.60142	0.340234	224721_AT,242679_AT,225712_AT,222799_AT,219193_AT,212329_AT,1554429_A_AT,209083_AT,230178_S_AT	543	233	19113	1.35961	1	0.999977	99.917
											UP_SEQ_FEATURE	repeat:WD 4	9	1.60142	0.41887	224721_AT,242679_AT,225712_AT,222799_AT,219193_AT,212329_AT,1554429_A_AT,209083_AT,230178_S_AT	543	251	19113	1.26211	1	0.999994	99.9905
											UP_SEQ_FEATURE	repeat:WD 6	7	1.24555	0.46304	224721_AT,242679_AT,225712_AT,222799_AT,219193_AT,212329_AT,230178_S_AT	543	192	19113	1.28329	1	0.999997	99.9975
											UP_SEQ_FEATURE	repeat:WD 3	9	1.60142	0.480325	224721_AT,242679_AT,225712_AT,222799_AT,219193_AT,212329_AT,1554429_A_AT,209083_AT,230178_S_AT	543	265	19113	1.19543	1	0.999998	99.9986
											UP_SEQ_FEATURE	repeat:WD 2	9	1.60142	0.511847	224721_AT,242679_AT,225712_AT,222799_AT,219193_AT,212329_AT,1554429_A_AT,209083_AT,230178_S_AT	543	274	19113	1.15617	1	0.999998	99.9995
											UP_SEQ_FEATURE	repeat:WD 1	9	1.60142	0.511847	224721_AT,242679_AT,225712_AT,222799_AT,219193_AT,212329_AT,1554429_A_AT,209083_AT,230178_S_AT	543	274	19113	1.15617	1	0.999998	99.9995
											INTERPRO	IPR019782:WD40 repeat 2	8	1.42349	0.511854	224721_AT,225712_AT,222799_AT,219193_AT,212329_AT,1554429_A_AT,209083_AT,230178_S_AT	496	226	16659	1.18891	1	0.999938	99.9986
											SP_PIR_KEYWORDS	wd repeat	9	1.60142	0.519583	224721_AT,242679_AT,225712_AT,222799_AT,219193_AT,212329_AT,1554429_A_AT,209083_AT,230178_S_AT	544	276	19235	1.15299	1	0.937614	99.9968
											INTERPRO	IPR001680:WD40 repeat	9	1.60142	0.540791	224721_AT,225712_AT,222799_AT,219193_AT,212329_AT,1554429_A_AT,209083_AT,202155_S_AT,230178_S_AT	496	266	16659	1.13639	1	0.999963	99.9995
											INTERPRO	IPR017986:WD40 repeat, region	8	1.42349	0.564451	224721_AT,225712_AT,222799_AT,219193_AT,212329_AT,1554429_A_AT,209083_AT,230178_S_AT	496	238	16659	1.12896	1	0.999975	99.9998
											INTERPRO	IPR019781:WD40 repeat, subgroup	8	1.42349	0.582153	224721_AT,225712_AT,222799_AT,219193_AT,212329_AT,1554429_A_AT,209083_AT,230178_S_AT	496	242	16659	1.1103	1	0.99998	99.9999
											INTERPRO	IPR019775:WD40 repeat, conserved site	9	1.60142	0.582649	224721_AT,242679_AT,225712_AT,222799_AT,219193_AT,212329_AT,1554429_A_AT,209083_AT,230178_S_AT	496	277	16659	1.09126	1	0.999977	99.9999
											SMART	SM00320:WD40	9	1.60142	0.600257	224721_AT,225712_AT,222799_AT,219193_AT,212329_AT,1554429_A_AT,209083_AT,202155_S_AT,230178_S_AT	286	266	9079	1.07407	1	0.997564	99.9991
											Annotation Cluster 110	Enrichment Score: 0.4554007984766884
											Category	Term	Count	%	PValue	Genes	List Total	Pop Hits	Pop Total	Fold Enrichment	Bonferroni	Benjamini	FDR
											GOTERM_CC_FAT	GO:0009295~nucleoid	3	0.533808	0.238529	218605_AT,201007_AT,200710_AT	385	31	12782	3.2129	1	0.85338	97.4259
											GOTERM_CC_FAT	GO:0042645~mitochondrial nucleoid	3	0.533808	0.238529	218605_AT,201007_AT,200710_AT	385	31	12782	3.2129	1	0.85338	97.4259
											SP_PIR_KEYWORDS	transit peptide	17	3.02491	0.269211	201675_AT,226702_AT,203159_AT,242702_AT,218869_AT,202003_S_AT,224948_AT,203335_AT,235384_AT,205521_AT,203158_S_AT,209459_S_AT,209460_AT,218605_AT,200789_AT,201007_AT,225207_AT,200710_AT,205530_AT	544	476	19235	1.2628	1	0.802063	98.813
											UP_SEQ_FEATURE	transit peptide:Mitochondrion	15	2.66904	0.454203	201675_AT,226702_AT,203159_AT,242702_AT,218869_AT,224948_AT,235384_AT,205521_AT,203158_S_AT,209459_S_AT,218605_AT,209460_AT,200789_AT,201007_AT,225207_AT,200710_AT,205530_AT	543	467	19113	1.13059	1	0.999997	99.9967
											GOTERM_CC_FAT	GO:0031980~mitochondrial lumen	8	1.42349	0.515923	218605_AT,209460_AT,234987_AT,201007_AT,203159_AT,225207_AT,200710_AT,224948_AT,203158_S_AT,209459_S_AT	385	227	12782	1.17004	1	0.948146	99.9941
											GOTERM_CC_FAT	GO:0005759~mitochondrial matrix	8	1.42349	0.515923	218605_AT,209460_AT,234987_AT,201007_AT,203159_AT,225207_AT,200710_AT,224948_AT,203158_S_AT,209459_S_AT	385	227	12782	1.17004	1	0.948146	99.9941
											Annotation Cluster 111	Enrichment Score: 0.44590837375431314
											Category	Term	Count	%	PValue	Genes	List Total	Pop Hits	Pop Total	Fold Enrichment	Bonferroni	Benjamini	FDR
											GOTERM_BP_FAT	GO:0045664~regulation of neuron differentiation	7	1.24555	0.226019	203238_S_AT,227798_AT,224215_S_AT,213437_AT,203167_AT,217299_S_AT,202907_S_AT,227802_AT,202905_X_AT,213939_S_AT,203685_AT,202906_S_AT	417	133	13528	1.70743	1	0.856619	98.8974
											GOTERM_BP_FAT	GO:0045665~negative regulation of neuron differentiation	3	0.533808	0.269728	203238_S_AT,224215_S_AT,217299_S_AT,202907_S_AT,202905_X_AT,202906_S_AT	417	33	13528	2.9492	1	0.891133	99.6035
											GOTERM_BP_FAT	GO:0050767~regulation of neurogenesis	7	1.24555	0.402753	203238_S_AT,227798_AT,224215_S_AT,213437_AT,203167_AT,217299_S_AT,202907_S_AT,227802_AT,202905_X_AT,213939_S_AT,203685_AT,202906_S_AT	417	166	13528	1.368	1	0.951766	99.9885
											GOTERM_BP_FAT	GO:0060284~regulation of cell development	8	1.42349	0.442816	224215_S_AT,227798_AT,213437_AT,217299_S_AT,202906_S_AT,203238_S_AT,203167_AT,200921_S_AT,227802_AT,202907_S_AT,202905_X_AT,200920_S_AT,213939_S_AT,203685_AT	417	205	13528	1.266	1	0.96413	99.9966
											GOTERM_BP_FAT	GO:0051960~regulation of nervous system development	7	1.24555	0.542154	203238_S_AT,227798_AT,224215_S_AT,213437_AT,203167_AT,217299_S_AT,202907_S_AT,227802_AT,202905_X_AT,213939_S_AT,203685_AT,202906_S_AT	417	192	13528	1.18275	1	0.982406	99.9999
											Annotation Cluster 112	Enrichment Score: 0.44077922504640354
											Category	Term	Count	%	PValue	Genes	List Total	Pop Hits	Pop Total	Fold Enrichment	Bonferroni	Benjamini	FDR
											GOTERM_BP_FAT	GO:0006739~NADP metabolic process	3	0.533808	0.0852457	221628_S_AT,204059_S_AT,212973_AT,204058_AT	417	16	13528	6.08273	1	0.631263	79.1443
											GOTERM_BP_FAT	GO:0019748~secondary metabolic process	5	0.88968	0.225143	218217_AT,221628_S_AT,204059_S_AT,212973_AT,204058_AT,203685_AT	417	79	13528	2.05324	1	0.856253	98.8752
											GOTERM_BP_FAT	GO:0046496~nicotinamide nucleotide metabolic process	3	0.533808	0.349587	221628_S_AT,204059_S_AT,212973_AT,204058_AT	417	40	13528	2.43309	1	0.932274	99.9483
											GOTERM_BP_FAT	GO:0006769~nicotinamide metabolic process	3	0.533808	0.349587	221628_S_AT,204059_S_AT,212973_AT,204058_AT	417	40	13528	2.43309	1	0.932274	99.9483
											GOTERM_BP_FAT	GO:0009820~alkaloid metabolic process	3	0.533808	0.360794	221628_S_AT,204059_S_AT,212973_AT,204058_AT	417	41	13528	2.37375	1	0.93618	99.9619
											GOTERM_BP_FAT	GO:0019362~pyridine nucleotide metabolic process	3	0.533808	0.371929	221628_S_AT,204059_S_AT,212973_AT,204058_AT	417	42	13528	2.31723	1	0.940224	99.9721
											GOTERM_BP_FAT	GO:0006733~oxidoreduction coenzyme metabolic process	3	0.533808	0.478146	221628_S_AT,204059_S_AT,212973_AT,204058_AT	417	52	13528	1.87161	1	0.971092	99.9989
											GOTERM_BP_FAT	GO:0043603~cellular amide metabolic process	3	0.533808	0.517493	221628_S_AT,204059_S_AT,212973_AT,204058_AT	417	56	13528	1.73792	1	0.978195	99.9997
											GOTERM_BP_FAT	GO:0006732~coenzyme metabolic process	5	0.88968	0.696785	214091_S_AT,201348_AT,221628_S_AT,204059_S_AT,218869_AT,212973_AT,204058_AT	417	153	13528	1.06017	1	0.995724	100
											GOTERM_BP_FAT	GO:0051186~cofactor metabolic process	6	1.06762	0.720579	214091_S_AT,201348_AT,221628_S_AT,204059_S_AT,218869_AT,203031_S_AT,212973_AT,204058_AT	417	195	13528	0.998192	1	0.996894	100
											Annotation Cluster 113	Enrichment Score: 0.42619336621679904
											Category	Term	Count	%	PValue	Genes	List Total	Pop Hits	Pop Total	Fold Enrichment	Bonferroni	Benjamini	FDR
											GOTERM_BP_FAT	GO:0048730~epidermis morphogenesis	3	0.533808	0.178608	221841_S_AT,204198_S_AT,204197_S_AT,203685_AT	417	25	13528	3.89295	1	0.80586	96.8618
											GOTERM_BP_FAT	GO:0022405~hair cycle process	3	0.533808	0.371929	242218_AT,204198_S_AT,204197_S_AT,203685_AT	417	42	13528	2.31723	1	0.940224	99.9721
											GOTERM_BP_FAT	GO:0001942~hair follicle development	3	0.533808	0.371929	242218_AT,204198_S_AT,204197_S_AT,203685_AT	417	42	13528	2.31723	1	0.940224	99.9721
											GOTERM_BP_FAT	GO:0022404~molting cycle process	3	0.533808	0.371929	242218_AT,204198_S_AT,204197_S_AT,203685_AT	417	42	13528	2.31723	1	0.940224	99.9721
											GOTERM_BP_FAT	GO:0042633~hair cycle	3	0.533808	0.382985	242218_AT,204198_S_AT,204197_S_AT,203685_AT	417	43	13528	2.26334	1	0.944756	99.9796
											GOTERM_BP_FAT	GO:0042303~molting cycle	3	0.533808	0.382985	242218_AT,204198_S_AT,204197_S_AT,203685_AT	417	43	13528	2.26334	1	0.944756	99.9796
											GOTERM_BP_FAT	GO:0008544~epidermis development	7	1.24555	0.500452	242218_AT,229011_AT,200862_AT,221841_S_AT,232406_AT,204198_S_AT,209099_X_AT,213895_AT,216268_S_AT,204197_S_AT,203685_AT	417	184	13528	1.23418	1	0.975254	99.9995
											GOTERM_BP_FAT	GO:0007398~ectoderm development	7	1.24555	0.577357	242218_AT,229011_AT,200862_AT,221841_S_AT,232406_AT,204198_S_AT,209099_X_AT,213895_AT,216268_S_AT,204197_S_AT,203685_AT	417	199	13528	1.14115	1	0.986775	100
											Annotation Cluster 114	Enrichment Score: 0.42454319973385357
											Category	Term	Count	%	PValue	Genes	List Total	Pop Hits	Pop Total	Fold Enrichment	Bonferroni	Benjamini	FDR
											GOTERM_MF_FAT	GO:0008375~acetylglucosaminyltransferase activity	4	0.711744	0.108088	228762_AT,219326_S_AT,232174_AT,225612_S_AT	396	38	12983	3.45109	1	0.900106	82.3272
											GOTERM_CC_FAT	GO:0031300~intrinsic to organelle membrane	7	1.24555	0.27552	230836_AT,228762_AT,219326_S_AT,232174_AT,203279_AT,219374_S_AT,230261_AT,205530_AT	385	146	12782	1.59178	1	0.87526	98.6812
											GOTERM_CC_FAT	GO:0031301~integral to organelle membrane	6	1.06762	0.310614	230836_AT,228762_AT,219326_S_AT,232174_AT,203279_AT,230261_AT,205530_AT	385	123	12782	1.61951	1	0.88179	99.323
											GOTERM_CC_FAT	GO:0030173~integral to Golgi membrane	3	0.533808	0.372003	230836_AT,228762_AT,219326_S_AT,230261_AT	385	43	12782	2.31628	1	0.920352	99.8065
											SP_PIR_KEYWORDS	glycosyltransferase	8	1.42349	0.399122	51146_AT,230836_AT,221485_AT,228762_AT,219326_S_AT,232174_AT,219374_S_AT,230261_AT,225612_S_AT	544	214	19235	1.32181	1	0.888336	99.9254
											GOTERM_CC_FAT	GO:0031228~intrinsic to Golgi membrane	3	0.533808	0.404156	230836_AT,228762_AT,219326_S_AT,230261_AT	385	46	12782	2.16522	1	0.934159	99.9045
											GOTERM_CC_FAT	GO:0044431~Golgi apparatus part	8	1.42349	0.78483	205560_AT,215203_AT,230836_AT,208913_AT,205613_AT,228762_AT,219326_S_AT,232174_AT,230261_AT	385	294	12782	0.903401	1	0.992627	100
											GOTERM_CC_FAT	GO:0000139~Golgi membrane	4	0.711744	0.921563	230836_AT,228762_AT,219326_S_AT,232174_AT,230261_AT	385	186	12782	0.713978	1	0.998953	100
											Annotation Cluster 115	Enrichment Score: 0.42206713040206945
											Category	Term	Count	%	PValue	Genes	List Total	Pop Hits	Pop Total	Fold Enrichment	Bonferroni	Benjamini	FDR
											GOTERM_BP_FAT	GO:0006006~glucose metabolic process	8	1.42349	0.192238	242218_AT,225985_AT,209696_AT,221628_S_AT,225207_AT,201968_S_AT,205936_S_AT,212973_AT	417	153	13528	1.69627	1	0.820913	97.6621
											KEGG_PATHWAY	hsa00030:Pentose phosphate pathway	3	0.533808	0.239415	209696_AT,201968_S_AT,212973_AT	191	25	5085	3.19476	1	0.944593	96.1629
											GOTERM_BP_FAT	GO:0019318~hexose metabolic process	9	1.60142	0.239488	242218_AT,225985_AT,209696_AT,221628_S_AT,225207_AT,201968_S_AT,205936_S_AT,212973_AT,205140_AT	417	192	13528	1.52068	1	0.866388	99.1904
											GOTERM_BP_FAT	GO:0006007~glucose catabolic process	4	0.711744	0.263901	221628_S_AT,201968_S_AT,205936_S_AT,212973_AT	417	58	13528	2.23733	1	0.885574	99.544
											GOTERM_BP_FAT	GO:0019320~hexose catabolic process	4	0.711744	0.356817	221628_S_AT,201968_S_AT,205936_S_AT,212973_AT	417	69	13528	1.88065	1	0.934603	99.9575
											KEGG_PATHWAY	hsa00051:Fructose and mannose metabolism	3	0.533808	0.364758	209696_AT,205936_S_AT,205140_AT	191	34	5085	2.34909	1	0.946054	99.551
											GOTERM_BP_FAT	GO:0046365~monosaccharide catabolic process	4	0.711744	0.373675	221628_S_AT,201968_S_AT,205936_S_AT,212973_AT	417	71	13528	1.82768	1	0.94081	99.9734
											GOTERM_BP_FAT	GO:0005996~monosaccharide metabolic process	9	1.60142	0.374036	242218_AT,225985_AT,209696_AT,221628_S_AT,225207_AT,201968_S_AT,205936_S_AT,212973_AT,205140_AT	417	222	13528	1.31519	1	0.940602	99.9737
											GOTERM_BP_FAT	GO:0016052~carbohydrate catabolic process	5	0.88968	0.432581	221628_S_AT,209395_AT,201968_S_AT,205936_S_AT,212973_AT	417	109	13528	1.48813	1	0.961404	99.9953
											GOTERM_BP_FAT	GO:0046164~alcohol catabolic process	4	0.711744	0.456161	221628_S_AT,201968_S_AT,205936_S_AT,212973_AT	417	81	13528	1.60204	1	0.967478	99.9978
											GOTERM_BP_FAT	GO:0044275~cellular carbohydrate catabolic process	4	0.711744	0.487904	221628_S_AT,201968_S_AT,205936_S_AT,212973_AT	417	85	13528	1.52665	1	0.973062	99.9992
											KEGG_PATHWAY	hsa00010:Glycolysis / Gluconeogenesis	3	0.533808	0.662882	209696_AT,201968_S_AT,205936_S_AT	191	60	5085	1.33115	1	0.983857	99.9998
											KEGG_PATHWAY	hsa04910:Insulin signaling pathway	3	0.533808	0.965156	225985_AT,209696_AT,205936_S_AT	191	135	5085	0.591623	1	0.999747	100
											Annotation Cluster 116	Enrichment Score: 0.4216340876956236
											Category	Term	Count	%	PValue	Genes	List Total	Pop Hits	Pop Total	Fold Enrichment	Bonferroni	Benjamini	FDR
											INTERPRO	IPR000357:HEAT	4	0.711744	0.223885	1557121_S_AT,212139_AT,208694_AT,218594_AT,216232_S_AT	496	55	16659	2.44267	1	0.991593	98.0813
											UP_SEQ_FEATURE	repeat:HEAT 1	3	0.533808	0.492648	1557121_S_AT,212139_AT,208694_AT,216232_S_AT	543	58	19113	1.82063	1	0.999998	99.9991
											UP_SEQ_FEATURE	repeat:HEAT 2	3	0.533808	0.492648	1557121_S_AT,212139_AT,208694_AT,216232_S_AT	543	58	19113	1.82063	1	0.999998	99.9991
											Annotation Cluster 117	Enrichment Score: 0.4101303980238647
											Category	Term	Count	%	PValue	Genes	List Total	Pop Hits	Pop Total	Fold Enrichment	Bonferroni	Benjamini	FDR
											INTERPRO	IPR018355:SPla/RYanodine receptor subgroup	4	0.711744	0.223885	203148_S_AT,219677_AT,219405_AT,203147_S_AT,226075_AT,204820_S_AT	496	55	16659	2.44267	1	0.991593	98.0813
											SMART	SM00449:SPRY	4	0.711744	0.248349	203148_S_AT,219677_AT,219405_AT,203147_S_AT,226075_AT,204820_S_AT	286	55	9079	2.30871	1	0.950092	97.2862
											UP_SEQ_FEATURE	domain:B30.2/SPRY	4	0.711744	0.412067	203148_S_AT,219677_AT,219405_AT,203147_S_AT,226075_AT,204820_S_AT	543	82	19113	1.71702	1	0.999994	99.9884
											INTERPRO	IPR006574:SPRY-associated	3	0.533808	0.419594	203148_S_AT,219405_AT,203147_S_AT,204820_S_AT	496	48	16659	2.09917	1	0.999727	99.9794
											SMART	SM00589:PRY	3	0.533808	0.447563	203148_S_AT,219405_AT,203147_S_AT,204820_S_AT	286	48	9079	1.98405	1	0.991712	99.9445
											INTERPRO	IPR003877:SPla/RYanodine receptor SPRY	4	0.711744	0.457371	203148_S_AT,219677_AT,219405_AT,203147_S_AT,226075_AT,204820_S_AT	496	84	16659	1.59937	1	0.999846	99.9928
											INTERPRO	IPR001870:B302 (SPRY)-like	4	0.711744	0.480414	203148_S_AT,219677_AT,219405_AT,203147_S_AT,226075_AT,204820_S_AT	496	87	16659	1.54422	1	0.99989	99.9963
											INTERPRO	IPR003879:Butyrophylin-like	3	0.533808	0.553774	203148_S_AT,219405_AT,203147_S_AT,204820_S_AT	496	62	16659	1.62516	1	0.999971	99.9997
											Annotation Cluster 118	Enrichment Score: 0.40068680639982696
											Category	Term	Count	%	PValue	Genes	List Total	Pop Hits	Pop Total	Fold Enrichment	Bonferroni	Benjamini	FDR
											GOTERM_BP_FAT	GO:0032845~negative regulation of homeostatic process	4	0.711744	0.02545	210512_S_AT,204415_AT,203685_AT,228131_AT	417	21	13528	6.17929	1	0.402977	36.4625
											GOTERM_BP_FAT	GO:0048608~reproductive structure development	8	1.42349	0.0938	203728_AT,222343_AT,208368_S_AT,210512_S_AT,1555416_A_AT,228762_AT,214727_AT,203685_AT,1555372_AT,225606_AT,228131_AT	417	126	13528	2.05976	1	0.653249	82.3218
											GOTERM_BP_FAT	GO:0003006~reproductive developmental process	12	2.13523	0.181959	242218_AT,208694_AT,200862_AT,210557_X_AT,203728_AT,222343_AT,208368_S_AT,210512_S_AT,1555416_A_AT,228762_AT,214727_AT,225606_AT,1555372_AT,203685_AT,228131_AT	417	262	13528	1.48586	1	0.810221	97.0796
											GOTERM_BP_FAT	GO:0045137~development of primary sexual characteristics	7	1.24555	0.196807	200862_AT,222343_AT,208368_S_AT,210512_S_AT,228762_AT,214727_AT,203685_AT,1555372_AT,225606_AT,228131_AT	417	127	13528	1.7881	1	0.824931	97.8842
											GOTERM_BP_FAT	GO:0008406~gonad development	6	1.06762	0.261928	222343_AT,208368_S_AT,210512_S_AT,228762_AT,214727_AT,203685_AT,1555372_AT,225606_AT,228131_AT	417	112	13528	1.73792	1	0.884112	99.522
											GOTERM_BP_FAT	GO:0008585~female gonad development	4	0.711744	0.314481	208368_S_AT,210512_S_AT,228762_AT,214727_AT,203685_AT	417	64	13528	2.02758	1	0.916615	99.8697
											GOTERM_BP_FAT	GO:0007548~sex differentiation	7	1.24555	0.320371	200862_AT,222343_AT,208368_S_AT,210512_S_AT,228762_AT,214727_AT,203685_AT,1555372_AT,225606_AT,228131_AT	417	151	13528	1.5039	1	0.919595	99.888
											GOTERM_BP_FAT	GO:0046546~development of primary male sexual characteristics	4	0.711744	0.322955	200862_AT,222343_AT,203685_AT,1555372_AT,225606_AT,228131_AT	417	65	13528	1.99638	1	0.919964	99.8953
											GOTERM_BP_FAT	GO:0046545~development of primary female sexual characteristics	4	0.711744	0.356817	208368_S_AT,210512_S_AT,228762_AT,214727_AT,203685_AT	417	69	13528	1.88065	1	0.934603	99.9575
											GOTERM_BP_FAT	GO:0046660~female sex differentiation	4	0.711744	0.356817	208368_S_AT,210512_S_AT,228762_AT,214727_AT,203685_AT	417	69	13528	1.88065	1	0.934603	99.9575
											GOTERM_BP_FAT	GO:0001541~ovarian follicle development	3	0.533808	0.360794	210512_S_AT,228762_AT,203685_AT	417	41	13528	2.37375	1	0.93618	99.9619
											GOTERM_BP_FAT	GO:0046661~male sex differentiation	4	0.711744	0.390446	200862_AT,222343_AT,203685_AT,1555372_AT,225606_AT,228131_AT	417	73	13528	1.7776	1	0.947892	99.9835
											GOTERM_BP_FAT	GO:0008584~male gonad development	3	0.533808	0.478146	222343_AT,203685_AT,1555372_AT,225606_AT,228131_AT	417	52	13528	1.87161	1	0.971092	99.9989
											GOTERM_BP_FAT	GO:0048511~rhythmic process	5	0.88968	0.557726	219697_AT,210512_S_AT,228762_AT,203685_AT,206115_AT	417	128	13528	1.26724	1	0.984623	99.9999
											GOTERM_BP_FAT	GO:0022602~ovulation cycle process	3	0.533808	0.572704	210512_S_AT,228762_AT,203685_AT	417	62	13528	1.56974	1	0.986393	100
											GOTERM_BP_FAT	GO:0042698~ovulation cycle	3	0.533808	0.615102	210512_S_AT,228762_AT,203685_AT	417	67	13528	1.45259	1	0.990279	100
											GOTERM_BP_FAT	GO:0048610~reproductive cellular process	5	0.88968	0.73844	208694_AT,212230_AT,209355_S_AT,208368_S_AT,212226_S_AT,214727_AT,203685_AT,228131_AT	417	162	13528	1.00127	1	0.997565	100
											GOTERM_BP_FAT	GO:0032504~multicellular organism reproduction	12	2.13523	0.888517	208694_AT,227798_AT,216236_S_AT,209355_S_AT,212226_S_AT,216598_S_AT,212230_AT,203359_S_AT,222088_S_AT,222343_AT,208368_S_AT,210512_S_AT,228762_AT,214727_AT,203685_AT,225606_AT,1555372_AT,228131_AT	417	487	13528	0.799374	1	0.999842	100
											GOTERM_BP_FAT	GO:0048609~reproductive process in a multicellular organism	12	2.13523	0.888517	208694_AT,227798_AT,216236_S_AT,209355_S_AT,212226_S_AT,216598_S_AT,212230_AT,203359_S_AT,222088_S_AT,222343_AT,208368_S_AT,210512_S_AT,228762_AT,214727_AT,203685_AT,225606_AT,1555372_AT,228131_AT	417	487	13528	0.799374	1	0.999842	100
											GOTERM_BP_FAT	GO:0007276~gamete generation	9	1.60142	0.923017	208694_AT,227798_AT,216236_S_AT,209355_S_AT,212226_S_AT,212230_AT,203359_S_AT,222088_S_AT,222343_AT,208368_S_AT,214727_AT,225606_AT,1555372_AT,203685_AT,228131_AT	417	395	13528	0.739168	1	0.999955	100
											GOTERM_BP_FAT	GO:0019953~sexual reproduction	10	1.77936	0.946158	208694_AT,227798_AT,216236_S_AT,209355_S_AT,212226_S_AT,212230_AT,203359_S_AT,222088_S_AT,222343_AT,208368_S_AT,201005_AT,214727_AT,225606_AT,1555372_AT,203685_AT,228131_AT	417	458	13528	0.708324	1	0.999986	100
											GOTERM_BP_FAT	GO:0007283~spermatogenesis	5	0.88968	0.98666	216236_S_AT,203359_S_AT,222343_AT,222088_S_AT,208368_S_AT,214727_AT,1555372_AT,225606_AT,228131_AT	417	308	13528	0.526644	1	1	100
											GOTERM_BP_FAT	GO:0048232~male gamete generation	5	0.88968	0.98666	216236_S_AT,203359_S_AT,222343_AT,222088_S_AT,208368_S_AT,214727_AT,1555372_AT,225606_AT,228131_AT	417	308	13528	0.526644	1	1	100
											Annotation Cluster 119	Enrichment Score: 0.39009143590397954
											Category	Term	Count	%	PValue	Genes	List Total	Pop Hits	Pop Total	Fold Enrichment	Bonferroni	Benjamini	FDR
											GOTERM_BP_FAT	GO:0009891~positive regulation of biosynthetic process	27	4.80427	0.171055	227798_AT,212329_AT,205686_S_AT,221841_S_AT,205579_AT,243259_AT,1568964_X_AT,202426_S_AT,204567_S_AT,1555689_AT,202656_S_AT,235122_AT,205685_AT,202657_S_AT,210895_S_AT,1554519_AT,232231_AT,206759_AT,210512_S_AT,210555_S_AT,208694_AT,225645_AT,206760_S_AT,218259_AT,243985_AT,225886_AT,225985_AT,224341_X_AT,217507_AT,210423_S_AT,224189_X_AT,202449_S_AT,240555_AT,217966_S_AT,210229_S_AT	417	695	13528	1.26031	1	0.797212	96.3135
											GOTERM_MF_FAT	GO:0016563~transcription activator activity	17	3.02491	0.185556	242218_AT,227798_AT,205686_S_AT,228145_S_AT,221841_S_AT,230536_AT,202426_S_AT,218259_AT,1555689_AT,243985_AT,202656_S_AT,235122_AT,205685_AT,202657_S_AT,210895_S_AT,203359_S_AT,232231_AT,1554519_AT,208368_S_AT,202449_S_AT,240555_AT,214727_AT,203685_AT	396	410	12983	1.35939	1	0.942826	95.5392
											GOTERM_BP_FAT	GO:0010557~positive regulation of macromolecule biosynthetic process	24	4.27046	0.283615	227798_AT,212329_AT,205686_S_AT,221841_S_AT,243259_AT,1568964_X_AT,202426_S_AT,1555689_AT,202656_S_AT,205685_AT,235122_AT,210895_S_AT,202657_S_AT,1554519_AT,232231_AT,206759_AT,210512_S_AT,210555_S_AT,208694_AT,225645_AT,206760_S_AT,218259_AT,243985_AT,225886_AT,224341_X_AT,217507_AT,210423_S_AT,202449_S_AT,224189_X_AT,240555_AT,217966_S_AT,210229_S_AT	417	654	13528	1.1905	1	0.898427	99.7171
											GOTERM_BP_FAT	GO:0010604~positive regulation of macromolecule metabolic process	30	5.33808	0.324599	231973_S_AT,227798_AT,212329_AT,205686_S_AT,221841_S_AT,243259_AT,1568964_X_AT,202426_S_AT,1555689_AT,202656_S_AT,235122_AT,205685_AT,210557_X_AT,202657_S_AT,210895_S_AT,232231_AT,1554519_AT,206759_AT,210512_S_AT,210555_S_AT,208694_AT,225645_AT,206760_S_AT,218259_AT,243985_AT,208722_S_AT,225886_AT,224341_X_AT,217507_AT,210423_S_AT,204466_S_AT,202449_S_AT,224189_X_AT,238516_AT,240555_AT,217966_S_A…	417	857	13528	1.13563	1	0.920683	99.8997
											GOTERM_BP_FAT	GO:0010628~positive regulation of gene expression	21	3.73665	0.333129	227798_AT,212329_AT,205686_S_AT,221841_S_AT,243259_AT,202426_S_AT,1555689_AT,202656_S_AT,205685_AT,235122_AT,210557_X_AT,210895_S_AT,202657_S_AT,1554519_AT,232231_AT,210512_S_AT,210555_S_AT,208694_AT,225645_AT,218259_AT,243985_AT,225886_AT,217507_AT,210423_S_AT,202449_S_AT,224189_X_AT,240555_AT,210229_S_AT	417	581	13528	1.17258	1	0.923885	99.9198
											GOTERM_BP_FAT	GO:0031328~positive regulation of cellular biosynthetic process	24	4.27046	0.364284	227798_AT,212329_AT,205686_S_AT,221841_S_AT,205579_AT,243259_AT,1568964_X_AT,202426_S_AT,1555689_AT,202656_S_AT,205685_AT,235122_AT,210895_S_AT,202657_S_AT,1554519_AT,232231_AT,210512_S_AT,210555_S_AT,208694_AT,225645_AT,218259_AT,243985_AT,225886_AT,224341_X_AT,217507_AT,210423_S_AT,202449_S_AT,224189_X_AT,240555_AT,217966_S_AT,210229_S_AT	417	685	13528	1.13663	1	0.937424	99.9654
											GOTERM_BP_FAT	GO:0045941~positive regulation of transcription	19	3.38078	0.473208	227798_AT,212329_AT,205686_S_AT,221841_S_AT,243259_AT,202426_S_AT,1555689_AT,202656_S_AT,205685_AT,235122_AT,210895_S_AT,202657_S_AT,1554519_AT,232231_AT,210512_S_AT,210555_S_AT,208694_AT,225645_AT,218259_AT,243985_AT,225886_AT,217507_AT,210423_S_AT,202449_S_AT,224189_X_AT,240555_AT	417	564	13528	1.09288	1	0.970979	99.9987
											GOTERM_BP_FAT	GO:0045944~positive regulation of transcription from RNA polymerase II promoter	13	2.31317	0.473713	208694_AT,227798_AT,212329_AT,221841_S_AT,243259_AT,202426_S_AT,218259_AT,243985_AT,232231_AT,210423_S_AT,217507_AT,202449_S_AT,210512_S_AT,240555_AT,210555_S_AT	417	371	13528	1.13676	1	0.970434	99.9988
											GOTERM_BP_FAT	GO:0051173~positive regulation of nitrogen compound metabolic process	21	3.73665	0.518702	227798_AT,212329_AT,205686_S_AT,205579_AT,221841_S_AT,243259_AT,202426_S_AT,1555689_AT,202656_S_AT,205685_AT,235122_AT,210895_S_AT,202657_S_AT,1554519_AT,232231_AT,210512_S_AT,210555_S_AT,208694_AT,225645_AT,218259_AT,243985_AT,225886_AT,217507_AT,210423_S_AT,202449_S_AT,224189_X_AT,240555_AT,210229_S_AT	417	644	13528	1.05787	1	0.978302	99.9997
											GOTERM_BP_FAT	GO:0045935~positive regulation of nucleobase, nucleoside, nucleotide and nucleic acid metabolic process	20	3.55872	0.551809	227798_AT,212329_AT,205686_S_AT,221841_S_AT,243259_AT,202426_S_AT,1555689_AT,202656_S_AT,205685_AT,235122_AT,210895_S_AT,202657_S_AT,1554519_AT,232231_AT,210512_S_AT,210555_S_AT,208694_AT,225645_AT,218259_AT,243985_AT,225886_AT,217507_AT,210423_S_AT,202449_S_AT,224189_X_AT,240555_AT,210229_S_AT	417	624	13528	1.03978	1	0.983823	99.9999
											GOTERM_BP_FAT	GO:0045893~positive regulation of transcription, DNA-dependent	15	2.66904	0.609972	208694_AT,227798_AT,212329_AT,225645_AT,221841_S_AT,243259_AT,202426_S_AT,218259_AT,243985_AT,202656_S_AT,202657_S_AT,232231_AT,210423_S_AT,217507_AT,210512_S_AT,202449_S_AT,224189_X_AT,240555_AT,210555_S_AT	417	477	13528	1.02017	1	0.990006	100
											GOTERM_MF_FAT	GO:0003702~RNA polymerase II transcription factor activity	8	1.42349	0.616236	224838_AT,227798_AT,232231_AT,221841_S_AT,202426_S_AT,202449_S_AT,240555_AT,243985_AT,218412_S_AT,224837_AT	396	244	12983	1.07493	1	0.99848	100
											GOTERM_BP_FAT	GO:0051254~positive regulation of RNA metabolic process	15	2.66904	0.622493	208694_AT,227798_AT,212329_AT,225645_AT,221841_S_AT,243259_AT,202426_S_AT,218259_AT,243985_AT,202656_S_AT,202657_S_AT,232231_AT,210423_S_AT,217507_AT,210512_S_AT,202449_S_AT,224189_X_AT,240555_AT,210555_S_AT	417	481	13528	1.01168	1	0.9909	100
											GOTERM_BP_FAT	GO:0006357~regulation of transcription from RNA polymerase II promoter	22	3.91459	0.649401	242218_AT,224838_AT,227798_AT,212329_AT,221841_S_AT,243259_AT,202426_S_AT,1554015_A_AT,230178_S_AT,204786_S_AT,229265_AT,232231_AT,211597_S_AT,44783_S_AT,210512_S_AT,210555_S_AT,208694_AT,218259_AT,243985_AT,203408_S_AT,224837_AT,230735_AT,217507_AT,210423_S_AT,202449_S_AT,240555_AT	417	727	13528	0.981716	1	0.993042	100
											Annotation Cluster 120	Enrichment Score: 0.3833729114358216
											Category	Term	Count	%	PValue	Genes	List Total	Pop Hits	Pop Total	Fold Enrichment	Bonferroni	Benjamini	FDR
											UP_SEQ_FEATURE	DNA-binding region:Basic motif	7	1.24555	0.306874	220358_AT,203973_S_AT,228170_AT,44783_S_AT,240555_AT,212945_S_AT,206877_AT	543	161	19113	1.53039	1	0.999958	99.8075
											UP_SEQ_FEATURE	domain:Helix-loop-helix motif	5	0.88968	0.405641	228170_AT,44783_S_AT,240555_AT,212945_S_AT,206877_AT	543	114	19113	1.54381	1	0.999994	99.986
											INTERPRO	IPR001092:Basic helix-loop-helix dimerisation region bHLH	5	0.88968	0.440423	228170_AT,44783_S_AT,240555_AT,212945_S_AT,206877_AT	496	114	16659	1.4731	1	0.999791	99.9883
											INTERPRO	IPR011598:Helix-loop-helix DNA-binding	4	0.711744	0.457371	228170_AT,44783_S_AT,212945_S_AT,206877_AT	496	84	16659	1.59937	1	0.999846	99.9928
											SMART	SM00353:HLH	5	0.88968	0.482942	228170_AT,44783_S_AT,240555_AT,212945_S_AT,206877_AT	286	114	9079	1.39231	1	0.991574	99.976
											Annotation Cluster 121	Enrichment Score: 0.3706492988345725
											Category	Term	Count	%	PValue	Genes	List Total	Pop Hits	Pop Total	Fold Enrichment	Bonferroni	Benjamini	FDR
											GOTERM_BP_FAT	GO:0042326~negative regulation of phosphorylation	3	0.533808	0.40484	203728_AT,243259_AT,217966_S_AT	417	45	13528	2.16275	1	0.952401	99.9892
											GOTERM_BP_FAT	GO:0045936~negative regulation of phosphate metabolic process	3	0.533808	0.436903	203728_AT,243259_AT,217966_S_AT	417	48	13528	2.02758	1	0.962487	99.9959
											GOTERM_BP_FAT	GO:0010563~negative regulation of phosphorus metabolic process	3	0.533808	0.436903	203728_AT,243259_AT,217966_S_AT	417	48	13528	2.02758	1	0.962487	99.9959
											Annotation Cluster 122	Enrichment Score: 0.35252270141740094
											Category	Term	Count	%	PValue	Genes	List Total	Pop Hits	Pop Total	Fold Enrichment	Bonferroni	Benjamini	FDR
											GOTERM_MF_FAT	GO:0017048~Rho GTPase binding	3	0.533808	0.322388	226507_AT,1552334_AT,226184_AT,209615_S_AT	396	38	12983	2.58832	1	0.980136	99.7251
											GOTERM_MF_FAT	GO:0031267~small GTPase binding	5	0.88968	0.369361	226507_AT,208913_AT,1552334_AT,227948_AT,226184_AT,209615_S_AT	396	101	12983	1.62304	1	0.986228	99.9074
											GOTERM_MF_FAT	GO:0051020~GTPase binding	5	0.88968	0.42459	226507_AT,208913_AT,1552334_AT,227948_AT,226184_AT,209615_S_AT	396	109	12983	1.50392	1	0.990526	99.9769
											GOTERM_MF_FAT	GO:0017016~Ras GTPase binding	3	0.533808	0.769323	226507_AT,1552334_AT,226184_AT,209615_S_AT	396	91	12983	1.08084	1	0.999811	100
											Annotation Cluster 123	Enrichment Score: 0.33986427871862124
											Category	Term	Count	%	PValue	Genes	List Total	Pop Hits	Pop Total	Fold Enrichment	Bonferroni	Benjamini	FDR
											GOTERM_BP_FAT	GO:0006479~protein amino acid methylation	3	0.533808	0.338314	200921_S_AT,223275_AT,200920_S_AT,203358_S_AT	417	39	13528	2.49548	1	0.926577	99.9301
											GOTERM_BP_FAT	GO:0008213~protein amino acid alkylation	3	0.533808	0.338314	200921_S_AT,223275_AT,200920_S_AT,203358_S_AT	417	39	13528	2.49548	1	0.926577	99.9301
											GOTERM_BP_FAT	GO:0043414~biopolymer methylation	4	0.711744	0.356817	218605_AT,200921_S_AT,223275_AT,200920_S_AT,203358_S_AT	417	69	13528	1.88065	1	0.934603	99.9575
											GOTERM_BP_FAT	GO:0032259~methylation	4	0.711744	0.415381	218605_AT,200921_S_AT,223275_AT,200920_S_AT,203358_S_AT	417	76	13528	1.70743	1	0.955834	99.9921
											GOTERM_BP_FAT	GO:0006730~one-carbon metabolic process	5	0.88968	0.453145	218605_AT,200921_S_AT,223275_AT,209301_AT,200920_S_AT,203358_S_AT	417	112	13528	1.44827	1	0.966713	99.9976
											GOTERM_MF_FAT	GO:0008170~N-methyltransferase activity	3	0.533808	0.482526	218605_AT,223275_AT,203358_S_AT	396	53	12983	1.85577	1	0.994745	99.9954
											SP_PIR_KEYWORDS	s-adenosyl-l-methionine	4	0.711744	0.559364	218605_AT,223275_AT,203358_S_AT,213797_AT	544	103	19235	1.37314	1	0.947607	99.9991
											SP_PIR_KEYWORDS	methyltransferase	3	0.533808	0.920662	218605_AT,223275_AT,203358_S_AT	544	146	19235	0.726544	1	0.998447	100
											Annotation Cluster 124	Enrichment Score: 0.33039310967254093
											Category	Term	Count	%	PValue	Genes	List Total	Pop Hits	Pop Total	Fold Enrichment	Bonferroni	Benjamini	FDR
											UP_SEQ_FEATURE	metal ion-binding site:Iron (heme axial ligand)	5	0.88968	0.302533	201432_AT,220187_AT,223385_AT,225987_AT,215813_S_AT,211922_S_AT,207843_X_AT,205128_X_AT	543	98	19113	1.79586	1	0.999969	99.7859
											SP_PIR_KEYWORDS	microsome	5	0.88968	0.350993	202869_AT,228607_AT,223385_AT,205552_S_AT,215813_S_AT,207843_X_AT,205128_X_AT	544	106	19235	1.66785	1	0.855804	99.7783
											SP_PIR_KEYWORDS	metalloprotein	5	0.88968	0.465352	201432_AT,223385_AT,209301_AT,215813_S_AT,211922_S_AT,207843_X_AT,205128_X_AT	544	124	19235	1.42574	1	0.92154	99.9857
											GOTERM_MF_FAT	GO:0020037~heme binding	5	0.88968	0.504802	201432_AT,208964_S_AT,223385_AT,215813_S_AT,208962_S_AT,211922_S_AT,207843_X_AT,205128_X_AT,208963_X_AT	396	121	12983	1.35477	1	0.995575	99.9976
											SP_PIR_KEYWORDS	chromoprotein	3	0.533808	0.525824	201432_AT,215813_S_AT,211922_S_AT,207843_X_AT,205128_X_AT	544	62	19235	1.71089	1	0.939175	99.9974
											GOTERM_MF_FAT	GO:0046906~tetrapyrrole binding	5	0.88968	0.55544	201432_AT,208964_S_AT,223385_AT,215813_S_AT,208962_S_AT,211922_S_AT,207843_X_AT,205128_X_AT,208963_X_AT	396	129	12983	1.27075	1	0.997198	99.9995
											SP_PIR_KEYWORDS	heme	4	0.711744	0.668033	201432_AT,223385_AT,215813_S_AT,211922_S_AT,207843_X_AT,205128_X_AT	544	121	19235	1.16887	1	0.970041	100
											Annotation Cluster 125	Enrichment Score: 0.3266455009171092
											Category	Term	Count	%	PValue	Genes	List Total	Pop Hits	Pop Total	Fold Enrichment	Bonferroni	Benjamini	FDR
											GOTERM_BP_FAT	GO:0014031~mesenchymal cell development	3	0.533808	0.468006	232701_AT,229225_AT,222877_AT,203685_AT,203788_S_AT	417	51	13528	1.90831	1	0.970081	99.9985
											GOTERM_BP_FAT	GO:0048762~mesenchymal cell differentiation	3	0.533808	0.468006	232701_AT,229225_AT,222877_AT,203685_AT,203788_S_AT	417	51	13528	1.90831	1	0.970081	99.9985
											GOTERM_BP_FAT	GO:0060485~mesenchyme development	3	0.533808	0.478146	232701_AT,229225_AT,222877_AT,203685_AT,203788_S_AT	417	52	13528	1.87161	1	0.971092	99.9989
											Annotation Cluster 126	Enrichment Score: 0.32268037891526496
											Category	Term	Count	%	PValue	Genes	List Total	Pop Hits	Pop Total	Fold Enrichment	Bonferroni	Benjamini	FDR
											GOTERM_MF_FAT	GO:0050662~coenzyme binding	8	1.42349	0.313224	201432_AT,220187_AT,200862_AT,201007_AT,221628_S_AT,204059_S_AT,200710_AT,225987_AT,204058_AT,211922_S_AT,205530_AT	396	181	12983	1.44908	1	0.979589	99.6631
											GOTERM_MF_FAT	GO:0048037~cofactor binding	10	1.77936	0.347221	201432_AT,200862_AT,221628_S_AT,204059_S_AT,204058_AT,209459_S_AT,209460_AT,220187_AT,201007_AT,203031_S_AT,200710_AT,225987_AT,211922_S_AT,205530_AT	396	249	12983	1.31668	1	0.982901	99.8439
											GOTERM_MF_FAT	GO:0050660~FAD binding	4	0.711744	0.375651	220187_AT,200862_AT,200710_AT,225987_AT,205530_AT	396	72	12983	1.82141	1	0.986738	99.9205
											GOTERM_MF_FAT	GO:0009055~electron carrier activity	8	1.42349	0.510887	206662_AT,220187_AT,209276_S_AT,204059_S_AT,223385_AT,209250_AT,200710_AT,203335_AT,225987_AT,204058_AT,205530_AT	396	221	12983	1.1868	1	0.995488	99.998
											UP_SEQ_FEATURE	nucleotide phosphate-binding region:FAD	3	0.533808	0.519527	200862_AT,200710_AT,205530_AT	543	61	19113	1.73109	1	0.999999	99.9996
											SP_PIR_KEYWORDS	FAD	4	0.711744	0.628241	220187_AT,200862_AT,200710_AT,225987_AT,205530_AT	544	114	19235	1.24065	1	0.965521	99.9999
											SP_PIR_KEYWORDS	Flavoprotein	3	0.533808	0.808968	220187_AT,200710_AT,225987_AT,205530_AT	544	107	19235	0.991359	1	0.990517	100
											Annotation Cluster 127	Enrichment Score: 0.3182006888183569
											Category	Term	Count	%	PValue	Genes	List Total	Pop Hits	Pop Total	Fold Enrichment	Bonferroni	Benjamini	FDR
											INTERPRO	IPR019786:Zinc finger, PHD-type, conserved site	5	0.88968	0.29894	225217_S_AT,227220_AT,239285_AT,214861_AT,209422_AT,225610_AT	496	93	16659	1.80574	1	0.9974	99.6074
											UP_SEQ_FEATURE	zinc finger region:PHD-type	3	0.533808	0.436146	225217_S_AT,209422_AT,225610_AT	543	52	19113	2.03071	1	0.999996	99.9943
											INTERPRO	IPR001965:Zinc finger, PHD-type	4	0.711744	0.502987	225217_S_AT,239285_AT,214861_AT,209422_AT,225610_AT	496	90	16659	1.49274	1	0.999931	99.9982
											SMART	SM00249:PHD	4	0.711744	0.5406	225217_S_AT,239285_AT,214861_AT,209422_AT,225610_AT	286	90	9079	1.41088	1	0.994852	99.9946
											INTERPRO	IPR019787:Zinc finger, PHD-finger	3	0.533808	0.723348	225217_S_AT,209422_AT,225610_AT	496	85	16659	1.18541	1	0.999999	100
											Annotation Cluster 128	Enrichment Score: 0.3082421906188463
											Category	Term	Count	%	PValue	Genes	List Total	Pop Hits	Pop Total	Fold Enrichment	Bonferroni	Benjamini	FDR
											GOTERM_BP_FAT	GO:0006800~oxygen and reactive oxygen species metabolic process	4	0.711744	0.3399	201432_AT,214091_S_AT,201348_AT,213222_AT,203685_AT,211922_S_AT	417	67	13528	1.93679	1	0.927191	99.933
											GOTERM_BP_FAT	GO:0042542~response to hydrogen peroxide	3	0.533808	0.517493	201432_AT,214091_S_AT,201348_AT,203685_AT,211922_S_AT	417	56	13528	1.73792	1	0.978195	99.9997
											GOTERM_BP_FAT	GO:0000302~response to reactive oxygen species	3	0.533808	0.676109	201432_AT,214091_S_AT,201348_AT,203685_AT,211922_S_AT	417	75	13528	1.29765	1	0.994813	100
											Annotation Cluster 129	Enrichment Score: 0.3076229942132939
											Category	Term	Count	%	PValue	Genes	List Total	Pop Hits	Pop Total	Fold Enrichment	Bonferroni	Benjamini	FDR
											GOTERM_BP_FAT	GO:0060348~bone development	6	1.06762	0.327826	1566001_AT,227798_AT,202450_S_AT,232231_AT,232174_AT,203685_AT	417	123	13528	1.5825	1	0.921005	99.9078
											GOTERM_BP_FAT	GO:0001503~ossification	5	0.88968	0.473461	227798_AT,202450_S_AT,232231_AT,232174_AT,203685_AT	417	115	13528	1.41049	1	0.97059	99.9987
											GOTERM_BP_FAT	GO:0001501~skeletal system development	9	1.60142	0.769492	1570165_AT,205560_AT,1566001_AT,227798_AT,202450_S_AT,226372_AT,226368_AT,232231_AT,223092_AT,219634_AT,232174_AT,203685_AT	417	319	13528	0.91527	1	0.998426	100
											Annotation Cluster 130	Enrichment Score: 0.29842872357135947
											Category	Term	Count	%	PValue	Genes	List Total	Pop Hits	Pop Total	Fold Enrichment	Bonferroni	Benjamini	FDR
											KEGG_PATHWAY	hsa04650:Natural killer cell mediated cytotoxicity	8	1.42349	0.228378	227824_AT,209685_S_AT,209615_S_AT,204786_S_AT,207419_S_AT,226507_AT,202687_S_AT,230735_AT,207957_S_AT,1555349_A_AT,210555_S_AT,202803_S_AT,210229_S_AT,227817_AT	191	133	5085	1.60139	1	0.959137	95.4444
											KEGG_PATHWAY	hsa04370:VEGF signaling pathway	4	0.711744	0.536133	207419_S_AT,227824_AT,207957_S_AT,209685_S_AT,210512_S_AT,210555_S_AT,227817_AT	191	75	5085	1.4199	1	0.974455	99.9894
											KEGG_PATHWAY	hsa04310:Wnt signaling pathway	6	1.06762	0.672556	207419_S_AT,242218_AT,227824_AT,207957_S_AT,213222_AT,209685_S_AT,204259_AT,210555_S_AT,227817_AT	191	151	5085	1.05787	1	0.98393	99.9998
											KEGG_PATHWAY	hsa04662:B cell receptor signaling pathway	3	0.533808	0.777375	207419_S_AT,227824_AT,207957_S_AT,209685_S_AT,210555_S_AT,227817_AT	191	75	5085	1.06492	1	0.988283	100
											Annotation Cluster 131	Enrichment Score: 0.29574016065831643
											Category	Term	Count	%	PValue	Genes	List Total	Pop Hits	Pop Total	Fold Enrichment	Bonferroni	Benjamini	FDR
											GOTERM_BP_FAT	GO:0045926~negative regulation of growth	6	1.06762	0.250278	202657_S_AT,200921_S_AT,1555416_A_AT,200920_S_AT,202656_S_AT,203685_AT,201212_AT,218469_AT	417	110	13528	1.76952	1	0.875105	99.3703
											GOTERM_BP_FAT	GO:0040008~regulation of growth	12	2.13523	0.479541	207169_X_AT,209647_S_AT,202656_S_AT,210557_X_AT,218469_AT,212282_AT,212281_S_AT,202657_S_AT,211597_S_AT,222343_AT,200921_S_AT,1555416_A_AT,200920_S_AT,201212_AT,225606_AT,1555372_AT,203685_AT	417	341	13528	1.14163	1	0.971056	99.999
											GOTERM_BP_FAT	GO:0030308~negative regulation of cell growth	4	0.711744	0.54117	202657_S_AT,200921_S_AT,200920_S_AT,202656_S_AT,203685_AT,218469_AT	417	92	13528	1.41049	1	0.982361	99.9999
											GOTERM_BP_FAT	GO:0045792~negative regulation of cell size	4	0.711744	0.59111	202657_S_AT,200921_S_AT,200920_S_AT,202656_S_AT,203685_AT,218469_AT	417	99	13528	1.31076	1	0.988062	100
											GOTERM_BP_FAT	GO:0008361~regulation of cell size	7	1.24555	0.611162	209647_S_AT,202657_S_AT,229011_AT,200921_S_AT,200920_S_AT,213895_AT,202656_S_AT,203685_AT,225886_AT,218469_AT	417	206	13528	1.10237	1	0.990063	100
											GOTERM_BP_FAT	GO:0001558~regulation of cell growth	6	1.06762	0.716395	212282_AT,207169_X_AT,212281_S_AT,202657_S_AT,200921_S_AT,200920_S_AT,202656_S_AT,203685_AT,218469_AT	417	194	13528	1.00334	1	0.996712	100
											Annotation Cluster 132	Enrichment Score: 0.2827892660631618
											Category	Term	Count	%	PValue	Genes	List Total	Pop Hits	Pop Total	Fold Enrichment	Bonferroni	Benjamini	FDR
											GOTERM_BP_FAT	GO:0043407~negative regulation of MAP kinase activity	3	0.533808	0.304174	202730_S_AT,233465_AT,208891_AT,208893_S_AT	417	36	13528	2.70344	1	0.910373	99.8305
											GOTERM_BP_FAT	GO:0006469~negative regulation of protein kinase activity	4	0.711744	0.503437	202730_S_AT,233465_AT,208891_AT,203980_AT,208893_S_AT	417	87	13528	1.49155	1	0.975836	99.9996
											GOTERM_BP_FAT	GO:0033673~negative regulation of kinase activity	4	0.711744	0.526273	202730_S_AT,233465_AT,208891_AT,203980_AT,208893_S_AT	417	90	13528	1.44183	1	0.979694	99.9998
											GOTERM_BP_FAT	GO:0051348~negative regulation of transferase activity	4	0.711744	0.570139	202730_S_AT,233465_AT,208891_AT,203980_AT,208893_S_AT	417	96	13528	1.35172	1	0.986099	100
											GOTERM_BP_FAT	GO:0043086~negative regulation of catalytic activity	9	1.60142	0.621816	202730_S_AT,233465_AT,231973_S_AT,200862_AT,208891_AT,203980_AT,208893_S_AT,204466_S_AT,204415_AT,208722_S_AT	417	277	13528	1.05405	1	0.990906	100
											GOTERM_BP_FAT	GO:0044092~negative regulation of molecular function	10	1.77936	0.70363	202730_S_AT,233465_AT,201432_AT,231973_S_AT,200862_AT,208891_AT,203980_AT,208893_S_AT,204466_S_AT,204415_AT,211922_S_AT,208722_S_AT	417	334	13528	0.971295	1	0.996108	100
											Annotation Cluster 133	Enrichment Score: 0.2802255818477956
											Category	Term	Count	%	PValue	Genes	List Total	Pop Hits	Pop Total	Fold Enrichment	Bonferroni	Benjamini	FDR
											GOTERM_MF_FAT	GO:0008083~growth factor activity	7	1.24555	0.365765	232406_AT,219505_AT,206022_AT,221577_X_AT,210512_S_AT,209099_X_AT,216268_S_AT,210229_S_AT,210557_X_AT	396	161	12983	1.42545	1	0.986257	99.8991
											GOTERM_BP_FAT	GO:0030099~myeloid cell differentiation	4	0.711744	0.548517	210512_S_AT,221266_S_AT,210229_S_AT,210557_X_AT	417	93	13528	1.39532	1	0.983348	99.9999
											SP_PIR_KEYWORDS	growth factor	4	0.711744	0.719335	221577_X_AT,210512_S_AT,210229_S_AT,210557_X_AT	544	131	19235	1.07965	1	0.980319	100
											Annotation Cluster 134	Enrichment Score: 0.2798050821120855
											Category	Term	Count	%	PValue	Genes	List Total	Pop Hits	Pop Total	Fold Enrichment	Bonferroni	Benjamini	FDR
											GOTERM_CC_FAT	GO:0005730~nucleolus	27	4.80427	0.150779	223403_S_AT,1558254_S_AT,224838_AT,221841_S_AT,243259_AT,217299_S_AT,230178_S_AT,238493_AT,204058_AT,202906_S_AT,1554433_A_AT,217999_S_AT,210797_S_AT,217997_AT,218594_AT,202905_X_AT,226416_AT,217996_AT,219312_S_AT,224721_AT,218156_S_AT,223879_S_AT,204059_S_AT,222204_S_AT,228562_AT,233899_X_AT,225886_AT,205140_AT,225842_AT,224837_AT,202907_S_AT,226662_AT,201856_S_AT,225353_S_AT,202039_AT,240960_AT…	385	698	12782	1.28424	1	0.727224	88.8632
											GOTERM_CC_FAT	GO:0031974~membrane-enclosed lumen	58	10.3203	0.43704	223403_S_AT,1558254_S_AT,224838_AT,225217_S_AT,203159_AT,221841_S_AT,230178_S_AT,238493_AT,1554433_A_AT,212175_S_AT,235539_AT,217999_S_AT,232231_AT,210797_S_AT,208368_S_AT,217997_AT,207181_S_AT,202905_X_AT,228131_AT,219312_S_AT,208891_AT,224948_AT,203358_S_AT,233899_X_AT,203158_S_AT,205140_AT,208722_S_AT,225886_AT,209460_AT,226662_AT,202907_S_AT,202039_AT,239108_AT,203535_AT,201432_AT,225712_AT,2…	385	1856	12782	1.0375	1	0.940818	99.9554
											GOTERM_CC_FAT	GO:0070013~intracellular organelle lumen	55	9.78648	0.502058	223403_S_AT,1558254_S_AT,224838_AT,225217_S_AT,203159_AT,221841_S_AT,230178_S_AT,238493_AT,1554433_A_AT,235539_AT,217999_S_AT,232231_AT,210797_S_AT,208368_S_AT,217997_AT,207181_S_AT,202905_X_AT,228131_AT,219312_S_AT,208891_AT,224948_AT,203358_S_AT,233899_X_AT,203158_S_AT,205140_AT,208722_S_AT,225886_AT,209460_AT,226662_AT,202907_S_AT,202039_AT,239108_AT,203535_AT,225712_AT,231973_S_AT,227798_AT,2…	385	1779	12782	1.02642	1	0.948234	99.9914
											GOTERM_CC_FAT	GO:0043233~organelle lumen	56	9.96441	0.502581	223403_S_AT,1558254_S_AT,224838_AT,225217_S_AT,203159_AT,221841_S_AT,230178_S_AT,238493_AT,1554433_A_AT,235539_AT,217999_S_AT,232231_AT,210797_S_AT,208368_S_AT,217997_AT,207181_S_AT,202905_X_AT,228131_AT,219312_S_AT,208891_AT,224948_AT,203358_S_AT,233899_X_AT,203158_S_AT,205140_AT,208722_S_AT,225886_AT,209460_AT,226662_AT,202907_S_AT,202039_AT,239108_AT,203535_AT,225712_AT,231973_S_AT,227798_AT,2…	385	1820	12782	1.02154	1	0.946357	99.9915
											GOTERM_CC_FAT	GO:0031981~nuclear lumen	44	7.82918	0.561209	223403_S_AT,1558254_S_AT,224838_AT,225217_S_AT,221841_S_AT,230178_S_AT,238493_AT,1554433_A_AT,235539_AT,217999_S_AT,232231_AT,210797_S_AT,208368_S_AT,217997_AT,207181_S_AT,202905_X_AT,228131_AT,219312_S_AT,208891_AT,233899_X_AT,203358_S_AT,225886_AT,208722_S_AT,205140_AT,226662_AT,202907_S_AT,202039_AT,203535_AT,225712_AT,231973_S_AT,227798_AT,243259_AT,217299_S_AT,224308_S_AT,204058_AT,202906_S_…	385	1450	12782	1.00745	1	0.960536	99.9984
											GOTERM_CC_FAT	GO:0043232~intracellular non-membrane-bounded organelle	72	12.8114	0.832469	223403_S_AT,1558254_S_AT,224838_AT,221841_S_AT,227948_AT,211864_S_AT,214040_S_AT,223422_S_AT,230178_S_AT,202708_S_AT,238493_AT,1554433_A_AT,235539_AT,217999_S_AT,1554966_A_AT,1568678_S_AT,210797_S_AT,208368_S_AT,217997_AT,201850_AT,215489_X_AT,202905_X_AT,228131_AT,219312_S_AT,230802_AT,1560926_AT,211178_S_AT,230536_AT,1559759_AT,214472_AT,233899_X_AT,224948_AT,205417_S_AT,205140_AT,225886_AT,213…	385	2596	12782	0.920801	1	0.99488	100
											GOTERM_CC_FAT	GO:0043228~non-membrane-bounded organelle	72	12.8114	0.832469	223403_S_AT,1558254_S_AT,224838_AT,221841_S_AT,227948_AT,211864_S_AT,214040_S_AT,223422_S_AT,230178_S_AT,202708_S_AT,238493_AT,1554433_A_AT,235539_AT,217999_S_AT,1554966_A_AT,1568678_S_AT,210797_S_AT,208368_S_AT,217997_AT,201850_AT,215489_X_AT,202905_X_AT,228131_AT,219312_S_AT,230802_AT,1560926_AT,211178_S_AT,230536_AT,1559759_AT,214472_AT,233899_X_AT,224948_AT,205417_S_AT,205140_AT,225886_AT,213…	385	2596	12782	0.920801	1	0.99488	100
											GOTERM_CC_FAT	GO:0005654~nucleoplasm	22	3.91459	0.893055	223403_S_AT,231973_S_AT,225712_AT,227798_AT,225217_S_AT,221841_S_AT,217299_S_AT,224308_S_AT,230178_S_AT,202906_S_AT,229265_AT,235539_AT,232231_AT,208893_S_AT,208368_S_AT,207181_S_AT,202905_X_AT,228131_AT,208694_AT,208891_AT,222204_S_AT,201225_S_AT,203358_S_AT,243985_AT,208722_S_AT,202907_S_AT,214727_AT	385	882	12782	0.828118	1	0.997945	100
											Annotation Cluster 135	Enrichment Score: 0.2780466663383924
											Category	Term	Count	%	PValue	Genes	List Total	Pop Hits	Pop Total	Fold Enrichment	Bonferroni	Benjamini	FDR
											GOTERM_BP_FAT	GO:0010551~regulation of specific transcription from RNA polymerase II promoter	5	0.88968	0.327758	208694_AT,212329_AT,44783_S_AT,202426_S_AT,202449_S_AT,243985_AT	417	94	13528	1.7256	1	0.921479	99.9076
											GOTERM_BP_FAT	GO:0010552~positive regulation of specific transcription from RNA polymerase II promoter	3	0.533808	0.527018	208694_AT,212329_AT,243985_AT	417	57	13528	1.70743	1	0.979692	99.9998
											GOTERM_BP_FAT	GO:0032583~regulation of gene-specific transcription	5	0.88968	0.594097	208694_AT,212329_AT,44783_S_AT,202426_S_AT,202449_S_AT,243985_AT	417	134	13528	1.21049	1	0.988383	100
											GOTERM_BP_FAT	GO:0043193~positive regulation of gene-specific transcription	3	0.533808	0.752622	208694_AT,212329_AT,243985_AT	417	87	13528	1.11866	1	0.998015	100
											Annotation Cluster 136	Enrichment Score: 0.277548006333318
											Category	Term	Count	%	PValue	Genes	List Total	Pop Hits	Pop Total	Fold Enrichment	Bonferroni	Benjamini	FDR
											GOTERM_BP_FAT	GO:0035107~appendage morphogenesis	5	0.88968	0.362853	229265_AT,1570165_AT,205560_AT,226372_AT,203728_AT,226368_AT,219634_AT,218469_AT	417	99	13528	1.63845	1	0.936996	99.964
											GOTERM_BP_FAT	GO:0035108~limb morphogenesis	5	0.88968	0.362853	229265_AT,1570165_AT,205560_AT,226372_AT,203728_AT,226368_AT,219634_AT,218469_AT	417	99	13528	1.63845	1	0.936996	99.964
											GOTERM_BP_FAT	GO:0060173~limb development	5	0.88968	0.390894	229265_AT,1570165_AT,205560_AT,226372_AT,203728_AT,226368_AT,219634_AT,218469_AT	417	103	13528	1.57482	1	0.947744	99.9837
											GOTERM_BP_FAT	GO:0048736~appendage development	5	0.88968	0.390894	229265_AT,1570165_AT,205560_AT,226372_AT,203728_AT,226368_AT,219634_AT,218469_AT	417	103	13528	1.57482	1	0.947744	99.9837
											GOTERM_BP_FAT	GO:0009968~negative regulation of signal transduction	7	1.24555	0.678263	229265_AT,1570165_AT,209647_S_AT,226372_AT,226368_AT,232231_AT,243259_AT,203358_S_AT,219634_AT,218469_AT	417	221	13528	1.02755	1	0.994921	100
											GOTERM_BP_FAT	GO:0030326~embryonic limb morphogenesis	3	0.533808	0.752622	229265_AT,1570165_AT,226372_AT,226368_AT,219634_AT,218469_AT	417	87	13528	1.11866	1	0.998015	100
											GOTERM_BP_FAT	GO:0035113~embryonic appendage morphogenesis	3	0.533808	0.752622	229265_AT,1570165_AT,226372_AT,226368_AT,219634_AT,218469_AT	417	87	13528	1.11866	1	0.998015	100
											GOTERM_BP_FAT	GO:0010648~negative regulation of cell communication	7	1.24555	0.778906	229265_AT,1570165_AT,209647_S_AT,226372_AT,226368_AT,232231_AT,243259_AT,203358_S_AT,219634_AT,218469_AT	417	248	13528	0.91568	1	0.998642	100
											Annotation Cluster 137	Enrichment Score: 0.2742527641165477
											Category	Term	Count	%	PValue	Genes	List Total	Pop Hits	Pop Total	Fold Enrichment	Bonferroni	Benjamini	FDR
											KEGG_PATHWAY	hsa04512:ECM-receptor interaction	5	0.88968	0.384555	236923_X_AT,206488_S_AT,209555_S_AT,228766_AT,204627_S_AT,205816_AT,236437_AT,205417_S_AT,1563010_AT	191	84	5085	1.5847	1	0.943506	99.6921
											KEGG_PATHWAY	hsa05410:Hypertrophic cardiomyopathy (HCM)	5	0.88968	0.393126	242679_AT,225985_AT,204627_S_AT,205816_AT,205417_S_AT,1563010_AT	191	85	5085	1.56606	1	0.941745	99.7395
											KEGG_PATHWAY	hsa05414:Dilated cardiomyopathy	4	0.711744	0.675113	242679_AT,204627_S_AT,205816_AT,205417_S_AT,1563010_AT	191	92	5085	1.15752	1	0.982723	99.9998
											KEGG_PATHWAY	hsa05412:Arrhythmogenic right ventricular cardiomyopathy (ARVC)	3	0.533808	0.78365	204627_S_AT,205816_AT,205417_S_AT,1563010_AT	191	76	5085	1.05091	1	0.988233	100
											Annotation Cluster 138	Enrichment Score: 0.2739277632508324
											Category	Term	Count	%	PValue	Genes	List Total	Pop Hits	Pop Total	Fold Enrichment	Bonferroni	Benjamini	FDR
											GOTERM_BP_FAT	GO:0001701~in utero embryonic development	7	1.24555	0.457516	1566001_AT,202145_AT,217299_S_AT,218259_AT,202906_S_AT,222343_AT,211597_S_AT,208368_S_AT,202907_S_AT,202905_X_AT,214727_AT,225606_AT,1555372_AT	417	176	13528	1.29028	1	0.967677	99.9979
											GOTERM_BP_FAT	GO:0043009~chordate embryonic development	11	1.9573	0.568245	1570165_AT,205560_AT,1566001_AT,208694_AT,224215_S_AT,202145_AT,217299_S_AT,218259_AT,219634_AT,202906_S_AT,226372_AT,226368_AT,211597_S_AT,222343_AT,208368_S_AT,202907_S_AT,202905_X_AT,214727_AT,225606_AT,1555372_AT	417	331	13528	1.07811	1	0.986035	100
											GOTERM_BP_FAT	GO:0009792~embryonic development ending in birth or egg hatching	11	1.9573	0.579795	1570165_AT,205560_AT,1566001_AT,208694_AT,224215_S_AT,202145_AT,217299_S_AT,218259_AT,219634_AT,202906_S_AT,226372_AT,226368_AT,211597_S_AT,222343_AT,208368_S_AT,202907_S_AT,202905_X_AT,214727_AT,225606_AT,1555372_AT	417	334	13528	1.06842	1	0.987038	100
											Annotation Cluster 139	Enrichment Score: 0.2692353043809286
											Category	Term	Count	%	PValue	Genes	List Total	Pop Hits	Pop Total	Fold Enrichment	Bonferroni	Benjamini	FDR
											GOTERM_BP_FAT	GO:0007389~pattern specification process	10	1.77936	0.436492	205560_AT,38671_AT,208694_AT,227798_AT,224215_S_AT,210512_S_AT,238516_AT,228762_AT,235466_S_AT,218469_AT	417	267	13528	1.21503	1	0.962619	99.9959
											GOTERM_BP_FAT	GO:0003002~regionalization	7	1.24555	0.567434	205560_AT,208694_AT,224215_S_AT,238516_AT,228762_AT,235466_S_AT,218469_AT	417	197	13528	1.15273	1	0.986026	100
											GOTERM_BP_FAT	GO:0009952~anterior/posterior pattern formation	5	0.88968	0.628641	205560_AT,208694_AT,224215_S_AT,238516_AT,228762_AT	417	140	13528	1.15862	1	0.991433	100
											Annotation Cluster 140	Enrichment Score: 0.26351359921022494
											Category	Term	Count	%	PValue	Genes	List Total	Pop Hits	Pop Total	Fold Enrichment	Bonferroni	Benjamini	FDR
											GOTERM_BP_FAT	GO:0050806~positive regulation of synaptic transmission	3	0.533808	0.281228	204466_S_AT,242517_AT,216598_S_AT	417	34	13528	2.86246	1	0.897405	99.7001
											GOTERM_BP_FAT	GO:0051971~positive regulation of transmission of nerve impulse	3	0.533808	0.3156	204466_S_AT,242517_AT,216598_S_AT	417	37	13528	2.63037	1	0.916951	99.8734
											GOTERM_BP_FAT	GO:0031646~positive regulation of neurological system process	3	0.533808	0.338314	204466_S_AT,242517_AT,216598_S_AT	417	39	13528	2.49548	1	0.926577	99.9301
											GOTERM_BP_FAT	GO:0050804~regulation of synaptic transmission	4	0.711744	0.79338	204466_S_AT,242517_AT,216598_S_AT,204351_AT	417	136	13528	0.954154	1	0.998913	100
											GOTERM_BP_FAT	GO:0051969~regulation of transmission of nerve impulse	4	0.711744	0.83457	204466_S_AT,242517_AT,216598_S_AT,204351_AT	417	147	13528	0.882755	1	0.999437	100
											GOTERM_BP_FAT	GO:0044057~regulation of system process	8	1.42349	0.842423	202157_S_AT,202156_S_AT,216598_S_AT,242268_AT,240665_AT,204466_S_AT,238516_AT,242517_AT,234151_AT,236407_AT,215813_S_AT,1554569_A_AT,204351_AT,205128_X_AT	417	309	13528	0.839903	1	0.999509	100
											GOTERM_BP_FAT	GO:0031644~regulation of neurological system process	4	0.711744	0.853915	204466_S_AT,242517_AT,216598_S_AT,204351_AT	417	153	13528	0.848137	1	0.999611	100
											Annotation Cluster 141	Enrichment Score: 0.25312843614301384
											Category	Term	Count	%	PValue	Genes	List Total	Pop Hits	Pop Total	Fold Enrichment	Bonferroni	Benjamini	FDR
											GOTERM_BP_FAT	GO:0009100~glycoprotein metabolic process	9	1.60142	0.282449	1570165_AT,200862_AT,204567_S_AT,219326_S_AT,219634_AT,225842_AT,230261_AT,203284_S_AT,230836_AT,226372_AT,217999_S_AT,226368_AT,217997_AT,232174_AT,217996_AT,225612_S_AT	417	202	13528	1.4454	1	0.897945	99.7089
											GOTERM_BP_FAT	GO:0009101~glycoprotein biosynthetic process	7	1.24555	0.35867	1570165_AT,219326_S_AT,219634_AT,225842_AT,230261_AT,203284_S_AT,230836_AT,226372_AT,217999_S_AT,226368_AT,217997_AT,232174_AT,217996_AT,225612_S_AT	417	158	13528	1.43727	1	0.935312	99.9596
											SP_PIR_KEYWORDS	glycosyltransferase	8	1.42349	0.399122	51146_AT,230836_AT,221485_AT,228762_AT,219326_S_AT,232174_AT,219374_S_AT,230261_AT,225612_S_AT	544	214	19235	1.32181	1	0.888336	99.9254
											GOTERM_BP_FAT	GO:0043413~biopolymer glycosylation	3	0.533808	0.908161	230836_AT,219326_S_AT,230261_AT,225612_S_AT	417	128	13528	0.760342	1	0.999916	100
											GOTERM_BP_FAT	GO:0070085~glycosylation	3	0.533808	0.908161	230836_AT,219326_S_AT,230261_AT,225612_S_AT	417	128	13528	0.760342	1	0.999916	100
											GOTERM_BP_FAT	GO:0006486~protein amino acid glycosylation	3	0.533808	0.908161	230836_AT,219326_S_AT,230261_AT,225612_S_AT	417	128	13528	0.760342	1	0.999916	100
											Annotation Cluster 142	Enrichment Score: 0.25297456742157465
											Category	Term	Count	%	PValue	Genes	List Total	Pop Hits	Pop Total	Fold Enrichment	Bonferroni	Benjamini	FDR
											GOTERM_CC_FAT	GO:0005604~basement membrane	5	0.88968	0.206977	203167_AT,1568964_X_AT,210512_S_AT,236437_AT,205417_S_AT	385	78	12782	2.12821	1	0.819436	95.5596
											GOTERM_CC_FAT	GO:0044420~extracellular matrix part	5	0.88968	0.468764	203167_AT,1568964_X_AT,210512_S_AT,236437_AT,205417_S_AT	385	117	12782	1.4188	1	0.944071	99.9796
											GOTERM_CC_FAT	GO:0005578~proteinaceous extracellular matrix	9	1.60142	0.750268	201506_AT,209395_AT,203167_AT,1568964_X_AT,204259_AT,210512_S_AT,236437_AT,205417_S_AT,204682_AT	385	320	12782	0.93375	1	0.989697	100
											GOTERM_CC_FAT	GO:0031012~extracellular matrix	9	1.60142	0.818626	201506_AT,209395_AT,203167_AT,1568964_X_AT,204259_AT,210512_S_AT,236437_AT,205417_S_AT,204682_AT	385	345	12782	0.866087	1	0.994132	100
											SP_PIR_KEYWORDS	extracellular matrix	5	0.88968	0.911901	201506_AT,203167_AT,205816_AT,204259_AT,236437_AT,1563010_AT	544	241	19235	0.733578	1	0.998044	100
											Annotation Cluster 143	Enrichment Score: 0.25289332682070814
											Category	Term	Count	%	PValue	Genes	List Total	Pop Hits	Pop Total	Fold Enrichment	Bonferroni	Benjamini	FDR
											GOTERM_MF_FAT	GO:0015082~di-, tri-valent inorganic cation transmembrane transporter activity	4	0.711744	0.114594	209281_S_AT,217507_AT,210423_S_AT,204466_S_AT,212930_AT,212136_AT	396	39	12983	3.3626	1	0.901931	84.1828
											GOTERM_BP_FAT	GO:0009150~purine ribonucleotide metabolic process	6	1.06762	0.419592	202587_S_AT,209281_S_AT,219505_AT,227556_AT,212930_AT,212136_AT,201242_S_AT,201243_S_AT	417	138	13528	1.41049	1	0.957012	99.993
											GOTERM_BP_FAT	GO:0009259~ribonucleotide metabolic process	6	1.06762	0.473815	202587_S_AT,209281_S_AT,219505_AT,227556_AT,212930_AT,212136_AT,201242_S_AT,201243_S_AT	417	147	13528	1.32413	1	0.970231	99.9988
											GOTERM_MF_FAT	GO:0015662~ATPase activity, coupled to transmembrane movement of ions, phosphorylative mechanism	3	0.533808	0.482526	209281_S_AT,212930_AT,212136_AT,201242_S_AT,201243_S_AT	396	53	12983	1.85577	1	0.994745	99.9954
											GOTERM_BP_FAT	GO:0009152~purine ribonucleotide biosynthetic process	5	0.88968	0.486847	209281_S_AT,219505_AT,227556_AT,212930_AT,212136_AT,201242_S_AT,201243_S_AT	417	117	13528	1.38638	1	0.972977	99.9992
											GOTERM_BP_FAT	GO:0009205~purine ribonucleoside triphosphate metabolic process	5	0.88968	0.486847	202587_S_AT,209281_S_AT,227556_AT,212930_AT,212136_AT,201242_S_AT,201243_S_AT	417	117	13528	1.38638	1	0.972977	99.9992
											GOTERM_BP_FAT	GO:0009199~ribonucleoside triphosphate metabolic process	5	0.88968	0.493489	202587_S_AT,209281_S_AT,227556_AT,212930_AT,212136_AT,201242_S_AT,201243_S_AT	417	118	13528	1.37463	1	0.974196	99.9994
											GOTERM_BP_FAT	GO:0009165~nucleotide biosynthetic process	7	1.24555	0.511008	226702_AT,209281_S_AT,204059_S_AT,219505_AT,227556_AT,212930_AT,212136_AT,201242_S_AT,204058_AT,201243_S_AT	417	186	13528	1.22091	1	0.977361	99.9997
											GOTERM_MF_FAT	GO:0015399~primary active transmembrane transporter activity	5	0.88968	0.511274	209281_S_AT,204466_S_AT,204567_S_AT,212930_AT,212136_AT,201242_S_AT,201243_S_AT	396	122	12983	1.34366	1	0.995258	99.9981
											GOTERM_MF_FAT	GO:0015405~P-P-bond-hydrolysis-driven transmembrane transporter activity	5	0.88968	0.511274	209281_S_AT,204466_S_AT,204567_S_AT,212930_AT,212136_AT,201242_S_AT,201243_S_AT	396	122	12983	1.34366	1	0.995258	99.9981
											GOTERM_BP_FAT	GO:0009144~purine nucleoside triphosphate metabolic process	5	0.88968	0.519682	202587_S_AT,209281_S_AT,227556_AT,212930_AT,212136_AT,201242_S_AT,201243_S_AT	417	122	13528	1.32956	1	0.978355	99.9998
											GOTERM_BP_FAT	GO:0009260~ribonucleotide biosynthetic process	5	0.88968	0.532538	209281_S_AT,219505_AT,227556_AT,212930_AT,212136_AT,201242_S_AT,201243_S_AT	417	124	13528	1.30811	1	0.980734	99.9998
											GOTERM_BP_FAT	GO:0034404~nucleobase, nucleoside and nucleotide biosynthetic process	7	1.24555	0.547262	226702_AT,209281_S_AT,204059_S_AT,219505_AT,227556_AT,212930_AT,212136_AT,201242_S_AT,204058_AT,201243_S_AT	417	193	13528	1.17663	1	0.983253	99.9999
											GOTERM_BP_FAT	GO:0034654~nucleobase, nucleoside, nucleotide and nucleic acid biosynthetic process	7	1.24555	0.547262	226702_AT,209281_S_AT,204059_S_AT,219505_AT,227556_AT,212930_AT,212136_AT,201242_S_AT,204058_AT,201243_S_AT	417	193	13528	1.17663	1	0.983253	99.9999
											GOTERM_BP_FAT	GO:0009141~nucleoside triphosphate metabolic process	5	0.88968	0.576132	202587_S_AT,209281_S_AT,227556_AT,212930_AT,212136_AT,201242_S_AT,201243_S_AT	417	131	13528	1.23822	1	0.986818	100
											GOTERM_BP_FAT	GO:0009206~purine ribonucleoside triphosphate biosynthetic process	4	0.711744	0.584193	209281_S_AT,227556_AT,212930_AT,212136_AT,201242_S_AT,201243_S_AT	417	98	13528	1.32413	1	0.987255	100
											GOTERM_BP_FAT	GO:0009145~purine nucleoside triphosphate biosynthetic process	4	0.711744	0.59111	209281_S_AT,227556_AT,212930_AT,212136_AT,201242_S_AT,201243_S_AT	417	99	13528	1.31076	1	0.988062	100
											GOTERM_BP_FAT	GO:0009201~ribonucleoside triphosphate biosynthetic process	4	0.711744	0.59111	209281_S_AT,227556_AT,212930_AT,212136_AT,201242_S_AT,201243_S_AT	417	99	13528	1.31076	1	0.988062	100
											GOTERM_BP_FAT	GO:0009142~nucleoside triphosphate biosynthetic process	4	0.711744	0.611411	209281_S_AT,227556_AT,212930_AT,212136_AT,201242_S_AT,201243_S_AT	417	102	13528	1.27221	1	0.990003	100
											GOTERM_BP_FAT	GO:0046034~ATP metabolic process	4	0.711744	0.631028	202587_S_AT,209281_S_AT,212930_AT,212136_AT,201242_S_AT,201243_S_AT	417	105	13528	1.23586	1	0.991616	100
											GOTERM_MF_FAT	GO:0042626~ATPase activity, coupled to transmembrane movement of substances	4	0.711744	0.648984	209281_S_AT,204567_S_AT,212930_AT,212136_AT,201242_S_AT,201243_S_AT	396	109	12983	1.20313	1	0.998928	100
											GOTERM_MF_FAT	GO:0043492~ATPase activity, coupled to movement of substances	4	0.711744	0.655083	209281_S_AT,204567_S_AT,212930_AT,212136_AT,201242_S_AT,201243_S_AT	396	110	12983	1.19219	1	0.998983	100
											GOTERM_MF_FAT	GO:0016820~hydrolase activity, acting on acid anhydrides, catalyzing transmembrane movement of substances	4	0.711744	0.661107	209281_S_AT,204567_S_AT,212930_AT,212136_AT,201242_S_AT,201243_S_AT	396	111	12983	1.18145	1	0.998973	100
											GOTERM_MF_FAT	GO:0042625~ATPase activity, coupled to transmembrane movement of ions	3	0.533808	0.6632	209281_S_AT,212930_AT,212136_AT,201242_S_AT,201243_S_AT	396	74	12983	1.32914	1	0.998952	100
											GOTERM_BP_FAT	GO:0006164~purine nucleotide biosynthetic process	5	0.88968	0.671685	209281_S_AT,219505_AT,227556_AT,212930_AT,212136_AT,201242_S_AT,201243_S_AT	417	148	13528	1.09599	1	0.994529	100
											GOTERM_MF_FAT	GO:0022890~inorganic cation transmembrane transporter activity	5	0.88968	0.678867	209281_S_AT,217507_AT,210423_S_AT,204466_S_AT,212930_AT,212136_AT,207843_X_AT	396	151	12983	1.08561	1	0.999123	100
											GOTERM_BP_FAT	GO:0006163~purine nucleotide metabolic process	6	1.06762	0.681339	202587_S_AT,209281_S_AT,219505_AT,227556_AT,212930_AT,212136_AT,201242_S_AT,201243_S_AT	417	186	13528	1.04649	1	0.995044	100
											GOTERM_MF_FAT	GO:0042623~ATPase activity, coupled	8	1.42349	0.725822	209281_S_AT,204567_S_AT,212930_AT,212136_AT,1554015_A_AT,201242_S_AT,202039_AT,225886_AT,201243_S_AT,242931_AT	396	272	12983	0.964275	1	0.999571	100
											GOTERM_BP_FAT	GO:0006754~ATP biosynthetic process	3	0.533808	0.763745	209281_S_AT,212930_AT,212136_AT,201242_S_AT,201243_S_AT	417	89	13528	1.09353	1	0.998286	100
											GOTERM_BP_FAT	GO:0044271~nitrogen compound biosynthetic process	9	1.60142	0.786729	226702_AT,209281_S_AT,204059_S_AT,219505_AT,204466_S_AT,203031_S_AT,227556_AT,212930_AT,212136_AT,201242_S_AT,204058_AT,201243_S_AT	417	325	13528	0.898373	1	0.998812	100
											GOTERM_MF_FAT	GO:0016887~ATPase activity	8	1.42349	0.886646	209281_S_AT,204567_S_AT,212930_AT,212136_AT,1554015_A_AT,201242_S_AT,202039_AT,225886_AT,201243_S_AT,242931_AT	396	334	12983	0.785278	1	0.999987	100
											Annotation Cluster 144	Enrichment Score: 0.24601431949384672
											Category	Term	Count	%	PValue	Genes	List Total	Pop Hits	Pop Total	Fold Enrichment	Bonferroni	Benjamini	FDR
											GOTERM_BP_FAT	GO:0034622~cellular macromolecular complex assembly	13	2.31317	0.273909	1558254_S_AT,225712_AT,227798_AT,218156_S_AT,214040_S_AT,214472_AT,243985_AT,202708_S_AT,236193_AT,242679_AT,214455_AT,213122_AT,203315_AT,214522_X_AT,209911_X_AT	417	318	13528	1.32621	1	0.892722	99.6416
											GOTERM_BP_FAT	GO:0034621~cellular macromolecular complex subunit organization	13	2.31317	0.413212	1558254_S_AT,225712_AT,227798_AT,218156_S_AT,214040_S_AT,214472_AT,243985_AT,202708_S_AT,236193_AT,242679_AT,214455_AT,213122_AT,203315_AT,214522_X_AT,209911_X_AT	417	357	13528	1.18133	1	0.955206	99.9915
											GOTERM_BP_FAT	GO:0043933~macromolecular complex subunit organization	22	3.91459	0.605935	225712_AT,201432_AT,1558254_S_AT,227798_AT,214091_S_AT,1552256_A_AT,214040_S_AT,204567_S_AT,202708_S_AT,229265_AT,242679_AT,216594_X_AT,205227_AT,201850_AT,203315_AT,214522_X_AT,201348_AT,218156_S_AT,214472_AT,243985_AT,205417_S_AT,236193_AT,214455_AT,213122_AT,211922_S_AT,209911_X_AT	417	710	13528	1.00522	1	0.989681	100
											GOTERM_BP_FAT	GO:0065003~macromolecular complex assembly	20	3.55872	0.663683	1558254_S_AT,225712_AT,201432_AT,214091_S_AT,201348_AT,227798_AT,218156_S_AT,214040_S_AT,214472_AT,243985_AT,202708_S_AT,205417_S_AT,236193_AT,216594_X_AT,242679_AT,229265_AT,205227_AT,214455_AT,201850_AT,213122_AT,203315_AT,211922_S_AT,214522_X_AT,209911_X_AT	417	665	13528	0.975677	1	0.993937	100
											GOTERM_BP_FAT	GO:0006461~protein complex assembly	13	2.31317	0.85679	225712_AT,201432_AT,227798_AT,201348_AT,214091_S_AT,214040_S_AT,243985_AT,205417_S_AT,216594_X_AT,229265_AT,242679_AT,205227_AT,201850_AT,203315_AT,211922_S_AT	417	505	13528	0.835121	1	0.999637	100
											GOTERM_BP_FAT	GO:0070271~protein complex biogenesis	13	2.31317	0.85679	225712_AT,201432_AT,227798_AT,201348_AT,214091_S_AT,214040_S_AT,243985_AT,205417_S_AT,216594_X_AT,229265_AT,242679_AT,205227_AT,201850_AT,203315_AT,211922_S_AT	417	505	13528	0.835121	1	0.999637	100
											Annotation Cluster 145	Enrichment Score: 0.24118708406385397
											Category	Term	Count	%	PValue	Genes	List Total	Pop Hits	Pop Total	Fold Enrichment	Bonferroni	Benjamini	FDR
											GOTERM_MF_FAT	GO:0004713~protein tyrosine kinase activity	7	1.24555	0.393036	203104_AT,242679_AT,207169_X_AT,232701_AT,240690_AT,205698_S_AT,229225_AT,222877_AT,205140_AT	396	166	12983	1.38251	1	0.987898	99.9482
											SP_PIR_KEYWORDS	tyrosine-protein kinase	4	0.711744	0.610214	203104_AT,207169_X_AT,240690_AT,205698_S_AT	544	111	19235	1.27418	1	0.961486	99.9998
											INTERPRO	IPR008266:Tyrosine protein kinase, active site	3	0.533808	0.787998	203104_AT,207169_X_AT,240690_AT	496	97	16659	1.03876	1	1	100
											Annotation Cluster 146	Enrichment Score: 0.24057796497878278
											Category	Term	Count	%	PValue	Genes	List Total	Pop Hits	Pop Total	Fold Enrichment	Bonferroni	Benjamini	FDR
											GOTERM_BP_FAT	GO:0032868~response to insulin stimulus	5	0.88968	0.369873	208694_AT,209696_AT,208964_S_AT,202426_S_AT,214285_AT,202449_S_AT,208962_S_AT,208963_X_AT	417	100	13528	1.62206	1	0.939452	99.9704
											GOTERM_BP_FAT	GO:0043434~response to peptide hormone stimulus	6	1.06762	0.514837	208694_AT,209696_AT,208964_S_AT,202426_S_AT,214285_AT,202449_S_AT,208962_S_AT,203685_AT,208963_X_AT	417	154	13528	1.26394	1	0.97774	99.9997
											GOTERM_BP_FAT	GO:0032869~cellular response to insulin stimulus	3	0.533808	0.623185	208694_AT,209696_AT,202426_S_AT,202449_S_AT	417	68	13528	1.43123	1	0.990896	100
											GOTERM_BP_FAT	GO:0032870~cellular response to hormone stimulus	3	0.533808	0.919072	208694_AT,209696_AT,202426_S_AT,202449_S_AT	417	133	13528	0.731757	1	0.999947	100
											Annotation Cluster 147	Enrichment Score: 0.23486610847124556
											Category	Term	Count	%	PValue	Genes	List Total	Pop Hits	Pop Total	Fold Enrichment	Bonferroni	Benjamini	FDR
											INTERPRO	IPR003578:Ras small GTPase, Rho type	3	0.533808	0.11787	207419_S_AT,1553962_S_AT,1554539_A_AT	496	20	16659	5.038	1	0.971186	85.8621
											SMART	SM00174:RHO	3	0.533808	0.128945	207419_S_AT,1553962_S_AT,1554539_A_AT	286	20	9079	4.76171	1	0.87391	82.5205
											SP_PIR_KEYWORDS	prenylation	8	1.42349	0.153155	207419_S_AT,226694_AT,1553962_S_AT,1554757_A_AT,203006_AT,202270_AT,202760_S_AT,202269_X_AT,201707_AT,1554539_A_AT,1554800_AT	544	156	19235	1.81325	1	0.658092	90.4638
											UP_SEQ_FEATURE	short sequence motif:Effector region	4	0.711744	0.507762	207419_S_AT,1553962_S_AT,1554539_A_AT,1554800_AT	543	95	19113	1.48206	1	0.999998	99.9994
											INTERPRO	IPR013753:Ras	4	0.711744	0.722382	207419_S_AT,1553962_S_AT,1554539_A_AT,1554800_AT	496	125	16659	1.07477	1	0.999999	100
											GOTERM_BP_FAT	GO:0007264~small GTPase mediated signal transduction	9	1.60142	0.72547	207419_S_AT,203474_AT,1553962_S_AT,200862_AT,204032_AT,1554999_AT,1554539_A_AT,1554800_AT,223553_S_AT	417	305	13528	0.957283	1	0.997101	100
											INTERPRO	IPR001806:Ras GTPase	4	0.711744	0.769145	207419_S_AT,1553962_S_AT,1554539_A_AT,1554800_AT	496	135	16659	0.995161	1	1	100
											UP_SEQ_FEATURE	propeptide:Removed in mature form	6	1.06762	0.781333	207419_S_AT,1553962_S_AT,205715_AT,202145_AT,1554539_A_AT,34210_AT,204661_AT	543	229	19113	0.922242	1	1	100
											UP_SEQ_FEATURE	lipid moiety-binding region:S-geranylgeranyl cysteine	3	0.533808	0.789357	207419_S_AT,1554539_A_AT,1554800_AT	543	102	19113	1.03526	1	1	100
											INTERPRO	IPR005225:Small GTP-binding protein	4	0.711744	0.87721	207419_S_AT,1553962_S_AT,1554539_A_AT,1554800_AT	496	167	16659	0.804472	1	1	100
											SP_PIR_KEYWORDS	gtp-binding	7	1.24555	0.905868	207419_S_AT,212698_S_AT,1553962_S_AT,202270_AT,202269_X_AT,1554539_A_AT,214720_X_AT,205140_AT,1554800_AT	544	329	19235	0.752308	1	0.997842	100
											UP_SEQ_FEATURE	nucleotide phosphate-binding region:GTP	6	1.06762	0.923993	207419_S_AT,212698_S_AT,1553962_S_AT,202270_AT,202269_X_AT,1554539_A_AT,214720_X_AT,1554800_AT	543	295	19113	0.71591	1	1	100
											GOTERM_MF_FAT	GO:0005525~GTP binding	8	1.42349	0.939063	207419_S_AT,212698_S_AT,1553962_S_AT,202270_AT,202269_X_AT,1554539_A_AT,214720_X_AT,205140_AT,1554800_AT,208940_AT	396	372	12983	0.705061	1	0.999999	100
											GOTERM_MF_FAT	GO:0032561~guanyl ribonucleotide binding	8	1.42349	0.948691	207419_S_AT,212698_S_AT,1553962_S_AT,202270_AT,202269_X_AT,1554539_A_AT,214720_X_AT,205140_AT,1554800_AT,208940_AT	396	382	12983	0.686604	1	0.999999	100
											GOTERM_MF_FAT	GO:0019001~guanyl nucleotide binding	8	1.42349	0.948691	207419_S_AT,212698_S_AT,1553962_S_AT,202270_AT,202269_X_AT,1554539_A_AT,214720_X_AT,205140_AT,1554800_AT,208940_AT	396	382	12983	0.686604	1	0.999999	100
											GOTERM_MF_FAT	GO:0003924~GTPase activity	4	0.711744	0.957758	207419_S_AT,1553962_S_AT,202270_AT,202269_X_AT,1554539_A_AT	396	211	12983	0.621523	1	1	100
											Annotation Cluster 148	Enrichment Score: 0.21976927247310812
											Category	Term	Count	%	PValue	Genes	List Total	Pop Hits	Pop Total	Fold Enrichment	Bonferroni	Benjamini	FDR
											GOTERM_BP_FAT	GO:0051345~positive regulation of hydrolase activity	8	1.42349	0.312859	225618_AT,203728_AT,205579_AT,218100_S_AT,1552553_A_AT,204036_AT,221085_AT,214546_S_AT,204037_AT,204038_S_AT	417	179	13528	1.44989	1	0.916434	99.8641
											GOTERM_BP_FAT	GO:0010863~positive regulation of phospholipase C activity	3	0.533808	0.59854	205579_AT,204036_AT,214546_S_AT,204037_AT,204038_S_AT	417	65	13528	1.49729	1	0.988796	100
											GOTERM_BP_FAT	GO:0007202~activation of phospholipase C activity	3	0.533808	0.59854	205579_AT,204036_AT,214546_S_AT,204037_AT,204038_S_AT	417	65	13528	1.49729	1	0.988796	100
											GOTERM_BP_FAT	GO:0010518~positive regulation of phospholipase activity	3	0.533808	0.631136	205579_AT,204036_AT,214546_S_AT,204037_AT,204038_S_AT	417	69	13528	1.41049	1	0.991549	100
											GOTERM_BP_FAT	GO:0010517~regulation of phospholipase activity	3	0.533808	0.646646	205579_AT,204036_AT,214546_S_AT,204037_AT,204038_S_AT	417	71	13528	1.37076	1	0.992848	100
											GOTERM_BP_FAT	GO:0060193~positive regulation of lipase activity	3	0.533808	0.676109	205579_AT,204036_AT,214546_S_AT,204037_AT,204038_S_AT	417	75	13528	1.29765	1	0.994813	100
											KEGG_PATHWAY	hsa04080:Neuroactive ligand-receptor interaction	9	1.60142	0.749771	218589_AT,205579_AT,204036_AT,205119_S_AT,230422_AT,210772_AT,242517_AT,214546_S_AT,204037_AT,231747_AT,204038_S_AT	191	256	5085	0.935966	1	0.987253	100
											GOTERM_BP_FAT	GO:0060191~regulation of lipase activity	3	0.533808	0.752622	205579_AT,204036_AT,214546_S_AT,204037_AT,204038_S_AT	417	87	13528	1.11866	1	0.998015	100
											Annotation Cluster 149	Enrichment Score: 0.2165481116801495
											Category	Term	Count	%	PValue	Genes	List Total	Pop Hits	Pop Total	Fold Enrichment	Bonferroni	Benjamini	FDR
											GOTERM_BP_FAT	GO:0031400~negative regulation of protein modification process	5	0.88968	0.500094	231973_S_AT,203728_AT,204466_S_AT,217966_S_AT,208722_S_AT	417	119	13528	1.36308	1	0.975359	99.9995
											GOTERM_BP_FAT	GO:0032269~negative regulation of cellular protein metabolic process	6	1.06762	0.653219	231973_S_AT,203728_AT,204627_S_AT,204466_S_AT,217966_S_AT,208722_S_AT	417	180	13528	1.08137	1	0.993329	100
											GOTERM_BP_FAT	GO:0051248~negative regulation of protein metabolic process	6	1.06762	0.685875	231973_S_AT,203728_AT,204627_S_AT,204466_S_AT,217966_S_AT,208722_S_AT	417	187	13528	1.0409	1	0.995268	100
											Annotation Cluster 150	Enrichment Score: 0.208426481599124
											Category	Term	Count	%	PValue	Genes	List Total	Pop Hits	Pop Total	Fold Enrichment	Bonferroni	Benjamini	FDR
											GOTERM_BP_FAT	GO:0015674~di-, tri-valent inorganic cation transport	8	1.42349	0.298127	227824_AT,209281_S_AT,209685_S_AT,231747_AT,207957_S_AT,220187_AT,214038_AT,209083_AT,210423_S_AT,217507_AT,212930_AT,225987_AT,212136_AT,227817_AT	417	176	13528	1.4746	1	0.907495	99.8027
											GOTERM_BP_FAT	GO:0006816~calcium ion transport	6	1.06762	0.443852	227824_AT,207957_S_AT,209281_S_AT,214038_AT,209083_AT,209685_S_AT,212930_AT,212136_AT,231747_AT,227817_AT	417	142	13528	1.37076	1	0.964231	99.9967
											GOTERM_BP_FAT	GO:0006812~cation transport	17	3.02491	0.635675	227824_AT,207237_AT,211572_S_AT,209685_S_AT,231747_AT,1562208_A_AT,210069_AT,207957_S_AT,220187_AT,224596_AT,212930_AT,236407_AT,235299_AT,209281_S_AT,222364_AT,228486_AT,203658_AT,209083_AT,214038_AT,217507_AT,210423_S_AT,226879_AT,212136_AT,225987_AT,201242_S_AT,227817_AT,201243_S_AT	417	553	13528	0.99729	1	0.99196	100
											GOTERM_BP_FAT	GO:0006811~ion transport	21	3.73665	0.810615	227824_AT,202236_S_AT,207237_AT,211572_S_AT,209685_S_AT,231747_AT,1562208_A_AT,210069_AT,207957_S_AT,220187_AT,203473_AT,224596_AT,223092_AT,212930_AT,236407_AT,235299_AT,209281_S_AT,222364_AT,228486_AT,208389_S_AT,203658_AT,225491_AT,209083_AT,214038_AT,217507_AT,210423_S_AT,226879_AT,212136_AT,225987_AT,201242_S_AT,227817_AT,201243_S_AT	417	768	13528	0.887065	1	0.999155	100
											GOTERM_BP_FAT	GO:0030001~metal ion transport	12	2.13523	0.851885	227824_AT,209281_S_AT,207237_AT,211572_S_AT,209685_S_AT,231747_AT,207957_S_AT,220187_AT,214038_AT,209083_AT,210423_S_AT,217507_AT,212930_AT,225987_AT,212136_AT,201242_S_AT,236407_AT,227817_AT,201243_S_AT	417	465	13528	0.837193	1	0.999599	100
											SP_PIR_KEYWORDS	ion transport	11	1.9573	0.966875	235299_AT,209281_S_AT,207237_AT,211572_S_AT,1562208_A_AT,220187_AT,203473_AT,210423_S_AT,217507_AT,226879_AT,212930_AT,212136_AT,225987_AT,201242_S_AT,236407_AT,201243_S_AT	544	578	19235	0.672912	1	0.999731	100
											Annotation Cluster 151	Enrichment Score: 0.20035803758489432
											Category	Term	Count	%	PValue	Genes	List Total	Pop Hits	Pop Total	Fold Enrichment	Bonferroni	Benjamini	FDR
[truncated: 355 more rows]

## Sheet: Control Macrophage-RSG UP
Affymetrix Probe ID	Fold	Common name		Annotation Cluster 1	Enrichment Score: 1.874032586337004
210895_s_at	3.573	CD86		Category	Term	Count	%	PValue	Genes	List Total	Pop Hits	Pop Total	Fold Enrichment	Bonferroni	Benjamini	FDR
[truncated: 287 more rows]

## Sheet: IL-4 Macrophage-RSG UP
Affymetrix Probe ID	Fold	Common name		Annotation Cluster 1	Enrichment Score: 2.554225737206157
[truncated: 998 more rows]

[truncated: 4 more sheets: C AND IL-4 Macrophage-RSG UP, Control Macrophage-RSG DOWN, IL-4 Macrophage-RSG DOWN, C AND IL-4 Macrophage-RSG DOWN]
