# Supplementary material for: STAT6 Transcription Factor Is a Facilitator of the Nuclear Receptor PPARγ-Regulated Gene Expression in Macrophages and Dendritic Cells
Source: Immunity. 2010 Nov 24;33(5):699–712. doi: 10.1016/j.immuni.2010.11.009 (PMC3052437; doi:10.1016/j.immuni.2010.11.009)
Supplement: Table S2. Genes Regulated by IL-4 in Pparγ+/−LysCre and Ppargfl/−LysCre Mouse Macrophages — Microarray experiment was performed on mouse bone marrow-derived nonactivated (C) or alternatively activated (IL-4 20 ng/ml) macrophages ± 1 μM RSG from wild-type and Pparg+/−LysCre and Ppargfl/−LysCre. IL-4-regulated genes from Figures 2E and 2F (>2-fold, p < 0.05 with Benjamini-Hochberg multiple testing correction) are listed in separate sheets. Functional annotation of IL-4-regulated genes is also shown. [file mmc3.xls]

## Sheet: Pg+- IL-4 UP
wt C vs IL-4 2-fold UP 1048 genes
Genotype			PPARg +/-	PPARg +/-		PPARg +/-		PPARg +/-		PPARg fl/-	PPARg fl/-		PPARg fl/-		PPARg fl/-
Treatment			C	R		IL-4		IL-4+R		C	R		IL-4		IL-4+R
Systematic	Common	Genbank	Normalized	Normalized	FOLD R/C	Normalized	FOLD IL4/C	Normalized	FOLD IL4+R/IL4	Normalized	Normalized	FOLD R/C	Normalized	FOLD IL4/C	Normalized	FOLD IL4+R/IL4	FOLD PgKO IL4/WT IL4
1439204_at	Scn3a	BB096886	0.0101629	0.035457	3.48885	3.59939	354.168	3.01236	0.836909	0.012101	0.0263539	2.17783	3.91248	323.319	3.91926	1.00173	1.08698
1423851_a_at	Shisa2	BC024118	0.0242504	0.0222819	0.918823	7.81349	322.2	2.13545	0.273303	0.0241522	0.0588547	2.43683	8.16507	338.068	7.479	0.915974	1.045
1419549_at	Arg1	NM_007482	0.01	0.01	1	2.8258	282.58	2.66709	0.943837	0.01	0.01	1	2.44159	244.159	2.9388	1.20364	0.864036
1449015_at	Retnla	NM_020509	0.01	0.01	1	2.8098	280.98	2.55745	0.910187	0.01	0.01	1	2.61415	261.415	2.97783	1.13912	0.930366
1425295_at	Ear11	BC020070	0.01	0.01	1	2.61008	261.008	2.2845	0.875259	0.01	0.01	1	2.39361	239.361	2.77542	1.15951	0.917063
1438467_at	Mgl2	AW494220	0.0145709	0.0127146	0.872602	3.34454	229.536	2.31424	0.691946	0.0214879	0.0170527	0.793597	3.56667	165.985	3.64441	1.0218	1.06641
1440173_x_at	Selp	BB224329	0.185334	0.124582	0.672202	24.2194	130.68	2.20115	0.0908839	0.1262	0.0709412	0.562133	56.2196	445.48	34.3551	0.611087	2.32127
1422412_x_at	Ear3	NM_017388	0.0262412	0.499971	19.0529	3.40657	129.818	8.27748	2.42986	0.0100915	0.0876012	8.68069	1.82229	180.576	5.15444	2.82856	0.534932
1448261_at	Cdh1	NM_009864	0.0309668	0.111463	3.59943	3.90639	126.148	4.63928	1.18762	0.0588619	0.110473	1.87681	3.15078	53.5284	3.72228	1.18138	0.806572
1433716_x_at	Gfra2	BB284482	0.0259364	0.0727814	2.80615	3.24169	124.986	2.0899	0.644694	0.0476992	0.027655	0.579779	3.04063	63.746	3.10114	1.0199	0.937978
1445095_at	---	BG067162	0.0204989	0.0176381	0.860442	2.45907	119.961	3.85431	1.56738	0.0139376	0.0145642	1.04495	2.83589	203.47	3.74508	1.3206	1.15323
1416003_at	Cldn11	NM_008770	0.0446613	0.0588314	1.31728	4.87456	109.145	2.30527	0.472918	0.0248022	0.040146	1.61865	4.59121	185.113	4.17515	0.90938	0.941872
1419518_at	Tuba8	NM_017379	0.0345605	0.0189111	0.547189	3.09015	89.4126	2.35447	0.761927	0.029212	0.0212352	0.726932	4.36085	149.283	4.22653	0.9692	1.41121
1435720_at	Kcnd3	AW045978	0.0300054	0.0188552	0.628395	2.67692	89.2147	2.45064	0.915469	0.0245701	0.026281	1.06963	3.40647	138.643	3.79093	1.11286	1.27253
1449846_at	Ear2	AF306665	0.0241493	0.56743	23.4968	2.13458	88.3912	2.88575	1.3519	0.0131291	0.0886014	6.74846	1.46016	111.215	2.64774	1.81333	0.684047
1434583_at	Tmem26	BB469903	0.0295805	0.0634517	2.14505	2.61359	88.3551	2.69022	1.02932	0.0288769	0.0298373	1.03326	2.72343	94.3116	2.99006	1.0979	1.04203
1422411_s_at	Ear1 /// Ear12 /// Ear2 /// Ear3	NM_017388	0.0261276	0.572366	21.9066	2.25778	86.4137	3.20022	1.41742	0.0119111	0.0904112	7.5905	1.46201	122.744	2.9056	1.9874	0.647542
1449906_at	Selp	M72332	0.144135	0.164198	1.1392	12.4101	86.1006	1.59496	0.128521	0.284011	0.296965	1.04561	31.6631	111.485	14.9495	0.472143	2.5514
1436238_at	Lgi3	AI841179	0.0455938	0.0511325	1.12148	3.82036	83.7911	2.1751	0.569345	0.0608444	0.100608	1.65354	4.29476	70.5858	3.81491	0.888272	1.12418
1450488_at	Ccl24	AF281075	0.0839737	0.0653134	0.777784	6.44738	76.7786	2.23406	0.346507	0.046045	0.0920777	1.99973	8.98267	195.085	8.60366	0.957807	1.39323
1427919_at	Srpx2	BC028307	0.0359017	0.0194517	0.541804	2.75345	76.6942	2.12266	0.770907	0.126806	0.0543303	0.428453	3.35724	26.4755	2.83723	0.845106	1.21928
1434194_at	Mtap2	AV337593	0.0797421	0.0229888	0.288289	5.84947	73.3549	2.59335	0.443347	0.0656168	0.0669019	1.01958	8.18374	124.72	5.92849	0.724423	1.39906
1420008_s_at	Wwc1	AU017197	0.0545827	0.0841968	1.54255	3.57318	65.4637	2.1449	0.600276	0.0820093	0.0802934	0.979076	4.82115	58.7879	3.93439	0.816068	1.34926
1424408_at	Lims2	BC010816	0.0497907	0.363669	7.30395	3.18732	64.0143	3.79801	1.1916	0.0465305	0.121717	2.61585	2.40041	51.5878	2.53777	1.05723	0.753112
1426225_at	Rbp4	U63146	0.155919	0.182654	1.17147	9.51354	61.016	3.1038	0.326251	0.201188	0.179383	0.891619	12.2237	60.7573	9.80332	0.801996	1.28487
1435409_at	---	AV226721	0.0367045	0.0541939	1.47649	2.23914	61.0044	2.17738	0.972422	0.0203678	0.0290419	1.42588	2.67024	131.101	2.72549	1.02069	1.19253
1433691_at	Ppp1r3c	BQ176864	0.136616	0.0615488	0.450526	8.18837	59.9373	2.10466	0.257031	0.0561967	0.0959661	1.70768	15.9151	283.204	12.5292	0.787253	1.94363
1422605_at	Ppp1r1a	NM_021391	0.104781	0.189969	1.81302	5.8562	55.8901	2.2103	0.37743	0.0712789	0.112406	1.57698	8.55764	120.058	5.98994	0.699952	1.4613
1448752_at	Car2	NM_009801	0.0589998	0.0981187	1.66303	3.28947	55.7539	3.15232	0.958307	0.117831	0.0729054	0.618728	2.90559	24.659	2.99063	1.02927	0.883301
1416588_at	Ptprn	NM_008985	0.0488008	0.0705898	1.44649	2.58283	52.9259	1.82012	0.7047	0.112936	0.0727144	0.643857	3.12216	27.6455	2.60309	0.833746	1.20881
1427261_at	Wwc1	BQ176786	0.0941394	0.123514	1.31203	4.92242	52.2886	2.56105	0.520282	0.157765	0.0946612	0.600015	6.82739	43.2758	5.70622	0.835784	1.387
1426008_a_at	Slc7a2	M62838	0.063553	0.0634733	0.998746	3.25196	51.1692	2.48903	0.765396	0.0766184	0.0677721	0.88454	4.13203	53.93	3.61415	0.874667	1.27063
1418907_at	F5	NM_007976	0.260896	0.236119	0.90503	12.7051	48.6978	2.99229	0.23552	0.216327	0.125438	0.579851	25.8541	119.514	14.4972	0.560731	2.03495
1428377_at	Btbd11	AK018115	0.0743427	0.198231	2.66645	3.43464	46.2001	2.46501	0.717692	0.374969	0.216753	0.578055	7.22218	19.2607	5.64645	0.781821	2.10275
1451756_at	Flt1	D88690	0.16685	0.202048	1.21096	7.3036	43.7736	3.38597	0.463603	0.153858	0.200086	1.30045	9.53847	61.9951	7.4825	0.784456	1.30599
1422648_at	Slc7a2	BF533509	0.0721007	0.0613253	0.850551	3.14572	43.6294	2.53138	0.804709	0.0611243	0.0657156	1.07511	3.66556	59.9689	3.4519	0.941711	1.16525
1419534_at	Olr1	NM_138648	0.0534184	0.066995	1.25416	2.3077	43.2006	2.12149	0.919305	0.0353902	0.0505902	1.4295	2.9659	83.8057	2.40297	0.810198	1.28522
1422789_at	Aldh1a2	NM_009022	0.0508042	0.159369	3.13692	2.1802	42.9139	2.35503	1.08019	0.0775511	0.041945	0.540869	2.20264	28.4024	2.56003	1.16226	1.01029
1450290_at	Pdcd1lg2	NM_021396	0.0617701	0.0453487	0.734154	2.60451	42.1647	2.21123	0.848998	0.055021	0.055591	1.01036	3.20926	58.3279	3.36126	1.04736	1.23219
1425451_s_at	Chi3l3 /// Chi3l4	AY065557	0.0659196	0.0737384	1.11861	2.77249	42.0586	2.82041	1.01728	0.0574447	0.0525997	0.915657	2.37339	41.3161	2.93172	1.23525	0.856053
1450703_at	Slc7a2	BF533509	0.070201	0.101543	1.44647	2.81945	40.1625	2.26285	0.802587	0.026517	0.0269903	1.01785	2.84536	107.303	2.69364	0.946679	1.00919
1451535_at	Il31ra	AB083111	0.0551402	0.0203556	0.369162	2.13361	38.6943	3.18856	1.49444	0.0446733	0.0535556	1.19883	2.69869	60.4096	2.86859	1.06295	1.26485
1449269_at	F5	NM_007976	0.270204	0.0720266	0.266564	9.79057	36.234	2.73668	0.279522	0.248483	0.180262	0.725449	20.7609	83.5506	11.8944	0.572923	2.1205
1457633_x_at	Cox6a2	AV005759	0.0758045	0.111008	1.4644	2.66721	35.1854	2.27976	0.854737	0.0995442	0.127917	1.28503	2.58179	25.9361	2.56794	0.994639	0.967972
1436555_at	Slc7a2	AV244175	0.08984	0.0948785	1.05608	2.981	33.1813	2.32905	0.781296	0.0832262	0.0988292	1.18748	3.50643	42.1313	3.14644	0.897335	1.17626
1448595_a_at	Bex1	NM_009052	0.104363	0.086004	0.824087	3.42923	32.8588	2.58291	0.753202	0.0861727	0.0838693	0.97327	2.23886	25.9811	2.16411	0.966612	0.652875
1427242_at	Ddx4	AK014844	0.121873	0.0950972	0.780295	3.95192	32.4264	13.1498	3.32745	0.0806994	0.0671953	0.832662	6.38205	79.0842	9.7012	1.52008	1.61492
1421001_a_at	Car6	NM_009802	0.147878	0.130566	0.882933	4.4192	29.8842	5.22211	1.18169	0.157	0.139463	0.888297	7.7121	49.1215	6.04682	0.784069	1.74513
1420558_at	Selp	M72332	0.379281	0.434179	1.14474	11.2238	29.5922	1.7789	0.158494	0.491262	0.429863	0.875017	31.6051	64.3345	18.5014	0.585392	2.81591
1450616_at	Ear5	NM_019398	0.105492	0.193358	1.83291	3.11455	29.524	2.21337	0.710654	0.201884	0.250859	1.24259	4.53904	22.4835	3.91888	0.863371	1.45737
1423852_at	Shisa2	BC024118	0.158658	0.0551376	0.347524	4.65279	29.3258	1.89931	0.40821	0.0596212	0.0656222	1.10065	4.97669	83.4718	4.38623	0.881355	1.06961
1429183_at	Pkp2	AK005020	0.0847294	0.192673	2.27399	2.39582	28.2761	2.80994	1.17285	0.0823666	0.106417	1.29199	2.0819	25.276	2.5034	1.20246	0.868974
1425450_at	Chi3l4	AY065557	0.120831	0.0619897	0.513026	3.40786	28.2034	5.33267	1.56482	0.0513466	0.0817492	1.59211	4.01521	78.1983	3.94359	0.982162	1.17822
1455049_at	Igsf3	BB484576	0.0729167	0.106144	1.45569	2.03808	27.9507	2.21664	1.08761	0.162826	0.0749724	0.460446	1.92828	11.8426	2.21243	1.14736	0.946128
1452964_at	Ttll11	AK016577	0.125944	0.214136	1.70025	3.51021	27.8712	1.62893	0.464055	0.202685	0.162027	0.799403	3.19994	15.7877	2.89115	0.903503	0.91161
1450652_at	Ctsk	NM_007802	0.0881081	0.108151	1.22748	2.38719	27.0939	2.70446	1.1329	0.107877	0.0740805	0.686715	2.10355	19.4996	2.41677	1.1489	0.881182
1440926_at	Flt1	BB555042	0.19418	0.2577	1.32712	5.25476	27.0613	2.39337	0.455468	0.245698	0.338789	1.37888	6.35321	25.8577	5.09592	0.802103	1.20904
1449799_s_at	Pkp2	AA516617	0.102439	0.209149	2.0417	2.76826	27.0236	3.28278	1.18587	0.0853663	0.127579	1.49449	2.38373	27.9235	2.84262	1.19251	0.861094
1440506_at	---	BB433596	0.0958576	0.108801	1.13503	2.3857	24.888	2.28014	0.955751	0.0907505	0.135463	1.4927	2.72917	30.0733	2.42972	0.890279	1.14397
1460722_at	Soat2	BC025931	0.092284	0.30065	3.25787	2.09026	22.6503	1.83724	0.878952	0.266949	0.212581	0.796336	2.54086	9.51813	2.38464	0.938517	1.21557
1449508_at	Il27ra	NM_016671	0.114042	0.142742	1.25167	2.44614	21.4495	1.71515	0.701167	0.140258	0.191256	1.3636	2.76708	19.7285	2.48859	0.899358	1.1312
1451033_a_at	Trpc4	BB271442	0.153174	0.288728	1.88497	3.22801	21.0741	2.09884	0.650196	0.273698	0.267867	0.978695	3.33251	12.1759	3.4719	1.04183	1.03237
1459838_s_at	Btbd11	BB230894	0.191824	0.242138	1.26229	4.02037	20.9586	2.80342	0.697305	0.321908	0.279416	0.867998	7.1563	22.2309	6.20538	0.867121	1.78001
1449464_at	Kcnq1	NM_008434	0.136696	0.146903	1.07467	2.85443	20.8816	1.57875	0.553087	0.280646	0.312183	1.11238	3.82117	13.6156	3.69431	0.966798	1.33868
1449109_at	Socs2	NM_007706	0.174751	0.211366	1.20953	3.60978	20.6567	2.10313	0.58262	0.270367	0.23406	0.865711	5.23288	19.3547	4.6253	0.883892	1.44964
1425386_at	4833422F24Rik	BC020160	0.140373	0.0975323	0.694807	2.87862	20.5069	1.79777	0.624526	0.20801	0.0853152	0.410149	4.28403	20.5953	3.12028	0.728351	1.48822
1423556_at	Akr1b7	AV021656	0.209385	0.227996	1.08889	4.20447	20.0801	3.60946	0.858483	0.161589	0.17404	1.07705	5.59269	34.6105	5.01567	0.896826	1.33018
1422668_at	Serpinb9b	NM_011452	0.17846	0.186998	1.04785	3.33895	18.7098	2.00799	0.601385	0.192176	0.203469	1.05876	4.69883	24.4506	3.57526	0.760884	1.40728
1419300_at	Flt1	NM_010228	0.273695	0.202077	0.738329	5.00803	18.2978	1.89488	0.378368	0.180375	0.287104	1.5917	8.08839	44.842	4.05478	0.501309	1.61508
1418507_s_at	Socs2	NM_007706	0.188654	0.199321	1.05654	3.37904	17.9113	2.14199	0.633906	0.315374	0.214755	0.680955	4.75348	15.0725	4.7103	0.990916	1.40675
1439369_x_at	Slc9a3r2	AV002797	0.20973	0.409066	1.95044	3.66594	17.4793	1.5981	0.435931	0.35316	0.130987	0.370899	5.57264	15.7794	4.65582	0.835479	1.52011
1448411_at	Wfs1	NM_011716	0.149131	0.134387	0.901135	2.58294	17.32	1.97172	0.763362	0.147053	0.161894	1.10092	3.40453	23.1518	3.33022	0.978172	1.31808
1439506_at	Gm98	BB193557	0.279654	0.151068	0.540195	4.79039	17.1297	2.36099	0.492859	0.180758	0.333475	1.84487	6.30071	34.8572	5.77692	0.916868	1.31528
1426607_at	EG633640	BG068672	0.266266	0.220441	0.827898	4.52358	16.989	4.71134	1.04151	0.277691	0.272452	0.981134	2.7668	9.9636	3.01788	1.09075	0.61164
1425569_a_at	Slamf1	BB132695	0.299382	0.171309	0.572209	4.86307	16.2437	2.08308	0.428346	0.35361	0.494256	1.39774	8.47876	23.9777	7.49163	0.883576	1.7435
1448470_at	Fbp1	NM_019395	0.413827	0.233482	0.564203	6.67854	16.1385	2.55471	0.382525	0.400694	0.352529	0.879796	9.82231	24.5132	4.60323	0.468651	1.47073
1428303_at	Btbd17	AK005160	0.281626	0.0867352	0.30798	4.37943	15.5505	2.19835	0.501973	0.367094	0.184059	0.501396	7.0847	19.2994	5.60257	0.790798	1.61772
1417389_at	Gpc1	NM_016696	0.158286	0.157013	0.991954	2.45308	15.4977	1.82328	0.743264	0.275528	0.206849	0.750737	3.09291	11.2254	2.90785	0.940165	1.26083
1425477_x_at	H2-Ab1	M15848	0.173083	0.0832264	0.480846	2.65578	15.344	2.16055	0.813525	0.118641	0.151523	1.27716	2.4136	20.3438	3.20943	1.32973	0.908809
1427306_at	Ryr1	X83932	0.165918	0.130798	0.788332	2.53005	15.2488	1.7681	0.69884	0.157271	0.207698	1.32064	3.81822	24.278	3.04021	0.796238	1.50915
1417898_a_at	Gzma	NM_010370	0.179962	0.105583	0.586697	2.73421	15.1933	4.02166	1.47087	0.287821	0.322241	1.11959	2.76485	9.60612	4.69944	1.69971	1.0112
1449271_a_at	Hebp2	NM_019487	0.15191	0.174171	1.14654	2.28732	15.0571	2.02295	0.884419	0.161167	0.150304	0.932602	2.85111	17.6905	2.93935	1.03095	1.24649
1419321_at	F7	NM_010172	0.138095	0.173409	1.25572	2.06307	14.9395	2.10274	1.01923	0.0893471	0.104647	1.17124	1.9863	22.2313	2.1485	1.08165	0.962792
1419764_at	Chi3l3	NM_009892	0.175542	0.174078	0.991661	2.60973	14.8667	2.46892	0.946043	0.134806	0.135461	1.00485	2.21832	16.4556	2.71141	1.22228	0.850017
1449305_at	F10	NM_007972	0.142918	0.153799	1.07614	2.09308	14.6454	1.95783	0.93538	0.124379	0.117755	0.946741	2.45496	19.7377	2.67563	1.08989	1.17289
1423450_a_at	Hs3st1	AV226060	0.387695	0.371094	0.95718	5.61966	14.4951	1.74732	0.310929	0.515061	0.553975	1.07555	10.4063	20.204	8.44744	0.811761	1.85177
1418992_at	F10	NM_007972	0.164765	0.16449	0.99833	2.37339	14.4047	2.00625	0.845309	0.16836	0.182519	1.0841	2.94168	17.4726	3.15125	1.07124	1.23944
1437268_at	Lancl3	BB811311	0.213555	0.120123	0.562489	2.96334	13.8762	1.96366	0.662649	0.210409	0.208084	0.988948	3.86902	18.3881	3.9451	1.01966	1.30563
1436223_at	---	BB504737	0.268754	0.243866	0.907394	3.70385	13.7816	1.74845	0.472062	0.336128	0.340403	1.01272	7.40763	22.0382	5.31973	0.718142	1.99998
1424008_a_at	Rbpms2	BC021788	0.238993	0.199795	0.835983	3.26797	13.6739	2.02961	0.621061	0.350288	0.280145	0.799756	3.43739	9.81304	3.23861	0.94217	1.05184
1425519_a_at	Cd74	BC003476	0.175906	0.100525	0.57147	2.3707	13.4771	1.87185	0.789577	0.165802	0.179311	1.08148	2.40671	14.5156	2.78525	1.15728	1.01519
1427313_at	Ptgir	AV373771	0.26963	0.209438	0.776761	3.5058	13.0023	2.01659	0.575215	0.314559	0.304979	0.969544	4.73751	15.0608	3.77352	0.796519	1.35133
1451596_a_at	Sphk1	AF068749	0.35602	0.296833	0.833752	4.50568	12.6557	1.33617	0.296552	0.630079	0.444937	0.70616	7.66045	12.1579	5.0891	0.664334	1.70018
1426642_at	Fn1	BC004724	0.221565	0.230372	1.03975	2.79062	12.5951	1.65252	0.592169	0.359307	0.264475	0.736072	2.53325	7.0504	2.26547	0.894293	0.907775
1435950_at	Hr	AV231755	0.249845	0.213746	0.855517	3.1327	12.5386	1.35668	0.433069	0.27575	0.248688	0.901859	4.57972	16.6082	2.95835	0.645968	1.46191
1420401_a_at	LOC100046186 /// Ramp3	NM_019511	0.311586	0.324737	1.0422	3.90528	12.5335	1.36389	0.349243	0.169454	0.320755	1.89288	5.9053	34.8491	3.91972	0.663763	1.51213
1426734_at	Fam43a	BB008324	0.331656	0.371235	1.11934	4.13533	12.4687	1.68696	0.407937	0.438866	0.493059	1.12348	7.58944	17.2933	4.62547	0.609461	1.83527
1421173_at	Irf4	U34307	0.19682	0.207672	1.05514	2.4448	12.4215	1.71107	0.699884	0.285881	0.255087	0.892284	3.78089	13.2254	3.01955	0.798633	1.54651
1446771_at	Tuba8	BB047533	0.204125	0.175924	0.861841	2.46184	12.0604	2.01504	0.818512	0.130373	0.203536	1.56118	3.11292	23.877	3.19968	1.02787	1.26447
1448724_at	Cish	NM_009895	0.219956	0.214019	0.973008	2.62167	11.9191	2.18513	0.833486	0.190473	0.194419	1.02072	3.70717	19.4629	3.62294	0.977279	1.41405
1451721_a_at	H2-Ab1	M15848	0.223925	0.123754	0.552655	2.63599	11.7718	2.06457	0.783222	0.135765	0.171557	1.26363	2.55867	18.8463	2.99991	1.17245	0.970666
1452431_s_at	H2-Aa	AF119253	0.219814	0.116814	0.531423	2.54957	11.5988	2.0248	0.794173	0.157675	0.193499	1.2272	2.30652	14.6283	2.8413	1.23185	0.904669
1456609_at	Camk2n1	BE994488	0.326655	0.318618	0.975396	3.77651	11.5612	2.10768	0.558102	0.36383	0.330137	0.907394	4.2949	11.8047	3.46854	0.807594	1.13727
1418209_a_at	Pfn2	NM_019410	0.233368	0.229978	0.985472	2.66143	11.4044	1.86657	0.701341	0.319394	0.320838	1.00452	3.29594	10.3193	3.12661	0.948627	1.23841
1418993_s_at	F10	NM_007972	0.180914	0.229027	1.26594	2.05565	11.3626	1.82839	0.889447	0.232869	0.230672	0.990564	2.40018	10.307	2.5589	1.06613	1.1676
1455000_at	Gpr68	BB538372	0.244814	0.190015	0.776162	2.78024	11.3566	1.63863	0.589382	0.243438	0.236299	0.970673	3.15426	12.9571	2.89866	0.918967	1.13452
1455048_at	Igsf3	BB484576	0.206697	0.171823	0.831282	2.33498	11.2967	2.04693	0.876639	0.28704	0.257589	0.897398	2.12058	7.38775	2.11801	0.998787	0.908179
1434140_at	Mcf2l	AV293368	0.249435	0.260437	1.04411	2.80791	11.2571	1.77503	0.632153	0.3101	0.274298	0.884548	3.81325	12.2969	3.52862	0.925358	1.35804
1427127_x_at	Hspa1b	M12573	0.219295	0.227961	1.03952	2.41456	11.0106	1.80514	0.747606	0.310151	0.241549	0.778811	3.14827	10.1508	2.70751	0.86	1.30387
1417814_at	Pla2g5	AF162713	0.260928	0.118934	0.455812	2.86114	10.9652	2.03267	0.710443	0.109405	0.291448	2.66394	3.53364	32.2987	2.86264	0.810111	1.23505
1421597_a_at	Msx3	NM_010836	0.289108	0.12798	0.442673	3.16192	10.9368	2.54994	0.806453	0.232386	0.28864	1.24207	5.22608	22.4887	4.36447	0.835134	1.65282
1439368_a_at	Slc9a3r2	AV002797	0.350894	0.122297	0.348529	3.81701	10.878	1.46461	0.383704	0.256491	0.291095	1.13491	5.43623	21.1946	4.41403	0.811964	1.42421
1436990_s_at	Chchd10	AA038464	0.329132	0.248577	0.75525	3.57606	10.8651	2.65852	0.743421	0.421959	0.310583	0.73605	4.49945	10.6632	4.00472	0.890047	1.25821
1450296_at	Klrb1a	NM_010737	0.290908	0.174927	0.601315	3.12533	10.7434	1.99147	0.637201	0.255383	0.338962	1.32727	2.56446	10.0416	2.70314	1.05408	0.820538
1448291_at	Mmp9	NM_013599	0.650328	0.578577	0.88967	6.95379	10.6927	1.59568	0.229469	0.614205	0.587839	0.957073	18.1875	29.6114	11.6755	0.641954	2.61548
1425570_at	Slamf1	BB132695	0.394585	0.242945	0.615697	4.19	10.6187	2.21421	0.528451	0.416124	0.378892	0.910526	9.74793	23.4255	7.08216	0.726529	2.32648
1417607_at	Cox6a2	NM_009943	0.243925	0.251166	1.02968	2.56393	10.5111	2.22575	0.8681	0.282894	0.246341	0.870786	2.95475	10.4447	2.67933	0.906788	1.15243
1455812_x_at	Vasn	BB530515	0.164682	0.472946	2.87187	1.7078	10.3703	1.1961	0.700375	0.498646	0.195293	0.391647	1.72813	3.46565	1.56096	0.903267	1.01191
1452318_a_at	Hspa1b	M12573	0.224856	0.255115	1.13457	2.3237	10.3342	2.02361	0.870854	0.313088	0.243267	0.776992	2.75268	8.79201	2.3737	0.862326	1.18461
1418210_at	Pfn2	NM_019410	0.252338	0.226223	0.896511	2.5785	10.2184	1.96626	0.762561	0.30706	0.293881	0.957079	2.97953	9.70341	2.96248	0.994279	1.15553
1436763_a_at	Klf9	AI267126	0.205645	0.212808	1.03483	2.08333	10.1307	2.04127	0.979812	0.262357	0.319902	1.21934	2.58818	9.8651	2.44074	0.943035	1.24233
1434046_at	AA467197	BG961961	0.512432	0.276969	0.540499	5.1614	10.0723	2.04447	0.396108	0.558452	0.398867	0.714237	7.84457	14.047	4.54068	0.578831	1.51986
1456874_at	Flrt2	BB817332	0.245181	0.25296	1.03173	2.42972	9.90992	2.30606	0.949103	0.205176	0.210598	1.02642	1.9433	9.47136	1.94564	1.00121	0.799803
1453360_a_at	Tex9	AK008505	0.336461	0.467597	1.38975	3.33144	9.90142	5.77633	1.73388	0.480184	0.46829	0.975231	1.57206	3.27387	2.32999	1.48213	0.471885
1431970_at	Tm7sf4	AK014697	0.394822	0.374681	0.948986	3.88194	9.83211	1.03646	0.266996	0.424937	0.472034	1.11083	7.16543	16.8623	5.47779	0.764475	1.84584
1436993_x_at	Pfn2	BB560492	0.277419	0.270192	0.973949	2.72019	9.80534	1.94918	0.716559	0.368808	0.364292	0.987753	3.41602	9.26232	3.38926	0.992164	1.2558
1426818_at	Arrdc4	BC025091	0.215368	0.224177	1.0409	2.10035	9.75237	1.98919	0.947078	0.185068	0.194838	1.05279	2.28611	12.3528	2.37081	1.03705	1.08844
1438636_s_at	Susd5	BB213765	0.206172	0.544307	2.64007	2.00629	9.73118	1.65374	0.824278	0.414462	0.378446	0.913102	1.57671	3.80424	1.99121	1.26289	0.785884
1455096_at	Flrt2	AW555664	0.2046	0.210861	1.0306	1.96486	9.60346	1.87065	0.952052	0.234798	0.260045	1.10753	2.07131	8.82165	2.23445	1.07876	1.05417
1427126_at	Hspa1b	M12573	0.25796	0.213288	0.826823	2.44326	9.47143	1.92951	0.78973	0.3066	0.238134	0.776692	3.00139	9.78927	2.82311	0.940599	1.22844
1438858_x_at	H2-Aa	AV018723	0.223184	0.107683	0.482484	2.10947	9.45169	1.87444	0.888583	0.162251	0.191176	1.17827	1.8873	11.632	2.58713	1.37081	0.894682
1434903_s_at	Il1rl2	BG073776	0.247468	0.155302	0.627565	2.33619	9.44039	1.96322	0.84035	0.293081	0.198048	0.675745	2.55103	8.70419	2.22526	0.872298	1.09196
1438596_at	1500017E21Rik	AW114007	0.364641	0.329221	0.902863	3.43556	9.42175	1.75526	0.510911	0.56581	0.512604	0.905965	4.50117	7.95527	4.1335	0.918317	1.31017
1417394_at	Klf4	BG069413	0.296433	0.306603	1.03431	2.78615	9.39892	1.85012	0.664041	0.354124	0.350786	0.990575	3.50106	9.88654	2.92296	0.83488	1.25659
1425273_s_at	Emp2	AF083876	0.224562	0.194035	0.864057	2.1082	9.38802	1.83473	0.870284	0.427133	0.374349	0.876423	3.25062	7.61033	2.59191	0.79736	1.5419
1424011_at	Aqp9	BC024105	0.342074	0.313758	0.917224	3.20678	9.37452	2.05007	0.639295	0.52654	0.494907	0.939922	4.07121	7.732	2.87319	0.705735	1.26956
1417963_at	Pltp	NM_011125	0.194702	0.294331	1.5117	1.79715	9.23028	2.02612	1.1274	0.181189	0.2336	1.28926	2.268	12.5173	2.58668	1.14051	1.262
1418932_at	LOC100046232 /// Nfil3	AY061760	0.27032	0.241494	0.893363	2.48876	9.20673	1.57003	0.630849	0.30011	0.314255	1.04713	3.21309	10.7064	2.88637	0.898317	1.29104
1425145_at	Il1rl1	D13695	0.479727	0.562308	1.17214	4.36405	9.09695	1.27728	0.292682	0.836836	0.608395	0.727019	8.74415	10.4491	5.16462	0.590638	2.00368
1423072_at	6720475J19Rik	AW549928	0.388477	0.455486	1.17249	3.52244	9.0673	4.56926	1.29719	0.152103	0.210314	1.3827	2.16183	14.2129	2.99849	1.38702	0.613731
1417256_at	Mmp13	NM_008607	0.414835	0.239834	0.578144	3.75479	9.05129	2.31232	0.615831	0.49348	0.406785	0.824319	3.6476	7.39159	4.01144	1.09975	0.971452
1455007_s_at	Gpt2	BI648645	0.244034	0.236197	0.967887	2.18811	8.96643	1.98558	0.907441	0.274871	0.261342	0.95078	2.12672	7.73714	1.97872	0.930413	0.971942
1439489_at	Gpr120	AV025152	0.22879	0.344257	1.50469	2.03805	8.90795	1.73835	0.852949	0.159109	0.17835	1.12093	2.04325	12.8418	1.9888	0.97335	1.00255
1443783_x_at	H2-Aa	AV086906	0.314381	0.118523	0.377006	2.79714	8.89729	2.65372	0.948726	0.177083	0.154881	0.874623	2.01016	11.3515	3.09813	1.54124	0.718649
1433720_s_at	Chchd10	AI647775	0.347742	0.33625	0.966953	3.03078	8.71559	2.28147	0.752766	0.455337	0.4104	0.90131	4.21516	9.25722	3.43735	0.815474	1.39078
1416298_at	Mmp9	NM_013599	0.682066	0.638582	0.936247	5.89772	8.64685	1.33691	0.226682	0.670082	0.667113	0.995568	11.8458	17.6781	8.11579	0.685118	2.00854
1417025_at	H2-Eb1	NM_010382	0.288938	0.173596	0.600806	2.47092	8.55174	2.1181	0.857208	0.229198	0.24884	1.0857	2.33835	10.2023	2.89464	1.2379	0.946348
1415822_at	Scd2	BG060909	0.267214	0.540925	2.02432	2.26703	8.48397	2.01677	0.88961	0.341534	0.354662	1.03844	2.69468	7.88993	2.78019	1.03173	1.18864
1419605_at	Mgl1	NM_010796	0.232257	0.478715	2.06115	1.95854	8.43263	3.39942	1.73569	0.213207	0.367718	1.72469	2.30739	10.8223	2.86891	1.24336	1.17812
1433474_at	Edil3	BB377340	0.308988	0.217643	0.704373	2.57694	8.33994	1.62072	0.628932	0.401089	0.399297	0.995532	4.55187	11.3488	3.49405	0.767608	1.76638
1421685_at	Clec4b1	NM_027218	0.257341	0.487193	1.89318	2.13835	8.30942	2.05847	0.96264	0.11463	0.216752	1.89088	1.8396	16.0481	1.77848	0.966774	0.860287
1438702_at	Flrt2	BG075699	0.234084	0.263666	1.12637	1.94409	8.30507	1.79202	0.921778	0.221615	0.264331	1.19275	2.06437	9.31508	2.07255	1.00396	1.06187
1426065_a_at	Trib3	BC012955	0.314669	0.350394	1.11353	2.61042	8.29575	2.01979	0.773742	0.394809	0.361676	0.916078	3.40991	8.63686	2.85843	0.83827	1.30627
1450648_s_at	H2-Ab1	NM_010379	0.30557	0.191575	0.626942	2.53303	8.28951	1.96692	0.776511	0.177819	0.253466	1.42542	2.44322	13.7399	2.80837	1.14945	0.964546
1419473_a_at	Cck	NM_031161	0.30733	0.704925	2.2937	2.52747	8.22396	0.776101	0.307066	0.80058	0.561405	0.701249	3.90661	4.87973	3.8815	0.993572	1.54566
1438385_s_at	Gpt2	BB068040	0.30533	0.321308	1.05233	2.44925	8.02167	2.06426	0.842811	0.332213	0.311836	0.938664	2.50438	7.53848	2.40434	0.960053	1.02251
1422966_a_at	Tfrc	BB810450	0.259136	0.282907	1.09173	2.07187	7.9953	3.05814	1.47603	0.301285	0.252679	0.838674	2.00422	6.65225	2.54944	1.27204	0.967348
1417408_at	F3	BC024886	0.315347	0.338823	1.07445	2.52088	7.994	1.71548	0.680506	0.370496	0.192493	0.519554	3.22505	8.70469	2.68785	0.833428	1.27933
1437218_at	Fn1	BM234360	0.28115	0.345327	1.22827	2.24394	7.98131	1.44089	0.642125	0.551695	0.318344	0.57703	1.9446	3.52477	1.52282	0.783101	0.866599
1437876_at	Il20rb	BE852308	0.475344	0.61745	1.29895	3.78067	7.95355	1.90027	0.502628	0.309297	0.317064	1.02511	4.27608	13.8252	3.36101	0.786004	1.13104
1422264_s_at	Klf9	NM_010638	0.340488	0.336544	0.988416	2.69408	7.91241	2.04984	0.760868	0.329751	0.370045	1.12219	2.00329	6.07514	2.38957	1.19283	0.743587
1416918_at	Dlg3	NM_016747	0.289444	0.240996	0.832617	2.25959	7.80666	1.85198	0.819611	0.283896	0.269897	0.950689	2.36697	8.33747	2.26687	0.957708	1.04752
1433908_a_at	Cttn	AV009769	0.273126	0.293875	1.07597	2.07204	7.58637	1.60389	0.774064	0.372537	0.276003	0.740875	2.30606	6.19016	2.36436	1.02528	1.11295
1431609_a_at	Acp5	AK008391	0.259316	0.190733	0.735522	1.95578	7.54209	2.38169	1.21777	0.131729	0.148057	1.12395	2.08517	15.8292	2.51223	1.20481	1.06616
1448737_at	Tspan7	AF052492	0.309216	0.342647	1.10811	2.32723	7.52622	2.17617	0.93509	0.336161	0.315844	0.939561	1.81838	5.40924	2.12487	1.16856	0.781348
1447204_at	---	BB337014	0.342118	0.390456	1.14129	2.56846	7.50752	2.60777	1.01531	0.338828	0.312266	0.921607	1.84343	5.44061	1.98524	1.07692	0.71772
1421315_s_at	Cttn	BI688355	0.248979	0.303452	1.21878	1.86899	7.50662	1.54733	0.827893	0.383372	0.272112	0.709785	2.84614	7.42397	2.55832	0.898873	1.52282
1418025_at	Bhlhe40	NM_011498	0.300533	0.321626	1.07019	2.25278	7.49594	1.66374	0.738527	0.365992	0.346526	0.946814	2.82608	7.7217	2.51612	0.890321	1.25449
1433558_at	Dab2ip	BM231046	0.400821	0.385892	0.962754	2.95454	7.37122	1.7375	0.588079	0.546155	0.467965	0.856836	3.34125	6.11776	3.17419	0.950002	1.13089
1428074_at	Tmem158	BE981853	0.341357	0.320113	0.937766	2.51277	7.36112	1.60524	0.638833	0.510767	0.494431	0.968017	3.53572	6.92236	3.49881	0.989563	1.4071
1433453_a_at	Abtb2	BB621938	0.515622	0.24475	0.474668	3.77743	7.32597	2.08981	0.553234	0.558138	0.460043	0.824246	4.26805	7.64695	3.47674	0.814597	1.12988
1455257_at	Itgb3	AV352983	0.331526	0.205236	0.619065	2.40278	7.24763	1.59327	0.663097	0.459973	0.346461	0.753219	2.75984	6	2.2562	0.817512	1.1486
1417398_at	Rras2	NM_025846	0.260101	0.327555	1.25934	1.86806	7.18206	2.3352	1.25007	0.316003	0.336059	1.06346	1.98078	6.26824	2.26972	1.14587	1.06034
1455697_at	---	BQ175938	0.241554	0.256812	1.06316	1.6809	6.95867	1.8722	1.11381	0.240422	0.349086	1.45197	1.51194	6.2887	1.78346	1.17958	0.899487
1425745_a_at	Tacc2	BC004057	0.341584	0.498263	1.45868	2.34329	6.86007	1.46553	0.625415	0.522715	0.494811	0.946617	3.61154	6.90921	2.64077	0.731201	1.54123
1440662_at	---	AV341509	0.280369	0.455364	1.62416	1.90783	6.80472	2.20834	1.15751	0.322885	0.199903	0.619117	1.58975	4.9236	1.45021	0.912219	0.833278
1441170_a_at	Dab2ip	BB531641	0.397859	0.320842	0.806423	2.69955	6.78521	1.56211	0.578656	0.508404	0.445346	0.875969	3.16663	6.22857	2.8145	0.8888	1.17302
1448908_at	Ppap2b	NM_080555	0.29039	0.471174	1.62256	1.96196	6.75631	1.96004	0.999022	0.416565	0.352326	0.84579	1.78548	4.28619	1.9314	1.08173	0.910045
AFFX-TransRecMur/X57349_3_at	Tfrc	AFFX-TransRecMur/X57349_3	0.332898	0.281949	0.846953	2.24552	6.74536	2.90115	1.29197	0.278571	0.302891	1.0873	1.97271	7.08152	2.53685	1.28597	0.878509
1418350_at	Hbegf	L07264	0.455208	0.446142	0.980085	3.06869	6.74129	1.41523	0.461185	0.764614	0.606723	0.793502	4.50812	5.89594	3.81539	0.846337	1.46907
1454965_at	---	BE980088	0.590464	0.567154	0.960524	3.94085	6.67416	1.65977	0.42117	0.789172	0.700796	0.888015	6.03042	7.64146	4.32946	0.717936	1.53023
1456424_s_at	Pltp	AI591480	0.312703	0.372277	1.19051	2.08159	6.65678	2.3035	1.1066	0.192078	0.283602	1.47649	1.84089	9.58406	2.46247	1.33766	0.884366
1427682_a_at	Egr2	X06746	0.39583	0.339087	0.856649	2.60536	6.58202	1.92577	0.739156	0.401259	0.34758	0.866224	2.15469	5.36982	2.34074	1.08635	0.827021
1428289_at	Klf9	AW488885	0.267234	0.261502	0.978551	1.7554	6.56877	1.52743	0.870131	0.302116	0.336189	1.11278	1.90189	6.29523	1.91959	1.00931	1.08345
1452652_at	Tmem158	BE981853	0.360062	0.404451	1.12328	2.35888	6.55131	1.9124	0.810724	0.540612	0.534228	0.988193	3.18288	5.88755	3.02153	0.949306	1.34932
1423914_at	C630004H02Rik	BC024617	0.396363	0.508677	1.28336	2.57669	6.50084	1.46068	0.566882	0.313819	0.45285	1.44303	2.96256	9.44035	2.07805	0.701437	1.14975
1423071_x_at	6720475J19Rik	AW549928	0.407834	0.412322	1.01101	2.60473	6.38675	4.86713	1.86857	0.400734	0.361152	0.901228	2.11478	5.27728	3.30156	1.56118	0.8119
1420674_at	Pla2g2e	NM_012044	0.302121	0.275954	0.913388	1.92693	6.37802	2.2447	1.16491	0.483769	0.492062	1.01714	1.89315	3.91334	1.97501	1.04324	0.982469
1419128_at	Itgax	NM_021334	0.340461	0.254754	0.748262	2.1684	6.36901	1.37886	0.635888	0.409244	0.398458	0.973644	2.50077	6.11071	2.49844	0.999069	1.15328
1454023_a_at	Chpf	AK006466	0.297385	0.434796	1.46206	1.89043	6.35684	1.72136	0.910564	0.279495	0.56478	2.02072	1.88347	6.73882	1.75464	0.931601	0.996317
1422885_at	Snrpd3	NM_026095	0.396192	0.512492	1.29354	2.48788	6.27949	2.49123	1.00134	0.454841	0.349725	0.768894	2.16388	4.75744	3.06882	1.4182	0.869768
1423917_a_at	Cttn	BC011434	0.302188	0.31727	1.04991	1.89288	6.26391	1.5432	0.815268	0.390414	0.328971	0.84262	2.31904	5.93995	2.27637	0.981598	1.22514
1452388_at	Hspa1a	AW763765	0.345673	0.339525	0.982216	2.16011	6.24901	1.57688	0.729997	0.413179	0.31212	0.75541	2.30539	5.57965	2.04527	0.887168	1.06726
1434542_at	Gpt2	BI648645	0.297349	0.271781	0.914012	1.84838	6.21618	1.81402	0.981411	0.273256	0.331758	1.21409	2.21284	8.09805	2.18947	0.989437	1.19718
1425993_a_at	Hsph1	D67017	0.320552	0.369384	1.15234	1.95499	6.09884	1.61872	0.827992	0.380217	0.377275	0.992263	2.22983	5.86464	2.06177	0.924631	1.14058
1457724_at	Ctsl	AV023994	0.380166	0.43648	1.14813	2.31621	6.09263	2.47502	1.06857	0.367586	0.349821	0.951671	2.1471	5.84108	2.28706	1.06519	0.926988
1437270_a_at	Clcf1	BB825816	0.354399	0.496458	1.40085	2.12643	6.00009	2.85469	1.34248	0.361355	0.27894	0.771928	2.09489	5.79731	2.25627	1.07704	0.985169
1428834_at	Dusp4	AK012530	0.341185	0.3489	1.02261	2.03254	5.9573	1.68006	0.826583	0.502048	0.509393	1.01463	2.34575	4.67236	2.29949	0.980281	1.1541
1436729_at	Afap1	AV328634	0.327123	0.352523	1.07765	1.93491	5.91492	1.91592	0.990189	0.501894	0.412535	0.821957	2.02588	4.03647	2.18977	1.0809	1.04702
1422155_at	Hist2h3c2	BC015270	0.400778	0.452255	1.12844	2.3668	5.90551	2.41173	1.01898	0.391172	0.387454	0.990497	2.25489	5.76446	2.47239	1.09646	0.952719
1460651_at	Lat	AF036907	0.422817	0.335277	0.79296	2.49317	5.89656	1.5765	0.632329	0.472451	0.420707	0.890476	2.87091	6.07661	2.23733	0.779311	1.15151
1424050_s_at	Fgfr1	M33760	0.309456	0.380543	1.22972	1.81831	5.87583	1.42722	0.784917	0.312768	0.399818	1.27832	2.54512	8.13742	1.95718	0.768993	1.39972
1422705_at	Pmepa1	AV370981	0.400928	0.543663	1.35601	2.35085	5.86353	1.23247	0.524266	0.534487	0.534135	0.999342	2.93939	5.49947	2.53494	0.862403	1.25035
1415823_at	Scd2	BG060909	0.292974	0.604523	2.0634	1.71187	5.84308	2.12839	1.24331	0.473048	0.462354	0.977394	2.98754	6.31551	2.99535	1.00261	1.74519
1451064_a_at	Psat1	BC004827	0.33318	0.458505	1.37615	1.94088	5.82533	1.7535	0.903456	0.50716	0.466004	0.918851	2.53538	4.99918	2.32926	0.918703	1.3063
1436448_a_at	Ptgs1	AA833146	0.480025	0.350693	0.730572	2.76904	5.76852	1.55589	0.56189	0.537657	0.527385	0.980894	3.39413	6.31281	3.01292	0.887686	1.22574
1428535_at	9430020K01Rik	AK004276	0.301946	0.362909	1.2019	1.73971	5.76167	1.99881	1.14893	0.413271	0.387373	0.937334	1.9065	4.6132	2.0234	1.06132	1.09587
1421031_a_at	2310016C08Rik	NM_023516	0.32752	0.50494	1.54171	1.88007	5.74031	2.33797	1.24355	0.304585	0.331328	1.0878	1.90675	6.26016	2.44153	1.28046	1.01419
1424759_at	Arrdc4	BC017528	0.352769	0.419615	1.18949	2.01762	5.71938	2.07775	1.0298	0.344561	0.349572	1.01454	1.93034	5.60231	2.03936	1.05648	0.956738
1418349_at	Hbegf	L07264	0.485849	0.554092	1.14046	2.76562	5.69234	1.36165	0.492349	0.776375	0.661524	0.852068	4.32878	5.57563	3.56145	0.822739	1.56521
1417395_at	Klf4	BG069413	0.406413	0.405568	0.997921	2.30931	5.68218	1.6986	0.735543	0.548105	0.424162	0.773871	3.20008	5.83846	2.53052	0.790766	1.38573
1423566_a_at	Hsph1	BI499717	0.373498	0.350185	0.937582	2.1201	5.67632	1.89188	0.892358	0.391703	0.423093	1.08014	2.36361	6.03419	2.31283	0.978517	1.11486
1453076_at	Batf3	AK020278	0.35607	0.261537	0.734509	2.01917	5.6707	1.67321	0.828665	0.361832	0.329549	0.91078	2.44783	6.7651	2.50715	1.02423	1.2123
1451888_a_at	Odz4	AB025413	0.513395	0.362482	0.706048	2.89822	5.6452	1.56187	0.538907	0.483595	0.400063	0.82727	2.92047	6.03908	2.09811	0.718415	1.00768
1435290_x_at	H2-Aa	BE688749	0.343548	0.185708	0.54056	1.93134	5.62173	1.62029	0.838947	0.251623	0.275781	1.09601	1.65158	6.56371	2.04074	1.23562	0.855151
1424086_at	Oaf	BC025514	0.274092	0.568906	2.0756	1.53502	5.60038	1.38506	0.902307	0.567183	0.394166	0.694953	2.26599	3.99517	1.87301	0.826573	1.4762
1418062_at	Eef1a2	NM_007906	0.317998	0.285187	0.896819	1.77315	5.57599	1.92523	1.08577	0.301665	0.291466	0.966191	1.86869	6.19457	2.5975	1.39002	1.05388
1436671_at	Vsig8	BB151200	0.414853	0.792216	1.90963	2.3112	5.57114	15.4309	6.67657	0.177416	0.299367	1.68737	1.18897	6.7016	3.88587	3.26825	0.514439
1425784_a_at	Olfm1	D78264	0.418446	0.525375	1.25554	2.33113	5.57091	1.484	0.636603	0.454754	0.453544	0.99734	3.52554	7.75263	3.07017	0.870838	1.51238
1456341_a_at	Klf9	AV354744	0.306875	0.295308	0.96231	1.70592	5.55903	1.50881	0.884456	0.311004	0.344154	1.10659	1.79691	5.77777	1.90117	1.05802	1.05334
1448689_at	Rras2	NM_025846	0.313732	0.320361	1.02113	1.73995	5.546	1.90538	1.09508	0.390481	0.415973	1.06528	1.96445	5.03085	2.13301	1.08581	1.12902
1416554_at	LOC100048338 /// Pdlim1	NM_016861	0.359415	0.456978	1.27145	1.98702	5.5285	2.00706	1.01008	0.516892	0.384647	0.744155	2.47662	4.79138	2.50956	1.0133	1.2464
1425272_at	Emp2	AF083876	0.44659	0.472359	1.0577	2.44841	5.48246	1.49026	0.608662	0.566539	0.575504	1.01582	3.05425	5.39107	2.30299	0.754029	1.24744
1428288_at	Klf9	AW488885	0.313318	0.310899	0.99228	1.70005	5.42594	1.53296	0.901716	0.350174	0.352688	1.00718	1.82592	5.21432	1.87624	1.02756	1.07404
1435748_at	Gda	AW911807	0.35903	0.345958	0.963591	1.94791	5.42548	1.68386	0.864443	0.446055	0.348785	0.781933	2.20919	4.95273	1.89019	0.855602	1.13413
1437750_at	Tmem158	BI133257	0.473156	0.361851	0.764761	2.53961	5.36738	1.88819	0.743498	0.641422	0.508423	0.79265	3.21487	5.0121	3.24212	1.00848	1.26589
1454708_at	Ablim1	BG065289	0.455322	0.47944	1.05297	2.43125	5.33962	1.60581	0.660487	0.755318	0.526899	0.697585	2.84319	3.76422	2.60795	0.917263	1.16943
1454607_s_at	Psat1	AV216491	0.320525	0.368982	1.15118	1.70486	5.31895	1.51923	0.89112	0.471213	0.428134	0.908577	1.83561	3.89549	1.81121	0.986711	1.07669
1425622_at	Edil3	AF031524	0.401828	0.339267	0.844309	2.13541	5.31423	1.74853	0.818829	0.385497	0.386052	1.00144	3.36672	8.73345	3.23844	0.961897	1.57662
1448468_a_at	Kcnab1	AF033003	0.388228	0.221846	0.571433	2.04615	5.27048	4.3749	2.13811	0.442737	0.661345	1.49376	1.53439	3.4657	2.66206	1.73493	0.749893
1422706_at	Pmepa1	AV370981	0.436775	0.50425	1.15449	2.2763	5.21162	1.22228	0.536958	0.619048	0.384648	0.621354	2.61995	4.23222	2.26111	0.863039	1.15096
1427683_at	Egr2	X06746	0.369911	0.312354	0.844403	1.92679	5.20881	1.50681	0.782029	0.357892	0.354383	0.990197	1.89499	5.29486	1.88381	0.9941	0.983492
1426562_a_at	Olfm1	BE952082	0.409508	0.563688	1.3765	2.11921	5.17502	1.42624	0.673005	0.539345	0.567375	1.05197	3.2386	6.00469	3.10381	0.958379	1.52821
1435123_at	Efr3b	BB795377	0.523653	0.600388	1.14654	2.70706	5.16957	1.55544	0.574587	0.55996	0.593599	1.06007	3.77671	6.74461	2.90533	0.769274	1.39513
1422868_s_at	Gda	NM_010266	0.374864	0.339575	0.905861	1.93586	5.16417	1.6948	0.875474	0.410668	0.333341	0.811703	2.38851	5.81616	1.92464	0.805789	1.23383
1456225_x_at	Trib3	BB508622	0.37129	0.388249	1.04568	1.91588	5.16008	1.53491	0.801151	0.396557	0.398063	1.0038	2.25321	5.68192	1.96317	0.87128	1.17607
1429646_at	1700112C13Rik	AK007173	0.422372	0.365134	0.864484	2.17313	5.14505	2.12145	0.976219	0.23132	0.470153	2.03248	1.68595	7.28836	1.75156	1.03892	0.775816
1441975_at	Acpp	BB008092	0.378989	0.317037	0.836533	1.94826	5.14068	1.51567	0.777957	0.382177	0.394575	1.03244	1.89064	4.94703	2.15267	1.13859	0.970424
1430700_a_at	Pla2g7	AK005158	0.330793	0.379764	1.14804	1.68222	5.0854	1.50248	0.893155	0.256945	0.308867	1.20207	2.04316	7.95172	2.28064	1.11623	1.21456
1438713_at	Rassf8	BB391868	0.424955	0.568755	1.33839	2.15882	5.0801	1.84781	0.855937	0.534826	0.455475	0.851632	1.49861	2.80206	1.43693	0.958842	0.694183
1433670_at	Emp2	BE571790	0.482431	0.421967	0.874668	2.43516	5.04769	1.51603	0.622557	0.664796	0.591761	0.890138	3.62981	5.46003	2.85354	0.786142	1.49058
1419666_x_at	Nupr1	NM_019738	0.467989	0.49631	1.06051	2.35971	5.04224	1.83749	0.77869	0.55291	0.483113	0.873764	2.85766	5.1684	2.52297	0.882879	1.21102
1421739_a_at	Matk	NM_010768	0.338011	0.32838	0.971508	1.68648	4.98942	1.70537	1.0112	0.298994	0.367448	1.22895	2.37588	7.94625	2.34605	0.987444	1.40878
1427820_at	---	BC021831	0.574096	0.734649	1.27966	2.86225	4.98566	2.83966	0.992106	0.438165	0.40384	0.921662	1.91029	4.35976	1.97166	1.03212	0.66741
1429514_at	Ppap2b	AW111876	0.355947	0.505272	1.41951	1.75714	4.93652	1.65148	0.939866	0.548007	0.423772	0.773297	1.89964	3.46646	1.68859	0.888899	1.0811
1416164_at	Fbln5	NM_011812	0.498416	0.534669	1.07274	2.44083	4.89718	1.40174	0.574286	0.889218	0.697456	0.784347	4.39057	4.93756	3.26627	0.743929	1.7988
1435749_at	Gda	AW911807	0.415807	0.382764	0.920532	2.03599	4.89648	1.68039	0.825341	0.454169	0.385636	0.849101	2.16582	4.76876	1.89943	0.877	1.06377
1437303_at	Il6st	BI102913	0.451402	0.485585	1.07573	2.19471	4.86197	2.15523	0.982014	0.375662	0.459993	1.22449	1.89385	5.04136	2.16384	1.14256	0.862917
1434809_at	Arhgap28	BB458819	0.338883	0.313925	0.926353	1.64366	4.85023	1.76758	1.0754	0.326497	0.312746	0.957884	1.65316	5.06333	1.81796	1.09969	1.00578
1418547_at	Tfpi2	NM_009364	0.412891	0.35164	0.851653	1.99828	4.83972	1.46571	0.733486	0.481176	0.499511	1.0381	2.75583	5.72728	2.37464	0.861679	1.3791
1426657_s_at	EG666036 /// EG666422 /// EG666875 /// EG668576 /// Phgdh	L21027	0.397773	0.61988	1.55838	1.91582	4.81636	1.79803	0.938519	0.645223	0.54507	0.844778	2.23817	3.46884	2.09776	0.937265	1.16826
1424785_at	Angptl6	BC025904	0.39897	0.442713	1.10964	1.92116	4.81529	1.4863	0.773649	0.494278	0.547475	1.10763	1.70819	3.45593	1.89025	1.10658	0.889145
1438511_a_at	1190002H23Rik	BB408123	0.487842	0.294581	0.603844	2.34846	4.81397	1.42559	0.60703	0.466749	0.372909	0.798951	2.37399	5.08622	2.11385	0.890423	1.01087
1427402_at	Polr2f	AV161379	0.390789	0.402554	1.03011	1.86626	4.77562	1.44112	0.772198	0.510556	0.49617	0.971822	0.893543	1.75014	1.91429	2.14236	0.478789
1450446_a_at	Socs1	AB000710	0.431376	0.25595	0.593334	2.05833	4.77155	1.69471	0.823343	0.300172	0.117109	0.390141	2.75865	9.19025	2.75323	0.998033	1.34024
1449310_at	Ptger2	BC005440	0.391294	0.50623	1.29373	1.85639	4.74424	2.71629	1.46321	0.331258	0.395286	1.19329	1.75983	5.31258	2.29734	1.30543	0.947986
1424671_at	Plekhf1	BC002120	0.346132	0.402188	1.16195	1.63962	4.73697	1.57545	0.960865	0.469167	0.382459	0.815187	1.89025	4.02895	2.01485	1.06592	1.15286
1422824_s_at	Eps8	NM_007945	0.417772	0.334553	0.800802	1.96576	4.70535	1.60279	0.815353	0.457651	0.477782	1.04399	2.26153	4.9416	2.19691	0.971425	1.15046
1455450_at	Ptpn3	AV231357	0.392708	0.418253	1.06505	1.84483	4.6977	1.89153	1.02531	0.424732	0.428364	1.00855	1.90997	4.49687	1.92471	1.00772	1.03531
1421511_at	Itgb3	NM_016780	0.527883	0.0826403	0.15655	2.47786	4.69396	1.71467	0.691996	0.335232	0.25776	0.768901	2.43251	7.2562	1.75854	0.72293	0.981698
1422823_at	Eps8 /// LOC632638	NM_007945	0.540965	0.509047	0.940999	2.53841	4.69237	1.90703	0.751271	0.767909	0.705599	0.918857	2.37049	3.08694	2.76556	1.16666	0.933847
1425911_a_at	Fgfr1	M65053	0.319165	0.435633	1.36491	1.49691	4.69008	1.49382	0.997935	0.343545	0.440244	1.28147	2.30539	6.71059	2.11259	0.916369	1.5401
1434465_x_at	Vldlr	AV333363	0.526109	0.424189	0.806277	2.42993	4.61869	1.88776	0.776876	0.73808	0.569644	0.771791	2.82642	3.82943	2.42067	0.856441	1.16317
1434326_x_at	Coro2b	BB317923	0.469489	0.58879	1.25411	2.14282	4.56416	4.62656	2.1591	0.559746	0.476482	0.851246	1.28193	2.2902	2.52346	1.96848	0.598245
1421732_at	Glrp1	NM_008132	0.486161	0.550109	1.13154	2.21625	4.55868	1.86726	0.842532	0.586771	0.573523	0.977421	2.44249	4.16259	2.29072	0.937863	1.10208
1439029_at	Gpt2	BG069993	0.404166	0.267552	0.661986	1.8398	4.55209	1.91064	1.0385	0.347563	0.332601	0.956952	2.3259	6.69201	2.00628	0.862583	1.26421
1419748_at	Abcd2	NM_011994	0.402588	0.737785	1.8326	1.82718	4.53859	3.01285	1.6489	0.262743	0.354157	1.34792	1.26316	4.8076	1.43999	1.13998	0.691317
1449249_at	Pcdh7	NM_018764	0.484653	0.661544	1.36498	2.19267	4.52421	1.53872	0.701757	0.494245	0.598077	1.21008	3.09051	6.253	2.56858	0.831119	1.40947
1447928_at	Car5b	BE132973	0.465527	0.466903	1.00296	2.09435	4.49888	1.55989	0.744806	0.442205	0.447803	1.01266	2.26624	5.12486	2.00831	0.886186	1.08207
1421456_at	P2ry1	NM_008772	0.378957	0.474718	1.2527	1.70243	4.49242	1.35371	0.795163	0.489975	0.494983	1.01022	2.71356	5.53817	2.16976	0.799598	1.59393
1452843_at	Il6st	AK017211	0.34685	0.428098	1.23424	1.55809	4.49212	1.72165	1.10497	0.421675	0.423625	1.00462	1.78475	4.23254	1.84384	1.0331	1.14547
1439200_x_at	---	BE686792	0.442894	0.475794	1.07428	1.98518	4.4823	1.76552	0.88935	0.433648	0.488206	1.12581	1.57633	3.63504	1.64698	1.04482	0.794046
1436952_at	Klf9	BE995545	0.355171	0.450458	1.26828	1.58925	4.4746	1.92483	1.21116	0.51716	0.56317	1.08897	2.47264	4.7812	2.15697	0.872334	1.55586
1437304_at	Cblb	AV276986	0.352409	0.348412	0.988659	1.5629	4.43491	1.57412	1.00718	0.481367	0.42507	0.883047	1.67823	3.48638	1.64893	0.982542	1.07379
1456929_at	BC042782	BM235852	0.378887	0.540842	1.42745	1.67995	4.43391	3.27467	1.94926	0.260795	0.213673	0.819312	1.65225	6.33544	2.0477	1.23934	0.983513
1450716_at	Adamts1	D67076	0.469377	0.413239	0.880399	2.07556	4.42194	3.03295	1.46127	0.792063	0.416438	0.525764	1.41429	1.78558	1.94551	1.37561	0.681404
1437100_x_at	Pim3	BB206220	0.360354	0.444668	1.23398	1.59175	4.41718	1.53759	0.965977	0.309657	0.389277	1.25712	2.00721	6.48204	1.82195	0.907704	1.26101
1425733_a_at	Eps8 /// LOC632638	BC016890	0.407754	0.394818	0.968273	1.79947	4.41314	1.61423	0.897057	0.612748	0.621538	1.01435	2.09811	3.4241	2.06136	0.982484	1.16596
1456346_at	---	BB003660	0.347053	0.480979	1.38589	1.52094	4.38245	1.49427	0.982464	0.43755	0.389586	0.890379	2.31693	5.29523	1.76317	0.760995	1.52335
1436513_at	Tanc2	BM208226	0.389844	0.389719	0.99968	1.70167	4.36501	1.37148	0.805958	0.500914	0.561498	1.12095	2.08072	4.15384	1.93483	0.929887	1.22275
1447812_x_at	Flnc	AV014577	0.639202	0.640995	1.0028	2.78217	4.35256	0.508438	0.182749	0.459168	0.867463	1.88921	7.56906	16.4843	3.42526	0.452535	2.72056
1448700_at	G0s2	NM_008059	0.307843	0.756004	2.45581	1.33758	4.345	1.99175	1.48908	0.136886	0.317018	2.31592	1.37891	10.0734	1.5071	1.09296	1.0309
1425406_at	Clec4a2	BC006623	0.407226	0.411054	1.0094	1.76545	4.33529	1.56762	0.887943	0.328176	0.372048	1.13368	1.9115	5.82463	2.01668	1.05502	1.08273
1451382_at	Chac1	BC025169	0.37242	0.555613	1.4919	1.61113	4.32612	1.36751	0.848785	0.43726	0.437093	0.999618	1.97023	4.50585	1.76338	0.895017	1.22288
1419665_a_at	Nupr1	NM_019738	0.569683	0.594774	1.04404	2.46331	4.324	1.87405	0.760787	0.562391	0.517737	0.9206	3.20401	5.69711	2.65889	0.829863	1.30069
1451069_at	Pim3	BC017621	0.361109	0.453757	1.25657	1.55989	4.31971	1.55405	0.99626	0.380783	0.417354	1.09604	2.021	5.30749	1.8729	0.926717	1.29561
1451674_at	Slc12a5	BF468072	0.561217	0.440216	0.784395	2.42198	4.31558	1.29879	0.536253	0.559768	0.540153	0.96496	3.02728	5.4081	2.63153	0.869272	1.24992
1459839_x_at	Btbd11	BB230894	0.489044	0.497057	1.01638	2.10942	4.31335	1.87127	0.887102	0.503718	0.57474	1.141	3.02812	6.01154	2.8947	0.95594	1.43552
1436521_at	Slc36a2	AI596194	0.604543	0.650149	1.07544	2.59914	4.29934	1.41411	0.544069	0.470413	0.447637	0.951582	2.81277	5.97936	2.43373	0.865244	1.08219
1433694_at	Pde3b	AV270888	0.416762	0.598511	1.4361	1.78823	4.29076	2.38692	1.33479	0.350793	0.367608	1.04794	1.61175	4.59458	2.08854	1.29582	0.90131
1427619_a_at	Sh3tc1	BC024909	0.390174	0.433748	1.11168	1.66851	4.27632	1.83949	1.10248	0.983849	0.439597	0.446814	1.80736	1.83702	1.75481	0.970924	1.08322
1450085_at	Angptl2	BG244279	0.336782	0.441786	1.31179	1.43426	4.25873	2.09323	1.45945	0.542722	0.600953	1.1073	1.87798	3.4603	1.91071	1.01743	1.30937
1433605_at	Inpp5a	BB307136	0.364148	0.405164	1.11263	1.54948	4.25507	1.5524	1.00189	0.40771	0.392839	0.963525	1.88843	4.6318	1.85353	0.981521	1.21875
1440275_at	Runx3	AV233043	0.704769	0.381362	0.541117	2.99056	4.24332	1.00574	0.336303	0.964634	0.619832	0.642556	3.52588	3.65514	2.35461	0.667808	1.179
1427894_at	Vasn	AK012169	0.314779	0.537735	1.70829	1.33397	4.2378	1.11303	0.834376	0.625642	0.493042	0.788058	1.44691	2.31268	1.2386	0.856031	1.08467
1432289_a_at	Jsrp1	AK009016	0.434319	0.440135	1.01339	1.83311	4.22066	1.1165	0.609074	0.239076	0.578121	2.41814	2.00039	8.36717	1.64113	0.820402	1.09125
1419705_at	Car5b	NM_019513	0.424085	0.427934	1.00908	1.78832	4.21689	1.53558	0.858671	0.443255	0.423369	0.955136	2.25745	5.09289	1.8865	0.835677	1.26233
1454714_x_at	EG665516 /// EG666036 /// EG668771 /// Phgdh	AA561726	0.450123	0.613194	1.36228	1.89582	4.21179	1.81387	0.956771	0.624031	0.598961	0.959826	1.9648	3.14856	1.98478	1.01017	1.03638
1418504_at	Hspa9	D11089	0.412441	0.472891	1.14657	1.7313	4.19769	1.69148	0.977002	0.563415	0.547662	0.97204	1.71822	3.04965	1.88034	1.09436	0.992442
1435043_at	Plcb1	BB794831	0.468688	0.354596	0.756571	1.96517	4.19293	2.10863	1.073	0.5747	0.310886	0.540953	2.25816	3.92929	2.46043	1.08957	1.14909
1443869_at	E430028B21Rik	BM114886	0.560279	0.494503	0.882601	2.34638	4.18789	1.66357	0.708994	0.644916	0.66708	1.03437	3.51145	5.44481	3.07309	0.875163	1.49654
1432478_a_at	Rnf19b	AK015966	0.3606	0.295567	0.819654	1.50009	4.15997	1.48585	0.990508	0.308338	0.34852	1.13032	1.79	5.80532	1.67263	0.934431	1.19326
1422967_a_at	Tfrc	BB810450	0.661515	0.542696	0.820383	2.74402	4.14808	3.20179	1.16682	0.420054	0.546883	1.30193	1.47053	3.5008	1.74989	1.18998	0.535902
1415936_at	Bcar3	NM_013867	0.415614	0.509062	1.22484	1.72322	4.14621	1.60848	0.933417	0.39266	0.441092	1.12334	1.84474	4.69807	1.82354	0.988508	1.07052
1437621_x_at	EG665516 /// EG666036 /// EG668771 /// Phgdh	AV216768	0.446885	0.657188	1.4706	1.84872	4.13691	1.73821	0.940222	0.64893	0.565876	0.872014	2.07408	3.19615	1.97867	0.954001	1.1219
1452283_at	Rassf8	BC004678	0.452536	0.444514	0.982272	1.87004	4.13236	1.47649	0.789549	0.559681	0.553553	0.989051	1.81817	3.24859	1.94217	1.0682	0.972264
AFFX-TransRecMur/X57349_M_at	Tfrc	AFFX-TransRecMur/X57349_M	0.538625	0.676667	1.25629	2.21955	4.12076	2.79241	1.2581	0.489769	0.486066	0.99244	1.43342	2.92673	1.88217	1.31306	0.645816
1435226_at	Rnf19b	BG064140	0.402938	0.383204	0.951024	1.65657	4.11123	1.49672	0.903504	0.384935	0.457061	1.18737	1.9571	5.08423	1.89346	0.967481	1.18142
1416007_at	Satb1	AV172776	0.501139	0.418848	0.835792	2.05418	4.09903	1.04148	0.507005	0.614666	0.678067	1.10315	3.40878	5.54574	2.49026	0.730543	1.65943
1448788_at	Cd200	AF004023	0.520957	0.540472	1.03746	2.13106	4.09065	3.33278	1.56391	0.410648	0.467982	1.13962	1.70593	4.15425	2.33763	1.37029	0.800511
1456214_at	Pcdh7	BB197591	0.46772	0.691979	1.47947	1.91194	4.08778	1.48383	0.776089	0.448239	0.660131	1.47272	2.14113	4.77677	1.97068	0.920391	1.11988
1426037_a_at	Rgs16	U94828	0.642021	0.492439	0.767014	2.61998	4.08083	0.909093	0.346985	0.829758	0.711888	0.857946	3.71253	4.47423	2.51002	0.676094	1.41701
1442051_at	Hist2h3c1	BE691662	0.421755	0.462244	1.096	1.72042	4.07919	1.72315	1.00159	0.356442	0.389127	1.0917	2.08526	5.85021	2.04083	0.978696	1.21207
1445574_at	---	BG067678	0.509937	0.341976	0.670624	2.07882	4.07663	1.41892	0.682557	0.565518	0.495409	0.876027	2.52294	4.46129	2.345	0.92947	1.21364
1430252_at	3110027N22Rik	BB753814	0.503428	0.572041	1.13629	2.04952	4.07112	1.90777	0.93084	0.592942	0.586868	0.989756	1.98889	3.35427	2.16072	1.0864	0.970417
1421002_at	Angptl2	BG244279	0.365222	0.482619	1.32144	1.48552	4.06743	1.94788	1.31125	0.612981	0.543065	0.885941	1.81349	2.95848	1.95897	1.08022	1.22078
1442075_at	AI314604	BE991175	0.571972	0.279056	0.487884	2.31651	4.05003	1.59085	0.686746	0.325207	0.48467	1.49034	2.48866	7.65256	2.47531	0.994635	1.07432
1431530_a_at	Tspan5	AK015705	0.535635	0.498902	0.931421	2.16869	4.04882	1.81442	0.836642	0.554621	0.523402	0.943712	1.64739	2.9703	1.55128	0.941659	0.759622
1458469_at	Cblb	BB205662	0.506267	0.609116	1.20315	2.04177	4.03299	2.2552	1.10453	0.554451	0.454183	0.819158	1.61608	2.91475	1.64827	1.01992	0.791512
1440342_at	G530011O06Rik	BB276544	0.403043	0.318176	0.789436	1.61753	4.01329	1.50433	0.93002	0.60837	0.51449	0.845686	1.31453	2.16074	1.34969	1.02675	0.81268
1428803_at	Acot6	AK014558	0.478707	0.541924	1.13206	1.91918	4.0091	1.41355	0.736537	0.712203	0.677338	0.951047	2.0959	2.94284	2.06307	0.984335	1.09208
AFFX-TransRecMur/X57349_5_at	Tfrc	AFFX-TransRecMur/X57349_5	0.647259	0.589841	0.91129	2.58375	3.99183	3.06403	1.18588	0.47594	0.533348	1.12062	1.46377	3.07554	2.14007	1.46202	0.566531
1433941_at	Inpp5j	BF582164	0.476385	0.552159	1.15906	1.89644	3.9809	1.9517	1.02914	0.582659	0.546502	0.937945	1.49502	2.56585	1.91364	1.28001	0.788329
1417516_at	Ddit3	NM_007837	0.447831	0.455118	1.01627	1.77937	3.97332	1.57992	0.887905	0.455074	0.457656	1.00567	1.83641	4.03541	1.79311	0.97642	1.03205
1426658_x_at	Phgdh	L21027	0.47767	0.732261	1.53299	1.87742	3.93036	1.92573	1.02574	0.853561	0.644359	0.754907	2.30522	2.70071	2.23023	0.967469	1.22787
1422550_a_at	Mtap6	NM_010837	0.40214	0.349869	0.870017	1.57311	3.91185	1.47455	0.937345	0.496921	0.416117	0.837392	2.22839	4.48439	1.98623	0.89133	1.41655
1452068_at	Naaa	BI106821	0.515138	0.655756	1.27297	2.00878	3.8995	1.32356	0.658887	0.496461	0.553206	1.1143	2.06346	4.15635	2.28113	1.10549	1.02722
1451260_at	Aldh1b1	BC020001	0.460651	0.473946	1.02886	1.79599	3.8988	1.5236	0.848334	0.442233	0.50131	1.13359	2.00874	4.54226	2.07814	1.03455	1.11846
1433966_x_at	Asns	AV212753	0.408592	0.536759	1.31368	1.59001	3.89144	1.43386	0.901792	0.571105	0.564823	0.989	1.60066	2.80274	1.58109	0.987773	1.0067
1418003_at	1190002H23Rik	NM_025427	0.460759	0.388158	0.84243	1.79184	3.88888	1.42627	0.795985	0.493196	0.571608	1.15899	2.29185	4.64693	1.87532	0.818256	1.27905
1455796_x_at	Olfm1	BB549310	0.516267	0.400333	0.775439	2.00445	3.88258	1.55442	0.775487	0.332436	0.366172	1.10148	3.0786	9.26075	2.4221	0.786753	1.53589
1419030_at	Ero1l	BM234652	0.411335	0.493005	1.19855	1.59534	3.87845	1.77525	1.11277	0.691315	0.631898	0.914052	2.12885	3.07942	2.12557	0.99846	1.33442
1416333_at	Dok2	NM_010071	0.42228	0.482937	1.14364	1.60633	3.80396	1.37607	0.856654	0.685534	0.512623	0.747773	1.99762	2.91396	1.91028	0.956279	1.24359
1417179_at	Tspan5	NM_019571	0.506315	0.474443	0.937053	1.92479	3.80158	1.53992	0.800044	0.56759	0.510036	0.8986	2.18519	3.84995	1.97777	0.905077	1.13529
1434891_at	Ptgfrn	AV253087	0.55558	0.69087	1.24351	2.10304	3.78531	1.88005	0.893969	0.640225	0.613727	0.958612	2.14	3.34257	2.24341	1.04833	1.01757
1436040_at	Snora44	BI180630	0.495752	0.525738	1.06049	1.87544	3.78301	1.51304	0.806765	0.537897	0.529344	0.9841	2.40138	4.46438	2.14075	0.891468	1.28044
1434353_at	Sfmbt2	BM200222	0.426378	0.395677	0.927995	1.61066	3.77754	1.54357	0.958348	0.520976	0.519196	0.996584	1.88454	3.61733	1.93146	1.02489	1.17005
1421236_at	Ripk2	NM_138952	0.611777	0.622769	1.01797	2.30523	3.76809	1.76853	0.767181	0.686401	0.549926	0.801173	3.04728	4.43951	2.65434	0.871053	1.3219
1456211_at	Nlrp10	BB003937	0.478609	0.596859	1.24707	1.7992	3.75922	1.57741	0.876731	0.414063	0.374841	0.905276	2.51562	6.07545	2.38313	0.947331	1.39819
1430726_at	Rassf8	AV331288	0.404676	0.49336	1.21915	1.52103	3.75864	1.4977	0.984659	0.629708	0.485582	0.771123	1.59213	2.52836	1.51416	0.951027	1.04674
1435078_at	Tanc2	BQ173895	0.53356	0.432174	0.809981	2.00092	3.75013	1.72245	0.860828	0.508562	0.576471	1.13353	2.23699	4.39865	2.15579	0.963703	1.11798
1451322_at	Cmbl	BC024580	0.493683	0.845778	1.7132	1.85082	3.749	2.05806	1.11197	0.261967	0.360048	1.3744	1.32041	5.04037	1.2875	0.975073	0.713419
1440451_at	D730048J04Rik	BG085035	0.556583	0.399647	0.718036	2.08429	3.7448	1.39335	0.6685	0.694531	0.646099	0.930266	1.90813	2.74736	2.53929	1.33077	0.915481
1443536_at	Slc7a11	BB453858	0.550858	0.416853	0.756734	2.06059	3.74068	1.20544	0.584999	0.656073	0.439539	0.669954	1.70985	2.60619	1.90218	1.11248	0.829789
1436387_at	C330006P03Rik	BB398124	0.469337	0.462308	0.985023	1.75087	3.7305	1.34483	0.768095	0.517359	0.541182	1.04605	1.85808	3.59148	1.73632	0.934466	1.06124
1450200_s_at	Csf2rb /// Csf2rb2	NM_007780	0.395455	0.497551	1.25817	1.47147	3.72094	1.41916	0.964452	0.489513	0.628671	1.28428	1.76579	3.60724	1.75919	0.996262	1.20002
1425927_a_at	Atf5	AF375476	0.402895	0.497511	1.23484	1.4971	3.71586	1.41754	0.946854	0.627639	0.55285	0.88084	1.65825	2.64204	1.60281	0.96657	1.10764
1425464_at	Gata6	BM214048	0.684035	0.335857	0.490994	2.53975	3.71289	1.61278	0.635015	0.232499	0.614101	2.64131	5.70112	24.5211	3.81757	0.669618	2.24476
1456126_at	Malt1	BB485735	0.577654	0.476273	0.824495	2.13484	3.6957	1.23241	0.577285	0.629402	0.574549	0.912849	2.34743	3.72963	2.07043	0.881996	1.09958
1418398_a_at	Tspan32	AF175771	0.4704	0.433469	0.921492	1.73604	3.69057	1.54109	0.887704	0.408818	0.394094	0.963985	1.88774	4.61755	1.8937	1.00316	1.08738
1445438_at	Ddhd1	BB132393	0.503208	0.58684	1.1662	1.85361	3.68358	2.23296	1.20465	0.401719	0.482614	1.20137	1.57678	3.92508	1.87246	1.18752	0.850654
1433891_at	Lgr4	BI107632	0.349571	0.43003	1.23017	1.28737	3.6827	1.70987	1.3282	0.790782	0.389847	0.49299	1.33391	1.68682	1.38942	1.04161	1.03615
1422474_at	Pde4b	BM246564	0.54948	0.480518	0.874496	2.02098	3.67799	1.33258	0.659374	0.487748	0.507427	1.04035	3.33651	6.84064	2.66231	0.797932	1.65093
1450675_at	Smap2	NM_133716	0.456784	0.479976	1.05077	1.67983	3.67751	1.85365	1.10348	0.414228	0.47252	1.14073	1.60714	3.87985	1.76568	1.09865	0.95673
1416629_at	Slc1a5	NM_009201	0.479791	0.537248	1.11976	1.75681	3.66161	1.38259	0.78699	0.615846	0.578807	0.939856	1.72534	2.80158	1.58073	0.916182	0.982091
1455090_at	Angptl2	BF681826	0.41435	0.475468	1.1475	1.51551	3.65755	1.85034	1.22094	0.606563	0.512858	0.845514	1.67452	2.76067	1.78689	1.06711	1.10492
1452321_at	Brwd1	BM230348	0.532871	0.668857	1.2552	1.94773	3.65516	1.63859	0.841283	0.596101	0.569366	0.95515	2.47017	4.14388	2.20871	0.894151	1.26823
1443826_x_at	Men1	BB269348	0.420964	0.796063	1.89105	1.52788	3.62947	1.59961	1.04695	0.889889	0.827217	0.929573	0.726803	0.816734	0.946586	1.3024	0.475695
1451095_at	Asns	BC005552	0.438286	0.548436	1.25132	1.58994	3.62762	1.40735	0.885161	0.614842	0.623007	1.01328	1.76163	2.86518	1.73739	0.98624	1.10799
1455082_at	Cblb	AW545867	0.431027	0.404173	0.937697	1.56078	3.62107	1.52296	0.97577	0.538835	0.470839	0.873809	1.6626	3.08554	1.87179	1.12582	1.06523
1442700_at	Pde4b	BG793493	0.629779	0.632769	1.00475	2.27558	3.6133	1.90091	0.835351	0.487582	0.481701	0.987939	2.08176	4.26956	1.88155	0.903827	0.914825
1453341_a_at	Tmem202	AK008510	0.473492	0.445558	0.941003	1.70918	3.60974	1.55321	0.908744	0.488124	0.510625	1.0461	1.85036	3.79077	2.05314	1.10959	1.0826
1448297_a_at	Tnk2	NM_016788	0.421225	0.611233	1.45108	1.51958	3.60752	1.64216	1.08067	0.715073	0.552575	0.772753	2.37491	3.32122	1.68229	0.708356	1.56287
1449028_at	Rhou	AF378088	0.483704	0.623074	1.28813	1.74343	3.60433	1.33007	0.762903	0.328851	0.341227	1.03763	1.62684	4.94704	1.55147	0.953675	0.933126
1437247_at	Fosl2 /// LOC634417	BM245170	0.491831	0.519732	1.05673	1.76658	3.59185	1.49672	0.847239	0.548595	0.524907	0.95682	2.20423	4.01795	2.20469	1.00021	1.24773
1433500_at	Dennd2a	AV260555	0.48182	0.432005	0.896612	1.72594	3.58214	1.68066	0.973765	0.441569	0.397842	0.900975	1.81911	4.11965	1.84222	1.0127	1.05398
1418892_at	Rhoj	AF309564	0.573423	0.533208	0.92987	2.0529	3.58008	1.24341	0.605687	0.751967	0.682794	0.908011	2.63725	3.50714	2.36822	0.897986	1.28465
1421037_at	Npas2	BG070037	0.548054	0.648829	1.18388	1.95203	3.56175	1.41752	0.726176	0.638388	0.682781	1.06954	1.96043	3.0709	1.81356	0.925085	1.0043
1418191_at	LOC100048346 /// Usp18	NM_011909	0.394723	0.221949	0.562291	1.40436	3.55785	1.20046	0.854808	0.338562	0.308529	0.911293	1.60943	4.75373	1.64009	1.01905	1.14602
1419029_at	Ero1l	BM234652	0.525792	0.594985	1.1316	1.86452	3.54611	1.64733	0.883514	0.637041	0.589191	0.924886	2.06894	3.24774	1.9594	0.947054	1.10964
1456812_at	Abcd2	AW456685	0.436057	0.639837	1.46732	1.54465	3.54232	2.14922	1.39139	0.211309	0.362543	1.7157	1.4189	6.71482	1.66005	1.16995	0.918588
1449124_at	Rgl1	NM_016846	0.431145	0.441469	1.02394	1.5264	3.54035	1.88705	1.23627	0.38499	0.439364	1.14124	1.84456	4.7912	1.94012	1.05181	1.20844
1421326_at	Csf2rb	NM_007780	0.436538	0.444624	1.01852	1.54134	3.53082	1.44932	0.940297	0.461601	0.509413	1.10358	1.67646	3.63183	1.74419	1.0404	1.08766
1434530_at	Odz4	BQ175876	0.69791	0.557092	0.798229	2.4629	3.52897	1.58913	0.645225	0.59242	0.473842	0.799842	3.45247	5.82775	1.70642	0.494261	1.40179
1416041_at	Sgk1	NM_011361	0.486212	0.515471	1.06018	1.71409	3.5254	1.45813	0.850673	0.475904	0.526445	1.1062	1.66617	3.50106	1.75629	1.05409	0.972042
1455321_at	Ddhd1	BM226111	0.3938	0.383479	0.973793	1.38724	3.52271	1.50972	1.08829	0.397735	0.442964	1.11372	1.56828	3.94302	1.65227	1.05356	1.1305
1427005_at	Plk2	BM234765	0.561833	0.436028	0.776082	1.97585	3.51679	1.242	0.628591	0.634661	0.652029	1.02736	2.17381	3.42516	2.08729	0.960197	1.10019
1419647_a_at	Ier3	NM_133662	0.532365	0.495279	0.930336	1.87014	3.51288	1.79531	0.959988	0.442579	0.433734	0.980016	1.63458	3.69331	1.73761	1.06303	0.874044
1434447_at	Met	BG060788	0.487303	0.363295	0.745523	1.70261	3.49395	1.41652	0.83197	0.445812	0.447739	1.00432	1.47817	3.31569	1.66821	1.12856	0.86818
1422260_x_at	Ccr5	X94151	0.495468	0.319248	0.644335	1.73044	3.49254	1.36074	0.786354	0.400757	0.481946	1.20259	2.93462	7.3227	2.26109	0.770486	1.69588
1448765_at	Fyn	NM_008054	0.540596	0.511254	0.945723	1.88398	3.48501	1.34602	0.714454	0.667608	0.644344	0.965154	1.91616	2.87019	1.83309	0.956647	1.01708
1423414_at	Ptgs1	BB520073	0.573311	0.431977	0.753477	1.99736	3.48389	1.24196	0.621801	0.706459	0.743301	1.05215	2.77727	3.93126	2.32123	0.835795	1.39047
1429954_at	Clec4a3	AK014135	0.463521	0.518404	1.1184	1.61182	3.47734	1.70539	1.05805	0.318308	0.41367	1.29959	1.52561	4.79287	1.84523	1.20951	0.946514
1438763_at	Dnahc2	BB016751	0.420579	0.384301	0.913743	1.46242	3.47716	1.53023	1.04637	0.487454	0.364322	0.747399	1.746	3.58188	2.11658	1.21224	1.19392
1455678_at	Sema4b	AW542299	0.659479	0.688485	1.04398	2.29287	3.47679	1.61533	0.7045	0.592757	0.646015	1.08985	2.74545	4.63167	2.51949	0.917693	1.19739
1418843_at	Slc30a4	NM_011774	0.49261	0.514732	1.04491	1.70686	3.46493	1.45356	0.851603	0.610763	0.646483	1.05848	2.23179	3.6541	2.05364	0.920179	1.30754
1429064_at	Dip2c	AK013596	0.484786	0.61128	1.26093	1.66967	3.44415	1.36745	0.818992	0.680696	0.656708	0.964759	1.97094	2.89547	1.89746	0.96272	1.18043
1416312_at	Rars	NM_025936	0.5017	0.515101	1.02671	1.72753	3.44334	1.60013	0.926254	0.635348	0.622168	0.979255	1.93721	3.04906	1.9866	1.02549	1.12138
1455221_at	Abcg1	BQ176322	0.429572	0.768505	1.789	1.47812	3.44092	2.18024	1.47501	0.32207	0.438602	1.36182	1.41636	4.39768	1.84212	1.3006	0.958217
1425517_s_at	Ogt	AF363030	0.405118	0.624695	1.54201	1.39036	3.43198	1.48995	1.07163	0.617257	0.637699	1.03312	1.46591	2.37488	1.48619	1.01384	1.05434
1427038_at	Penk	M13227	0.834857	0.676925	0.810828	2.86519	3.43195	1.0225	0.35687	0.834487	0.805865	0.965701	2.81943	3.37864	2.76758	0.981608	0.984031
1451411_at	Gprc5b	BC020004	0.577167	0.669854	1.16059	1.97568	3.42306	3.32466	1.68279	0.647501	0.594405	0.917999	1.32169	2.04121	1.67333	1.26606	0.66898
1438431_at	Abcd2	BB197269	0.531891	0.690115	1.29748	1.81736	3.41679	2.85879	1.57305	0.31047	0.429008	1.3818	1.66213	5.3536	1.78658	1.07487	0.914587
1423570_at	Abcg1	AW413978	0.420868	0.640632	1.52217	1.43199	3.40247	1.82813	1.27663	0.261991	0.37445	1.42925	1.39833	5.33732	1.57092	1.12343	0.976493
1454070_a_at	Ddhd1	AK014975	0.574543	0.688241	1.19789	1.95015	3.39427	2.45823	1.26053	0.656922	0.70076	1.06673	1.94247	2.95692	2.3033	1.18576	0.996058
1422473_at	Pde4b	BM246564	0.498333	0.45562	0.914288	1.67788	3.36698	1.3422	0.79994	0.364282	0.465161	1.27693	2.35004	6.45114	2.02563	0.861955	1.4006
1422631_at	Ahr	BE989096	0.402545	0.635651	1.57908	1.3538	3.36311	1.13379	0.837487	0.547612	0.552829	1.00953	1.75447	3.20385	1.52295	0.868041	1.29596
1418503_at	Hspa9	D11089	0.493729	0.464837	0.941482	1.65757	3.35725	1.68477	1.01641	0.56039	0.591182	1.05495	1.90948	3.40741	1.8441	0.965763	1.15197
1427095_at	Cdcp1	BM205949	0.619884	0.453327	0.73131	2.0793	3.35433	1.26457	0.608173	0.603735	0.425364	0.704554	3.1922	5.28741	2.94298	0.921928	1.53523
1455649_at	Ttc9	BB106428	0.549141	0.650885	1.18528	1.84134	3.35313	1.11552	0.605816	0.798794	0.733962	0.918837	2.06621	2.58667	1.88754	0.913525	1.12212
1431274_a_at	Hspa9	AA543265	0.513966	0.746662	1.45275	1.72282	3.35201	2.02803	1.17716	0.611928	0.670919	1.0964	2.1487	3.51137	2.57701	1.19933	1.2472
1416505_at	Nr4a1	NM_010444	0.5319	0.639586	1.20246	1.78043	3.3473	1.16473	0.654186	0.394417	0.417264	1.05793	2.48077	6.2897	2.25969	0.910882	1.39335
1421860_at	Clstn1	BG065300	0.494831	0.578484	1.16905	1.65596	3.34651	1.03215	0.623292	0.820124	0.758328	0.924651	2.01218	2.45351	1.82805	0.908491	1.21512
1460295_s_at	Il6st	AA717838	0.518714	0.648154	1.24954	1.73492	3.34465	2.1883	1.26133	0.568129	0.634243	1.11637	2.13661	3.76079	2.44044	1.1422	1.23153
1431424_at	2810055G20Rik	AK021336	0.555051	0.604375	1.08886	1.85532	3.34262	1.48373	0.799714	0.536416	0.624464	1.16414	2.14242	3.99394	2.02626	0.945784	1.15474
1416029_at	Klf10	NM_013692	0.534622	0.549217	1.0273	1.78397	3.33688	2.15829	1.20982	0.557091	0.59146	1.06169	1.70206	3.05525	1.82986	1.07509	0.954086
1422259_a_at	Ccr5	X94151	0.492857	0.270439	0.548716	1.64355	3.33473	1.32742	0.807658	0.359692	0.348894	0.969981	2.11462	5.87898	1.88217	0.890076	1.28662
1418835_at	Phlda1	NM_009344	0.714331	0.606165	0.848577	2.37916	3.33061	1.14248	0.480204	0.872773	0.708715	0.812026	3.35585	3.84504	2.87892	0.857881	1.41052
1424613_at	Gprc5b	BC020004	0.582902	0.613874	1.05314	1.93287	3.31595	3.00394	1.55413	0.538636	0.522295	0.969664	1.5021	2.78871	1.97842	1.3171	0.777133
1435436_at	Epas1	BI647951	0.462031	0.660704	1.43	1.53204	3.31589	1.83664	1.19882	0.539199	0.49825	0.924055	1.51901	2.81716	1.44504	0.951301	0.991494
1454838_s_at	Pkdcc	BB323985	0.824529	0.872635	1.05834	2.72829	3.30891	3.2317	1.18452	0.672392	0.684621	1.01819	1.54317	2.29504	2.33109	1.51058	0.565618
1422013_at	Clec4a2	NM_011999	0.504782	0.60263	1.19384	1.66741	3.30324	1.55375	0.931835	0.425692	0.477025	1.12059	1.56681	3.68062	1.67424	1.06856	0.939666
1422465_a_at	Nxn	BB366804	0.550145	0.417196	0.758339	1.81384	3.29702	1.51617	0.83589	0.592738	0.465638	0.785572	2.2571	3.80792	2.12416	0.941103	1.24438
1430878_at	2210406H18Rik	AV078837	0.515203	0.591797	1.14867	1.69436	3.28872	2.23912	1.32151	0.530591	0.56392	1.06282	1.61252	3.0391	1.84186	1.14222	0.951697
1437635_at	Dcbld2	AW146002	0.469479	0.442075	0.941628	1.5409	3.28215	1.21423	0.788002	0.720469	0.623746	0.865749	1.98065	2.74911	1.66311	0.839679	1.28538
1435363_at	Plekhg1	BG073502	0.449472	0.394397	0.877466	1.47243	3.2759	1.32064	0.896915	0.579206	0.52923	0.913716	1.67405	2.89026	1.51878	0.907246	1.13694
1425546_a_at	Trf	AF440692	0.460652	0.535244	1.16193	1.50816	3.27397	1.46579	0.971907	0.359285	0.424101	1.1804	1.44394	4.01892	1.56719	1.08536	0.957416
1451012_a_at	Csda	AV216648	0.451623	0.551207	1.2205	1.4783	3.27329	1.29298	0.874643	0.636727	0.610971	0.95955	1.64299	2.58036	1.49623	0.910674	1.11141
1448573_a_at	Ceacam10	NM_007675	0.797882	0.539394	0.676032	2.60979	3.27089	1.38241	0.529704	0.491406	0.616975	1.25553	7.1085	14.4656	5.88408	0.827753	2.72378
1433761_at	Pde4dip	AV374669	0.553826	0.557212	1.00611	1.8108	3.26962	1.64504	0.908461	0.684197	0.628798	0.919032	1.89444	2.76885	1.90231	1.00416	1.04619
1448451_at	Ak2 /// LOC100047005	NM_016895	0.480036	0.484046	1.00835	1.56757	3.26552	1.43204	0.913543	0.556455	0.525653	0.944646	1.81971	3.27019	1.82087	1.00064	1.16085
1431167_at	Dgkg	AI646503	0.600468	0.615112	1.02439	1.95707	3.25924	1.42785	0.729585	0.552675	0.730617	1.32196	2.06925	3.74405	1.64017	0.792644	1.05732
1432329_a_at	Matk	AK018182	0.503938	0.464483	0.921706	1.64198	3.2583	1.58387	0.964606	0.477005	0.406714	0.852641	1.94539	4.07835	1.93863	0.996523	1.18478
1450884_at	Cd36	BB534670	0.496563	0.686676	1.38286	1.61692	3.25622	2.04156	1.26263	0.483871	0.548957	1.13451	1.51565	3.13234	1.70993	1.12818	0.93737
1448733_at	Bmi1	M64279	0.586941	0.562891	0.959025	1.91018	3.25446	1.54251	0.807522	0.695733	0.667455	0.959355	2.42026	3.47872	2.04206	0.843735	1.26703
1457311_at	Camk2a	AW490258	0.663433	0.630629	0.950554	2.15854	3.2536	1.67097	0.774122	0.609492	0.719578	1.18062	4.08451	6.7015	2.66019	0.651287	1.89226
1418535_at	Rgl1	NM_016846	0.514303	0.444695	0.864656	1.668	3.24324	1.74781	1.04784	0.501473	0.513001	1.02299	1.78065	3.55085	1.81635	1.02005	1.06753
1428579_at	Fmnl2	AK017338	0.488625	0.489959	1.00273	1.58387	3.24149	1.60612	1.01404	0.562283	0.527513	0.938164	1.6223	2.8852	1.73517	1.06958	1.02426
1431322_at	Igsf3	AK019524	0.521717	0.302706	0.58021	1.68363	3.22709	1.53197	0.909923	0.671751	0.50889	0.757558	1.40139	2.08618	1.42889	1.01962	0.832364
1439323_a_at	Map4k1	BB546619	0.652599	0.431104	0.660595	2.0871	3.19814	1.41543	0.678179	0.521884	0.733704	1.40588	2.54774	4.88181	2.12324	0.833384	1.22071
1434532_at	Csrnp2	BB796273	0.601636	0.546771	0.908806	1.91786	3.18773	1.21614	0.634114	0.769781	0.791982	1.02884	2.34846	3.05082	2.09827	0.893468	1.22452
1421976_at	Mmp19	AF153199	0.574874	0.716169	1.24578	1.82935	3.18218	2.17777	1.19046	0.576676	0.644947	1.11839	1.39093	2.41198	1.81008	1.30134	0.760341
1454991_at	Slc7a1	BB264620	0.496701	0.616147	1.24048	1.57575	3.17244	1.2882	0.817515	0.831895	0.640052	0.76939	1.82498	2.19376	1.58393	0.867916	1.15816
1440192_at	Ttc39b	BB259628	0.472069	0.769041	1.62908	1.49092	3.15827	2.03368	1.36404	0.428679	0.456324	1.06449	1.56285	3.64573	1.74518	1.11667	1.04824
1425516_at	Ogt	AF363030	0.475909	0.524268	1.10161	1.50304	3.15826	1.58217	1.05264	0.579869	0.555253	0.95755	1.67091	2.88153	1.58587	0.949105	1.11168
1448861_at	Traf5	NM_011633	0.551814	0.572916	1.03824	1.73966	3.15262	1.44378	0.829919	0.57426	0.593596	1.03367	2.20033	3.83159	2.03331	0.924094	1.2648
1451206_s_at	Cytip	BC007144	0.498575	0.666908	1.33763	1.5689	3.14676	1.4514	0.92511	0.386134	0.460448	1.19246	1.45694	3.77315	1.51917	1.04271	0.928643
1443952_at	---	BI525006	0.580469	0.588072	1.0131	1.82598	3.1457	1.53187	0.838927	0.544384	0.692824	1.27268	2.36898	4.35167	1.83502	0.774601	1.29737
1435265_at	---	BF466929	0.628934	0.567218	0.901871	1.97738	3.14402	2.05087	1.03716	0.462845	0.553371	1.19558	1.90828	4.12294	1.87892	0.984613	0.965055
1435467_at	Fgd6	BM936783	0.479748	0.44373	0.924923	1.50637	3.13992	1.44707	0.960634	0.542521	0.610437	1.12519	1.76734	3.25764	1.76514	0.998756	1.17324
1430221_at	9130008F23Rik	BB763680	0.471778	0.55246	1.17101	1.48062	3.13838	1.55124	1.04769	0.40784	0.400245	0.981378	1.66317	4.078	1.63998	0.986059	1.12329
1429216_at	Paqr3	AK018174	0.705504	0.505567	0.716604	2.20925	3.13145	1.44578	0.654422	0.830049	0.694352	0.83652	2.25903	2.72156	2.06207	0.912814	1.02253
1420715_a_at	Pparg	NM_011146	0.548254	0.449562	0.819989	1.71553	3.12908	0.9623	0.560935	0.762023	0.849189	1.11439	2.57623	3.38078	2.35618	0.914583	1.50171
1419322_at	Fgd6	NM_053072	0.455846	0.474538	1.041	1.42604	3.12835	1.48384	1.04053	0.583346	0.562616	0.964465	1.62574	2.78692	1.49718	0.920922	1.14003
1452406_x_at	Erdr1	AJ007909	0.460924	0.561307	1.21779	1.44152	3.12746	1.45513	1.00944	0.6736	0.581311	0.862993	1.52343	2.26163	1.67207	1.09757	1.05682
1454963_at	E430028B21Rik	BQ127172	0.655807	0.61225	0.933583	2.05053	3.12672	1.53084	0.746558	0.777335	0.805471	1.0362	2.90588	3.73826	2.75145	0.946857	1.41714
1449324_at	Ero1l	BM234652	0.559387	0.584587	1.04505	1.74386	3.11746	1.71129	0.981318	0.687467	0.673966	0.980361	2.06266	3.00037	2.10614	1.02108	1.18281
1417558_at	Fyn	NM_008054	0.505431	0.571956	1.13162	1.57427	3.1147	1.24374	0.790044	0.72753	0.748003	1.02814	1.94547	2.67407	1.76311	0.906266	1.23579
1435647_at	Ikbkg	BB821318	0.52852	0.179961	0.3405	1.64611	3.11456	1.81186	1.1007	0.292029	0.396261	1.35692	2.36298	8.0916	2.67641	1.13264	1.4355
1452157_at	Eprs	BM238943	0.562749	0.591894	1.05179	1.74681	3.10406	1.40479	0.804204	0.732535	0.702142	0.958509	1.98973	2.71623	1.84565	0.927588	1.13907
1448747_at	Fbxo32	AF441120	0.533885	0.767506	1.43759	1.65523	3.10036	2.01344	1.21641	0.296022	0.375687	1.26912	1.29286	4.36743	1.52722	1.18127	0.781071
1432198_at	---	AK018172	0.571528	0.515346	0.901698	1.77074	3.09825	1.39789	0.789438	0.655763	0.59323	0.904641	1.92743	2.93921	1.80278	0.935331	1.08849
1450918_s_at	Src	BG868120	0.649717	0.463861	0.713944	2.01229	3.09718	1.38035	0.685959	0.619005	0.65258	1.05424	2.66601	4.30694	2.42443	0.909382	1.32487
1420909_at	Vegfa	NM_009505	0.496042	0.517023	1.0423	1.53518	3.09485	1.35001	0.879383	0.481496	0.456965	0.949051	2.13171	4.42727	1.69378	0.794564	1.38858
1434599_a_at	Tjp2	BB758095	0.523285	0.679059	1.29769	1.61568	3.08757	1.62596	1.00636	0.755777	0.618175	0.817933	1.86292	2.4649	1.76782	0.948952	1.15303
1450392_at	Abca1	BB144704	0.567491	0.580657	1.0232	1.75148	3.08637	1.22246	0.697954	0.576592	0.716952	1.24343	2.11767	3.67274	2.04517	0.965762	1.20907
1448450_at	Ak2 /// LOC100047005	NM_016895	0.571301	0.635519	1.11241	1.76282	3.08562	1.70908	0.969513	0.69197	0.638575	0.922836	1.66733	2.40954	1.89771	1.13817	0.945833
1425125_at	Oit3	AF356506	0.552494	0.512821	0.928192	1.70462	3.08531	1.99416	1.16986	0.706292	0.681522	0.964928	2.25056	3.18644	2.23845	0.99462	1.32027
1423240_at	Src	BG868120	0.733028	0.294458	0.401701	2.25355	3.0743	1.24908	0.554272	0.60811	0.509363	0.837617	3.44871	5.67119	3.06852	0.889758	1.53034
1430557_at	4930434J08Rik	BB009682	0.56299	0.499995	0.888107	1.73006	3.07299	1.22965	0.710754	0.468089	0.520923	1.11287	1.65197	3.52919	1.63353	0.988833	0.954865
1438488_at	Esd	BB448921	0.50688	0.536568	1.05857	1.55625	3.07026	1.31503	0.844998	0.737037	0.544224	0.738394	1.48223	2.01106	1.55519	1.04922	0.952436
1421977_at	Mmp19	AF153199	0.54917	0.831395	1.51391	1.68222	3.0632	2.01378	1.1971	0.509209	0.579024	1.13711	1.23285	2.42111	1.48551	1.20494	0.732874
1435697_a_at	Cytip	BB503614	0.490719	0.659957	1.34488	1.50027	3.05728	1.33779	0.891703	0.368241	0.431542	1.1719	1.27583	3.46466	1.26728	0.9933	0.850399
1436181_at	Ddef2	AV077160	0.636362	0.775144	1.21809	1.94239	3.05233	1.18173	0.608392	0.759871	0.822346	1.08222	3.0958	4.07411	2.18294	0.705129	1.59381
1427345_a_at	Sult1a1	AK002700	0.459992	0.421688	0.916729	1.40327	3.05063	1.40537	1.0015	0.459314	0.534182	1.163	1.39987	3.04775	1.48208	1.05873	0.997582
1444426_at	Cass4	BB327547	0.735152	0.524525	0.713492	2.24161	3.04917	1.26272	0.563312	0.778872	0.630681	0.809737	3.80305	4.88277	2.87768	0.756677	1.69657
1437509_x_at	Prkd2	BG095528	0.725207	0.616542	0.850159	2.20851	3.04535	2.30678	1.0445	0.716463	0.692771	0.966932	1.88533	2.63144	2.23609	1.18605	0.853666
1460426_at	Pde4dip	AI639670	0.58055	0.70999	1.22296	1.76654	3.04287	1.30936	0.741203	0.634306	0.519618	0.81919	1.3946	2.19862	1.65396	1.18598	0.789454
1421839_at	Abca1	BB144704	0.526726	0.648122	1.23047	1.60265	3.04266	1.36125	0.849377	0.458703	0.551612	1.20255	2.23833	4.87969	1.99668	0.892041	1.39664
1437442_at	Pcdh7	BG067986	0.56506	0.7718	1.36587	1.7103	3.02676	1.30522	0.763148	0.489385	0.66497	1.35879	2.18292	4.46053	2.00817	0.919947	1.27633
1424727_at	Ccr5	D83648	0.60329	0.326527	0.541244	1.82482	3.02477	1.18974	0.651976	0.41503	0.449496	1.08304	1.75502	4.22866	1.77071	1.00894	0.961752
1416008_at	Satb1	AV172776	0.811609	0.421184	0.51895	2.45044	3.01924	1.07221	0.437557	0.716056	0.637687	0.890554	2.96866	4.14585	2.86661	0.965622	1.21148
1420839_at	Plekha3	BB780848	0.477237	0.490043	1.02683	1.43956	3.01645	1.6289	1.13153	0.648541	0.687716	1.0604	1.85447	2.85945	1.9212	1.03598	1.28822
1449945_at	Ppargc1b	NM_133249	0.53877	0.481182	0.893113	1.62378	3.01386	1.38098	0.850475	0.556918	0.567055	1.0182	1.99365	3.57978	1.94139	0.973787	1.22778
1417505_s_at	100038993 /// Il11ra1 /// Il11ra2 /// OTTMUSG00000011351	BC004619	0.509227	0.461957	0.907174	1.5234	2.9916	1.33954	0.87931	0.592831	0.556155	0.938134	1.66267	2.80463	1.6584	0.997429	1.09142
1422610_s_at	Igf2bp3	NM_023670	0.636998	0.522848	0.8208	1.90286	2.98723	1.47585	0.775595	0.643782	0.609265	0.946384	1.98169	3.0782	2.21942	1.11996	1.04143
1433674_a_at	Snhg1	BQ177137	0.600636	0.56924	0.947729	1.79413	2.98705	1.5167	0.845369	0.681565	0.674178	0.989162	1.9852	2.91271	1.84359	0.928667	1.1065
1428509_at	Myo1e	AK018649	0.556386	0.609843	1.09608	1.66007	2.98366	1.39469	0.840141	0.5714	0.627114	1.0975	1.93401	3.38468	1.77675	0.918687	1.16502
1437199_at	---	BB442784	0.479671	0.782268	1.63084	1.43001	2.98123	1.50989	1.05586	0.518867	0.455497	0.877867	1.45523	2.80463	1.57428	1.0818	1.01764
1416563_at	Ctps	NM_016748	0.385301	0.580742	1.50724	1.14661	2.97587	1.24384	1.0848	0.835512	0.827786	0.990753	1.16407	1.39325	1.17655	1.01071	1.01523
1448605_at	Rhoc	NM_007484	0.545416	0.477307	0.875124	1.62094	2.97193	1.37982	0.851245	0.584296	0.525457	0.899299	2.05748	3.52129	1.83055	0.889706	1.26931
1425407_s_at	Clec4a2 /// Clec4b1	BC006623	0.525808	0.621369	1.18174	1.56204	2.97074	1.42582	0.912792	0.475167	0.541973	1.14059	1.66312	3.50007	1.76656	1.0622	1.06471
1421861_at	Clstn1	BG065300	0.748958	0.601149	0.802648	2.22447	2.97008	1.08324	0.486964	0.939255	0.862851	0.918655	2.64911	2.82043	2.09432	0.790578	1.19089
1420710_at	Rel	NM_009044	0.536262	0.635016	1.18415	1.59246	2.96956	1.33191	0.836387	0.69393	0.676792	0.975303	1.94969	2.80963	1.6392	0.840749	1.22432
1428057_a_at	Ahnak	BC028439	0.580513	0.479935	0.826743	1.72273	2.9676	1.57502	0.914258	0.587729	0.55537	0.944942	1.67828	2.85553	1.93225	1.15133	0.974198
1440338_at	E430028B21Rik	BM933532	0.720433	0.578221	0.802601	2.13617	2.96512	1.43882	0.673553	0.827642	0.586892	0.709114	3.00282	3.62816	2.85947	0.952262	1.4057
1434887_at	Freq	BE990928	0.507444	0.554354	1.09244	1.50386	2.9636	1.23469	0.821011	0.724716	0.702207	0.968941	1.88966	2.60745	1.71228	0.90613	1.25654
1435669_at	Zfp532	BB404446	0.587955	0.504245	0.857625	1.74224	2.96321	1.34626	0.772721	0.673055	0.581551	0.864047	2.18099	3.24044	1.80526	0.827722	1.25184
1426713_s_at	Eprs	BM238943	0.603736	0.596481	0.987983	1.78887	2.963	1.42108	0.794397	0.686091	0.723623	1.0547	1.9036	2.77456	1.83018	0.961431	1.06413
1420840_at	Plekha3	BB780848	0.588972	0.542674	0.921392	1.7438	2.96076	1.83854	1.05433	0.723173	0.737925	1.0204	1.80353	2.49391	1.98173	1.09881	1.03425
1449402_at	Chst7	AB046929	0.705797	0.464673	0.658366	2.08954	2.96054	1.15048	0.550592	0.835165	0.792232	0.948593	3.21972	3.85519	2.5307	0.785999	1.54088
1449056_at	E330009J07Rik	NM_133929	0.609993	0.634714	1.04053	1.80393	2.95729	1.29922	0.720214	0.638499	0.655979	1.02738	2.07263	3.2461	1.67992	0.810524	1.14896
1419254_at	Mthfd2	BG076333	0.507194	0.570459	1.12473	1.4992	2.95586	1.21565	0.810868	0.693665	0.672806	0.96993	1.77439	2.558	1.56693	0.883081	1.18356
1426574_a_at	Add3	BI410363	0.528937	0.713099	1.34817	1.55392	2.93782	1.39008	0.894562	0.612034	0.585621	0.956844	2.02999	3.3168	1.63036	0.803134	1.30637
1459860_x_at	Trim2	BB466780	0.554221	0.577169	1.0414	1.62752	2.9366	1.25941	0.773816	0.779295	0.706852	0.907041	1.59335	2.0446	1.51641	0.951713	0.979
1451289_at	Dclk1	AW105916	0.381456	0.955312	2.50438	1.11776	2.93024	0.591811	0.529463	1.41155	0.540961	0.38324	1.71322	1.21372	0.981687	0.573007	1.53273
1436538_at	Ankrd37	AV084342	0.67674	0.601166	0.888325	1.98217	2.929	1.5215	0.767591	0.777963	0.718804	0.923957	2.08934	2.68566	1.96634	0.94113	1.05407
1426755_at	Ckap4	BB312117	0.652417	0.720257	1.10398	1.90939	2.92664	1.23838	0.648572	0.82777	0.847839	1.02424	2.27476	2.74805	2.01714	0.886748	1.19135
1429050_at	Chic2	AK015681	0.549899	0.57657	1.0485	1.60662	2.92166	1.97321	1.22817	0.594452	0.601502	1.01186	1.75237	2.94787	1.79011	1.02154	1.09072
1420336_at	Adamtsl5	NM_025629	0.546493	0.447964	0.819706	1.59644	2.92124	1.33237	0.834591	0.648114	0.576508	0.889517	1.79831	2.77468	1.84969	1.02857	1.12645
1450504_a_at	Agpat3	NM_053014	0.520433	0.613001	1.17787	1.51973	2.92013	1.70786	1.12379	0.555527	0.61111	1.10005	1.52826	2.751	1.70908	1.11832	1.00561
1435800_a_at	Csda	BB779100	0.490966	0.533757	1.08716	1.43278	2.9183	1.25367	0.874986	0.615429	0.62481	1.01524	1.42131	2.30945	1.50897	1.06168	0.991988
1449022_at	Nes	AI413223	0.654232	0.405893	0.620411	1.90554	2.91263	0.756988	0.397257	1.08999	0.872463	0.800434	2.64412	2.42582	2.0664	0.781508	1.3876
1425239_at	Setd4	AY037804	0.666875	0.614764	0.921857	1.93484	2.90135	1.31233	0.678265	0.620071	0.667647	1.07673	1.99169	3.21204	1.75595	0.881637	1.02939
1449410_a_at	Gas5	NM_013525	0.575739	0.5927	1.02946	1.67003	2.90067	1.38781	0.831006	0.593827	0.618388	1.04136	1.88937	3.18169	1.85363	0.981083	1.13134
1422601_at	Serpinb9	NM_009256	0.516872	0.577315	1.11694	1.49403	2.89053	1.58396	1.06019	0.560706	0.672494	1.19937	1.71992	3.06741	1.77678	1.03306	1.15119
1420810_at	1500003O03Rik	NM_019769	0.534438	0.577945	1.08141	1.54453	2.89001	1.70283	1.10249	0.645908	0.613363	0.949614	1.55582	2.40873	1.78585	1.14785	1.00731
1417522_at	Fbxo32	AF441120	0.573062	0.751425	1.31124	1.65195	2.88267	2.05445	1.24365	0.382392	0.510311	1.33452	1.47265	3.85115	1.76057	1.19551	0.891461
1441070_at	---	BB660130	0.566742	0.677271	1.19503	1.63368	2.88258	1.63096	0.998335	0.636649	0.701006	1.10109	1.82854	2.87214	2.12919	1.16442	1.11928
1447728_x_at	Hspa9	BB718260	0.595702	0.545401	0.91556	1.71624	2.88103	1.61474	0.940861	0.613939	0.463519	0.754992	1.60962	2.62178	1.55783	0.96783	0.937875
1455993_at	Odz4	BG071076	0.628973	0.404268	0.642744	1.81173	2.88046	1.30893	0.722475	0.525494	0.535303	1.01867	2.11502	4.02481	1.64638	0.778425	1.1674
1456471_x_at	EG385344 /// EG627427 /// EG665516 /// EG666036 /// EG666422 /// EG666875 /// EG668506 /// EG668576 /// EG668771 /// LOC630761 /// LOC630896 /// OTTMUSG00000011498 /// Phgdh	BB204486	0.592545	0.657058	1.10887	1.70505	2.8775	1.62051	0.950416	0.627321	0.627688	1.00058	1.78059	2.83841	1.82489	1.02488	1.04431
1424614_at	Frag1	BG063931	0.561642	0.550938	0.980941	1.61435	2.87434	1.48085	0.917307	0.573476	0.612185	1.0675	1.53569	2.67786	1.59769	1.04037	0.951276
1444165_at	Layn	BB530994	0.679675	0.801775	1.17964	1.95299	2.87342	1.20098	0.614944	0.870036	0.760767	0.874409	2.12186	2.43882	1.85043	0.872079	1.08646
1422611_s_at	Igf2bp3	NM_023670	0.540443	0.355601	0.65798	1.5529	2.87339	1.43619	0.92484	0.492238	0.54141	1.09989	1.94077	3.94276	2.07248	1.06787	1.24977
1427322_at	Brwd1	BQ031260	0.549581	0.654953	1.19173	1.57506	2.86594	1.39713	0.887032	0.610611	0.594006	0.972806	1.90851	3.12558	1.64588	0.862391	1.2117
1419291_x_at	Gas5	NM_013525	0.586897	0.60029	1.02282	1.68107	2.86434	1.40948	0.83844	0.600366	0.628866	1.04747	1.89107	3.14986	1.8513	0.97897	1.12492
1423064_at	Dnmt3a	BB795491	0.59479	0.478951	0.805244	1.69975	2.85773	1.52356	0.896342	0.642611	0.663834	1.03303	1.44548	2.24939	1.60062	1.10733	0.85041
1422619_at	Ppap2a	NM_008903	0.359713	1.00793	2.80204	1.02769	2.85697	1.01444	0.987105	0.794926	0.493675	0.621032	1.19262	1.50029	1.02282	0.857627	1.16049
1455019_x_at	Ckap4	BB818012	0.633064	0.622675	0.98359	1.80704	2.85444	1.22384	0.677263	0.83081	0.734111	0.883608	2.13226	2.56648	1.92226	0.901512	1.17997
1452151_at	Gramd4	BC021523	0.607352	0.636501	1.04799	1.73334	2.85393	1.61888	0.933966	0.644051	0.671073	1.04196	1.59661	2.47901	1.66601	1.04347	0.921117
1421830_at	Ak3l1 /// LOC100047616	NM_009647	0.506814	0.517209	1.02051	1.44587	2.85287	1.26692	0.876234	0.768012	0.553941	0.721267	1.54078	2.00619	1.52069	0.986964	1.06564
1429566_a_at	Hipk2	AK016742	0.51112	0.436785	0.854563	1.45728	2.85115	1.29775	0.890526	0.660511	0.688724	1.04271	1.55248	2.35043	1.32635	0.854339	1.06533
1438075_at	Fem1c	BB752524	0.648652	0.658451	1.01511	1.84866	2.85	1.52549	0.825187	0.580012	0.65555	1.13023	2.04248	3.52144	1.84002	0.900877	1.10485
1420703_at	Csf2ra	BM941868	0.506332	0.620886	1.22624	1.44248	2.84888	1.24109	0.860384	0.661566	0.736109	1.11268	1.98509	3.0006	1.88154	0.947835	1.37616
1450173_at	Ripk2	NM_138952	0.639321	0.564972	0.883706	1.82025	2.84716	1.54624	0.849466	0.684999	0.686351	1.00197	2.85248	4.16421	2.34901	0.823496	1.56708
1433675_at	Snhg1	BQ177137	0.640592	0.616743	0.96277	1.82077	2.84233	1.51962	0.834599	0.756483	0.638452	0.843974	2.24511	2.96783	1.92766	0.858602	1.23305
1450214_at	Adora2b /// LOC100045233	NM_007413	0.575421	0.543241	0.944076	1.6352	2.84175	1.40152	0.857089	0.603964	0.522108	0.864469	2.47558	4.09888	2.09009	0.844283	1.51393
1418366_at	Hist1h2ad /// Hist1h2an /// Hist2h2aa1 /// Hist2h2aa2 /// Hist2h2ac /// Hist2h3c1	BC010564	0.497454	0.536682	1.07886	1.41059	2.83561	1.29367	0.917112	0.53041	0.580955	1.09529	1.79777	3.38939	1.63971	0.91208	1.27448
1416129_at	Errfi1	NM_133753	0.533787	0.736997	1.3807	1.5126	2.83371	1.08109	0.714723	0.775205	0.600661	0.774842	1.61717	2.08613	1.43458	0.887092	1.06914
1451738_at	Ogt	AF363030	0.431437	0.533131	1.23571	1.22063	2.82921	1.35886	1.11325	0.546922	0.574506	1.05043	1.38423	2.53094	1.42391	1.02867	1.13403
1434399_at	Galnt6 /// LOC100047499	AV231866	0.564774	0.588237	1.04154	1.59302	2.82063	1.20023	0.753433	0.759429	0.698981	0.920402	1.90083	2.50297	1.6473	0.866623	1.19322
1452540_a_at	Hist1h2bc /// Hist1h2be /// Hist1h2bl /// Hist1h2bm /// Hist1h2bp /// LOC100046213 /// LOC665622 /// RP23-38E20.1	M25487	0.542753	0.538924	0.992945	1.5278	2.81491	1.42661	0.933769	0.488004	0.552462	1.13209	1.43347	2.93742	1.53422	1.07028	0.938259
1442118_at	---	AW215795	0.518601	0.344215	0.663738	1.45634	2.8082	1.21174	0.832048	0.604355	0.583581	0.965627	1.51279	2.50314	1.57991	1.04437	1.03876
1422697_s_at	Jarid2	NM_021878	0.677696	0.655645	0.967461	1.90288	2.80787	1.13695	0.597491	0.751074	0.732759	0.975615	2.95761	3.93784	2.28556	0.772774	1.55428
1419253_at	Mthfd2	BG076333	0.518826	0.567592	1.09399	1.45667	2.80763	1.2158	0.83464	0.746025	0.673181	0.902358	1.78588	2.39386	1.52729	0.855203	1.226
1439399_a_at	Snhg1	BB493265	0.626595	0.628686	1.00334	1.75696	2.80398	1.42085	0.808698	0.738623	0.671477	0.909094	1.81322	2.45487	1.73276	0.955622	1.03202
1437216_at	Ccdc88a	BB498608	0.549715	0.589163	1.07176	1.54035	2.80208	1.41481	0.918499	0.556547	0.603062	1.08358	1.60758	2.8885	1.53287	0.953526	1.04365
1428628_at	1190002A17Rik	AK004439	0.526644	0.353469	0.671173	1.47564	2.80197	1.27313	0.862769	0.524564	0.486092	0.926658	1.55757	2.96927	1.7349	1.11385	1.05553
1452764_at	Socs6	BB036683	0.502891	0.580729	1.15478	1.40878	2.80136	1.16579	0.827516	0.672894	0.685034	1.01804	1.94372	2.88859	1.73316	0.891671	1.37972
1449027_at	Rhou	AF378088	0.66511	0.54265	0.815881	1.85937	2.79558	1.47632	0.79399	0.680766	0.534941	0.785793	1.8738	2.75248	1.54819	0.826232	1.00776
1418367_x_at	Hist1h2ad /// Hist1h2an /// Hist2h2aa1 /// Hist2h2aa2 /// Hist2h2ac /// Hist2h3c1	BC010564	0.536889	0.498569	0.928626	1.5002	2.79425	1.23428	0.822741	0.509941	0.53243	1.0441	1.72921	3.391	1.58805	0.918368	1.15265
1424560_at	Pstpip1	U87814	0.564131	0.51467	0.912323	1.57601	2.79371	1.27492	0.808949	0.749979	0.657707	0.876967	1.90833	2.54451	1.83842	0.963365	1.21086
1424616_s_at	Frag1	BG063931	0.703328	0.557989	0.793355	1.96401	2.79245	1.84354	0.938659	0.618764	0.641797	1.03722	1.76478	2.8521	1.92279	1.08954	0.898558
1429060_at	Malat1	AK020483	0.548318	0.630079	1.14911	1.52661	2.78416	1.59602	1.04547	0.634925	0.622839	0.980965	1.79192	2.82226	1.74142	0.971817	1.1738
1418057_at	Tiam1	NM_009384	0.534194	0.718134	1.34433	1.48647	2.78265	0.994875	0.669285	0.902612	0.909855	1.00802	2.26962	2.51451	1.98311	0.87376	1.52685
1449363_at	Atf3	BC019946	0.543061	0.533836	0.983012	1.51092	2.78223	1.35885	0.899349	0.513868	0.534326	1.03981	1.437	2.79644	1.58568	1.10346	0.951077
1450333_a_at	Gata2	NM_008090	0.67069	0.72383	1.07923	1.86223	2.77658	1.14519	0.614959	0.747958	0.750586	1.00351	2.34636	3.13703	1.91784	0.817369	1.25998
1446312_at	---	BB273243	0.54085	0.358405	0.66267	1.50116	2.77556	1.29613	0.863415	0.514455	0.463817	0.901568	1.64523	3.198	1.67066	1.01546	1.09597
1453238_s_at	1200016E24Rik /// 3930401B19Rik /// A130040M12Rik /// E430024C06Rik	AU018141	0.590267	0.605777	1.02628	1.63817	2.77531	1.48057	0.903793	0.636363	0.617686	0.970651	1.92771	3.02926	1.83792	0.95342	1.17674
1433781_a_at	Cldn12	AW554231	0.653173	0.689615	1.05579	1.80976	2.77071	1.75174	0.967941	0.785905	0.65329	0.831258	1.7447	2.21999	1.84118	1.0553	0.964054
1449175_at	Gpr65	NM_008152	0.632331	0.514325	0.813378	1.75116	2.76937	1.19286	0.681183	0.529866	0.596128	1.12505	2.04261	3.85496	1.89123	0.925891	1.16643
1455664_at	Rtn4rl1	BE996483	0.725271	0.551854	0.760893	2.00688	2.76707	0.870694	0.433855	0.779917	0.62647	0.803252	2.88599	3.70038	2.08443	0.72226	1.43805
1428750_at	Cdc42ep2	BF453885	0.469577	0.58654	1.24908	1.29832	2.76486	1.41931	1.0932	0.486267	0.42691	0.877933	1.60884	3.30855	1.23846	0.769784	1.23918
1454992_at	Slc7a1	BB264620	0.546346	0.652446	1.1942	1.51034	2.76443	1.32024	0.874136	0.847613	0.693271	0.817909	1.66996	1.97019	1.60358	0.96025	1.10569
1424093_x_at	Cd151	U89772	0.513511	0.541181	1.05388	1.41855	2.76245	1.34711	0.949641	0.547132	0.58654	1.07203	1.51718	2.77297	1.54885	1.02087	1.06953
1452158_at	Eprs	BM238943	0.629849	0.607609	0.96469	1.73777	2.75902	1.30169	0.749058	0.657247	0.760096	1.15648	1.8478	2.81143	1.71293	0.92701	1.06332
1455599_at	Gfod1	AV220135	0.731856	0.609923	0.833391	2.01741	2.75656	1.38569	0.686867	0.553593	0.733397	1.32479	2.11948	3.82859	1.93853	0.914627	1.0506
1423298_at	Add3	BM239842	0.554288	0.64842	1.16983	1.52757	2.75592	1.30086	0.851589	0.680014	0.770018	1.13236	1.89266	2.78326	1.66963	0.882162	1.239
1416749_at	Htra1	NM_019564	0.457338	0.608134	1.32973	1.25932	2.75358	1.29461	1.02802	0.857726	0.456585	0.532321	1.20771	1.40804	1.18026	0.977267	0.959021
1455660_at	Csf2rb	BB769628	0.561455	0.524063	0.933401	1.54531	2.75233	1.41131	0.913288	0.531211	0.590475	1.11156	1.40755	2.64969	1.53012	1.08708	0.910851
1455342_at	A230083H22Rik	BM232966	0.568341	0.486122	0.855336	1.56277	2.74971	1.33729	0.85572	0.70161	0.625504	0.891527	1.81217	2.58287	2.03907	1.12521	1.15959
1424615_at	Frag1	BG063931	0.57331	0.494288	0.862167	1.57213	2.7422	1.42381	0.905661	0.563674	0.608259	1.0791	1.74988	3.10442	1.86619	1.06647	1.11306
1456085_x_at	Cd151	AV169215	0.544208	0.568675	1.04496	1.4896	2.73719	1.46387	0.982728	0.589453	0.551873	0.936246	1.58546	2.68972	1.56541	0.987352	1.06436
1421313_s_at	Cttn	BI688355	0.57313	0.560096	0.977259	1.56763	2.73521	1.41848	0.904858	0.511146	0.481672	0.942337	2.04865	4.00795	1.95064	0.952158	1.30684
1421534_at	---	NM_008016	0.600868	0.617817	1.02821	1.64273	2.73393	1.28348	0.781306	0.767961	0.64971	0.84602	1.64039	2.13604	1.68738	1.02864	0.998575
1451232_at	Cd151	U89772	0.525349	0.560977	1.06782	1.43057	2.72308	1.41054	0.986001	0.567201	0.56758	1.00067	1.51563	2.67213	1.58389	1.04503	1.05946
1439041_at	Slc39a10	BM239325	0.503467	0.589497	1.17087	1.37075	2.72263	1.45364	1.06047	0.649776	0.808088	1.24364	1.78692	2.75006	1.68265	0.941649	1.30361
1436942_at	A930035D04Rik	AW123929	0.595877	0.52841	0.886776	1.62211	2.72222	1.22711	0.756488	0.823447	0.84237	1.02298	1.99151	2.41851	1.90066	0.954381	1.22773
1431074_a_at	Pitpnc1	BI654600	0.496771	0.520055	1.04687	1.35232	2.72222	1.3279	0.981941	0.543138	0.681312	1.2544	1.38118	2.54297	1.52187	1.10186	1.02135
1436025_at	Ccdc88a	BB228331	0.683962	0.671708	0.982084	1.85619	2.71388	1.54667	0.833251	0.716135	0.713074	0.995725	1.83667	2.5647	1.82725	0.994872	0.989485
1441481_at	Mfap3l	AV262974	0.75109	0.828334	1.10284	2.03435	2.70852	1.72056	0.845754	0.848876	0.791922	0.932906	1.48483	1.74917	1.89587	1.27683	0.729882
1415899_at	Junb	NM_008416	0.560757	0.646531	1.15296	1.51808	2.7072	1.43988	0.948486	0.606391	0.647052	1.06705	2.01705	3.32632	1.86305	0.923651	1.32868
1421491_a_at	Tmem49	NM_029478	0.544994	0.691392	1.26862	1.4717	2.7004	1.73226	1.17704	0.795316	0.786033	0.988328	1.97094	2.47818	2.11331	1.07224	1.33923
1417010_at	Zfp238	NM_013915	0.577891	0.516843	0.894361	1.56031	2.70001	1.42345	0.912282	0.653197	0.64305	0.984465	1.67443	2.56344	1.65819	0.990304	1.07314
1460373_a_at	Setd4	AY037804	0.730718	0.723034	0.989485	1.97075	2.69701	1.29168	0.655427	0.705793	0.683858	0.968922	2.62692	3.72194	1.92523	0.732887	1.33295
1437670_x_at	Cd151	BB113673	0.602555	0.608595	1.01002	1.62323	2.69391	1.46455	0.902244	0.617325	0.609116	0.986702	1.58991	2.57549	1.67171	1.05145	0.979475
1420501_at	Dnajc1	NM_007869	0.558339	0.501036	0.897369	1.50406	2.69381	1.36878	0.910059	0.549484	0.624409	1.13635	2.18169	3.97044	1.7873	0.819225	1.45054
1449110_at	Rhob	BC018275	0.65617	0.63615	0.96949	1.76754	2.69372	1.2167	0.688359	0.859951	0.861738	1.00208	2.11501	2.45945	1.96687	0.929959	1.19659
1418097_a_at	Crlf2	NM_016715	0.551325	0.546251	0.990797	1.48482	2.69319	1.24888	0.841099	0.649116	0.615263	0.947847	1.58061	2.43502	1.50435	0.951756	1.06451
1416998_at	Rrs1	NM_021511	0.531744	0.576628	1.08441	1.43115	2.69142	1.45833	1.01899	0.755399	0.68667	0.909017	1.6984	2.24835	1.64801	0.970329	1.18674
1434796_at	Vamp4	BG065842	0.555621	0.600205	1.08024	1.48661	2.67558	1.36717	0.919656	0.590737	0.612021	1.03603	1.70302	2.88287	1.70894	1.00347	1.14557
1425099_a_at	Arntl	BC011080	0.601983	0.633649	1.0526	1.60904	2.6729	1.33536	0.829909	0.757329	0.666116	0.879559	1.94899	2.5735	1.69357	0.868947	1.21127
1426315_a_at	6330416G13Rik	AV326978	0.512432	0.587522	1.14654	1.36757	2.66878	1.35561	0.991254	0.606877	0.626119	1.03171	1.6751	2.7602	1.707	1.01904	1.22487
1417240_at	Zyx	NM_011777	0.545424	0.530659	0.972928	1.45463	2.66696	1.31224	0.902113	0.59745	0.61856	1.03533	2.04568	3.42402	1.95094	0.953687	1.40632
1453573_at	Hist1h3d	BB088582	0.693582	0.627517	0.904747	1.84743	2.6636	1.90823	1.03291	0.579808	0.399489	0.689002	1.47666	2.5468	1.35658	0.918688	0.799303
1429114_at	Sestd1	AV276619	0.552166	0.505932	0.916268	1.47056	2.66325	1.39675	0.949812	0.571567	0.643741	1.12627	1.71729	3.00452	1.7451	1.01619	1.16778
1448830_at	Dusp1	NM_013642	0.475714	0.513449	1.07932	1.26661	2.66253	1.19196	0.941068	0.479419	0.478882	0.998881	1.51018	3.15003	1.43826	0.952379	1.19231
1415997_at	Txnip	AF173681	0.535996	0.657828	1.2273	1.42709	2.6625	1.94954	1.36609	0.553418	0.635874	1.14899	1.65711	2.99432	1.70535	1.02911	1.16118
1428394_at	Lrrc8a /// Phyhd1	AK005293	0.572716	0.641556	1.1202	1.5246	2.66205	1.65375	1.08471	0.558386	0.547078	0.979749	1.54424	2.76554	1.67167	1.08252	1.01288
1433795_at	Tgfbr3	BM122301	0.497546	0.796466	1.60079	1.32364	2.66034	2.03268	1.53567	1.01585	0.694606	0.683767	1.07079	1.05408	1.69274	1.58084	0.80897
1456333_a_at	Arhgap6	BB367529	0.590744	0.528192	0.894113	1.57116	2.65962	1.18966	0.757186	0.709498	0.709974	1.00067	1.64514	2.31874	1.57125	0.955085	1.04709
1455549_at	Sestd1	BB278422	0.57004	0.517832	0.908415	1.51606	2.65957	1.32794	0.875914	0.565351	0.579863	1.02567	1.57745	2.79022	1.57272	0.997001	1.04049
1423059_at	Ptk2	AI528614	0.623892	0.464191	0.744025	1.6564	2.65495	1.19567	0.721847	0.889301	0.744853	0.837572	1.90671	2.14406	1.8146	0.951693	1.15112
1459747_at	---	AI836671	0.54199	0.628306	1.15926	1.43758	2.65241	1.19734	0.832882	0.679358	0.637734	0.938731	1.88116	2.76902	1.57925	0.839507	1.30856
1449481_at	Slc25a13	BC016571	0.503198	0.485474	0.964778	1.33443	2.65191	1.21234	0.908507	0.679501	0.740839	1.09027	1.84325	2.71265	1.62448	0.881317	1.3813
1434613_at	1810013L24Rik	BM230552	0.544372	0.559598	1.02797	1.44258	2.64999	1.39384	0.966215	0.629973	0.621443	0.98646	1.52019	2.4131	1.59172	1.04706	1.0538
1417400_at	Rai14	NM_030690	0.527615	0.569758	1.07988	1.39817	2.64999	1.24398	0.88972	0.72239	0.648659	0.897935	1.65629	2.29279	1.50835	0.910679	1.18461
1416653_at	LOC100047484 /// Stxbp3a	NM_011504	0.545976	0.584538	1.07063	1.44581	2.64812	1.74018	1.20361	0.535577	0.595	1.11095	1.47949	2.76242	1.67178	1.12997	1.0233
1421840_at	Abca1	BB144704	0.583004	0.59253	1.01634	1.54283	2.64635	1.11915	0.725388	0.516377	0.587314	1.13737	1.48039	2.86688	1.61009	1.08761	0.959526
1451525_at	Arhgap12	BG064038	0.58849	0.629179	1.06914	1.55634	2.64464	1.38042	0.886965	0.615836	0.671762	1.09081	1.87973	3.05233	1.80766	0.961658	1.20779
1441425_at	---	BM202580	0.658551	0.634939	0.964145	1.74087	2.64348	1.50782	0.866129	0.697737	0.648286	0.929126	1.48185	2.1238	1.26449	0.853316	0.851215
1455870_at	Akap2	AI649048	0.472554	0.956139	2.02334	1.24722	2.63932	1.37664	1.10377	0.869097	0.676089	0.777921	1.0933	1.25797	0.96718	0.884642	0.876588
1449187_at	Pdgfa	BB371842	0.788445	0.712028	0.903078	2.08063	2.63891	1.21114	0.582101	0.883107	0.80345	0.909799	2.0449	2.31558	1.86574	0.912386	0.982828
1434563_at	Rps6kc1	BM207149	0.647844	0.773905	1.19459	1.70631	2.63383	1.43459	0.840759	0.775589	0.741615	0.956196	1.6787	2.16442	1.71142	1.01949	0.98382
1452789_at	Snn	AK012171	0.564528	0.639668	1.1331	1.48455	2.62972	1.69822	1.14393	0.626773	0.665997	1.06258	1.52681	2.43599	1.58251	1.03648	1.02847
1433962_at	Trmt61a	BB131965	0.584344	0.559173	0.956924	1.5324	2.62243	1.25113	0.816449	0.602359	0.617533	1.02519	1.5667	2.60094	1.63895	1.04612	1.02238
1452911_at	Spred1	AK017680	0.574634	0.636087	1.10694	1.50652	2.62169	1.32667	0.880623	0.772065	0.807159	1.04545	2.18619	2.83161	1.97519	0.903488	1.45115
1434600_at	Tjp2	BB758095	0.662589	0.712224	1.07491	1.73578	2.61969	1.70209	0.98059	0.746152	0.682207	0.914301	1.57555	2.11157	1.711	1.08596	0.907693
1433768_at	Palld	BG071905	0.555842	0.70873	1.27506	1.45389	2.61566	1.74794	1.20225	0.603032	0.551525	0.914586	1.4292	2.37003	1.39424	0.975535	0.983017
1450710_at	Jarid2	NM_021878	0.664867	0.644839	0.969877	1.73527	2.60995	1.12379	0.647614	0.748551	0.952658	1.27267	3.06163	4.09008	2.42575	0.792307	1.76436
1452227_at	2310045A20Rik	BC026655	0.587674	0.622367	1.05903	1.53208	2.60701	1.24113	0.810096	0.751485	0.752422	1.00125	2.23234	2.97057	2.13923	0.958293	1.45707
1419469_at	Gnb4	BI713933	0.599019	0.543884	0.907958	1.56056	2.6052	1.56053	0.999976	0.596132	0.569184	0.954796	2.08651	3.50008	2.08255	0.998101	1.33702
1424832_at	4732429D16Rik	BC019814	0.535285	0.468969	0.876111	1.3925	2.60142	1.25849	0.90376	0.640073	0.657966	1.02795	1.38073	2.15714	1.53377	1.11084	0.991544
1435137_s_at	1200015M12Rik /// 1200016E24Rik /// A130040M12Rik /// E430024C06Rik	BB119177	0.639413	0.729672	1.14116	1.6624	2.59989	1.35924	0.817635	0.63109	0.666529	1.05616	1.51899	2.40694	1.53311	1.00929	0.913736
1435394_s_at	Rhoc	AI503490	0.60871	0.542501	0.891231	1.58092	2.59716	1.31856	0.834046	0.649157	0.613902	0.945691	1.73814	2.67753	1.65609	0.952795	1.09945
1438726_at	Mical2	BB533836	0.703722	0.636097	0.903904	1.82601	2.59479	1.43776	0.787374	0.624927	0.70532	1.12864	1.56339	2.50172	1.3803	0.882888	0.856178
1423451_at	Pgrmc1	AI574180	0.587337	0.633702	1.07894	1.52288	2.59285	1.28761	0.845509	0.675304	0.689881	1.02159	1.53913	2.27916	1.64454	1.06849	1.01067
1422476_at	Ifi30	NM_023065	0.601291	0.571853	0.951041	1.557	2.58943	1.43154	0.919424	0.629148	0.63353	1.00696	1.50114	2.38598	1.62184	1.08041	0.96412
1448694_at	Jun	NM_010591	0.585314	0.546436	0.933577	1.51527	2.58881	1.24042	0.818613	0.737599	0.733662	0.994662	1.75118	2.37416	1.73387	0.990119	1.15569
1419066_at	Ier5l	NM_030244	0.554286	0.557067	1.00502	1.4345	2.58801	1.14472	0.797991	0.705359	0.678532	0.961967	1.81233	2.56937	1.6919	0.933554	1.26339
1416345_at	Timm8a1	W82151	0.536471	0.555922	1.03626	1.38588	2.58333	1.245	0.898343	0.889084	0.736516	0.828399	1.56896	1.7647	1.52796	0.973864	1.13211
1426794_at	Ptprs	BE980029	0.66628	0.723165	1.08538	1.71837	2.57905	1.19866	0.697557	0.773219	0.75886	0.98143	2.06885	2.67564	1.72033	0.831539	1.20396
1418539_a_at	Ptpre	U35368	0.662928	0.605695	0.913667	1.709	2.57795	1.20955	0.707757	0.742966	0.783322	1.05432	1.90648	2.56603	1.84473	0.967613	1.11555
1450387_s_at	Ak3l1 /// LOC100047616	NM_009647	0.540884	0.520392	0.962113	1.39414	2.57751	1.18982	0.853446	0.781234	0.550197	0.704267	1.40695	1.80094	1.4273	1.01446	1.00919
1418072_at	Hist1h2bc	NM_023422	0.654951	0.59282	0.905136	1.68626	2.57463	1.64824	0.977455	0.553477	0.599896	1.08387	1.45734	2.63306	1.6606	1.13947	0.864246
1422698_s_at	Jarid2	NM_021878	0.792654	0.681228	0.859426	2.03879	2.5721	1.09939	0.539236	0.753533	0.710822	0.943319	2.76164	3.66492	2.14351	0.776174	1.35455
1452008_at	Ttc39b	AK018685	0.51115	0.786502	1.53869	1.31374	2.57016	1.90752	1.45198	0.359877	0.459713	1.27742	1.35407	3.76261	1.5112	1.11604	1.0307
1437119_at	Ern1	BG075179	0.539443	0.542973	1.00655	1.38288	2.56353	1.35261	0.978109	0.554593	0.658298	1.18699	1.59804	2.88147	1.56503	0.979341	1.15559
1448437_a_at	Gtpbp2	NM_019581	0.709288	0.798417	1.12566	1.81443	2.55811	1.60869	0.886609	0.918265	0.570105	0.62085	1.56565	1.70501	1.3335	0.851723	0.862886
1437122_at	Bcl2	BM119782	0.590851	0.460835	0.779952	1.51101	2.55734	1.03958	0.688004	0.814763	0.641579	0.787443	1.69174	2.07636	1.44057	0.851535	1.11961
1428647_at	LOC676870 /// Pbx1	BG070361	0.613378	0.793844	1.29422	1.56837	2.55694	1.69928	1.08347	0.789965	0.68767	0.870506	1.53116	1.93826	1.6983	1.10916	0.97627
1424048_a_at	Cyb5r1	BC024618	0.655262	0.691123	1.05473	1.67484	2.55598	1.32309	0.789983	0.699328	0.719172	1.02838	1.9504	2.78896	1.78695	0.916199	1.16453
1429501_s_at	Ppm1a	C85630	0.52406	0.575956	1.09903	1.33612	2.54955	1.32337	0.99046	0.688846	0.75423	1.09492	1.98035	2.87488	1.69233	0.854563	1.48217
1437868_at	Fam46a	BE687858	0.516205	0.581098	1.12571	1.31593	2.54924	1.3596	1.03319	0.46483	0.573888	1.23462	1.71009	3.67897	1.78405	1.04325	1.29954
1416559_at	Rrp8	NM_025897	0.559139	0.602306	1.0772	1.42536	2.5492	1.48691	1.04318	0.667506	0.734861	1.10091	1.68855	2.52964	1.79545	1.06331	1.18465
1455204_at	Pitpnc1	BB305507	0.523422	0.588631	1.12458	1.33279	2.54631	1.27852	0.959282	0.512324	0.570003	1.11258	1.30472	2.54667	1.31701	1.00942	0.978936
1460121_at	9630010G10Rik	BI076710	0.617797	0.821164	1.32918	1.5725	2.54533	1.25522	0.798231	0.817421	0.821501	1.00499	1.85724	2.27207	1.50032	0.807823	1.18107
1434401_at	Zcchc2	BM224914	0.573754	0.630425	1.09877	1.45912	2.54312	1.37564	0.942786	0.646922	0.661212	1.02209	1.43351	2.21589	1.3104	0.914123	0.982443
1457043_at	B3galtl	BB441870	0.629733	0.637992	1.01311	1.60148	2.54311	1.28438	0.801998	0.752168	0.732736	0.974165	2.28647	3.03983	1.87415	0.819671	1.42772
1454366_at	4833419A21Rik	AV249817	0.56199	0.893125	1.58922	1.42863	2.54208	2.01995	1.41391	0.536511	0.499838	0.931646	0.974071	1.81557	1.30692	1.34171	0.681824
1420159_at	Myo1e	AA407778	0.61545	0.593838	0.964884	1.5635	2.54042	1.2905	0.825392	0.608735	0.651415	1.07011	1.86067	3.05661	1.69809	0.912626	1.19006
1434277_a_at	Ypel2	BG069663	0.543325	0.655977	1.20734	1.38001	2.53994	1.71881	1.2455	0.555807	0.593101	1.0671	1.43019	2.57318	1.61149	1.12677	1.03636
1428058_at	Ahnak	BC028439	0.600428	0.492202	0.819752	1.52389	2.538	1.42648	0.93608	0.60893	0.60443	0.992609	1.45402	2.38782	1.51646	1.04294	0.95415
1418540_a_at	Ptpre	U35368	0.655978	0.594667	0.906536	1.66428	2.5371	1.20471	0.72386	0.763475	0.721634	0.945197	1.87353	2.45395	1.79213	0.956552	1.12573
1425139_at	Sesn2	AV308638	0.596018	0.663514	1.11325	1.51124	2.53557	1.33337	0.8823	0.67139	0.475396	0.708077	1.31444	1.95778	1.20811	0.919107	0.869771
1449976_a_at	Gpr35	NM_022320	0.727805	0.536422	0.737041	1.84386	2.53345	2.25179	1.22124	0.557454	0.679807	1.21948	1.76127	3.1595	1.78361	1.01268	0.955212
1428025_s_at	Pitpnc1	BC028271	0.618178	0.575521	0.930995	1.56393	2.52991	1.4773	0.944603	0.576232	0.613671	1.06497	1.62622	2.82215	1.64418	1.01105	1.03982
1426754_x_at	Ckap4	BB312117	0.646975	0.728835	1.12653	1.6363	2.52915	1.1823	0.722543	0.915933	0.836979	0.913799	2.15453	2.35228	1.74331	0.809137	1.31671
1450044_at	Fzd7	NM_008057	0.548979	0.625915	1.14014	1.3873	2.52706	1.30841	0.943136	0.641225	0.696737	1.08657	1.53644	2.3961	1.58998	1.03485	1.1075
1429715_at	Ppp2r2a	AK010380	0.544338	0.617704	1.13478	1.37236	2.52116	1.10256	0.803403	0.767159	0.853612	1.11269	1.59906	2.08439	1.41883	0.887295	1.16518
1452661_at	Tfrc	AK011596	0.628992	0.582861	0.926658	1.58493	2.51979	1.88065	1.18659	0.628992	0.607849	0.966385	1.33818	2.1275	1.71608	1.2824	0.844315
1431592_a_at	Sh3kbp1	AK007283	0.550153	0.777748	1.41369	1.38621	2.51969	1.57955	1.13947	0.729854	0.809551	1.1092	1.68721	2.31171	1.71253	1.015	1.21714
1428395_at	Smurf1	BB832916	0.523326	0.686638	1.31207	1.31554	2.5138	1.34882	1.0253	0.57771	0.633902	1.09727	1.44258	2.49707	1.37869	0.955712	1.09657
1435333_at	Ndufaf4	AV156568	0.577228	0.639269	1.10748	1.45049	2.51285	1.32292	0.912056	0.73908	0.700111	0.947273	1.62927	2.20446	1.5129	0.928575	1.12326
1444311_at	Arhgap25	BB138395	0.70426	0.61471	0.872845	1.76909	2.51198	1.52668	0.862974	0.635108	0.629923	0.991836	1.73609	2.73354	1.52885	0.880628	0.981348
1450007_at	1500003O03Rik	NM_019769	0.578481	0.690676	1.19395	1.45063	2.50765	1.71777	1.18416	0.733913	0.728522	0.992654	1.46043	1.98992	1.9024	1.30263	1.00676
1424826_s_at	Mtss1	BC024131	0.569898	0.616942	1.08255	1.42682	2.50365	1.23304	0.864185	0.720625	0.712451	0.988657	1.70928	2.37194	1.63814	0.958379	1.19796
1428804_at	Mfap3l	AK017269	0.473715	0.459901	0.97084	1.18577	2.50313	1.12762	0.950962	0.650495	0.72781	1.11885	1.46479	2.2518	1.43323	0.978456	1.23531
1419470_at	Gnb4	BI713933	0.546528	0.445653	0.815426	1.36774	2.50259	1.34234	0.981429	0.534718	0.549373	1.02741	1.74288	3.25944	1.70863	0.980346	1.27428
1428890_at	Fem1c	AK011987	0.577606	0.580601	1.00519	1.44358	2.49925	1.29788	0.899067	0.618908	0.657807	1.06285	1.66983	2.69802	1.62415	0.972648	1.15673
1423143_at	Gtpbp4	AI987834	0.624747	0.775776	1.24174	1.56039	2.49764	1.34315	0.860775	0.675096	0.601153	0.89047	1.49188	2.20988	1.41546	0.948774	0.956094
1416156_at	Vcl	NM_009502	0.614134	0.65069	1.05952	1.53345	2.49693	1.44684	0.943518	0.750434	0.67602	0.900839	1.46361	1.95035	1.40583	0.960524	0.954457
1423392_at	Clic4	BB398988	0.594045	0.683817	1.15112	1.48321	2.49679	1.46927	0.990604	0.684597	0.761514	1.11235	1.74967	2.55577	1.71577	0.980624	1.17966
1445068_at	Malt1	BM239348	0.678023	0.710858	1.04843	1.69224	2.49584	1.089	0.643528	0.927869	0.780107	0.840751	2.49255	2.68631	2.20661	0.885282	1.47293
1417493_at	Bmi1	M64279	0.593253	0.537284	0.905657	1.48059	2.49571	1.33586	0.902252	0.670664	0.677744	1.01056	1.7388	2.59265	1.6998	0.977569	1.1744
1436026_at	Zfp703	BI558298	0.648161	0.605619	0.934365	1.61753	2.49557	1.52432	0.942376	0.565749	0.597172	1.05554	1.64577	2.90901	1.75385	1.06567	1.01746
1456875_at	1810013L24Rik	AV232053	0.554992	0.645096	1.16235	1.38177	2.4897	1.41998	1.02765	0.573711	0.605413	1.05526	1.58659	2.76548	1.57758	0.994323	1.14823
1438266_at	Adamtsl5	BB764453	0.587532	0.607424	1.03386	1.46213	2.48861	1.12858	0.771869	0.74628	0.776798	1.04089	1.80733	2.42178	1.39605	0.772441	1.23609
1418289_at	Nes	AI413223	0.757986	0.730898	0.964263	1.88248	2.48353	0.991416	0.526654	1.0166	0.842306	0.828552	2.58438	2.54218	1.9525	0.755498	1.37286
1436520_at	Ahnak2	BB378317	0.566301	0.570291	1.00705	1.40575	2.48233	1.22271	0.869791	0.588724	0.630152	1.07037	1.47729	2.5093	1.39738	0.945908	1.05089
1435362_at	Foxj3	BB026073	0.545376	0.60346	1.1065	1.35248	2.4799	1.361	1.0063	0.675634	0.676932	1.00192	1.66628	2.46625	1.62249	0.973721	1.23202
1450985_a_at	Tjp2	NM_011597	0.598315	0.605397	1.01184	1.48322	2.479	1.40213	0.945328	0.763368	0.583966	0.764986	1.70013	2.22714	1.59847	0.940204	1.14624
1417146_at	Mri1	NM_026423	0.545116	0.609533	1.11817	1.35059	2.47763	1.22817	0.909357	0.774737	0.710627	0.917249	1.63547	2.111	1.50281	0.91889	1.21092
1452322_a_at	Brwd1	BM230348	0.774457	0.866121	1.11836	1.91454	2.4721	1.43852	0.75137	0.739385	0.803515	1.08673	2.08841	2.82452	1.8748	0.897719	1.09082
1443302_at	6720403M19Rik	BB472466	0.6524	0.797227	1.22199	1.60891	2.46614	1.52582	0.948357	0.616547	0.771943	1.25204	1.23489	2.00291	1.16188	0.940882	0.767529
1417704_a_at	Arhgap6	NM_009707	0.798628	0.618281	0.774178	1.96913	2.46564	1.54548	0.784852	0.697723	0.756331	1.084	1.8259	2.61694	1.90327	1.04237	0.927261
1427385_s_at	Actn1	BC003232	0.596008	0.663746	1.11365	1.46805	2.46314	1.27816	0.870651	0.635951	0.711744	1.11918	1.75737	2.76337	1.55925	0.887264	1.19708
1456865_x_at	Rrs1	AV304745	0.69742	0.6453	0.925268	1.71695	2.46187	1.56509	0.911552	0.842342	0.746473	0.886187	1.58856	1.88589	1.75635	1.10562	0.925222
1423869_s_at	Txnrd3	AF349659	0.559137	0.669357	1.19713	1.3764	2.46164	1.20138	0.872845	0.713971	0.650396	0.910955	1.59737	2.23731	1.37445	0.860443	1.16055
1460510_a_at	Coq10b	AK006551	0.618601	0.574079	0.928028	1.5226	2.46136	1.39733	0.917724	0.721024	0.755549	1.04788	1.91161	2.65124	1.76276	0.922138	1.25549
1424176_a_at	Anxa4	BE628614	0.566637	0.596869	1.05335	1.39458	2.46116	1.36049	0.975553	0.671314	0.689152	1.02657	1.53073	2.28019	1.64309	1.0734	1.09762
1424289_at	Osgin2	BB817847	0.697453	0.597476	0.856654	1.71611	2.46053	1.03647	0.603967	0.917892	0.841963	0.917279	2.27427	2.47771	1.84299	0.810365	1.32525
1425537_at	Ppm1a	AF259672	0.571949	0.512485	0.896032	1.40583	2.45797	1.26192	0.897628	0.720449	0.704408	0.977734	1.7395	2.41446	1.67283	0.961675	1.23734
1450702_at	Hfe	AJ306425	0.608651	0.470957	0.773771	1.49209	2.45146	1.20361	0.806664	0.594358	0.640735	1.07803	1.77319	2.98336	1.69617	0.956563	1.18839
1426318_at	Serpinb1b	AF426025	0.751713	0.828764	1.1025	1.84029	2.44812	1.29527	0.703841	0.757892	0.801024	1.05691	2.12346	2.80179	1.96613	0.925912	1.15387
1422927_at	Yipf7	NM_023784	0.688792	0.706319	1.02545	1.68607	2.44787	1.2334	0.731523	0.597047	0.771194	1.29168	1.79322	3.00348	1.76039	0.981694	1.06355
1452181_at	Ckap4	BB312117	0.648448	0.641779	0.989715	1.58653	2.44666	1.07224	0.675842	0.908206	0.816432	0.89895	1.86899	2.05789	1.71782	0.919117	1.17803
1417426_at	Srgn	NM_011157	0.605583	0.605987	1.00067	1.48115	2.44583	1.23636	0.834731	0.634834	0.677275	1.06685	1.41559	2.22986	1.55621	1.09934	0.955736
1415673_at	Psph	NM_133900	0.654457	0.669389	1.02282	1.5993	2.4437	1.32528	0.828665	0.844989	0.745668	0.882458	1.59589	1.88865	1.53279	0.96046	0.997869
1442608_at	Layn	AV071586	0.595553	0.709828	1.19188	1.45433	2.44199	1.05487	0.72533	0.852815	0.845443	0.991356	2.28503	2.6794	1.96403	0.859518	1.57119
1425533_a_at	Stau2	AJ244015	0.630034	0.705983	1.12055	1.53791	2.44099	1.10682	0.719692	0.815165	0.742928	0.911383	1.3098	1.60679	1.28561	0.981531	0.851676
1418879_at	Fam110c	NM_027828	0.758894	0.544368	0.717317	1.8516	2.43986	1.17805	0.636236	0.615546	0.582261	0.945927	2.12993	3.46023	1.99705	0.93761	1.15032
1437279_x_at	Sdc1	BB533095	0.724915	0.74233	1.02402	1.76823	2.43923	2.93751	1.66127	0.548568	0.668901	1.21936	1.07234	1.9548	1.66502	1.55269	0.606449
1438957_x_at	Cds2	BB027654	0.689036	0.578473	0.83954	1.67471	2.43051	1.20014	0.716623	0.82553	0.758283	0.918541	1.78279	2.15957	1.71791	0.963604	1.06454
1415802_at	Slc16a1	NM_009196	0.553941	0.656831	1.18574	1.34567	2.42926	1.35023	1.00339	0.731885	0.677472	0.925654	1.35651	1.85344	1.36443	1.00584	1.00806
1460116_s_at	Spred1	AI450584	0.803161	0.729172	0.907878	1.94976	2.4276	1.46432	0.751026	0.907111	0.775182	0.854561	1.83591	2.0239	2.05496	1.11931	0.941608
1456413_at	Pde4dip	BB235927	0.637943	0.833982	1.3073	1.54841	2.42719	1.44429	0.932754	0.59328	0.609014	1.02652	1.57502	2.65476	1.41566	0.898824	1.01718
1417632_at	Atp6v0a1	U13836	0.537367	0.806256	1.50038	1.30338	2.4255	1.46342	1.12279	0.493513	0.533442	1.08091	1.20803	2.44782	1.39604	1.15564	0.926841
1419309_at	Pdpn	NM_010329	0.672114	0.673284	1.00174	1.62812	2.42239	0.656359	0.40314	1.37225	0.694976	0.506448	2.4936	1.81715	1.59478	0.639552	1.53158
1433462_a_at	Pi4k2a	BB208212	0.614964	0.69518	1.13044	1.48828	2.4201	1.60598	1.07909	0.674355	0.708376	1.05045	1.71894	2.54902	1.69974	0.988828	1.15499
1436994_a_at	Hist1h1c	BB533903	0.824529	0.827033	1.00304	1.99469	2.41918	2.04547	1.02546	0.596959	0.650006	1.08886	1.49983	2.51246	1.83338	1.22239	0.751913
1419257_at	Tcea1	BC006022	0.568296	0.613385	1.07934	1.37315	2.41625	1.39916	1.01894	0.74804	0.763862	1.02115	1.73547	2.32002	1.71238	0.986698	1.26386
1430634_a_at	Pfkp	BB076574	0.611987	0.658569	1.07612	1.47837	2.4157	1.2228	0.827124	0.789172	0.860736	1.09068	1.62671	2.06129	1.5712	0.965876	1.10034
1457687_at	Bcl2	BI664467	0.581804	0.517286	0.889107	1.40363	2.41254	1.11286	0.792843	0.944721	0.793496	0.839926	1.8307	1.93782	1.52048	0.830545	1.30427
1455214_at	Mitf	BB763517	0.571407	0.532752	0.932352	1.37691	2.40969	1.27224	0.923981	0.515436	0.568647	1.10324	1.33568	2.59136	1.33829	1.00196	0.970054
1424130_a_at	Ptrf	BC012674	0.559165	0.689137	1.23244	1.34736	2.4096	1.61655	1.19979	0.760497	0.617935	0.812541	1.3012	1.71098	1.47795	1.13584	0.965736
1434709_at	Nrcam	BB202655	0.623496	0.972296	1.55943	1.50176	2.40861	2.01889	1.34435	0.544991	0.664518	1.21932	0.960596	1.76259	1.23865	1.28946	0.639647
1454788_at	Arl4c /// LOC632433	BQ176306	0.729735	0.696405	0.954326	1.75632	2.40679	1.18034	0.672052	0.785551	0.850259	1.08237	2.19193	2.79031	1.74741	0.797201	1.24802
1434055_at	Galnt9	BB048942	0.721761	0.440294	0.610027	1.7332	2.40135	0.87986	0.507651	0.68748	0.718064	1.04449	2.52444	3.67202	1.70618	0.675865	1.45652
1438403_s_at	Malat1	BF537798	0.817435	1.1797	1.44317	1.96146	2.39953	2.25222	1.14824	0.481349	0.447999	0.930716	0.870246	1.80793	0.987689	1.13495	0.443673
1423066_at	Dnmt3a	BB795491	0.703646	0.659909	0.937843	1.68805	2.399	1.41628	0.839008	0.623538	0.664901	1.06633	1.27787	2.04939	1.36037	1.06456	0.757012
1420809_a_at	1500003O03Rik	NM_019769	0.678373	0.643966	0.94928	1.6271	2.39853	1.84825	1.13592	0.570125	0.625537	1.09719	1.58264	2.77596	1.86822	1.18044	0.972679
1437715_x_at	Apex1	AV100480	0.659266	0.744188	1.12881	1.57788	2.39338	1.51526	0.960319	0.920032	0.847442	0.9211	1.4542	1.5806	1.70882	1.17509	0.921619
1423214_at	Plxnc1	BB476707	0.6724	0.786443	1.16961	1.60894	2.39284	1.22989	0.764411	0.623115	0.663119	1.0642	1.48241	2.37903	1.37022	0.924322	0.921354
1415996_at	Txnip	AF173681	0.566108	0.598657	1.0575	1.35439	2.39246	1.39115	1.02714	0.521772	0.597287	1.14473	1.30826	2.50734	1.33207	1.0182	0.965938
1450161_at	Ikbkg	NM_010547	0.573177	0.505691	0.88226	1.36865	2.38783	1.44566	1.05627	0.543312	0.546136	1.0052	1.79163	3.2976	1.84447	1.0295	1.30905
1427878_at	0610010O12Rik	AK002512	0.889836	0.769219	0.86445	2.12413	2.3871	0.84794	0.399194	0.890912	0.866037	0.97208	2.69495	3.02494	2.38418	0.884685	1.26873
1449145_a_at	Cav1	AB029929	0.435017	1.01151	2.32521	1.03722	2.38431	1.42244	1.3714	0.763685	0.713918	0.934833	1.53188	2.00591	1.24545	0.813019	1.47692
1420570_x_at	Tcl1b3	NM_013772	0.498562	0.754576	1.5135	1.18869	2.38423	1.76321	1.48333	1.11344	0.615385	0.552686	1.2603	1.13189	1.03468	0.820978	1.06024
1448325_at	Myd116	NM_008654	0.621879	0.572446	0.920511	1.48219	2.38341	1.3271	0.895367	0.701917	0.69088	0.984276	1.82001	2.59291	1.71775	0.943812	1.22792
1437333_x_at	Aldh18a1	BB833010	0.579194	0.772048	1.33297	1.37956	2.38187	1.16388	0.843656	0.882753	0.778554	0.881962	1.13625	1.28717	1.1249	0.990008	0.823631
1451393_at	Pex26	BC019144	0.615492	0.488009	0.792877	1.46576	2.38145	1.38497	0.94488	0.745212	0.702425	0.942584	1.62436	2.17973	1.6072	0.989435	1.10821
1452665_at	Ttc27	AK012131	0.66359	0.615436	0.927434	1.57887	2.37928	1.29907	0.822788	0.652127	0.641102	0.983094	1.955	2.99788	1.72345	0.881562	1.23823
1422494_s_at	Ccrk	NM_053180	0.555502	0.752708	1.355	1.32121	2.37841	1.58075	1.19644	0.711975	0.744225	1.0453	1.44383	2.02792	1.4942	1.03489	1.09281
1422438_at	Ephx1	NM_010145	0.52424	0.447255	0.853149	1.24624	2.37723	1.05978	0.850382	0.656558	0.694683	1.05807	1.40906	2.14614	1.38913	0.985851	1.13065
1460411_s_at	Pkdcc	BC022157	0.723628	0.701197	0.969001	1.71793	2.37405	1.82755	1.06381	0.456656	0.630784	1.38131	1.29343	2.83238	1.74706	1.35073	0.7529
1448942_at	Gng11	NM_025331	0.674173	0.465106	0.689891	1.59918	2.37206	1.22724	0.767417	0.645867	0.63523	0.983531	1.7956	2.78013	1.71627	0.955822	1.12282
1428833_at	4930406D14Rik	AU022823	0.693406	0.768864	1.10882	1.64451	2.37165	1.57028	0.95486	0.556521	0.551738	0.991405	1.20105	2.15814	1.36715	1.1383	0.730336
1427932_s_at	1200003I10Rik /// 1200015M12Rik /// 1200016E24Rik /// A130040M12Rik /// E430024C06Rik	BI076834	0.632809	0.670366	1.05935	1.49943	2.36949	1.2866	0.858057	0.648313	0.664174	1.02447	1.68066	2.59236	1.59211	0.947312	1.12086
1455548_at	Dlgap4	BB314358	0.656683	0.584285	0.889753	1.55582	2.36921	1.30704	0.840099	0.65671	0.677779	1.03208	1.87897	2.86119	1.73334	0.92249	1.20771
1434773_a_at	Slc2a1	BM207588	0.708109	0.683809	0.965683	1.67676	2.36795	1.34385	0.801453	0.786804	0.768556	0.976808	1.53093	1.94576	1.62807	1.06345	0.913026
1444016_at	Anxa1	BE331865	0.684517	0.810806	1.18449	1.62084	2.36786	1.32424	0.817013	0.656351	0.656628	1.00042	1.62284	2.47252	1.3232	0.815357	1.00124
1427188_at	Arih1	BB362210	0.610047	0.644749	1.05688	1.44395	2.36695	1.34886	0.934146	0.72027	0.786149	1.09146	1.51989	2.11016	1.36008	0.894858	1.05259
1430697_at	Ammecr1	BM235514	0.528119	0.482045	0.912759	1.24912	2.36522	1.26518	1.01286	0.741438	0.63131	0.851467	1.68411	2.27142	1.91374	1.13635	1.34825
1417027_at	Trim2	BB283676	0.590107	0.585351	0.991941	1.39392	2.36214	1.07676	0.772468	0.829841	0.865192	1.0426	1.55691	1.87616	1.42525	0.915432	1.11693
1438285_at	2210015D19Rik	BM245369	0.564773	0.593568	1.05099	1.33319	2.36057	1.20838	0.906384	0.717287	0.734259	1.02366	1.56483	2.18159	1.27773	0.816533	1.17375
1454624_at	Dennd2a	AV260555	0.717348	0.603307	0.841024	1.69163	2.35817	1.68656	0.997004	0.567	0.638214	1.1256	1.59747	2.8174	1.44772	0.906261	0.944334
1420160_s_at	Myo1e	AA407778	0.662237	0.636679	0.961407	1.55989	2.35548	1.18236	0.757979	0.688717	0.681082	0.988914	1.6822	2.44251	1.49858	0.890845	1.07841
1428562_at	2210403K04Rik	AK008813	0.601262	0.649495	1.08022	1.41557	2.35434	1.22504	0.865401	0.666045	0.663587	0.996309	1.74552	2.62073	1.54684	0.886176	1.23308
1429359_s_at	Rbpms	AK003434	0.60028	0.567914	0.946082	1.41254	2.35313	1.56063	1.10484	0.497212	0.585511	1.17759	1.24839	2.51078	1.36031	1.08965	0.883792
1436672_at	Grk5	BB766329	0.597223	0.642779	1.07628	1.4028	2.34888	1.62226	1.15644	0.568184	0.632558	1.1133	1.19472	2.1027	1.51168	1.2653	0.851668
1426812_a_at	Fam129b	BF166604	0.585883	0.594159	1.01413	1.37615	2.34885	1.19772	0.870339	0.762532	0.666976	0.874686	1.38647	1.81824	1.38268	0.99727	1.0075
1431241_at	Chchd3 /// LOC100046321	AA692147	0.62045	0.692835	1.11666	1.45622	2.34704	1.28599	0.883097	0.694917	0.668619	0.962157	1.4649	2.10802	1.37014	0.935314	1.00596
1437325_x_at	Aldh18a1	BB251523	0.561204	0.631374	1.12503	1.31703	2.3468	1.19838	0.909907	0.824486	0.721464	0.875048	1.47123	1.78442	1.35864	0.92347	1.11708
1452009_at	Ttc39b	AK018685	0.558705	0.759814	1.35996	1.31049	2.34558	2.14351	1.63566	0.462611	0.480844	1.03941	1.38694	2.99807	1.68433	1.21443	1.05834
1427411_s_at	Dleu2	BB812902	0.594535	0.56499	0.950305	1.3936	2.34401	1.13306	0.813048	0.476747	0.536702	1.12576	1.27912	2.68302	1.22163	0.955052	0.917856
1424304_at	Tpcn2	BC025890	0.584997	0.790417	1.35115	1.37113	2.34383	1.61587	1.1785	0.624633	0.638803	1.02269	1.44343	2.31084	1.5461	1.07113	1.05273
1421027_a_at	Mef2c	AI595932	0.757001	0.691887	0.913985	1.77292	2.34203	1.18274	0.667116	0.768778	0.856666	1.11432	2.05264	2.67	1.7637	0.859236	1.15777
1421038_a_at	Kcnn4	NM_008433	0.693524	0.614037	0.885387	1.62194	2.3387	1.25806	0.775652	0.834297	0.816263	0.978385	2.13132	2.55463	1.93815	0.909365	1.31405
1437103_at	Igf2bp2	AV293532	0.697323	0.598489	0.858266	1.62968	2.33704	1.1724	0.71941	0.860797	0.737136	0.856341	1.76904	2.05512	1.58004	0.893159	1.08552
1426223_at	Ttc39c	BC020021	0.57494	0.610956	1.06264	1.34292	2.33576	1.11966	0.833747	0.828034	0.808652	0.976593	1.48694	1.79575	1.55706	1.04715	1.10724
1447784_x_at	Slc38a9	AV352950	0.60863	0.732256	1.20312	1.42092	2.33462	1.96507	1.38296	0.79589	0.758602	0.953149	1.58387	1.99007	1.71519	1.08291	1.11468
1433868_at	Btbd3	AV028445	0.699453	0.760493	1.08727	1.63207	2.33335	1.55091	0.950275	0.868298	0.860049	0.9905	2.12649	2.44903	2.0572	0.967418	1.30294
1420249_s_at	Ccl6	AV084904	0.593319	0.521811	0.879477	1.38108	2.32772	1.28608	0.931214	0.65912	0.683307	1.03669	1.28634	1.9516	1.48366	1.1534	0.931402
1450916_at	Stau2	AI843206	0.671515	0.63747	0.949301	1.56305	2.32765	1.13131	0.723782	0.837074	0.735397	0.878532	1.46048	1.74474	1.39304	0.953825	0.934377
1460287_at	Timp2	M93954	0.636197	0.549332	0.863461	1.47841	2.32382	1.17324	0.793584	0.655665	0.641662	0.978643	1.48653	2.26721	1.61408	1.0858	1.00549
1435886_at	---	AW456220	0.61393	0.639597	1.04181	1.42581	2.32243	1.03121	0.723245	0.886494	0.832485	0.939076	1.55851	1.75806	1.39552	0.895418	1.09307
1426599_a_at	Slc2a1	BM209618	0.672578	0.612224	0.910265	1.56184	2.32217	1.26124	0.807532	0.758244	0.738332	0.97374	1.51532	1.99845	1.47202	0.971426	0.970212
1418767_at	Cyp4f13	NM_130882	0.640902	0.720551	1.12428	1.48821	2.32205	1.60171	1.07627	0.644024	0.69306	1.07614	1.43423	2.22698	1.79148	1.24909	0.963729
1428585_at	Actn1	BE853286	0.621898	0.720168	1.15802	1.44395	2.32185	1.28733	0.891531	0.616442	0.65133	1.0566	1.46975	2.38425	1.55757	1.05975	1.01787
1420339_at	LOC100047915 /// Memo1	NM_133771	0.554697	0.658339	1.18684	1.2879	2.32181	1.2748	0.989827	0.889683	0.784055	0.881275	1.39796	1.5713	1.42099	1.01648	1.08546
1416147_at	Hspa4	BE912771	0.581431	0.699749	1.20349	1.34891	2.31997	1.2817	0.950181	0.735441	0.754839	1.02638	1.52995	2.08032	1.37246	0.897063	1.13422
1417877_at	Eepd1	NM_026189	0.587191	0.701876	1.19531	1.36189	2.31934	1.3091	0.961234	0.624842	0.691387	1.1065	1.36719	2.18805	1.5207	1.11229	1.00389
1437117_at	Centb1	BB757196	0.698982	0.642787	0.919605	1.61988	2.31748	1.00629	0.621212	1.03075	0.895292	0.86858	1.52586	1.48033	1.14032	0.747329	0.941959
1423905_at	Pvr	BB049138	0.57987	0.755847	1.30347	1.34344	2.31679	1.39584	1.039	0.742892	0.739328	0.995202	1.45503	1.95861	1.53926	1.05789	1.08307
1433751_at	Slc39a10	BM250411	0.640345	0.654915	1.02275	1.48295	2.31587	1.30361	0.879065	0.679791	0.75125	1.10512	1.57173	2.31208	1.59072	1.01208	1.05987
1415943_at	Sdc1	BI788645	0.576417	0.641426	1.11278	1.3342	2.31464	2.12837	1.59524	0.618711	0.671259	1.08493	1.22461	1.97929	1.60121	1.30753	0.91786
1451083_s_at	Aars	BC026611	0.545765	0.622238	1.14012	1.2616	2.31161	1.16429	0.922868	0.821975	0.758408	0.922666	1.37135	1.66836	1.4663	1.06924	1.087
1451418_a_at	Spsb4	BC023083	0.757789	0.525629	0.693635	1.75152	2.31135	1.01283	0.578257	0.870741	0.746701	0.857546	2.18956	2.51459	1.7963	0.820395	1.25009
1428909_at	A130040M12Rik	C85657	0.522163	0.619207	1.18585	1.20561	2.30887	1.23612	1.02531	0.682127	0.650454	0.953567	1.8528	2.71621	1.87174	1.01022	1.53682
1455265_a_at	Rgs16	BB100249	0.750134	0.404913	0.539787	1.73185	2.30873	0.864149	0.498974	0.814157	0.467885	0.574686	2.17295	2.66895	1.45973	0.671775	1.2547
1416531_at	Gsto1	NM_010362	0.633561	0.772037	1.21857	1.46218	2.30788	1.4681	1.00405	0.600463	0.657975	1.09578	1.48349	2.47058	1.60414	1.08133	1.01457
1415881_at	Ghitm	BC010224	0.64609	0.62655	0.969755	1.48904	2.30469	1.38193	0.928066	0.697344	0.767237	1.10023	1.56505	2.2443	1.61978	1.03497	1.05105
1422208_a_at	Gnb5	BC016135	0.544984	0.663521	1.21751	1.25573	2.30417	1.21617	0.968494	0.734339	0.749357	1.02045	1.54117	2.09872	1.40451	0.911328	1.22731
1421209_s_at	Ikbkg	NM_010547	0.634089	0.649382	1.02412	1.46087	2.30389	1.34225	0.918803	0.7363	0.747857	1.0157	1.54785	2.1022	1.57957	1.0205	1.05954
1422184_a_at	Ak1	NM_021515	0.585187	0.560136	0.957191	1.34417	2.297	0.841283	0.625874	1.00942	0.739815	0.732909	1.79331	1.77657	1.5132	0.843803	1.33413
1449623_at	Txnrd3	AI196535	0.575413	0.606356	1.05378	1.32049	2.29485	1.17796	0.892068	0.632181	0.649134	1.02682	1.54423	2.4427	1.40542	0.910111	1.16944
1416805_at	1110032E23Rik	NM_133187	0.624893	0.51222	0.819693	1.43403	2.29485	1.14061	0.795383	0.841899	0.858876	1.02016	1.8585	2.20751	1.78072	0.95815	1.29599
1449514_at	Grk5	BC019379	0.544228	0.756953	1.39088	1.24805	2.29324	1.564	1.25316	0.60772	0.731192	1.20317	1.26785	2.08625	1.44049	1.13617	1.01587
1427271_at	Zbtb44	BC027138	0.686744	0.663798	0.966587	1.57485	2.29321	1.44715	0.918915	0.750282	0.794812	1.05935	1.57547	2.09983	1.58352	1.00511	1.00039
1440305_at	---	BB546013	0.658259	0.818441	1.24334	1.50841	2.29152	1.19539	0.792481	0.899192	0.813943	0.905193	1.84926	2.05658	1.82038	0.984379	1.22597
1440883_at	Usp6nl	BM125576	0.571768	0.799037	1.39748	1.3094	2.29009	1.64237	1.25429	0.730078	0.803196	1.10015	1.3828	1.89405	1.52538	1.10311	1.05606
1451867_x_at	Arhgap6	AF177664	0.709344	0.567931	0.800643	1.62382	2.28918	1.21329	0.747185	0.751288	0.703211	0.936007	1.70962	2.27559	1.7011	0.995015	1.05284
1427410_at	Dleu2	BB812902	0.574697	0.552221	0.96089	1.31496	2.2881	1.09914	0.83587	0.490619	0.518287	1.05639	1.37371	2.79994	1.26851	0.923423	1.04467
1428083_at	2310043N10Rik	AK018202	0.600439	0.7357	1.22527	1.37272	2.28619	1.32788	0.967333	0.618263	0.651511	1.05378	1.41317	2.28571	1.517	1.07347	1.02947
1453433_at	Wdr89	AK011125	0.66933	0.605857	0.905168	1.52965	2.28534	1.69827	1.11024	0.709159	0.777751	1.09672	1.64007	2.3127	1.71546	1.04597	1.07219
1460378_a_at	Tes	BC010465	0.711418	0.656781	0.923199	1.6249	2.28403	0.995716	0.612784	0.982638	0.840853	0.85571	1.90718	1.94088	1.56284	0.819447	1.17372
1426478_at	Rasa1	AA124924	0.674238	0.784518	1.16356	1.53988	2.28388	1.34972	0.876507	0.666301	0.710053	1.06566	1.66114	2.49307	1.51714	0.913313	1.07874
1418326_at	LOC100047619 /// Slc7a5	BC026131	0.582985	0.72456	1.24285	1.32738	2.27687	1.06171	0.799852	0.847337	0.822317	0.970472	1.39467	1.64594	1.27284	0.912649	1.05069
1428736_at	Gramd3	AV259880	0.555	0.567271	1.02211	1.26351	2.2766	1.3455	1.06489	0.647825	0.652577	1.00733	1.3725	2.11862	1.3069	0.952207	1.08626
1435066_at	Pitpnc1	BB305507	0.591814	0.612526	1.035	1.34711	2.27624	1.35693	1.00729	0.600546	0.643996	1.07235	1.39922	2.32992	1.49818	1.07072	1.03869
1416014_at	Abce1	NM_015751	0.523193	0.507461	0.96993	1.19046	2.27538	1.15915	0.973698	0.764793	0.746276	0.975788	1.29589	1.69443	1.07511	0.82963	1.08856
1425329_a_at	Cyb5r3	AF332060	0.6289	0.743432	1.18211	1.43079	2.27507	1.23512	0.863241	0.703157	0.742721	1.05627	1.81381	2.57952	1.85003	1.01997	1.26769
1435945_a_at	Kcnn4	BG865910	0.765448	0.64853	0.847256	1.74105	2.27455	1.2089	0.694353	0.856027	0.875224	1.02243	2.01317	2.35176	1.85297	0.920425	1.1563
1417688_at	Fam20c	NM_030565	0.695624	0.616968	0.886928	1.58176	2.27387	1.27127	0.803705	0.747662	0.769276	1.02891	1.79428	2.39985	1.69169	0.942828	1.13436
1449036_at	Rnf128	AK004847	0.666442	0.637847	0.957093	1.51527	2.27367	1.27386	0.840684	0.684574	0.749408	1.09471	1.37115	2.00292	1.56364	1.14039	0.90489
1420776_a_at	Auh	NM_016709	0.704771	0.684565	0.971329	1.60196	2.27302	1.36568	0.852508	0.667711	0.661389	0.990532	1.51899	2.27492	1.53248	1.00888	0.948207
1428737_s_at	Gramd3	AV259880	0.587449	0.5884	1.00162	1.33522	2.27291	1.50472	1.12695	0.697869	0.691798	0.9913	1.74739	2.50389	1.63076	0.933255	1.30869
1426831_at	Ahcyl1	BB831090	0.663497	0.69922	1.05384	1.50771	2.27237	1.31819	0.874298	0.816246	0.722192	0.884772	1.41773	1.73689	1.3481	0.950886	0.94032
1426394_at	Eif3j	BB379268	0.620016	0.690089	1.11302	1.40862	2.27191	1.24578	0.884398	0.792566	0.79404	1.00186	1.33335	1.68232	1.40119	1.05088	0.946561
1423685_at	Aars	BC026611	0.56937	0.609922	1.07122	1.2911	2.26759	1.274	0.986762	0.785938	0.763779	0.971806	1.55919	1.98386	1.44391	0.926065	1.20765
1440847_at	Mtss1	BB326749	0.727538	0.823364	1.13171	1.64973	2.26755	1.32226	0.801498	0.666967	0.678741	1.01765	1.27626	1.91352	1.13795	0.891634	0.773616
1436336_at	Ptrh1	AV075452	0.57384	0.547398	0.95392	1.29952	2.2646	1.09371	0.841624	0.835441	0.618033	0.739768	1.52008	1.8195	1.45425	0.956693	1.16973
1417430_at	Cdr2	NM_007672	0.599487	0.621648	1.03697	1.35551	2.26112	0.973528	0.718201	0.877057	0.842707	0.960835	1.54968	1.76691	1.2349	0.796877	1.14325
1420704_at	Csf2ra /// LOC100045292	BM941868	0.754362	0.778068	1.03143	1.70126	2.25523	1.35021	0.793657	0.76448	0.840455	1.09938	1.51175	1.97749	1.53856	1.01773	0.888607
1416184_s_at	Hmga1	NM_016660	0.57872	0.595487	1.02897	1.30509	2.25513	1.22993	0.942415	0.757237	0.734629	0.970145	1.65061	2.17978	1.57731	0.955591	1.26475
1424704_at	Runx2	D14636	0.631068	0.96558	1.53007	1.42187	2.25312	1.65447	1.16359	0.521251	0.69284	1.32919	1.34556	2.5814	1.30709	0.971416	0.946326
1416497_at	Pdia4	J05186	0.519114	0.519935	1.00158	1.16962	2.2531	1.33049	1.13755	0.6762	0.718167	1.06206	1.55187	2.29499	1.52066	0.979892	1.32682
1442129_at	1810058I24Rik	AI848234	0.618857	0.628666	1.01585	1.39295	2.25084	1.12131	0.804991	0.678753	0.74737	1.10109	1.40718	2.07319	1.47776	1.05016	1.01022
1422518_at	Cask	BM938489	0.712458	0.707018	0.992364	1.60277	2.24963	1.47226	0.918572	0.6155	0.725599	1.17888	1.58195	2.57019	1.74046	1.1002	0.987013
1424843_a_at	Gas5	BC004622	0.59194	0.774085	1.30771	1.33053	2.24774	1.2452	0.935872	0.923195	0.724856	0.785161	1.79785	1.94742	1.54377	0.858677	1.35123
1443729_at	Mtss1	BI466419	0.625431	0.880826	1.40835	1.40515	2.2467	1.25718	0.894695	0.71367	0.729101	1.02162	1.41681	1.98525	1.28118	0.904271	1.0083
1417057_a_at	Lamp3 /// LOC100043444 /// LOC100045251 /// Ppid	BC011499	0.616734	0.662602	1.07437	1.38454	2.24496	1.30589	0.943193	0.71988	0.748515	1.03978	1.51926	2.11043	1.46904	0.966943	1.0973
1457658_x_at	Anxa4	AV062214	0.872716	0.746904	0.855839	1.95904	2.24477	1.85823	0.948537	0.869107	0.846084	0.97351	1.62796	1.87314	2.03697	1.25124	0.830996
1433919_at	Asb4	AV302111	0.50993	1.09007	2.13767	1.1446	2.24462	3.03568	2.65218	0.36394	0.531548	1.46054	0.930507	2.55676	1.72495	1.85378	0.812956
1444478_at	Appl1	BB022931	0.546527	0.688237	1.25929	1.226	2.24326	1.40629	1.14705	0.792677	0.808432	1.01988	1.52254	1.92076	1.37959	0.906105	1.24187
1424852_at	Mef2c	BB280300	0.794673	0.714322	0.898887	1.78263	2.24323	1.19153	0.668409	0.813116	0.841126	1.03445	2.07791	2.55549	1.90043	0.914588	1.16564
1426027_a_at	Arhgap10	AF297029	0.617254	0.598119	0.969	1.38403	2.24223	1.42847	1.03211	0.848707	0.777504	0.916104	1.36965	1.61381	1.62944	1.18968	0.989612
1421028_a_at	Mef2c	AI595932	0.788955	0.751297	0.952268	1.76751	2.24032	1.16597	0.659667	0.733853	0.841257	1.14636	2.08663	2.84339	1.7903	0.857987	1.18055
1417601_at	Rgs1	NM_015811	0.701314	0.643954	0.91821	1.5703	2.23908	1.21155	0.771539	0.607537	0.644981	1.06163	1.5137	2.49153	1.45304	0.959929	0.963955
1416101_a_at	Hist1h1c	NM_015786	0.593248	0.705838	1.18979	1.32819	2.23884	1.27711	0.961544	0.534817	0.570595	1.0669	1.20058	2.24483	1.3551	1.12871	0.903922
1439263_at	LOC14210	BB388301	0.705794	0.453146	0.642036	1.57871	2.23679	1.69291	1.07234	0.689245	0.69767	1.01222	1.51913	2.20405	1.64558	1.08324	0.96226
1436868_at	Rtn4rl1	BM508396	0.734007	0.513407	0.699458	1.63969	2.23388	0.935043	0.570257	0.90255	0.925346	1.02526	1.91524	2.12203	1.43561	0.749573	1.16805
1434003_a_at	Dhps	AV033768	0.659508	0.685987	1.04015	1.4701	2.22909	1.27304	0.865954	0.820948	0.805144	0.980749	1.72196	2.09753	1.63869	0.951642	1.17132
1428694_at	Mirhg1	AK017164	0.534697	0.615382	1.1509	1.19171	2.22876	1.25905	1.05651	0.846091	0.673185	0.795642	1.5858	1.87426	1.23091	0.776209	1.33069
1450970_at	Got1	AA792094	0.575186	0.620488	1.07876	1.2805	2.22624	1.2633	0.986568	0.719881	0.767452	1.06608	1.76413	2.45059	1.68591	0.955663	1.37769
1452445_at	Slc41a2	BC026874	0.598495	0.639966	1.06929	1.33179	2.22524	1.25783	0.944459	0.790449	0.798388	1.01004	1.53058	1.93635	1.51812	0.991859	1.14926
1449557_at	1600012F09Rik	NM_025904	0.630749	0.694018	1.10031	1.40199	2.22274	1.27473	0.909233	0.767937	0.734384	0.956307	1.71331	2.23105	1.53845	0.897942	1.22205
1423493_a_at	Nfix	BB315728	0.517644	0.675289	1.30454	1.15037	2.22232	1.10403	0.959715	0.781912	0.663997	0.849197	1.29053	1.65048	1.22451	0.948847	1.12184
1452196_a_at	Nckap1	BC003962	0.60119	0.627745	1.04417	1.33512	2.2208	1.23108	0.922074	0.783812	0.663789	0.846873	1.64522	2.099	1.31431	0.798863	1.23226
1428294_at	Zfp259	AK016551	0.583831	0.499033	0.854756	1.29631	2.22035	1.40562	1.08433	0.600916	0.771305	1.28355	1.66077	2.76373	1.37187	0.826046	1.28115
1418911_s_at	Acsl4	NM_019477	0.675991	0.640191	0.947041	1.49977	2.21863	1.39015	0.926906	0.869843	0.83687	0.962093	1.54796	1.77958	1.45589	0.94052	1.03213
1416250_at	Btg2	NM_007570	0.732784	0.722377	0.985797	1.62135	2.21258	1.23342	0.760735	0.663841	0.596986	0.899291	1.75445	2.64287	1.69535	0.966316	1.08209
1423333_at	Ergic1	AK003239	0.576882	0.655858	1.1369	1.2755	2.21103	1.22547	0.960771	0.831603	0.764831	0.919708	1.45549	1.75022	1.37795	0.946726	1.14111
1439790_at	Serpinb9	BE686716	0.56596	0.599842	1.05987	1.2507	2.20988	1.39324	1.11397	0.555436	0.561768	1.0114	1.45254	2.61513	1.52235	1.04806	1.16138
1417100_at	Cd320	AV336016	0.87424	0.858031	0.98146	1.93119	2.20899	1.22352	0.633555	0.899945	0.875121	0.972416	2.14743	2.38618	2.00453	0.933455	1.11197
1455642_a_at	Tspan17	AI844703	0.614681	0.624519	1.01601	1.35766	2.20873	1.1089	0.816769	0.57962	0.64991	1.12127	1.49408	2.57769	1.42594	0.95439	1.10048
1428487_s_at	Coq10b	AK002294	0.714787	0.620378	0.86792	1.57861	2.2085	1.38906	0.879925	0.698005	0.749749	1.07413	1.66256	2.38187	1.64106	0.987069	1.05318
1422607_at	Etv1	NM_007960	0.615032	0.726978	1.18202	1.35821	2.20835	0.975581	0.718285	1.06926	0.91525	0.855965	1.81555	1.69795	1.5615	0.86007	1.33672
1435058_x_at	Stxbp3a	AI528529	0.88846	0.702435	0.790621	1.96171	2.20798	2.49459	1.27164	0.612826	0.666959	1.08833	1.55375	2.53539	2.00496	1.2904	0.792042
1426903_at	Fndc3a	BC022140	0.707224	0.739144	1.04513	1.55892	2.20428	1.34891	0.865283	0.723494	0.796647	1.10111	1.92878	2.66592	1.79762	0.932	1.23725
1416135_at	Apex1	NM_009687	0.606882	0.647235	1.06649	1.33673	2.20263	1.30728	0.977963	0.797926	0.764351	0.957922	1.44196	1.80713	1.54934	1.07447	1.07871
1436363_a_at	Nfix	AW049660	0.564011	0.633939	1.12398	1.24109	2.20047	1.1621	0.936357	0.791066	0.664141	0.839551	1.34247	1.69704	1.25205	0.932642	1.08169
1434004_at	Dhps	AV033768	0.618361	0.727079	1.17582	1.36052	2.2002	1.23028	0.904276	0.767868	0.747369	0.973304	1.53229	1.99551	1.54347	1.0073	1.12625
1415826_at	Atp6v1h	NM_133826	0.549289	0.589874	1.07389	1.20835	2.19983	1.20535	0.99752	0.765891	0.656654	0.857372	1.38212	1.8046	1.48624	1.07533	1.14382
1449575_a_at	Gstp1	NM_013541	0.614265	0.859626	1.39944	1.3499	2.19759	1.79474	1.32953	0.668797	0.652862	0.976173	1.28396	1.9198	1.61459	1.25751	0.951145
1443928_at	Cytip	AI462064	0.687672	0.813124	1.18243	1.51017	2.19606	1.35242	0.895544	0.530871	0.548995	1.03414	1.23224	2.32116	1.20447	0.977468	0.815962
1418711_at	Pdgfa	BB371842	0.776043	0.763837	0.984271	1.70396	2.1957	1.03027	0.604636	0.880638	0.868686	0.986428	1.91933	2.17947	1.60371	0.835559	1.12639
1424620_at	Nop16	AK013251	0.638234	0.68985	1.08087	1.3996	2.19293	1.26958	0.907101	0.816163	0.708573	0.868176	1.3383	1.63975	1.43283	1.07063	0.956203
1439027_at	C330023M02Rik	BM200803	0.662507	0.715143	1.07945	1.45257	2.19253	1.27277	0.876218	0.769958	0.774114	1.0054	1.66263	2.15937	1.51181	0.909293	1.14461
1427762_x_at	Hist1h2bp	M25487	0.696012	0.685181	0.98444	1.52566	2.19201	1.33886	0.877561	0.586625	0.788698	1.34447	1.19379	2.035	1.59659	1.33742	0.78247
1437872_at	Napepld	BB325565	0.757636	0.689642	0.910255	1.65986	2.19084	1.27596	0.768713	0.861406	0.866219	1.00559	1.72433	2.00176	1.71217	0.992946	1.03884
1449453_at	Bst1	AI647987	0.631604	0.714011	1.13047	1.38298	2.18963	1.63293	1.18073	0.640601	0.765591	1.19512	1.96205	3.06283	2.23946	1.14139	1.41872
1428374_at	Glce	AK003758	0.664509	0.697444	1.04956	1.45167	2.18458	1.44999	0.998843	0.76652	0.777079	1.01378	1.6298	2.12623	1.68428	1.03343	1.12271
1428427_at	Fbxl2	AK013142	0.615141	0.69356	1.12748	1.34374	2.18444	1.19191	0.887011	0.827677	0.825609	0.997502	1.6012	1.93457	1.52498	0.952399	1.1916
1423065_at	Dnmt3a	BB795491	0.752677	0.877855	1.16631	1.64416	2.18442	1.2161	0.739649	0.803816	0.811257	1.00926	1.29324	1.60887	1.30354	1.00796	0.786566
1428350_at	2310061F22Rik	AV091287	0.645072	0.717333	1.11202	1.40751	2.18194	1.1886	0.844472	0.910634	0.867313	0.952428	1.59479	1.7513	1.42896	0.896013	1.13306
1420295_x_at	Clcn5	T25545	0.64346	0.679196	1.05554	1.40342	2.18106	1.09667	0.78143	0.888268	0.737821	0.830628	1.51192	1.7021	1.45618	0.963135	1.07731
1452067_at	Naaa	BI106821	0.676161	0.670065	0.990984	1.47438	2.18051	1.20551	0.81764	0.619657	0.653538	1.05468	1.71963	2.77514	1.57376	0.915174	1.16634
1454896_at	Rbpj	BM235554	0.745122	0.692184	0.928954	1.6243	2.17992	1.11732	0.687876	0.902139	0.893573	0.990504	1.75806	1.94877	1.6866	0.95935	1.08235
1450873_at	Gtpbp4	AI987834	0.654986	0.666729	1.01793	1.42717	2.17893	1.29766	0.909253	0.825079	0.788924	0.95618	1.56566	1.89758	1.55134	0.990857	1.09704
1416617_at	Acss1	NM_080575	0.667472	0.694757	1.04088	1.454	2.17837	1.18776	0.816889	0.823237	0.788392	0.957673	1.54858	1.88109	1.5797	1.02009	1.06505
1437161_x_at	Rbpms	BG069460	0.539339	0.5012	0.929286	1.17488	2.17837	1.28604	1.09461	0.592629	0.608196	1.02627	1.29241	2.18081	1.12358	0.869365	1.10004
1419519_at	Igf1	NM_010512	0.69557	0.718084	1.03237	1.5131	2.17534	1.40314	0.92733	0.784373	0.774591	0.987529	1.34048	1.70898	1.52766	1.13964	0.885914
1455580_at	Usp6nl	BE851876	0.598557	0.679635	1.13545	1.30198	2.1752	1.40184	1.0767	0.689773	0.638872	0.926206	1.59198	2.30798	1.53306	0.962989	1.22274
1416685_s_at	Fbl	NM_007991	0.598929	0.710308	1.18596	1.30213	2.17409	1.18595	0.910779	0.867005	0.731613	0.84384	1.5614	1.80092	1.37896	0.883152	1.19912
1423812_s_at	AW146242	BC024822	0.841243	0.690207	0.820462	1.8273	2.17215	1.2111	0.662778	0.786209	0.700122	0.890504	1.76513	2.24511	1.48448	0.841004	0.965973
1452026_a_at	Pla2g12a	AY007382	0.698787	0.681043	0.974606	1.51715	2.17112	1.39748	0.921121	0.746803	0.750629	1.00512	1.87654	2.51277	1.84758	0.984566	1.23689
1423461_a_at	Ubl3	AV328436	0.635409	0.784695	1.23494	1.37934	2.17079	1.26242	0.915236	0.796677	0.787182	0.988082	1.39978	1.75702	1.43239	1.0233	1.01482
1417611_at	Tmem37	BC024613	0.553348	0.622583	1.12512	1.20107	2.17055	1.29232	1.07598	0.475703	0.595616	1.25207	1.2537	2.63546	1.42533	1.1369	1.04382
1435211_at	Ttc12	BB554351	0.589299	0.70727	1.20019	1.27899	2.17036	1.2164	0.951063	0.853422	0.728993	0.854199	1.41143	1.65385	1.43489	1.01662	1.10355
1422645_at	Hfe	AJ306425	0.611125	0.577669	0.945254	1.32623	2.17015	1.20711	0.910179	0.629086	0.656088	1.04292	1.54515	2.45618	1.5521	1.0045	1.16507
1449360_at	Csf2rb2	NM_007781	0.619719	0.541447	0.873699	1.34429	2.1692	1.3333	0.991823	0.637191	0.662421	1.0396	1.30865	2.05378	1.4868	1.13613	0.973485
1436780_at	Ogt	BG065325	0.693456	0.818076	1.17971	1.50249	2.16668	1.42799	0.950414	0.642145	0.709839	1.10542	1.37166	2.13606	1.57694	1.14966	0.912923
1417446_at	Slc12a4	NM_009195	0.594083	0.589235	0.991839	1.287	2.16636	1.19958	0.932075	0.734455	0.695691	0.947221	1.74937	2.38186	1.57771	0.901876	1.35926
1416862_at	Stam	NM_011484	0.650354	0.678713	1.0436	1.40803	2.16502	1.41351	1.00389	0.750997	0.7925	1.05526	1.38119	1.83914	1.32975	0.962756	0.980936
1422046_at	Itgam	NM_008401	0.783263	0.829644	1.05922	1.69497	2.16398	1.12397	0.663121	0.749188	0.868476	1.15922	1.69507	2.26254	1.4839	0.87542	1.00006
1443341_at	---	BM231350	0.805217	0.940897	1.1685	1.74244	2.16393	1.82106	1.04513	0.74568	0.835821	1.12088	1.27976	1.71623	1.35232	1.0567	0.734464
1453622_s_at	Mllt3	AK008707	0.640104	0.654415	1.02236	1.3849	2.16356	1.36705	0.987109	0.637245	0.677081	1.06251	1.40859	2.21044	1.51318	1.07425	1.01711
1439755_at	Sipa1l1	BM936013	0.655612	0.587869	0.896673	1.41781	2.16258	1.33135	0.939018	0.696438	0.543999	0.781116	1.27191	1.82631	1.36403	1.07243	0.897096
1453062_at	A930026I22Rik	AK020893	0.754598	0.786549	1.04234	1.63055	2.16082	1.16065	0.711813	0.803032	0.821846	1.02343	2.05649	2.5609	1.85635	0.902678	1.26122
1423422_at	Asb4	AV113827	0.674028	1.17054	1.73664	1.45588	2.15997	3.39335	2.33079	0.497388	0.56801	1.14199	0.730101	1.46787	1.61716	2.21499	0.501484
1415944_at	Sdc1	BI788645	0.710824	0.706747	0.994264	1.5352	2.15975	2.21361	1.4419	0.595448	0.732852	1.23076	1.0812	1.81578	1.59816	1.47813	0.704275
1443863_at	Fndc3a	AA770704	0.815666	0.849592	1.04159	1.7613	2.15934	1.28569	0.729966	0.751411	0.700337	0.932029	1.55994	2.07602	1.28631	0.82459	0.885678
1442942_at	Eif4h	BG069817	0.729139	0.68384	0.937873	1.57232	2.15641	1.1267	0.716584	0.791931	0.697807	0.881146	1.50939	1.90597	1.56761	1.03857	0.959979
1455360_at	4833412L08Rik	AV249132	0.672779	0.638297	0.948747	1.44937	2.1543	1.44999	1.00043	0.545768	0.791353	1.44998	1.30694	2.39468	1.39701	1.06891	0.901733
1425656_a_at	Baiap2	AF390178	0.669518	0.695883	1.03938	1.44225	2.15417	2.06828	1.43406	0.666654	0.796433	1.19467	1.96411	2.94623	2.12642	1.08263	1.36184
1426600_at	Slc2a1	BM209618	0.689655	0.703857	1.02059	1.48557	2.15408	1.2563	0.845666	0.833682	0.768427	0.921727	1.52681	1.8314	1.44682	0.947611	1.02776
1421408_at	Igsf6	NM_030691	0.62728	0.663888	1.05836	1.35057	2.15306	1.54639	1.14499	0.509125	0.614989	1.20793	1.29329	2.54023	1.49334	1.15468	0.957591
1425364_a_at	Slc3a2	U25708	0.62511	0.700224	1.12016	1.3447	2.15115	1.16695	0.867814	0.717402	0.746625	1.04073	1.35808	1.89305	1.40187	1.03224	1.00995
1445292_at	Cd300a	BB310483	0.805964	0.905113	1.12302	1.73368	2.15106	1.74278	1.00525	0.851807	0.855196	1.00398	1.51772	1.78177	1.81557	1.19624	0.875435
1435620_at	Klhdc9	BB758150	0.713773	0.754981	1.05773	1.53492	2.15043	1.30784	0.852057	0.882199	0.881686	0.999418	1.31934	1.49551	1.53986	1.16715	0.85955
1456429_at	Malt1	BB296321	0.8609	0.783486	0.910079	1.85095	2.15001	1.09969	0.594121	0.777119	0.784633	1.00967	1.80623	2.32427	1.52909	0.846563	0.975843
1415789_a_at	LOC100045709 /// Ublcp1	BF158817	0.630947	0.83354	1.32109	1.35589	2.14897	1.22315	0.902107	0.906089	0.820894	0.905974	1.28341	1.41643	1.55804	1.21399	0.946545
1430547_s_at	Cryzl1	AK010433	0.674165	0.73973	1.09725	1.44852	2.14862	1.39102	0.960304	0.739618	0.758335	1.02531	1.54011	2.08231	1.51196	0.98172	1.06323
1417636_at	Slc6a9	NM_008135	0.754585	0.721322	0.955919	1.62015	2.14708	1.34615	0.830877	0.847341	0.768005	0.906371	1.58585	1.87156	1.54385	0.973521	0.978823
1431289_at	Tspan32	BB635485	0.584877	0.733923	1.25483	1.25559	2.14675	1.05355	0.83909	0.645157	0.90476	1.40239	1.42692	2.21174	1.10661	0.77552	1.13646
1419712_at	Il3ra	NM_008369	0.628823	0.720676	1.14607	1.34975	2.14646	1.01643	0.753051	0.702459	0.835278	1.18908	1.90786	2.71598	1.74919	0.916833	1.4135
1425576_at	Ahcyl1	BC018218	0.667942	0.942087	1.41043	1.43291	2.14526	1.33454	0.931354	0.864518	0.880621	1.01863	1.54843	1.79109	1.56799	1.01263	1.08062
1429234_s_at	Sept11	BM120495	0.589267	0.686055	1.16425	1.26394	2.14494	1.14803	0.908293	0.837296	0.767023	0.916072	1.43877	1.71835	1.29216	0.898101	1.13831
1450742_at	Bysl	BG079188	0.624425	0.742487	1.18907	1.33889	2.1442	0.978518	0.730842	0.938492	0.856871	0.91303	1.2759	1.35952	1.23484	0.967819	0.95295
1416069_at	Pfkp	NM_019703	0.693862	0.579661	0.835412	1.48765	2.14401	1.14196	0.767625	0.804964	0.773115	0.960434	1.68236	2.08998	1.53212	0.910698	1.13088
1443434_s_at	LOC100044106 /// Plxnc1	AV317262	0.653049	0.931121	1.42581	1.39962	2.14321	1.19528	0.854007	0.716423	0.761847	1.0634	1.4319	1.99867	1.18879	0.830222	1.02306
1421066_at	Jak2	NM_008413	0.6837	0.647748	0.947415	1.46484	2.14252	1.40497	0.959129	0.659822	0.682709	1.03469	1.62653	2.46511	1.70466	1.04803	1.11038
1443927_at	Uba6	BG229991	0.831653	0.651204	0.783024	1.78154	2.14217	0.914105	0.513097	1.01649	0.813203	0.800009	2.23275	2.19652	1.78043	0.797416	1.25327
1450376_at	Mxi1	BB825697	0.613257	0.635569	1.03638	1.3135	2.14184	1.23718	0.941898	0.650949	0.699151	1.07405	1.52632	2.34477	1.48539	0.973184	1.16203
1436673_at	2610020H08Rik	BM195516	0.574298	0.657915	1.1456	1.22987	2.14153	1.28677	1.04626	0.650363	0.809326	1.24442	1.50037	2.30698	1.35413	0.902531	1.21994
1419659_s_at	Chic2	NM_028850	0.610417	0.593943	0.973012	1.30565	2.13895	1.43496	1.09904	0.73489	0.659441	0.897333	1.3844	1.88382	1.46175	1.05587	1.06032
1442743_at	---	AW121332	0.765015	0.642209	0.839472	1.63593	2.13843	1.4297	0.873937	0.753868	0.728727	0.966651	1.46132	1.93843	1.55499	1.0641	0.893268
1454605_a_at	LOC100047707 /// Pi4k2a	BB208212	0.616788	0.622518	1.00929	1.3176	2.13622	1.27943	0.971029	0.719649	0.674435	0.937172	1.38188	1.92021	1.45548	1.05327	1.04879
1424779_at	Reep3	AK005026	0.635616	0.667158	1.04963	1.3558	2.13305	1.25981	0.929198	0.713887	0.739608	1.03603	1.5295	2.1425	1.47237	0.962645	1.12812
1426465_at	Dlgap4	BG066219	0.698214	0.702905	1.00672	1.48793	2.13105	1.19567	0.803583	0.711603	0.791794	1.11269	1.69798	2.38613	1.53567	0.904411	1.14117
1424976_at	Rhov	BC021307	0.621159	0.561281	0.903602	1.3235	2.1307	1.28933	0.974178	0.694526	0.670923	0.966016	1.48473	2.13777	1.51921	1.02322	1.12182
1415995_at	Casp6	NM_009811	0.681455	0.669261	0.982106	1.45164	2.13021	1.30226	0.897095	0.690371	0.725327	1.05063	1.60832	2.32965	1.66704	1.03651	1.10793
1454898_s_at	Iah1	AU016407	0.787529	0.749898	0.952217	1.67693	2.12936	1.72908	1.0311	0.676809	0.665369	0.983098	1.52089	2.24715	1.71956	1.13063	0.90695
1434243_s_at	Tomm70a	AV233564	0.546791	0.640558	1.17149	1.16425	2.12925	1.12245	0.964095	0.761087	0.801069	1.05253	1.19107	1.56496	1.28954	1.08267	1.02303
1426916_at	Scrn3	BM211317	0.614396	0.691469	1.12544	1.30728	2.12775	1.25776	0.962117	0.86193	0.770716	0.894175	2.01032	2.33234	1.48535	0.738863	1.53779
1451049_at	Bcap31	AV066734	0.701437	0.724444	1.0328	1.49204	2.12712	1.54899	1.03817	0.737067	0.7371	1.00004	1.25764	1.70627	1.37926	1.09671	0.842897
1432269_a_at	Sh3kbp1	AK018032	0.682433	1.02655	1.50425	1.45146	2.12689	1.48222	1.0212	0.552998	0.539442	0.975487	1.01111	1.82842	1.10593	1.09378	0.696617
1434036_at	Mtss1	AV024771	0.693961	0.67318	0.970055	1.47488	2.12531	1.19928	0.81314	0.736818	0.788934	1.07073	1.57089	2.13199	1.56248	0.994647	1.06509
1427189_at	Arih1	BB362210	0.63012	0.606788	0.962972	1.33857	2.12431	1.22321	0.913816	0.764209	0.726994	0.951303	1.39053	1.81956	1.2725	0.91512	1.03881
1460556_at	Micall1	AF096898	0.717883	0.663836	0.924713	1.52364	2.1224	1.20189	0.788834	0.784878	0.754874	0.961772	1.88268	2.39869	1.65487	0.878996	1.23565
1450894_a_at	Ap2m1	C76671	0.606576	0.639549	1.05436	1.28643	2.12081	1.2427	0.966007	0.762606	0.794877	1.04232	1.77385	2.32604	1.69965	0.958168	1.3789
1435492_at	Socs6	BG075016	0.765901	0.738978	0.964847	1.62359	2.11985	1.17775	0.7254	0.67097	0.74873	1.11589	1.7691	2.63664	1.8685	1.05618	1.08962
1423878_at	Gypc	BC027408	0.709838	0.732266	1.0316	1.50453	2.11954	1.52512	1.01368	0.740322	0.67299	0.90905	1.63835	2.21303	1.62865	0.994077	1.08895
1435646_at	Ikbkg	BB821318	0.655926	0.631311	0.962473	1.38928	2.11804	1.39556	1.00452	0.760506	0.75437	0.991932	1.62087	2.13131	1.56503	0.96555	1.1667
1423703_at	Ppan	BC014688	0.670479	0.832827	1.24214	1.41805	2.11498	1.19857	0.845222	0.856469	0.867234	1.01257	1.53171	1.78841	1.57253	1.02665	1.08016
1428433_at	Hipk2	AK003718	0.64789	0.617477	0.953058	1.36866	2.11249	1.21153	0.885198	0.707785	0.76715	1.08387	1.27296	1.79851	1.25691	0.98739	0.930077
1422896_at	Vamp4	NM_016796	0.708773	0.904649	1.27636	1.49622	2.111	1.58187	1.05724	0.556999	0.712236	1.2787	1.46282	2.62625	1.31253	0.897262	0.977673
1426477_at	Rasa1	AA124924	0.67275	0.735191	1.09282	1.41909	2.10939	1.15491	0.813838	0.712343	0.790161	1.10924	1.70171	2.38889	1.55635	0.914582	1.19915
1460650_at	Atp6v0a1	U13836	0.690803	0.923214	1.33644	1.4568	2.10885	1.89991	1.30416	0.73106	0.848632	1.16082	1.21559	1.66278	1.35962	1.11848	0.834427
1453074_at	Dusp23	AK004912	0.695644	0.79002	1.13567	1.46606	2.10748	1.1653	0.794853	0.879614	0.826922	0.940097	1.83687	2.08826	1.7504	0.952929	1.25293
1444176_at	Atp6v0d2	AV204216	0.678658	0.730486	1.07637	1.42919	2.10591	1.46423	1.02452	0.591183	0.588597	0.995626	1.26069	2.13249	1.56213	1.23911	0.882099
1418318_at	Rnf128	AK004847	0.714752	0.747136	1.04531	1.50452	2.10495	1.27632	0.848328	0.771512	0.786293	1.01916	1.34107	1.73824	1.5468	1.15341	0.891364
1460592_at	Epb4.1l1	BI684958	0.646942	0.721542	1.11531	1.36096	2.10368	1.35436	0.99515	0.669633	0.6871	1.02608	1.50647	2.2497	1.49505	0.992417	1.10692
1426932_at	D19Bwg1357e	AI314709	0.636432	0.619443	0.973307	1.33838	2.10294	1.29466	0.967337	0.778805	0.694391	0.89161	1.42509	1.82985	1.52667	1.07128	1.06479
1420500_at	Dnajc1	NM_007869	0.659394	0.680024	1.03129	1.38596	2.10186	1.17365	0.846817	0.700518	0.795846	1.13608	1.62362	2.31774	1.52411	0.938711	1.17148
1457579_at	D11Ertd717e	AU018617	0.656818	1.02725	1.56398	1.38053	2.10184	1.74257	1.26225	0.591299	0.566792	0.958554	0.986127	1.66773	1.07242	1.08751	0.714313
1460314_s_at	Hist1h3a /// Hist1h3b /// Hist1h3c /// Hist1h3d /// Hist1h3e /// Hist1h3f /// Hist1h3g /// Hist1h3h /// Hist1h3i /// Hist2h3b /// Hist2h3c1 /// Hist2h3c2	NM_019469	0.696942	0.676113	0.970113	1.46442	2.10121	1.57515	1.07562	0.671365	0.711782	1.0602	1.55971	2.32319	1.6455	1.05501	1.06507
1427425_at	9130208E07Rik	BC026435	0.628417	0.78529	1.24963	1.31855	2.09821	1.88473	1.42939	0.583882	0.663653	1.13662	1.31415	2.25072	1.38985	1.0576	0.996663
1445363_at	2810055G20Rik	BB451286	0.670163	0.612026	0.91325	1.40596	2.09793	1.29977	0.924476	0.599881	0.701425	1.16927	1.54073	2.56839	1.39426	0.904939	1.09586
1439906_at	---	BB184086	0.595551	0.629278	1.05663	1.24856	2.09647	0.958949	0.768046	0.944545	0.736216	0.77944	1.78833	1.89333	1.3473	0.753383	1.43232
1420911_a_at	Mfge8	NM_008594	0.858316	0.651975	0.759598	1.79797	2.09477	1.09119	0.606898	0.882905	0.810144	0.917589	1.73558	1.96576	1.88145	1.08405	0.965297
1455885_at	Amz1	AV238106	0.730331	0.641038	0.877737	1.52902	2.0936	1.66624	1.08974	0.744714	0.767951	1.0312	1.48049	1.988	1.40023	0.945787	0.968257
1456610_at	Kdm6b	AW763746	0.664947	0.685112	1.03032	1.39188	2.09322	1.13297	0.813983	0.554058	0.686304	1.23869	1.77736	3.20789	1.61022	0.905959	1.27695
1426769_s_at	Maml1	BB522516	0.668884	0.683884	1.02243	1.39949	2.09228	1.41898	1.01392	0.711738	0.723064	1.01591	1.52326	2.1402	1.59954	1.05008	1.08844
1435458_at	Pim1	AI323550	0.752515	0.650266	0.864124	1.57442	2.09222	1.31826	0.837297	0.617368	0.59288	0.960335	1.5776	2.55536	1.62457	1.02977	1.00202
1449791_x_at	Slc38a9	AV142416	0.663603	0.682318	1.0282	1.38829	2.09205	1.58148	1.13915	0.878989	0.71562	0.814141	1.23295	1.40269	1.71767	1.39315	0.888102
1435584_at	A630033H20Rik	BB034567	0.765335	0.741306	0.968603	1.60031	2.09099	1.80366	1.12707	0.674457	0.840243	1.24581	1.61472	2.3941	1.79354	1.11074	1.00901
1451507_at	Mef2c	BB280300	0.742599	0.589929	0.794412	1.55245	2.09057	1.14803	0.739494	0.680516	0.798461	1.17332	1.94922	2.86433	1.74008	0.892706	1.25558
1417354_at	Sil1	NM_030749	0.714572	0.710949	0.99493	1.49361	2.09022	1.23434	0.826413	0.723439	0.790956	1.09333	1.92096	2.65532	1.94397	1.01198	1.28612
1429400_at	Clcn5	BB794830	0.714033	0.687181	0.962394	1.49142	2.08873	1.14916	0.77051	0.83627	0.861649	1.03035	1.93426	2.31296	1.60695	0.830782	1.29692
1436506_a_at	Snhg6	AW988981	0.794028	0.709566	0.893628	1.65839	2.08858	1.29409	0.780328	0.797616	0.832198	1.04336	1.74537	2.18824	1.67086	0.957308	1.05245
1451293_at	Rrp9	BC014703	0.611777	0.98417	1.60871	1.27764	2.0884	1.0238	0.801321	0.740322	0.394357	0.532683	1.45131	1.96038	1.28866	0.887927	1.13593
1435525_at	Kctd17	BI408602	0.647853	0.556033	0.858271	1.35242	2.08753	1.09123	0.806878	0.739399	0.754131	1.01992	1.74701	2.36274	1.5187	0.869315	1.29177
1439155_at	Mettl1	AI838750	0.657641	0.683456	1.03925	1.37245	2.08692	1.11336	0.811221	0.813787	0.798473	0.981181	1.50549	1.84998	1.38252	0.918317	1.09694
1421662_a_at	Tusc3	NM_030254	0.726595	0.717334	0.987255	1.51509	2.08519	1.25843	0.830598	0.811328	0.808836	0.996929	1.77944	2.19324	1.62314	0.912165	1.17448
1456338_at	Slc38a9	BE647302	0.706749	0.851569	1.20491	1.47362	2.08507	1.63587	1.1101	0.728139	0.829027	1.13856	1.32549	1.82037	1.45346	1.09655	0.899477
1424169_at	Tax1bp3	BC008166	0.610242	0.763957	1.25189	1.27115	2.08303	1.34774	1.06025	0.676903	0.628225	0.928088	1.31609	1.94428	1.35373	1.0286	1.03535
1433799_at	Rdh13	AV366849	0.620165	0.619654	0.999176	1.29144	2.08242	1.19121	0.92239	0.853842	0.73635	0.862396	1.34354	1.57352	1.41361	1.05215	1.04034
1450957_a_at	Sqstm1	BM232298	0.616281	0.743322	1.20614	1.28293	2.08173	1.27241	0.9918	0.7757	0.76323	0.983924	1.40239	1.8079	1.4868	1.06019	1.09312
1456543_at	Prokr1	BB037474	0.802598	0.588672	0.733459	1.66793	2.07816	1.3681	0.820241	0.809759	0.831319	1.02663	1.44044	1.77885	1.54416	1.07201	0.863609
1424863_a_at	Hipk2	AF170301	0.617005	0.622784	1.00937	1.28208	2.07791	1.16034	0.905049	0.696644	0.719945	1.03345	1.45655	2.0908	1.41103	0.968748	1.13608
1459902_at	2700007P21Rik	AI510297	0.661566	0.724252	1.09475	1.37429	2.07733	1.27272	0.926095	0.840773	0.876584	1.04259	1.36232	1.62032	1.53264	1.12502	0.99129
1428777_at	Spred1	AK017680	0.672588	0.62746	0.932904	1.3963	2.07601	1.34938	0.9664	0.823341	0.625568	0.759792	1.91619	2.32734	1.76661	0.921935	1.37234
1421818_at	Bcl6	U41465	0.751152	0.68882	0.917018	1.55849	2.07481	1.30387	0.836621	0.671264	0.761467	1.13438	1.55162	2.3115	1.42851	0.920655	0.995591
1427228_at	Palld	AF205078	0.631901	0.838684	1.32724	1.31059	2.07404	1.48525	1.13327	0.641709	0.640871	0.998694	1.33717	2.08376	1.29386	0.967611	1.02028
1425261_at	Cebpg	AB012273	0.744066	0.903678	1.21451	1.54298	2.07371	1.50684	0.976583	0.874623	0.90198	1.03128	1.28988	1.47478	1.35455	1.05013	0.835969
1433782_at	Cldn12	AW554231	0.704266	0.603485	0.856899	1.46017	2.07332	1.45285	0.994985	0.709473	0.634982	0.895004	1.60838	2.26701	1.54856	0.962809	1.1015
1455643_s_at	Tsr1	BF228294	0.660833	0.709136	1.0731	1.37012	2.07332	1.2481	0.910947	0.861968	0.789651	0.916102	1.48315	1.72066	1.43147	0.965152	1.0825
1423142_a_at	Gtpbp4	AI987834	0.754825	0.682013	0.903539	1.56425	2.07233	1.39782	0.893607	0.654521	0.715173	1.09267	1.52013	2.32251	1.52687	1.00443	0.971797
1419122_at	Mettl1	NM_010792	0.540119	0.602606	1.11569	1.11907	2.07189	1.02346	0.914567	0.871752	0.853524	0.97909	1.70406	1.95475	1.29208	0.758235	1.52275
1422895_at	Vamp4	NM_016796	0.763973	0.839171	1.09843	1.58265	2.0716	1.4799	0.935079	0.703984	0.768186	1.0912	1.48236	2.10568	1.60005	1.07939	0.936634
1432181_s_at	Sco2	AK013765	0.656134	0.702411	1.07053	1.35894	2.07113	1.21551	0.894451	0.83929	0.879915	1.0484	1.70608	2.03277	1.43082	0.838662	1.25545
1448898_at	Ccl9	AF128196	0.706452	0.791794	1.1208	1.46223	2.06982	1.43735	0.982986	0.742609	0.797614	1.07407	1.35646	1.82661	1.55044	1.143	0.927664
1451716_at	Mafb	AW412521	0.667573	0.746472	1.11819	1.38143	2.06933	1.38981	1.00607	0.593069	0.652768	1.10066	1.3972	2.35588	1.48904	1.06573	1.01142
1440209_at	Mar1	AI449126	0.702395	0.630352	0.897432	1.45256	2.06801	1.02116	0.703003	0.62109	0.690405	1.1116	1.82078	2.93159	1.67637	0.920687	1.2535
1426009_a_at	Pip5k1a	BC003763	0.608738	0.670835	1.10201	1.25744	2.06565	1.1568	0.919966	0.722758	0.838972	1.16079	1.37127	1.89728	1.42211	1.03707	1.09053
1434082_at	Pctk2	BM243464	0.629581	0.745195	1.18364	1.30043	2.06554	1.30395	1.00271	0.713823	0.689203	0.96551	1.43551	2.01101	1.36582	0.951455	1.10387
1436196_at	C030046G05	BE691546	0.647117	0.651216	1.00633	1.3365	2.06531	1.18385	0.885788	0.649433	0.770124	1.18584	1.70907	2.63164	1.58481	0.927292	1.27877
1454018_at	Tlk2	AK014829	0.653425	0.7054	1.07954	1.34925	2.06488	1.58626	1.17566	0.824861	0.843731	1.02288	1.30546	1.58265	1.35375	1.03699	0.96755
1421097_at	Endog	NM_007931	0.568789	0.723537	1.27207	1.17342	2.06301	1.33434	1.13714	0.638652	0.710036	1.11177	1.36682	2.14016	1.26132	0.922814	1.16481
1452226_at	LOC100047340 /// Rcc2	AV122997	0.593933	0.679693	1.14439	1.22431	2.06135	1.24427	1.01631	0.877121	0.687204	0.783477	1.62582	1.85359	1.42757	0.87806	1.32795
1448631_a_at	Hipk2	NM_010433	0.76785	0.595671	0.775765	1.58173	2.05995	1.32311	0.836496	0.569345	0.853565	1.4992	1.25791	2.2094	1.56689	1.24563	0.795273
1426476_at	Rasa1	AA124924	0.662326	0.672292	1.01505	1.36322	2.05824	1.12963	0.828648	0.694759	0.776573	1.11776	1.59448	2.29502	1.53137	0.960417	1.16964
1428853_at	Ptch1	BG071079	0.706763	0.657559	0.930381	1.45423	2.0576	1.27602	0.877454	0.67528	0.724306	1.0726	1.52187	2.25369	1.57044	1.03192	1.04651
1444726_at	Krr1	AV355312	0.649849	0.803013	1.23569	1.33635	2.0564	1.14565	0.857293	0.671863	0.654181	0.973682	1.5052	2.24034	1.36554	0.907212	1.12635
1446179_at	---	BB333822	0.685128	0.712538	1.04001	1.40867	2.05606	1.3547	0.96169	0.91889	0.872012	0.948984	1.3137	1.42966	1.33675	1.01755	0.932582
1448218_s_at	Ywhaz	AV027921	0.62137	0.694793	1.11816	1.27728	2.05558	1.28483	1.00591	0.827623	0.854202	1.03211	1.68929	2.04113	1.55337	0.919542	1.32257
1450409_a_at	Slc48a1	BC022913	0.666271	0.648464	0.973273	1.36951	2.05549	1.15841	0.845859	0.750254	0.794327	1.05874	1.52207	2.02874	1.50775	0.99059	1.1114
1448398_s_at	Rpl22	NM_009079	0.594481	0.671185	1.12903	1.22132	2.05442	1.30501	1.06853	0.749047	0.786736	1.05032	1.59287	2.12653	1.45213	0.911642	1.30422
1436499_at	Sgms1	AW985925	0.774879	0.876207	1.13077	1.58539	2.04599	1.40109	0.883753	0.842423	0.934468	1.10926	1.49222	1.77134	1.51726	1.01679	0.941228
1431890_a_at	Mllt3	AK019458	0.675284	0.701688	1.0391	1.38158	2.04593	1.23511	0.893984	0.563224	0.69451	1.2331	1.56258	2.77435	1.56615	1.00228	1.13101
1436511_at	BC031781	BM935102	0.592238	0.713088	1.20406	1.21025	2.04351	1.12155	0.926716	0.792314	0.807826	1.01958	1.46567	1.84986	1.42265	0.970649	1.21105
1429119_at	Iah1	AK005287	0.691231	0.751064	1.08656	1.4117	2.0423	1.43008	1.01301	0.748121	0.710529	0.949752	1.38517	1.85154	1.46059	1.05445	0.981206
1452583_s_at	Galm	AV307219	0.765311	0.706492	0.923144	1.56208	2.0411	1.42339	0.911212	0.760664	0.796432	1.04702	1.46583	1.92704	1.49403	1.01923	0.938385
1452338_s_at	Itsn1	AA172344	0.661166	0.6212	0.939552	1.34781	2.03853	1.09569	0.81294	0.85505	0.721875	0.844248	1.4937	1.74692	1.32253	0.885402	1.10824
1421223_a_at	Anxa4	NM_013471	0.69245	0.654311	0.944922	1.40963	2.03572	1.2713	0.901862	0.734336	0.750733	1.02233	1.29366	1.76167	1.46649	1.1336	0.917725
1421098_at	LOC100047840 /// Stap1	NM_019992	0.817057	0.70525	0.863159	1.66294	2.03528	0.882808	0.530873	0.997413	0.978475	0.981013	1.89766	1.90258	1.68857	0.889816	1.14115
1452585_at	Mrps28	AK011036	0.666658	0.645965	0.96896	1.35664	2.03498	1.17371	0.86516	0.778482	0.744642	0.95653	1.50656	1.93525	1.38294	0.917947	1.11051
1415919_at	Npdc1	NM_008721	0.782062	0.633649	0.810228	1.59102	2.03439	0.841731	0.52905	1.01276	0.855198	0.844424	1.73601	1.71414	1.62178	0.934198	1.09113
1454947_a_at	Ublcp1	BE335796	0.632218	0.801789	1.26822	1.28509	2.03267	1.35193	1.05201	0.832343	0.927776	1.11466	1.3627	1.63719	1.37929	1.01218	1.06039
1453111_a_at	Slc25a39	AK019396	0.570726	0.595271	1.04301	1.15997	2.03244	1.17836	1.01585	0.879263	0.837488	0.952489	1.33044	1.51313	1.28285	0.964234	1.14696
1416890_at	Wdr74	NM_134139	0.650606	0.660719	1.01554	1.32152	2.03122	1.2373	0.936268	0.772336	0.735195	0.951911	1.48715	1.92553	1.41161	0.949204	1.12533
1423753_at	Bambi	AF153440	0.681274	0.733217	1.07624	1.38373	2.03109	1.05877	0.76516	0.793427	0.880421	1.10964	1.437	1.81113	1.37353	0.955833	1.0385
1451506_at	Mef2c	BB280300	0.927598	0.712548	0.768165	1.88319	2.03018	1.13435	0.602352	0.646348	0.795425	1.23064	1.90849	2.95273	1.73694	0.91011	1.01343
1450718_at	Sh2b2	NM_018825	0.644466	0.740491	1.149	1.30723	2.02839	1.55047	1.18607	0.699363	0.717199	1.0255	1.91444	2.7374	1.95932	1.02345	1.4645
1426533_at	Nop56	BF660256	0.675542	0.707358	1.0471	1.36941	2.02713	1.07678	0.786306	0.901626	0.736876	0.817275	1.32468	1.46921	1.2845	0.969668	0.967334
1453750_x_at	Pitpnc1	BI654600	0.608162	0.593342	0.975631	1.23234	2.02634	1.15235	0.935091	0.596012	0.674203	1.13119	1.3771	2.31053	1.29433	0.939896	1.11747
1435872_at	---	BE631223	0.703716	0.608368	0.864507	1.42356	2.02292	1.20992	0.849922	0.569859	0.634916	1.11416	1.53824	2.69934	1.58118	1.02791	1.08056
1450986_at	Nop58	BB729616	0.6321	0.662747	1.04848	1.27839	2.02245	1.16534	0.911564	0.89499	0.761063	0.850359	1.48858	1.66324	1.3175	0.885074	1.16441
1424488_a_at	LOC100048145 /// Ppa2	BC011417	0.801788	0.817653	1.01979	1.62107	2.02182	1.24201	0.766165	0.809149	0.926461	1.14498	1.51607	1.87366	1.57014	1.03566	0.935227
1429475_at	LOC677224 /// Ubash3b	AK013361	0.703032	0.711955	1.01269	1.42085	2.02104	1.13066	0.795762	0.880237	0.896491	1.01847	1.66094	1.88692	1.48768	0.895687	1.16897
1451159_at	Arhgef12	AF467766	0.645695	0.785039	1.2158	1.30491	2.02095	1.25763	0.963761	0.65579	0.7314	1.1153	1.359	2.07231	1.34106	0.986797	1.04145
1423590_at	Napsa	AW105774	0.70858	0.724088	1.02189	1.43178	2.02064	1.31704	0.919861	0.645716	0.665273	1.03029	1.37643	2.13164	1.43767	1.04449	0.96134
1460670_at	Riok3	NM_024182	0.643634	0.642095	0.997608	1.30049	2.02055	1.17736	0.905318	0.728158	0.77619	1.06596	1.50326	2.06447	1.44851	0.96358	1.15592
1447936_at	---	AA939619	0.608421	0.635761	1.04494	1.22896	2.01992	1.07736	0.876643	0.544153	0.642048	1.1799	1.55468	2.85707	1.35146	0.869285	1.26504
1416498_at	Ppic	NM_008908	0.66805	0.747055	1.11826	1.34844	2.01848	0.971006	0.720094	1.00482	0.843745	0.839699	1.54372	1.53632	1.52231	0.986134	1.14482
1434798_at	Atp6v0d2	BB769890	0.672423	0.696968	1.0365	1.35688	2.0179	1.34429	0.990717	0.609665	0.646582	1.06055	1.25704	2.06185	1.40116	1.11465	0.926417
1439946_at	---	BM221121	0.808966	0.875445	1.08218	1.63234	2.01781	1.22281	0.749113	0.748854	0.739955	0.988117	1.23349	1.64718	1.08322	0.878172	0.755659
1434260_at	Fchsd2	BB461848	0.679102	0.604828	0.890629	1.37015	2.0176	1.23719	0.902954	0.670421	0.741128	1.10547	1.54402	2.30306	1.64037	1.06241	1.12689
1423162_s_at	Spred1	BQ044290	0.775779	0.805766	1.03865	1.56465	2.01688	1.37073	0.876058	0.884635	0.844569	0.954708	1.84458	2.08513	1.79454	0.972873	1.17891
1424290_at	Osgin2	BB817847	0.680232	0.587473	0.863636	1.37191	2.01683	0.931851	0.679235	1.00085	0.869551	0.868809	2.11883	2.11702	1.62001	0.764576	1.54444
1418693_at	Hnrnpc /// OTTMUSG00000008006	NM_016884	0.693684	0.674703	0.972638	1.39856	2.01614	1.27002	0.908088	0.790734	0.885684	1.12008	1.4907	1.88521	1.43656	0.963682	1.06588
1434690_at	Lclat1	BM237177	0.633088	0.671365	1.06046	1.27581	2.01522	1.30851	1.02563	0.800768	0.768114	0.959222	1.44286	1.80185	1.33916	0.928127	1.13094
1456467_s_at	Nlk	BB389081	0.710791	0.757871	1.06624	1.43205	2.01473	1.18981	0.830845	0.823046	0.789862	0.959681	1.32793	1.61343	1.22076	0.919293	0.927294
1422025_at	Mitf	NM_008601	0.902388	0.856073	0.948675	1.81744	2.01403	1.64196	0.903446	0.551812	0.724547	1.31303	1.29814	2.3525	1.21538	0.936247	0.714269
1438606_a_at	Clic4	BB814844	0.720619	0.692291	0.960689	1.4505	2.01286	1.30258	0.898017	0.784141	0.755655	0.963672	1.33801	1.70634	1.51651	1.13341	0.922444
1421989_s_at	Papss2	BF786072	0.661914	0.645023	0.974482	1.33194	2.01226	1.06469	0.79935	0.920286	0.912157	0.991167	1.56616	1.70181	1.43154	0.91405	1.17584
1456079_x_at	Apex1	AV263745	0.656027	0.631253	0.962237	1.31986	2.01189	1.27783	0.96816	0.841277	0.832621	0.989711	1.53325	1.82253	1.64955	1.07585	1.16168
1428715_at	Gfpt1	AK013141	0.782072	0.760218	0.972056	1.57325	2.01165	1.3343	0.848117	0.800996	0.817215	1.02025	2.02987	2.53419	1.75052	0.862379	1.29024
1436497_at	---	BI793666	0.862481	0.930364	1.07871	1.73438	2.01092	1.7845	1.0289	0.777029	0.726231	0.934625	1.19432	1.53704	1.19557	1.00104	0.688619
1452394_at	Cars	AI317241	0.60145	0.743011	1.23537	1.20864	2.00954	1.24472	1.02986	0.850911	0.841057	0.988419	1.27207	1.49495	1.27204	0.999973	1.05249
1423709_s_at	Farsb	BC016428	0.664649	0.804216	1.20999	1.33551	2.00935	1.27112	0.951784	0.853729	0.796918	0.933455	1.42213	1.66579	1.44556	1.01647	1.06486
1437423_a_at	Sra1	BG074964	0.716063	0.689261	0.962571	1.43819	2.00847	1.23826	0.860988	0.785096	0.744325	0.94807	1.4771	1.88143	1.45145	0.982633	1.02706
1429233_at	Sept11	BM120495	0.565897	0.784654	1.38657	1.13658	2.00846	1.14513	1.00752	0.811246	0.732503	0.902936	1.39548	1.72017	1.34957	0.967097	1.22779
1451715_at	Mafb	AW412521	0.720799	0.918885	1.27481	1.44754	2.00824	1.86878	1.29101	0.626187	0.617569	0.986237	1.69588	2.70826	1.91183	1.12734	1.17156
1418996_a_at	Lyrm5	BC021522	0.707875	0.685603	0.968537	1.42122	2.00773	1.4185	0.99808	0.705592	0.70618	1.00083	1.46371	2.07444	1.46924	1.00378	1.02989
1426997_at	Thra	AW208371	0.616267	0.632381	1.02615	1.23671	2.00677	1.10008	0.889523	0.578332	0.646444	1.11777	1.50128	2.59588	1.48035	0.98606	1.21393
1451959_a_at	Vegfa	U50279	0.752219	0.67624	0.898993	1.50878	2.00577	1.18691	0.786669	0.660798	0.717849	1.08634	2.04028	3.0876	1.62033	0.79417	1.35227
1439764_s_at	Igf2bp2	BB098431	0.85188	0.598382	0.702425	1.70807	2.00506	1.15918	0.678646	0.82054	0.778857	0.949201	1.96761	2.39795	1.67561	0.851595	1.15195
1418763_at	Nit2	BC020153	0.684413	0.617393	0.902077	1.37103	2.00322	1.21927	0.889305	0.823046	0.745111	0.90531	1.49965	1.82208	1.5306	1.02064	1.09381
1460389_at	Cdk8	BC025046	0.62035	0.732268	1.18041	1.24262	2.0031	1.24427	1.00133	0.767272	0.769471	1.00287	1.55843	2.03112	1.3774	0.883838	1.25414
1456584_x_at	EG385344 /// EG627427 /// EG665516 /// EG666036 /// EG666422 /// EG666875 /// EG668506 /// EG668576 /// EG668771 /// LOC630761 /// LOC630896 /// OTTMUSG00000011498 /// Phgdh	BB495884	0.738513	0.782697	1.05983	1.47881	2.00241	1.37172	0.927586	0.805954	0.617445	0.766104	1.67286	2.07562	1.56317	0.934432	1.13122
1441604_at	Esd	BM248597	0.720901	0.829246	1.15029	1.44313	2.00184	1.31801	0.913299	0.842357	0.748833	0.888973	1.20355	1.42879	1.24361	1.03329	0.833989
1419583_at	Cbx4	NM_007625	0.670267	0.682778	1.01866	1.34163	2.00163	1.40529	1.04745	0.664606	0.747927	1.12537	1.42662	2.14656	1.50114	1.05224	1.06335
1445420_at	---	BM238940	0.785733	0.769834	0.979766	1.57241	2.0012	1.27149	0.808623	0.747169	0.758717	1.01546	1.36253	1.82359	1.22367	0.898084	0.866525

## Sheet: Pg+- IL-4 UP Annotation
Annotation Cluster 1	Enrichment Score: 5.043408623719621
Category	Term	Count	%	PValue	Genes	List Total	Pop Hits	Pop Total	Fold Enrichment	Bonferroni	Benjamini	FDR
SP_PIR_KEYWORDS	sh3 domain	24	3.34262	1.12893e-06	1433908_A_AT,1422823_AT,1428509_AT,1434600_AT,1421315_S_AT,1432269_A_AT,1421739_A_AT,1437117_AT,1416862_AT,1427619_A_AT,1416918_AT,1422824_S_AT,1426477_AT,1448297_A_AT,1422518_AT,1420160_S_AT,1423917_A_AT,1444426_AT,1426476_AT,1448765_AT,1450985_A_AT,1421313_S_AT,1423240_AT,1452338_S_AT,1425733_A_AT,1434260_AT,1434140_AT,1425656_A_AT,1436181_AT,1426478_AT,1424560_AT,1434599_A_AT,1450918_S_AT,1420…	638	204	17854	3.29227	0.000442442	0.000221246	0.00156999
INTERPRO	IPR001452:Src homology-3 domain	24	3.34262	1.6926e-06	1433908_A_AT,1422823_AT,1428509_AT,1434600_AT,1421315_S_AT,1432269_A_AT,1421739_A_AT,1437117_AT,1416862_AT,1427619_A_AT,1416918_AT,1422824_S_AT,1426477_AT,1448297_A_AT,1422518_AT,1420160_S_AT,1423917_A_AT,1444426_AT,1426476_AT,1448765_AT,1450985_A_AT,1421313_S_AT,1423240_AT,1452338_S_AT,1425733_A_AT,1434260_AT,1434140_AT,1425656_A_AT,1436181_AT,1426478_AT,1424560_AT,1434599_A_AT,1450918_S_AT,1420…	628	211	17763	3.21725	0.00186013	0.00186013	0.00270671
SMART	SM00326:SH3	24	3.34262	1.52838e-05	1433908_A_AT,1422823_AT,1428509_AT,1434600_AT,1421315_S_AT,1432269_A_AT,1421739_A_AT,1437117_AT,1416862_AT,1427619_A_AT,1416918_AT,1422824_S_AT,1426477_AT,1448297_A_AT,1422518_AT,1420160_S_AT,1423917_A_AT,1444426_AT,1426476_AT,1448765_AT,1450985_A_AT,1421313_S_AT,1423240_AT,1452338_S_AT,1425733_A_AT,1434260_AT,1434140_AT,1425656_A_AT,1436181_AT,1426478_AT,1424560_AT,1434599_A_AT,1450918_S_AT,1420…	373	211	9131	2.78444	0.00321971	0.00321971	0.0193228
UP_SEQ_FEATURE	domain:SH3	18	2.50696	0.000229569	1433908_A_AT,1422823_AT,1434600_AT,1421315_S_AT,1421739_A_AT,1437117_AT,1416862_AT,1416918_AT,1422824_S_AT,1448297_A_AT,1422518_AT,1444426_AT,1423917_A_AT,1448765_AT,1450985_A_AT,1421313_S_AT,1423240_AT,1425733_A_AT,1425656_A_AT,1434140_AT,1436181_AT,1424560_AT,1434599_A_AT,1450918_S_AT,1432329_A_AT,1417558_AT,1451525_AT,1426027_A_AT	629	163	16021	2.8127	0.331187	0.18219	0.38789
Annotation Cluster 2	Enrichment Score: 3.0364339012308084
Category	Term	Count	%	PValue	Genes	List Total	Pop Hits	Pop Total	Fold Enrichment	Bonferroni	Benjamini	FDR
GOTERM_BP_FAT	GO:0030097~hemopoiesis	23	3.20334	0.000116486	1451535_AT,1417632_AT,1422025_AT,1428509_AT,1416008_AT,1448398_S_AT,1456126_AT,1420909_AT,1455214_AT,1445095_AT,1419257_AT,1456429_AT,1454896_AT,1457687_AT,1425261_AT,1421066_AT,1420160_S_AT,1445068_AT,1428647_AT,1437122_AT,1433795_AT,1435436_AT,1443826_X_AT,1421098_AT,1451959_A_AT,1431970_AT,1425519_A_AT,1420159_AT,1437270_A_AT,1421818_AT,1421173_AT,1460650_AT,1416007_AT	492	251	13588	2.53072	0.228059	0.0232569	0.202545
GOTERM_BP_FAT	GO:0030099~myeloid cell differentiation	13	1.81058	0.000171493	1451535_AT,1417632_AT,1422025_AT,1420909_AT,1433795_AT,1435436_AT,1455214_AT,1445095_AT,1421098_AT,1451959_A_AT,1431970_AT,1419257_AT,1421818_AT,1421066_AT,1425261_AT,1421173_AT,1460650_AT	492	96	13588	3.73992	0.316884	0.0209491	0.298056
GOTERM_BP_FAT	GO:0048534~hemopoietic or lymphoid organ development	24	3.34262	0.000227303	1417632_AT,1451535_AT,1422025_AT,1428509_AT,1416008_AT,1448398_S_AT,1456126_AT,1420909_AT,1455214_AT,1445095_AT,1419257_AT,1456429_AT,1454896_AT,1457687_AT,1421066_AT,1425261_AT,1420160_S_AT,1445068_AT,1428647_AT,1450710_AT,1437122_AT,1433795_AT,1435436_AT,1443826_X_AT,1422698_S_AT,1421098_AT,1451959_A_AT,1431970_AT,1425519_A_AT,1422697_S_AT,1420159_AT,1437270_A_AT,1421818_AT,1421173_AT,1460650_A…	492	281	13588	2.35882	0.39657	0.0217226	0.394873
GOTERM_BP_FAT	GO:0002520~immune system development	24	3.34262	0.00045562	1417632_AT,1451535_AT,1422025_AT,1428509_AT,1416008_AT,1448398_S_AT,1456126_AT,1420909_AT,1455214_AT,1445095_AT,1419257_AT,1456429_AT,1454896_AT,1457687_AT,1421066_AT,1425261_AT,1420160_S_AT,1445068_AT,1428647_AT,1450710_AT,1437122_AT,1433795_AT,1435436_AT,1443826_X_AT,1422698_S_AT,1421098_AT,1451959_A_AT,1431970_AT,1425519_A_AT,1422697_S_AT,1420159_AT,1437270_A_AT,1421818_AT,1421173_AT,1460650_A…	492	295	13588	2.24688	0.636733	0.0368098	0.790027
GOTERM_BP_FAT	GO:0002521~leukocyte differentiation	13	1.81058	0.00537488	1451535_AT,1422025_AT,1416008_AT,1445068_AT,1448398_S_AT,1456126_AT,1437122_AT,1455214_AT,1445095_AT,1425519_A_AT,1431970_AT,1437270_A_AT,1456429_AT,1454896_AT,1421818_AT,1457687_AT,1425261_AT,1421173_AT,1416007_AT	492	142	13588	2.5284	0.999994	0.173109	8.95346
GOTERM_BP_FAT	GO:0030098~lymphocyte differentiation	9	1.25348	0.0543623	1416008_AT,1445068_AT,1448398_S_AT,1456126_AT,1437122_AT,1425519_A_AT,1437270_A_AT,1456429_AT,1454896_AT,1421818_AT,1457687_AT,1425261_AT,1416007_AT	492	114	13588	2.18036	1	0.528921	62.1991
Annotation Cluster 3	Enrichment Score: 2.8457575488672524
Category	Term	Count	%	PValue	Genes	List Total	Pop Hits	Pop Total	Fold Enrichment	Bonferroni	Benjamini	FDR
UP_SEQ_FEATURE	short sequence motif:WSXWS motif	8	1.11421	0.000158925	1452843_AT,1418097_A_AT,1419712_AT,1437303_AT,1420703_AT,1449508_AT,1450200_S_AT,1449360_AT,1455660_AT,1417505_S_AT,1421326_AT,1460295_S_AT	629	31	16021	6.57306	0.24305	0.24305	0.268677
KEGG_PATHWAY	mmu04630:Jak-STAT signaling pathway	17	2.36769	0.000441931	1452843_AT,1418097_A_AT,1448724_AT,1419712_AT,1437876_AT,1458469_AT,1449360_AT,1416862_AT,1460295_S_AT,1428777_AT,1460116_S_AT,1450200_S_AT,1421066_AT,1417505_S_AT,1418507_S_AT,1450446_A_AT,1437303_AT,1452911_AT,1421326_AT,1437304_AT,1435458_AT,1435872_AT,1449109_AT,1455082_AT,1437270_A_AT,1423162_S_AT,1420703_AT,1455660_AT	236	152	5738	2.71928	0.0641539	0.0641539	0.526465
KEGG_PATHWAY	mmu04060:Cytokine-cytokine receptor interaction	17	2.36769	0.0413221	1452843_AT,1434447_AT,1418097_A_AT,1419712_AT,1451756_AT,1420909_AT,1437876_AT,1420249_S_AT,1449360_AT,1422259_A_AT,1424727_AT,1440926_AT,1460295_S_AT,1418711_AT,1450200_S_AT,1417505_S_AT,1437303_AT,1421326_AT,1422260_X_AT,1419300_AT,1451959_A_AT,1448898_AT,1437270_A_AT,1420703_AT,1450488_AT,1455660_AT,1449187_AT	236	244	5738	1.69398	0.998218	0.385486	39.5854
Annotation Cluster 4	Enrichment Score: 2.8450454934528544
Category	Term	Count	%	PValue	Genes	List Total	Pop Hits	Pop Total	Fold Enrichment	Bonferroni	Benjamini	FDR
INTERPRO	IPR001849:Pleckstrin homology	24	3.34262	5.53039e-05	1437509_X_AT,1433558_AT,1437117_AT,1418835_AT,1441170_A_AT,1451159_AT,1419322_AT,1436729_AT,1426812_A_AT,1418057_AT,1426477_AT,1444478_AT,1435467_AT,1426476_AT,1420839_AT,1420840_AT,1424671_AT,1416333_AT,1444311_AT,1452338_S_AT,1434140_AT,1421098_AT,1436181_AT,1426478_AT,1435363_AT,1450718_AT,1451525_AT,1456346_AT,1426027_A_AT	628	261	17763	2.60092	0.0590225	0.02996	0.0884032
INTERPRO	IPR011993:Pleckstrin homology-type	25	3.48189	9.8043e-05	1437509_X_AT,1433558_AT,1437117_AT,1441170_A_AT,1455450_AT,1451159_AT,1428777_AT,1419322_AT,1460116_S_AT,1436729_AT,1418057_AT,1426477_AT,1435467_AT,1444478_AT,1426476_AT,1420839_AT,1420840_AT,1424671_AT,1452911_AT,1416333_AT,1444311_AT,1452338_S_AT,1434140_AT,1421098_AT,1436181_AT,1460592_AT,1426478_AT,1435363_AT,1423162_S_AT,1426734_AT,1451525_AT,1456346_AT,1426027_A_AT	628	289	17763	2.4468	0.10224	0.0353123	0.156671
SMART	SM00233:PH	24	3.34262	0.00039963	1437509_X_AT,1433558_AT,1437117_AT,1418835_AT,1441170_A_AT,1451159_AT,1419322_AT,1436729_AT,1426812_A_AT,1418057_AT,1426477_AT,1444478_AT,1435467_AT,1426476_AT,1420839_AT,1420840_AT,1424671_AT,1416333_AT,1444311_AT,1452338_S_AT,1434140_AT,1421098_AT,1436181_AT,1426478_AT,1435363_AT,1450718_AT,1451525_AT,1456346_AT,1426027_A_AT	373	261	9131	2.25102	0.0808802	0.0277215	0.50411
UP_SEQ_FEATURE	domain:PH	19	2.64624	0.00101973	1420839_AT,1437509_X_AT,1420840_AT,1424671_AT,1433558_AT,1437117_AT,1416333_AT,1418835_AT,1441170_A_AT,1444311_AT,1452338_S_AT,1451159_AT,1434140_AT,1421098_AT,1436181_AT,1426812_A_AT,1450718_AT,1456346_AT,1451525_AT,1426027_A_AT,1444478_AT	629	202	16021	2.39575	0.832618	0.360372	1.71218
GOTERM_MF_FAT	GO:0030695~GTPase regulator activity	23	3.20334	0.0111751	1439323_A_AT,1440883_AT,1434809_AT,1456333_A_AT,1426037_A_AT,1433558_AT,1449124_AT,1437117_AT,1441170_A_AT,1455580_AT,1451159_AT,1415936_AT,1419322_AT,1418057_AT,1426477_AT,1435467_AT,1426476_AT,1444311_AT,1452338_S_AT,1455265_A_AT,1434140_AT,1436181_AT,1426478_AT,1451867_X_AT,1418535_AT,1435363_AT,1417601_AT,1450675_AT,1417704_A_AT,1439755_AT,1451525_AT,1426027_A_AT	478	361	13288	1.77114	0.999312	0.405574	15.4413
GOTERM_MF_FAT	GO:0060589~nucleoside-triphosphatase regulator activity	23	3.20334	0.0131406	1439323_A_AT,1440883_AT,1434809_AT,1456333_A_AT,1426037_A_AT,1433558_AT,1449124_AT,1437117_AT,1441170_A_AT,1455580_AT,1451159_AT,1415936_AT,1419322_AT,1418057_AT,1426477_AT,1435467_AT,1426476_AT,1444311_AT,1452338_S_AT,1455265_A_AT,1434140_AT,1436181_AT,1426478_AT,1451867_X_AT,1418535_AT,1435363_AT,1417601_AT,1450675_AT,1417704_A_AT,1439755_AT,1451525_AT,1426027_A_AT	478	367	13288	1.74218	0.999811	0.348565	17.9155
GOTERM_BP_FAT	GO:0051056~regulation of small GTPase mediated signal transduction	15	2.08914	0.037454	1440883_AT,1426476_AT,1433558_AT,1437117_AT,1449124_AT,1441170_A_AT,1455580_AT,1452338_S_AT,1451159_AT,1434140_AT,1436181_AT,1426478_AT,1418535_AT,1419322_AT,1435363_AT,1418057_AT,1450675_AT,1439755_AT,1426477_AT,1421818_AT,1435467_AT	492	228	13588	1.81697	1	0.452049	48.5412
Annotation Cluster 5	Enrichment Score: 2.806298023142632
Category	Term	Count	%	PValue	Genes	List Total	Pop Hits	Pop Total	Fold Enrichment	Bonferroni	Benjamini	FDR
SP_PIR_KEYWORDS	palmitate	19	2.64624	0.000436781	1426037_A_AT,1417408_AT,1426754_X_AT,1456085_X_AT,1440173_X_AT,1422259_A_AT,1424727_AT,AFFX-TRANSRECMUR/X57349_3_AT,1449906_AT,1437670_X_AT,1422966_A_AT,1419659_S_AT,1460651_AT,1427313_AT,AFFX-TRANSRECMUR/X57349_5_AT,1429050_AT,AFFX-TRANSRECMUR/X57349_M_AT,1416156_AT,1449028_AT,1448765_AT,1424976_AT,1422967_A_AT,1450884_AT,1452661_AT,1451232_AT,1455019_X_AT,1455265_A_AT,1422260_X_AT,1420558_AT,14…	638	206	17854	2.58108	0.157394	0.0241682	0.605724
SP_PIR_KEYWORDS	lipoprotein	36	5.01393	0.00232143	1448605_AT,1433716_X_AT,1426754_X_AT,1417408_AT,1456085_X_AT,1425329_A_AT,1422259_A_AT,1424727_AT,1449906_AT,1436868_AT,1422966_A_AT,1455664_AT,1460651_AT,1427313_AT,1429050_AT,AFFX-TRANSRECMUR/X57349_M_AT,1448765_AT,1448942_AT,1423240_AT,1452661_AT,1455019_X_AT,1455265_A_AT,1422260_X_AT,1449110_AT,1422550_A_AT,1417389_AT,1450918_S_AT,1452181_AT,1455870_AT,1448689_AT,1449145_A_AT,1426037_A_AT,144…	638	589	17854	1.71042	0.597901	0.067682	3.1805
UP_SEQ_FEATURE	lipid moiety-binding region:S-palmitoyl cysteine	16	2.22841	0.00375913	1426037_A_AT,1417408_AT,1456085_X_AT,1422259_A_AT,1440173_X_AT,1424727_AT,AFFX-TRANSRECMUR/X57349_3_AT,1437670_X_AT,1449906_AT,1422966_A_AT,1460651_AT,1427313_AT,AFFX-TRANSRECMUR/X57349_5_AT,AFFX-TRANSRECMUR/X57349_M_AT,1449028_AT,1448765_AT,1424976_AT,1422967_A_AT,1450884_AT,1452661_AT,1451232_AT,1455265_A_AT,1422260_X_AT,1420558_AT,1449110_AT,1422550_A_AT,1417558_AT,1424093_X_AT,1455870_AT,1449…	629	175	16021	2.32874	0.998637	0.51961	6.17624
Annotation Cluster 6	Enrichment Score: 2.795191799861747
Category	Term	Count	%	PValue	Genes	List Total	Pop Hits	Pop Total	Fold Enrichment	Bonferroni	Benjamini	FDR
GOTERM_BP_FAT	GO:0006865~amino acid transport	12	1.67131	4.41263e-05	1417636_AT,1419309_AT,1449791_X_AT,1416629_AT,1425364_A_AT,1436555_AT,1436521_AT,1451033_A_AT,1443536_AT,1450703_AT,1454991_AT,1447784_X_AT,1418326_AT,1426008_A_AT,1422648_AT,1449481_AT,1456338_AT,1454992_AT,1440506_AT	492	71	13588	4.66781	0.0933972	0.016209	0.0767718
GOTERM_BP_FAT	GO:0046942~carboxylic acid transport	14	1.94986	5.52857e-05	1420715_A_AT,1417636_AT,1444016_AT,1449791_X_AT,1419309_AT,1416629_AT,1425364_A_AT,1436555_AT,1436521_AT,1451033_A_AT,1443536_AT,1450703_AT,1454991_AT,1447784_X_AT,1422648_AT,1418326_AT,1426008_A_AT,1449481_AT,1456338_AT,1454992_AT,1440506_AT	492	99	13588	3.90556	0.115602	0.0173967	0.0961784
GOTERM_BP_FAT	GO:0015849~organic acid transport	14	1.94986	6.14942e-05	1420715_A_AT,1417636_AT,1444016_AT,1449791_X_AT,1419309_AT,1416629_AT,1425364_A_AT,1436555_AT,1436521_AT,1451033_A_AT,1443536_AT,1450703_AT,1454991_AT,1447784_X_AT,1422648_AT,1418326_AT,1426008_A_AT,1449481_AT,1456338_AT,1454992_AT,1440506_AT	492	100	13588	3.8665	0.12772	0.0169355	0.106974
GOTERM_MF_FAT	GO:0015171~amino acid transmembrane transporter activity	10	1.39276	6.19452e-05	1417636_AT,1419309_AT,1416629_AT,1425364_A_AT,1436555_AT,1436521_AT,1443536_AT,1450703_AT,1454991_AT,1418326_AT,1426008_A_AT,1422648_AT,1449481_AT,1454992_AT,1440506_AT	478	50	13288	5.55983	0.0393467	0.0132915	0.0924118
GOTERM_MF_FAT	GO:0005275~amine transmembrane transporter activity	10	1.39276	0.000387221	1417636_AT,1419309_AT,1416629_AT,1425364_A_AT,1436555_AT,1436521_AT,1443536_AT,1450703_AT,1454991_AT,1418326_AT,1426008_A_AT,1422648_AT,1449481_AT,1454992_AT,1440506_AT	478	63	13288	4.41257	0.221952	0.0608141	0.576362
GOTERM_BP_FAT	GO:0015837~amine transport	12	1.67131	0.000468587	1417636_AT,1419309_AT,1449791_X_AT,1416629_AT,1425364_A_AT,1436555_AT,1436521_AT,1451033_A_AT,1443536_AT,1450703_AT,1454991_AT,1447784_X_AT,1418326_AT,1426008_A_AT,1422648_AT,1449481_AT,1456338_AT,1454992_AT,1440506_AT	492	92	13588	3.60233	0.647055	0.0365112	0.812425
SP_PIR_KEYWORDS	amino-acid transport	7	0.97493	0.000979713	1417636_AT,1449791_X_AT,1425364_A_AT,1436555_AT,1443536_AT,1450703_AT,1454991_AT,1447784_X_AT,1418326_AT,1426008_A_AT,1422648_AT,1456338_AT,1454992_AT,1440506_AT	638	33	17854	5.93607	0.319029	0.0417943	1.35391
INTERPRO	IPR004841:Amino acid permease-associated region	6	0.835655	0.00159289	1436555_AT,1450703_AT,1443536_AT,1417446_AT,1454991_AT,1451674_AT,1422648_AT,1426008_A_AT,1418326_AT,1454992_AT,1440506_AT	628	25	17763	6.78841	0.826847	0.221597	2.5171
INTERPRO	IPR002293:Amino acid/polyamine transporter I	4	0.557103	0.0173906	1436555_AT,1450703_AT,1443536_AT,1454991_AT,1422648_AT,1426008_A_AT,1418326_AT,1454992_AT,1440506_AT	628	16	17763	7.07126	1	0.657713	24.4632
GOTERM_MF_FAT	GO:0015175~neutral amino acid transmembrane transporter activity	4	0.557103	0.0181668	1436521_AT,1417636_AT,1416629_AT,1425364_A_AT	478	16	13288	6.94979	0.999993	0.36678	23.9385
GOTERM_MF_FAT	GO:0015179~L-amino acid transmembrane transporter activity	5	0.696379	0.0191221	1436555_AT,1436521_AT,1450703_AT,1454991_AT,1422648_AT,1426008_A_AT,1418326_AT,1449481_AT,1454992_AT,1440506_AT	478	29	13288	4.79296	0.999996	0.370844	25.0356
PIR_SUPERFAMILY	PIRSF006060:AA_transporter	4	0.557103	0.0258001	1436555_AT,1450703_AT,1443536_AT,1454991_AT,1422648_AT,1426008_A_AT,1418326_AT,1454992_AT,1440506_AT	335	16	8136	6.07164	0.999939	0.911466	30.2735
GOTERM_BP_FAT	GO:0015807~L-amino acid transport	4	0.557103	0.0295407	1436555_AT,1436521_AT,1450703_AT,1451033_A_AT,1422648_AT,1426008_A_AT,1418326_AT,1440506_AT	492	19	13588	5.81429	1	0.403395	40.66
PIR_SUPERFAMILY	PIRSF006060:amino acid transporter	3	0.417827	0.0608074	1443536_AT,1454991_AT,1418326_AT,1454992_AT	335	10	8136	7.28597	1	0.990485	57.9133
Annotation Cluster 7	Enrichment Score: 2.790650637819082
Category	Term	Count	%	PValue	Genes	List Total	Pop Hits	Pop Total	Fold Enrichment	Bonferroni	Benjamini	FDR
GOTERM_BP_FAT	GO:0009611~response to wounding	28	3.89972	0.000154247	1420715_A_AT,1419666_X_AT,1421989_S_AT,1437876_AT,1417408_AT,1422259_A_AT,1440173_X_AT,1424727_AT,1449906_AT,1436868_AT,1418993_S_AT,1425450_AT,1436555_AT,1426642_AT,1437635_AT,1451596_A_AT,1455664_AT,1450703_AT,1456610_AT,1418547_AT,1418349_AT,1419549_AT,1418907_AT,1419534_AT,1460651_AT,1437218_AT,1457687_AT,1440506_AT,1436499_AT,1425546_A_AT,1449269_AT,1437122_AT,1419321_AT,1422260_X_AT,1420558…	492	347	13588	2.22853	0.290194	0.0225918	0.26812
GOTERM_BP_FAT	GO:0006952~defense response	29	4.039	0.0035471	1420715_A_AT,1456211_AT,1419666_X_AT,1435290_X_AT,1456126_AT,1437876_AT,1422259_A_AT,1440173_X_AT,1424727_AT,1449906_AT,1438858_X_AT,1425450_AT,1436555_AT,1426642_AT,1451596_A_AT,1450703_AT,1456610_AT,1421236_AT,1419534_AT,1456429_AT,1454896_AT,1460651_AT,1437218_AT,1449508_AT,1457687_AT,1425261_AT,1440506_AT,1436499_AT,1434903_S_AT,1425546_A_AT,1445068_AT,1443783_X_AT,1437122_AT,1422260_X_AT,142…	492	448	13588	1.78776	0.999628	0.138409	5.99716
GOTERM_BP_FAT	GO:0006954~inflammatory response	17	2.36769	0.00776171	1420715_A_AT,1419666_X_AT,1437876_AT,1440173_X_AT,1422259_A_AT,1424727_AT,1449906_AT,1425450_AT,1436555_AT,1426642_AT,1451596_A_AT,1450703_AT,1456610_AT,1419534_AT,1437218_AT,1460651_AT,1436499_AT,1440506_AT,1425546_A_AT,1422260_X_AT,1420558_AT,1419665_A_AT,1419764_AT,1430700_A_AT,1426008_A_AT,1422648_AT,1450488_AT,1425451_S_AT	492	225	13588	2.08668	1	0.221919	12.6822
Annotation Cluster 8	Enrichment Score: 2.754437821803966
Category	Term	Count	%	PValue	Genes	List Total	Pop Hits	Pop Total	Fold Enrichment	Bonferroni	Benjamini	FDR
INTERPRO	IPR000980:SH2 motif	13	1.81058	0.000548609	1448724_AT,1450446_A_AT,1418507_S_AT,1426476_AT,1458469_AT,1448765_AT,1421739_A_AT,1423240_AT,1437304_AT,1415936_AT,1435492_AT,1421098_AT,1426478_AT,1452764_AT,1455082_AT,1450918_S_AT,1449109_AT,1432329_A_AT,1417558_AT,1450718_AT,1426477_AT,1421066_AT	628	111	17763	3.31266	0.45318	0.113724	0.873715
SP_PIR_KEYWORDS	SH2 domain	12	1.67131	0.00111415	1448724_AT,1418507_S_AT,1450446_A_AT,1458469_AT,1448765_AT,1421739_A_AT,1423240_AT,1437304_AT,1415936_AT,1435492_AT,1421098_AT,1449109_AT,1450918_S_AT,1452764_AT,1455082_AT,1417558_AT,1432329_A_AT,1450718_AT,1421066_AT	638	103	17854	3.26031	0.354021	0.0357606	1.53836
SMART	SM00252:SH2	13	1.81058	0.00181435	1448724_AT,1450446_A_AT,1418507_S_AT,1426476_AT,1458469_AT,1448765_AT,1421739_A_AT,1423240_AT,1437304_AT,1415936_AT,1435492_AT,1421098_AT,1426478_AT,1452764_AT,1455082_AT,1450918_S_AT,1449109_AT,1432329_A_AT,1417558_AT,1450718_AT,1426477_AT,1421066_AT	373	111	9131	2.86701	0.318307	0.0913489	2.26995
UP_SEQ_FEATURE	domain:SH2	10	1.39276	0.00865609	1448724_AT,1450446_A_AT,1418507_S_AT,1448765_AT,1421739_A_AT,1423240_AT,1415936_AT,1435492_AT,1421098_AT,1449109_AT,1452764_AT,1450918_S_AT,1417558_AT,1432329_A_AT,1450718_AT	629	90	16021	2.83007	1	0.749596	13.6846
Annotation Cluster 9	Enrichment Score: 2.6479943085481703
Category	Term	Count	%	PValue	Genes	List Total	Pop Hits	Pop Total	Fold Enrichment	Bonferroni	Benjamini	FDR
INTERPRO	IPR004827:Basic-leucine zipper (bZIP) transcription factor	10	1.39276	0.00010315	1418932_AT,1417516_AT,1449363_AT,1437247_AT,1453076_AT,1451716_AT,1448694_AT,1415899_AT,1425261_AT,1425927_A_AT,1451715_AT	628	54	17763	5.23797	0.107269	0.027969	0.164825
SMART	SM00338:BRLZ	10	1.39276	0.000293434	1418932_AT,1417516_AT,1449363_AT,1437247_AT,1453076_AT,1451716_AT,1448694_AT,1415899_AT,1425261_AT,1425927_A_AT,1451715_AT	373	54	9131	4.53331	0.0600453	0.0304874	0.370378
UP_SEQ_FEATURE	DNA-binding region:Basic motif	16	2.22841	0.001073	1418025_AT,1422025_AT,1453076_AT,1421037_AT,1451716_AT,1435436_AT,1448694_AT,1455214_AT,1451715_AT,1418932_AT,1450376_AT,1449363_AT,1437247_AT,1425099_A_AT,1415899_AT,1425261_AT,1425927_A_AT,1422631_AT	629	154	16021	2.64629	0.847547	0.313521	1.80086
INTERPRO	IPR011700:Basic leucine zipper	5	0.696379	0.00153796	1418932_AT,1417516_AT,1449363_AT,1453076_AT,1425261_AT	628	15	17763	9.42834	0.816044	0.245859	2.43129
UP_SEQ_FEATURE	domain:Leucine-zipper	12	1.67131	0.00315247	1417516_AT,1422025_AT,1453076_AT,1451716_AT,1448694_AT,1455214_AT,1435646_AT,1451715_AT,1421209_S_AT,1418932_AT,1449363_AT,1437247_AT,1435647_AT,1425261_AT,1415899_AT,1425927_A_AT,1450161_AT	629	107	16021	2.85651	0.996041	0.499166	5.20441
GOTERM_MF_FAT	GO:0046983~protein dimerization activity	21	2.92479	0.0210183	1417516_AT,1417898_A_AT,1420909_AT,1418539_A_AT,1453076_AT,1436025_AT,1448694_AT,1426997_AT,1443952_AT,1437216_AT,1437247_AT,1457687_AT,1425261_AT,1415899_AT,1416505_AT,1428647_AT,1437122_AT,1435436_AT,1427385_S_AT,1418540_A_AT,1423914_AT,1428585_AT,1418932_AT,1449363_AT,1451959_A_AT,1425927_A_AT,1422631_AT	478	340	13288	1.71701	0.999999	0.377901	27.1696
INTERPRO	IPR011616:bZIP transcription factor, bZIP-1	4	0.557103	0.0879571	1437247_AT,1448694_AT,1415899_AT,1425927_A_AT	628	30	17763	3.77134	1	0.868072	77.0607
Annotation Cluster 10	Enrichment Score: 2.6031326237556796
Category	Term	Count	%	PValue	Genes	List Total	Pop Hits	Pop Total	Fold Enrichment	Bonferroni	Benjamini	FDR
GOTERM_CC_FAT	GO:0005925~focal adhesion	10	1.39276	0.000220293	1416156_AT,1444426_AT,1432269_A_AT,1449028_AT,1424408_AT,1460378_A_AT,1423059_AT,1427385_S_AT,1428585_AT,1444165_AT,1431592_A_AT,1417240_AT,1442608_AT,1449027_AT	463	57	12504	4.73798	0.067663	0.0230831	0.296585
GOTERM_CC_FAT	GO:0016323~basolateral plasma membrane	16	2.22841	0.000222416	1416156_AT,1434447_AT,1444426_AT,1434773_A_AT,1432269_A_AT,1449028_AT,1424408_AT,1444016_AT,1448261_AT,1460378_A_AT,1423059_AT,1427385_S_AT,1428585_AT,1444165_AT,1426600_AT,1431592_A_AT,1442608_AT,1417240_AT,1449145_A_AT,1422518_AT,1426599_A_AT,1449027_AT	463	141	12504	3.06457	0.0682922	0.0175286	0.299439
GOTERM_CC_FAT	GO:0005924~cell-substrate adherens junction	10	1.39276	0.000372661	1416156_AT,1444426_AT,1432269_A_AT,1449028_AT,1424408_AT,1460378_A_AT,1423059_AT,1427385_S_AT,1428585_AT,1444165_AT,1431592_A_AT,1417240_AT,1442608_AT,1449027_AT	463	61	12504	4.42729	0.111773	0.0195609	0.501244
GOTERM_CC_FAT	GO:0030055~cell-substrate junction	10	1.39276	0.000675813	1416156_AT,1444426_AT,1432269_A_AT,1449028_AT,1424408_AT,1460378_A_AT,1423059_AT,1427385_S_AT,1428585_AT,1444165_AT,1431592_A_AT,1417240_AT,1442608_AT,1449027_AT	463	66	12504	4.09189	0.193443	0.0302448	0.907279
GOTERM_CC_FAT	GO:0005912~adherens junction	12	1.67131	0.00183093	1416156_AT,1444426_AT,1432269_A_AT,1449028_AT,1424408_AT,1448261_AT,1460378_A_AT,1423059_AT,1427385_S_AT,1428585_AT,1429183_AT,1444165_AT,1449799_S_AT,1431592_A_AT,1417240_AT,1442608_AT,1449027_AT	463	106	12504	3.05734	0.44165	0.0702562	2.4404
GOTERM_CC_FAT	GO:0070161~anchoring junction	12	1.67131	0.00581028	1416156_AT,1444426_AT,1432269_A_AT,1449028_AT,1424408_AT,1448261_AT,1460378_A_AT,1423059_AT,1427385_S_AT,1428585_AT,1429183_AT,1444165_AT,1449799_S_AT,1431592_A_AT,1417240_AT,1442608_AT,1449027_AT	463	123	12504	2.63478	0.843243	0.143089	7.55543
GOTERM_CC_FAT	GO:0030054~cell junction	25	3.48189	0.0681847	1429234_S_AT,1457311_AT,1426574_A_AT,1434600_AT,1432269_A_AT,1423298_AT,1433782_AT,1460378_A_AT,1416003_AT,1423059_AT,1421860_AT,1444165_AT,1429183_AT,1449799_S_AT,1421861_AT,1428058_AT,1442608_AT,1417240_AT,1434887_AT,1416156_AT,1436238_AT,1444426_AT,1449028_AT,1424408_AT,1429233_AT,1450985_A_AT,1448261_AT,1452338_S_AT,1427385_S_AT,1428057_A_AT,1428585_AT,1433781_A_AT,1435800_A_AT,1434599_A_AT,1…	463	470	12504	1.43651	1	0.483413	61.4065
SP_PIR_KEYWORDS	cell junction	19	2.64624	0.167138	1429234_S_AT,1457311_AT,1434600_AT,1432269_A_AT,1433782_AT,1416003_AT,1460378_A_AT,1423059_AT,1421860_AT,1421861_AT,1417240_AT,1434887_AT,1416156_AT,1436238_AT,1444426_AT,1449028_AT,1424408_AT,1429233_AT,1448261_AT,1450985_A_AT,1452338_S_AT,1433781_A_AT,1434599_A_AT,1431592_A_AT,1449027_AT,1456609_AT	638	392	17854	1.35638	1	0.601133	92.1404
Annotation Cluster 11	Enrichment Score: 2.534265267007143
Category	Term	Count	%	PValue	Genes	List Total	Pop Hits	Pop Total	Fold Enrichment	Bonferroni	Benjamini	FDR
GOTERM_BP_FAT	GO:0009968~negative regulation of signal transduction	16	2.22841	0.0013634	1436497_AT,1448724_AT,1424169_AT,1450446_A_AT,1418507_S_AT,1426037_A_AT,1458469_AT,1416749_AT,1437117_AT,1424704_AT,1437304_AT,1455265_A_AT,1435492_AT,1456467_S_AT,1425145_AT,1452764_AT,1455082_AT,1419519_AT,1449109_AT,1417601_AT,1421818_AT,1449145_A_AT	492	171	13588	2.58413	0.951759	0.0766783	2.34658
GOTERM_BP_FAT	GO:0010648~negative regulation of cell communication	16	2.22841	0.00310211	1436497_AT,1448724_AT,1424169_AT,1450446_A_AT,1418507_S_AT,1426037_A_AT,1458469_AT,1416749_AT,1437117_AT,1424704_AT,1437304_AT,1455265_A_AT,1435492_AT,1456467_S_AT,1425145_AT,1452764_AT,1455082_AT,1419519_AT,1449109_AT,1417601_AT,1421818_AT,1449145_A_AT	492	186	13588	2.37573	0.998996	0.128964	5.26386
SP_PIR_KEYWORDS	Signal transduction inhibitor	6	0.835655	0.00590096	1435492_AT,1448724_AT,1418507_S_AT,1450446_A_AT,1426037_A_AT,1449109_AT,1452764_AT,1417601_AT,1455265_A_AT	638	33	17854	5.08806	0.901729	0.100086	7.90117
Annotation Cluster 12	Enrichment Score: 2.4767790132375707
Category	Term	Count	%	PValue	Genes	List Total	Pop Hits	Pop Total	Fold Enrichment	Bonferroni	Benjamini	FDR
GOTERM_BP_FAT	GO:0030029~actin filament-based process	16	2.22841	0.00181624	1422823_AT,1456333_A_AT,1424826_S_AT,1428579_AT,1440847_AT,1422824_S_AT,1418892_AT,1418711_AT,1457687_AT,1443729_AT,1436993_X_AT,1447812_X_AT,1449028_AT,1418209_A_AT,1437122_AT,1452196_A_AT,1425733_A_AT,1427385_S_AT,1428585_AT,1434036_AT,1460592_AT,1451867_X_AT,1417704_A_AT,1450718_AT,1421818_AT,1455870_AT,1418210_AT,1449187_AT,1449027_AT	492	176	13588	2.51072	0.982391	0.093823	3.11441
GOTERM_BP_FAT	GO:0030036~actin cytoskeleton organization	15	2.08914	0.00265273	1422823_AT,1456333_A_AT,1424826_S_AT,1428579_AT,1440847_AT,1422824_S_AT,1418892_AT,1418711_AT,1457687_AT,1443729_AT,1436993_X_AT,1449028_AT,1418209_A_AT,1437122_AT,1452196_A_AT,1425733_A_AT,1427385_S_AT,1428585_AT,1434036_AT,1460592_AT,1451867_X_AT,1417704_A_AT,1450718_AT,1455870_AT,1421818_AT,1418210_AT,1449187_AT,1449027_AT	492	165	13588	2.51072	0.997267	0.118014	4.51784
GOTERM_BP_FAT	GO:0007010~cytoskeleton organization	22	3.06407	0.00770544	1422823_AT,1454708_AT,1456333_A_AT,1424826_S_AT,1428579_AT,1460378_A_AT,1423059_AT,1434194_AT,1440847_AT,1418892_AT,1422824_S_AT,1418711_AT,1457687_AT,1443729_AT,1419518_AT,1436993_X_AT,1425745_A_AT,1449028_AT,1418209_A_AT,1446771_AT,1437122_AT,1452196_A_AT,1425733_A_AT,1427385_S_AT,1428585_AT,1434036_AT,1460592_AT,1451867_X_AT,1417704_A_AT,1450718_AT,1421818_AT,1455870_AT,1418210_AT,1426027_A_AT…	492	326	13588	1.86378	1	0.226271	12.596
Annotation Cluster 13	Enrichment Score: 2.468840207996436
Category	Term	Count	%	PValue	Genes	List Total	Pop Hits	Pop Total	Fold Enrichment	Bonferroni	Benjamini	FDR
GOTERM_BP_FAT	GO:0001944~vasculature development	21	2.92479	0.00076022	1428509_AT,1445420_AT,1420909_AT,1451756_AT,1424785_AT,1419309_AT,1439946_AT,1440926_AT,1451507_AT,1423059_AT,1421977_AT,1424852_AT,1425911_A_AT,1421028_A_AT,1451596_A_AT,1418711_AT,1418349_AT,1454896_AT,1426477_AT,1415899_AT,1448908_AT,1424050_S_AT,1422789_AT,1420160_S_AT,1426476_AT,1451506_AT,1433795_AT,1435436_AT,1421976_AT,1421027_A_AT,1429514_AT,1418350_AT,1449110_AT,1419300_AT,1426478_AT,14…	492	250	13588	2.3199	0.815453	0.0499186	1.31491
GOTERM_BP_FAT	GO:0001568~blood vessel development	20	2.78552	0.00141018	1428509_AT,1445420_AT,1420909_AT,1451756_AT,1424785_AT,1439946_AT,1440926_AT,1451507_AT,1423059_AT,1421977_AT,1424852_AT,1425911_A_AT,1421028_A_AT,1451596_A_AT,1418711_AT,1418349_AT,1454896_AT,1426477_AT,1415899_AT,1448908_AT,1424050_S_AT,1422789_AT,1420160_S_AT,1426476_AT,1451506_AT,1433795_AT,1435436_AT,1421976_AT,1421027_A_AT,1429514_AT,1418350_AT,1449110_AT,1419300_AT,1426478_AT,1451959_A_AT,…	492	244	13588	2.26376	0.956527	0.0772533	2.42615
GOTERM_BP_FAT	GO:0048514~blood vessel morphogenesis	16	2.22841	0.00555005	1428509_AT,1445420_AT,1420909_AT,1451756_AT,1424785_AT,1439946_AT,1440926_AT,1451507_AT,1423059_AT,1421977_AT,1424852_AT,1425911_A_AT,1421028_A_AT,1418711_AT,1418349_AT,1454896_AT,1426477_AT,1415899_AT,1424050_S_AT,1420160_S_AT,1426476_AT,1451506_AT,1435436_AT,1421976_AT,1421027_A_AT,1418350_AT,1449110_AT,1419300_AT,1426478_AT,1451959_A_AT,1420159_AT,1449187_AT,1449145_A_AT	492	198	13588	2.23175	0.999996	0.175706	9.23213
GOTERM_BP_FAT	GO:0001525~angiogenesis	11	1.53203	0.0223939	1424050_S_AT,1420909_AT,1451756_AT,1424785_AT,1435436_AT,1440926_AT,1421976_AT,1421977_AT,1423059_AT,1425911_A_AT,1449110_AT,1418350_AT,1419300_AT,1451959_A_AT,1418711_AT,1418349_AT,1454896_AT,1449187_AT	492	133	13588	2.28419	1	0.364521	32.5771
Annotation Cluster 14	Enrichment Score: 2.396373735404748
Category	Term	Count	%	PValue	Genes	List Total	Pop Hits	Pop Total	Fold Enrichment	Bonferroni	Benjamini	FDR
GOTERM_BP_FAT	GO:0042981~regulation of apoptosis	39	5.43175	0.000109829	1436497_AT,1456126_AT,1420909_AT,1448861_AT,1415995_AT,1424615_AT,1451596_A_AT,1416298_AT,1418062_AT,1456429_AT,1457687_AT,1424863_A_AT,1425261_AT,1416029_AT,1424614_AT,1451083_S_AT,1448733_AT,1440275_AT,1416505_AT,1448261_AT,1423240_AT,1452318_A_AT,1422601_AT,1435800_A_AT,1435458_AT,1435872_AT,1426478_AT,1451959_A_AT,1419665_A_AT,1452388_AT,1450918_S_AT,1416250_AT,1450173_AT,1422025_AT,1417516_A…	492	553	13588	1.94774	0.216555	0.0267528	0.19098
GOTERM_BP_FAT	GO:0043067~regulation of programmed cell death	39	5.43175	0.00014305	1436497_AT,1456126_AT,1420909_AT,1448861_AT,1415995_AT,1424615_AT,1451596_A_AT,1416298_AT,1418062_AT,1456429_AT,1457687_AT,1424863_A_AT,1425261_AT,1416029_AT,1424614_AT,1451083_S_AT,1448733_AT,1440275_AT,1416505_AT,1448261_AT,1423240_AT,1452318_A_AT,1422601_AT,1435800_A_AT,1435458_AT,1435872_AT,1426478_AT,1451959_A_AT,1419665_A_AT,1452388_AT,1450918_S_AT,1416250_AT,1450173_AT,1422025_AT,1417516_A…	492	560	13588	1.92339	0.27231	0.0224498	0.248679
GOTERM_BP_FAT	GO:0010941~regulation of cell death	39	5.43175	0.000159717	1436497_AT,1456126_AT,1420909_AT,1448861_AT,1415995_AT,1424615_AT,1451596_A_AT,1416298_AT,1418062_AT,1456429_AT,1457687_AT,1424863_A_AT,1425261_AT,1416029_AT,1424614_AT,1451083_S_AT,1448733_AT,1440275_AT,1416505_AT,1448261_AT,1423240_AT,1452318_A_AT,1422601_AT,1435800_A_AT,1435458_AT,1435872_AT,1426478_AT,1451959_A_AT,1419665_A_AT,1452388_AT,1450918_S_AT,1416250_AT,1450173_AT,1422025_AT,1417516_A…	492	563	13588	1.91314	0.29877	0.0219383	0.277616
GOTERM_BP_FAT	GO:0043066~negative regulation of apoptosis	22	3.06407	0.000159992	1422025_AT,1427126_AT,1436497_AT,1427127_X_AT,1424616_S_AT,1420909_AT,1448631_A_AT,1429566_A_AT,1455214_AT,1425911_A_AT,1424615_AT,1439790_AT,1451596_A_AT,1428433_AT,1418062_AT,1426477_AT,1424863_A_AT,1457687_AT,1424614_AT,1436499_AT,1451083_S_AT,1424050_S_AT,1426476_AT,1448733_AT,1437122_AT,1452318_A_AT,1422601_AT,1452338_S_AT,1435800_A_AT,1425519_A_AT,1451959_A_AT,1435872_AT,1435458_AT,1426478_…	492	239	13588	2.54223	0.299198	0.0206964	0.278093
GOTERM_BP_FAT	GO:0043069~negative regulation of programmed cell death	22	3.06407	0.000213206	1422025_AT,1427126_AT,1436497_AT,1427127_X_AT,1424616_S_AT,1420909_AT,1448631_A_AT,1429566_A_AT,1455214_AT,1425911_A_AT,1424615_AT,1439790_AT,1451596_A_AT,1428433_AT,1418062_AT,1426477_AT,1424863_A_AT,1457687_AT,1424614_AT,1436499_AT,1451083_S_AT,1424050_S_AT,1426476_AT,1448733_AT,1437122_AT,1452318_A_AT,1422601_AT,1452338_S_AT,1435800_A_AT,1425519_A_AT,1451959_A_AT,1435872_AT,1435458_AT,1426478_…	492	244	13588	2.49014	0.377365	0.022309	0.370426
GOTERM_BP_FAT	GO:0060548~negative regulation of cell death	22	3.06407	0.000225736	1422025_AT,1427126_AT,1436497_AT,1427127_X_AT,1424616_S_AT,1420909_AT,1448631_A_AT,1429566_A_AT,1455214_AT,1425911_A_AT,1424615_AT,1439790_AT,1451596_A_AT,1428433_AT,1418062_AT,1426477_AT,1424863_A_AT,1457687_AT,1424614_AT,1436499_AT,1451083_S_AT,1424050_S_AT,1426476_AT,1448733_AT,1437122_AT,1452318_A_AT,1422601_AT,1452338_S_AT,1435800_A_AT,1425519_A_AT,1451959_A_AT,1435872_AT,1435458_AT,1426478_…	492	245	13588	2.47997	0.394464	0.0225439	0.392155
GOTERM_BP_FAT	GO:0006916~anti-apoptosis	8	1.11421	0.0398011	1427126_AT,1436497_AT,1427127_X_AT,1420909_AT,1424616_S_AT,1437122_AT,1452318_A_AT,1422601_AT,1424615_AT,1439790_AT,1451959_A_AT,1452388_AT,1419519_AT,1418062_AT,1457687_AT,1425927_A_AT,1424614_AT	492	88	13588	2.51072	1	0.463338	50.682
GOTERM_BP_FAT	GO:0043065~positive regulation of apoptosis	15	2.08914	0.0666714	1417516_AT,1419666_X_AT,1421097_AT,1440275_AT,1424671_AT,1448631_A_AT,1429566_A_AT,1416505_AT,1423240_AT,1443826_X_AT,1415995_AT,1416298_AT,1419665_A_AT,1428433_AT,1450918_S_AT,1448291_AT,1421236_AT,1450173_AT,1424863_A_AT,1425261_AT,1416029_AT,1437119_AT	492	248	13588	1.67044	1	0.581509	69.9069
GOTERM_BP_FAT	GO:0043068~positive regulation of programmed cell death	15	2.08914	0.0697492	1417516_AT,1419666_X_AT,1421097_AT,1440275_AT,1424671_AT,1448631_A_AT,1429566_A_AT,1416505_AT,1423240_AT,1443826_X_AT,1415995_AT,1416298_AT,1419665_A_AT,1428433_AT,1450918_S_AT,1448291_AT,1421236_AT,1450173_AT,1424863_A_AT,1425261_AT,1416029_AT,1437119_AT	492	250	13588	1.65707	1	0.590376	71.5881
GOTERM_BP_FAT	GO:0010942~positive regulation of cell death	15	2.08914	0.0739298	1417516_AT,1419666_X_AT,1421097_AT,1440275_AT,1424671_AT,1448631_A_AT,1429566_A_AT,1416505_AT,1423240_AT,1443826_X_AT,1415995_AT,1416298_AT,1419665_A_AT,1428433_AT,1450918_S_AT,1448291_AT,1421236_AT,1450173_AT,1424863_A_AT,1425261_AT,1416029_AT,1437119_AT	492	252	13588	1.64392	1	0.596578	73.7304
GOTERM_BP_FAT	GO:0006917~induction of apoptosis	9	1.25348	0.257415	1419666_X_AT,1440275_AT,1424671_AT,1448631_A_AT,1429566_A_AT,1416505_AT,1415995_AT,1419665_A_AT,1428433_AT,1424863_A_AT,1425261_AT,1437119_AT,1416029_AT	492	167	13588	1.48839	1	0.87011	99.4371
GOTERM_BP_FAT	GO:0012502~induction of programmed cell death	9	1.25348	0.257415	1419666_X_AT,1440275_AT,1424671_AT,1448631_A_AT,1429566_A_AT,1416505_AT,1415995_AT,1419665_A_AT,1428433_AT,1424863_A_AT,1425261_AT,1437119_AT,1416029_AT	492	167	13588	1.48839	1	0.87011	99.4371
Annotation Cluster 15	Enrichment Score: 2.3687089935084304
Category	Term	Count	%	PValue	Genes	List Total	Pop Hits	Pop Total	Fold Enrichment	Bonferroni	Benjamini	FDR
GOTERM_CC_FAT	GO:0005624~membrane fraction	33	4.5961	0.00245192	1422823_AT,1434447_AT,1425407_S_AT,1432269_A_AT,1420501_AT,1440173_X_AT,1460378_A_AT,1449906_AT,1423414_AT,1426903_AT,1418911_S_AT,1423869_S_AT,1451596_A_AT,1422824_S_AT,1427306_AT,1424130_A_AT,1425406_AT,1423451_AT,1457687_AT,1433941_AT,1416588_AT,1422518_AT,1422013_AT,1436238_AT,1443863_AT,1429501_S_AT,1449623_AT,1437122_AT,1433605_AT,1452338_S_AT,1425733_A_AT,1425537_AT,1433694_AT,1439204_AT,1…	463	510	12504	1.74748	0.541899	0.0750972	3.25549
GOTERM_CC_FAT	GO:0005626~insoluble fraction	33	4.5961	0.00410716	1422823_AT,1434447_AT,1425407_S_AT,1432269_A_AT,1420501_AT,1440173_X_AT,1460378_A_AT,1449906_AT,1423414_AT,1426903_AT,1418911_S_AT,1423869_S_AT,1451596_A_AT,1422824_S_AT,1427306_AT,1424130_A_AT,1425406_AT,1423451_AT,1457687_AT,1433941_AT,1416588_AT,1422518_AT,1422013_AT,1436238_AT,1443863_AT,1429501_S_AT,1449623_AT,1437122_AT,1433605_AT,1452338_S_AT,1425733_A_AT,1425537_AT,1433694_AT,1439204_AT,1…	463	528	12504	1.6879	0.729847	0.112173	5.39744
GOTERM_CC_FAT	GO:0000267~cell fraction	35	4.87465	0.00777724	1434447_AT,1425407_S_AT,1432269_A_AT,1425329_A_AT,1449906_AT,1418911_S_AT,1426903_AT,1451596_A_AT,1423869_S_AT,1422824_S_AT,1427306_AT,1423451_AT,1425406_AT,1457687_AT,1416588_AT,1422013_AT,1436238_AT,1429501_S_AT,1425733_A_AT,1436448_A_AT,1449110_AT,1422438_AT,1431592_A_AT,1423392_AT,1420500_AT,1449145_A_AT,1422823_AT,1420501_AT,1440173_X_AT,1460378_A_AT,1423414_AT,1424130_A_AT,1433941_AT,142251…	463	596	12504	1.58595	0.916493	0.162509	9.99098
Annotation Cluster 16	Enrichment Score: 2.268707206176109
Category	Term	Count	%	PValue	Genes	List Total	Pop Hits	Pop Total	Fold Enrichment	Bonferroni	Benjamini	FDR
SP_PIR_KEYWORDS	isopeptide bond	22	3.06407	0.00100716	1422025_AT,1418072_AT,1416008_AT,1417607_AT,1426009_A_AT,1445420_AT,1415997_AT,1448631_A_AT,1444016_AT,1429566_A_AT,1451716_AT,1439946_AT,1451507_AT,1455214_AT,1426997_AT,1451715_AT,1424852_AT,1421209_S_AT,1425364_A_AT,1443952_AT,1457633_X_AT,1426642_AT,1421028_A_AT,1418367_X_AT,1416101_A_AT,1428433_AT,1435647_AT,1422155_AT,1437218_AT,1436994_A_AT,1424863_A_AT,1453573_AT,1450161_AT,1418366_AT,145…	638	277	17854	2.22258	0.326323	0.0352724	1.39159
SP_PIR_KEYWORDS	ubl conjugation	33	4.5961	0.00232602	1418072_AT,1417607_AT,1423065_AT,1426574_A_AT,1415997_AT,1458469_AT,1432269_A_AT,1423298_AT,1439946_AT,1451715_AT,1425364_A_AT,1457633_X_AT,1418367_X_AT,1421028_A_AT,1435647_AT,1424863_A_AT,1453573_AT,1450161_AT,1416029_AT,1418025_AT,1442051_AT,1448733_AT,1451506_AT,1423064_AT,1439906_AT,1437304_AT,1417394_AT,1421027_A_AT,1417395_AT,1431592_A_AT,1415996_AT,1429400_AT,1422025_AT,1416008_AT,1426009…	638	524	17854	1.76237	0.598627	0.0631242	3.1867
UP_SEQ_FEATURE	cross-link:Glycyl lysine isopeptide (Lys-Gly) (interchain with G-Cter in ubiquitin)	12	1.67131	0.0667064	1417607_AT,1418072_AT,1426009_A_AT,1415997_AT,1426997_AT,1425364_A_AT,1421209_S_AT,1457633_X_AT,1443952_AT,1418367_X_AT,1416101_A_AT,1435647_AT,1422155_AT,1436994_A_AT,1453573_AT,1450161_AT,1418366_AT,1442051_AT,1452540_A_AT,1460314_S_AT,1427762_X_AT,1417394_AT,1435646_AT,1417395_AT,1415996_AT	629	168	16021	1.81933	1	0.9744	68.9195
Annotation Cluster 17	Enrichment Score: 2.2433348390137535
Category	Term	Count	%	PValue	Genes	List Total	Pop Hits	Pop Total	Fold Enrichment	Bonferroni	Benjamini	FDR
GOTERM_BP_FAT	GO:0006357~regulation of transcription from RNA polymerase II promoter	45	6.26741	1.22097e-05	1436497_AT,1437423_A_AT,1454708_AT,1427683_AT,1423065_AT,1415997_AT,1420909_AT,1448694_AT,1439946_AT,1424704_AT,1436363_A_AT,1451715_AT,1421028_A_AT,1456610_AT,1452322_A_AT,1454896_AT,1424863_A_AT,1425261_AT,1452321_AT,1448733_AT,1451506_AT,1450710_AT,1416505_AT,1423064_AT,1417394_AT,1427682_A_AT,1421027_A_AT,1417395_AT,1434532_AT,1451959_A_AT,1415996_AT,1422631_AT,1420715_A_AT,1422025_AT,1416008…	492	616	13588	2.01754	0.0267655	0.0134735	0.0212483
GOTERM_BP_FAT	GO:0045944~positive regulation of transcription from RNA polymerase II promoter	30	4.17827	4.32678e-05	1420715_A_AT,1422025_AT,1436497_AT,1437423_A_AT,1454708_AT,1427683_AT,1445420_AT,1420909_AT,1448631_A_AT,1421037_AT,1429566_A_AT,1451716_AT,1448694_AT,1439946_AT,1451507_AT,1455214_AT,1424704_AT,1436363_A_AT,1426997_AT,1451715_AT,1423493_A_AT,1424852_AT,1443952_AT,1421028_A_AT,1428433_AT,1419257_AT,1424863_A_AT,1422518_AT,1426769_S_AT,1451506_AT,1428647_AT,1416505_AT,1435436_AT,1425464_AT,1417394…	492	358	13588	2.31435	0.0916659	0.0190449	0.0752786
GOTERM_BP_FAT	GO:0045893~positive regulation of transcription, DNA-dependent	32	4.45682	0.00011234	1437423_A_AT,1436497_AT,1454708_AT,1420710_AT,1427683_AT,1420909_AT,1448694_AT,1439946_AT,1424704_AT,1436363_A_AT,1451715_AT,1421028_A_AT,1439506_AT,1424863_A_AT,1451506_AT,1416505_AT,1417394_AT,1427682_A_AT,1421027_A_AT,1434532_AT,1451959_A_AT,1417395_AT,1422631_AT,1420715_A_AT,1422025_AT,1445420_AT,1448631_A_AT,1429566_A_AT,1421037_AT,1451716_AT,1455214_AT,1451507_AT,1426997_AT,1424852_AT,14234…	492	416	13588	2.12445	0.220914	0.0246544	0.195343
GOTERM_BP_FAT	GO:0045941~positive regulation of transcription	35	4.87465	0.000116651	1437423_A_AT,1436497_AT,1454708_AT,1420710_AT,1427683_AT,1420909_AT,1416184_S_AT,1448694_AT,1439946_AT,1424704_AT,1436363_A_AT,1451715_AT,1421028_A_AT,1439506_AT,1424863_A_AT,1451506_AT,1416505_AT,1439906_AT,1417394_AT,1427682_A_AT,1421027_A_AT,1434532_AT,1451959_A_AT,1417395_AT,1422631_AT,1420715_A_AT,1417516_AT,1422025_AT,1445420_AT,1448631_A_AT,1429566_A_AT,1421037_AT,1451716_AT,1455214_AT,145…	492	475	13588	2.035	0.228342	0.0213695	0.202831
GOTERM_BP_FAT	GO:0051254~positive regulation of RNA metabolic process	32	4.45682	0.000129098	1437423_A_AT,1436497_AT,1454708_AT,1420710_AT,1427683_AT,1420909_AT,1448694_AT,1439946_AT,1424704_AT,1436363_A_AT,1451715_AT,1421028_A_AT,1439506_AT,1424863_A_AT,1451506_AT,1416505_AT,1417394_AT,1427682_A_AT,1421027_A_AT,1434532_AT,1451959_A_AT,1417395_AT,1422631_AT,1420715_A_AT,1422025_AT,1445420_AT,1448631_A_AT,1429566_A_AT,1421037_AT,1451716_AT,1455214_AT,1451507_AT,1426997_AT,1424852_AT,14234…	492	419	13588	2.10924	0.249394	0.0218255	0.22445
GOTERM_BP_FAT	GO:0010628~positive regulation of gene expression	35	4.87465	0.000195633	1437423_A_AT,1436497_AT,1454708_AT,1420710_AT,1427683_AT,1420909_AT,1416184_S_AT,1448694_AT,1439946_AT,1424704_AT,1436363_A_AT,1451715_AT,1421028_A_AT,1439506_AT,1424863_A_AT,1451506_AT,1416505_AT,1439906_AT,1417394_AT,1427682_A_AT,1421027_A_AT,1434532_AT,1451959_A_AT,1417395_AT,1422631_AT,1420715_A_AT,1417516_AT,1422025_AT,1445420_AT,1448631_A_AT,1429566_A_AT,1421037_AT,1451716_AT,1455214_AT,145…	492	488	13588	1.98079	0.352566	0.0226212	0.339943
GOTERM_BP_FAT	GO:0045935~positive regulation of nucleobase, nucleoside, nucleotide and nucleic acid metabolic process	36	5.01393	0.000209395	1437423_A_AT,1436497_AT,1454708_AT,1420710_AT,1427683_AT,1420909_AT,1416184_S_AT,1448694_AT,1439946_AT,1424704_AT,1436363_A_AT,1451715_AT,1421028_A_AT,1439506_AT,1424863_A_AT,1425261_AT,1451506_AT,1416505_AT,1439906_AT,1417394_AT,1427682_A_AT,1421027_A_AT,1434532_AT,1451959_A_AT,1417395_AT,1422631_AT,1420715_A_AT,1417516_AT,1422025_AT,1445420_AT,1448631_A_AT,1429566_A_AT,1421037_AT,1451716_AT,145…	492	510	13588	1.9495	0.372069	0.0229977	0.363817
GOTERM_BP_FAT	GO:0051173~positive regulation of nitrogen compound metabolic process	36	5.01393	0.000381953	1437423_A_AT,1436497_AT,1454708_AT,1420710_AT,1427683_AT,1420909_AT,1416184_S_AT,1448694_AT,1439946_AT,1424704_AT,1436363_A_AT,1451715_AT,1421028_A_AT,1439506_AT,1424863_A_AT,1425261_AT,1451506_AT,1416505_AT,1439906_AT,1417394_AT,1427682_A_AT,1421027_A_AT,1434532_AT,1451959_A_AT,1417395_AT,1422631_AT,1420715_A_AT,1417516_AT,1422025_AT,1445420_AT,1448631_A_AT,1429566_A_AT,1421037_AT,1451716_AT,145…	492	526	13588	1.8902	0.572098	0.034751	0.662691
GOTERM_BP_FAT	GO:0010557~positive regulation of macromolecule biosynthetic process	36	5.01393	0.000428454	1437423_A_AT,1436497_AT,1454708_AT,1420710_AT,1427683_AT,1420909_AT,1416184_S_AT,1448694_AT,1439946_AT,1424704_AT,1436363_A_AT,1451715_AT,1421028_A_AT,1439506_AT,1424863_A_AT,1425261_AT,1451506_AT,1416505_AT,1439906_AT,1417394_AT,1427682_A_AT,1421027_A_AT,1434532_AT,1451959_A_AT,1417395_AT,1422631_AT,1420715_A_AT,1417516_AT,1422025_AT,1445420_AT,1448631_A_AT,1429566_A_AT,1421037_AT,1451716_AT,145…	492	530	13588	1.87593	0.61412	0.0359617	0.743088
GOTERM_BP_FAT	GO:0009891~positive regulation of biosynthetic process	37	5.1532	0.000536632	1437423_A_AT,1436497_AT,1454708_AT,1420710_AT,1427683_AT,1420909_AT,1423570_AT,1416184_S_AT,1448694_AT,1439946_AT,1424704_AT,1436363_A_AT,1451715_AT,1421028_A_AT,1439506_AT,1424863_A_AT,1425261_AT,1451506_AT,1416505_AT,1439906_AT,1455221_AT,1417394_AT,1427682_A_AT,1421027_A_AT,1434532_AT,1451959_A_AT,1417395_AT,1422631_AT,1420715_A_AT,1417516_AT,1422025_AT,1445420_AT,1448631_A_AT,1429566_A_AT,142…	492	557	13588	1.83458	0.696604	0.0402939	0.929881
GOTERM_BP_FAT	GO:0010604~positive regulation of macromolecule metabolic process	40	5.57103	0.000807095	1436497_AT,1437423_A_AT,1454708_AT,1420710_AT,1427683_AT,1420909_AT,1458469_AT,1416184_S_AT,1448694_AT,1439946_AT,1424704_AT,1445095_AT,1436363_A_AT,1451715_AT,1421028_A_AT,1439506_AT,1457687_AT,1424863_A_AT,1421066_AT,1425261_AT,1451506_AT,1416505_AT,1439906_AT,1437304_AT,1417394_AT,1427682_A_AT,1421027_A_AT,1417395_AT,1434532_AT,1451959_A_AT,1422631_AT,1420715_A_AT,1451535_AT,1417516_AT,1422025…	492	633	13588	1.74521	0.833721	0.0513993	1.39545
GOTERM_BP_FAT	GO:0031328~positive regulation of cellular biosynthetic process	36	5.01393	0.000895284	1437423_A_AT,1436497_AT,1454708_AT,1420710_AT,1427683_AT,1420909_AT,1416184_S_AT,1448694_AT,1439946_AT,1424704_AT,1436363_A_AT,1451715_AT,1421028_A_AT,1439506_AT,1424863_A_AT,1425261_AT,1451506_AT,1416505_AT,1439906_AT,1417394_AT,1427682_A_AT,1421027_A_AT,1434532_AT,1451959_A_AT,1417395_AT,1422631_AT,1420715_A_AT,1417516_AT,1422025_AT,1445420_AT,1448631_A_AT,1429566_A_AT,1421037_AT,1451716_AT,145…	492	552	13588	1.80117	0.863333	0.0552767	1.54681
SP_PIR_KEYWORDS	activator	29	4.039	0.00857427	1420715_A_AT,1422025_AT,1437423_A_AT,1427683_AT,1445420_AT,1451716_AT,1439946_AT,1455214_AT,1451507_AT,1436363_A_AT,1451715_AT,1423493_A_AT,1424852_AT,1421028_A_AT,1422607_AT,1452322_A_AT,1427322_AT,1454896_AT,1439506_AT,1425261_AT,1426769_S_AT,1452321_AT,1451506_AT,1428647_AT,1439906_AT,1429359_S_AT,1425464_AT,1435436_AT,1417394_AT,1427682_A_AT,1421027_A_AT,1418932_AT,1450333_A_AT,1460389_AT,141…	638	484	17854	1.67675	0.965803	0.117523	11.2864
GOTERM_MF_FAT	GO:0030528~transcription regulator activity	60	8.35655	0.00872251	1437423_A_AT,1427683_AT,1420710_AT,1424169_AT,1453076_AT,1416184_S_AT,1448694_AT,1439946_AT,1424704_AT,1436363_A_AT,1451715_AT,1421028_A_AT,1437247_AT,1442743_AT,1452322_A_AT,1439506_AT,1454896_AT,1457687_AT,1424863_A_AT,1415899_AT,1425261_AT,1456341_A_AT,1418025_AT,1448733_AT,1451506_AT,1452321_AT,1440275_AT,1450710_AT,1416505_AT,1439906_AT,1417394_AT,1456225_X_AT,1436763_A_AT,1428288_AT,1427682…	478	1206	13288	1.38304	0.996576	0.433171	12.2565
SP_PIR_KEYWORDS	transcription regulation	69	9.61003	0.0400412	1437423_A_AT,1427683_AT,1415997_AT,1453076_AT,1424704_AT,1442743_AT,1416029_AT,1456341_A_AT,1418025_AT,1452321_AT,1451506_AT,1416505_AT,1439906_AT,1456467_S_AT,1434532_AT,1417395_AT,1416250_AT,1415996_AT,1436952_AT,1422631_AT,1417516_AT,1416008_AT,1445420_AT,1451507_AT,1423493_A_AT,1421209_S_AT,1443952_AT,1427322_AT,1416559_AT,1426769_S_AT,1428647_AT,1425464_AT,1429359_S_AT,1435646_AT,1422698_S_A…	638	1546	17854	1.24898	1	0.305157	43.3518
GOTERM_MF_FAT	GO:0003700~transcription factor activity	37	5.1532	0.0679472	1420710_AT,1427683_AT,1453076_AT,1416184_S_AT,1448694_AT,1439946_AT,1424704_AT,1436363_A_AT,1451715_AT,1421028_A_AT,1437247_AT,1454896_AT,1439506_AT,1425261_AT,1415899_AT,1451506_AT,1440275_AT,1416505_AT,1439906_AT,1417394_AT,1427682_A_AT,1421027_A_AT,1435362_AT,1434532_AT,1417395_AT,1422631_AT,1420715_A_AT,1417516_AT,1422025_AT,1416008_AT,1445420_AT,1421037_AT,1451716_AT,1455214_AT,1451507_AT,14…	478	776	13288	1.32548	1	0.662316	65.0129
GOTERM_MF_FAT	GO:0043565~sequence-specific DNA binding	27	3.76045	0.101864	1420715_A_AT,1417516_AT,1422025_AT,1416008_AT,1445420_AT,1453076_AT,1451716_AT,1448694_AT,1439946_AT,1455214_AT,1451507_AT,1426997_AT,1451715_AT,1424852_AT,1443952_AT,1421028_A_AT,1422607_AT,1456610_AT,1437247_AT,1454896_AT,1439506_AT,1415899_AT,1425261_AT,1421597_A_AT,1451506_AT,1428647_AT,1416505_AT,1439906_AT,1425464_AT,1417394_AT,1421027_A_AT,1418932_AT,1450333_A_AT,1435362_AT,1417395_AT,1449…	478	556	13288	1.34996	1	0.75847	79.8794
GOTERM_BP_FAT	GO:0006355~regulation of transcription, DNA-dependent	60	8.35655	0.206773	1437423_A_AT,1436497_AT,1427683_AT,1420710_AT,1454708_AT,1423065_AT,1420909_AT,1415997_AT,1453076_AT,1416184_S_AT,1448694_AT,1439946_AT,1424704_AT,1436363_A_AT,1451715_AT,1421028_A_AT,1456610_AT,1437247_AT,1452322_A_AT,1454896_AT,1439506_AT,1424863_A_AT,1415899_AT,1425261_AT,1418025_AT,1448733_AT,1451506_AT,1452321_AT,1440275_AT,1450710_AT,1416505_AT,1439906_AT,1423064_AT,1417394_AT,1427682_A_AT,…	492	1465	13588	1.13111	1	0.818111	98.2255
SP_PIR_KEYWORDS	Transcription	70	9.7493	0.227661	1437423_A_AT,1427683_AT,1415997_AT,1453076_AT,1424704_AT,1442743_AT,1456341_A_AT,1416029_AT,1418025_AT,1452321_AT,1451506_AT,1416505_AT,1439906_AT,1456467_S_AT,1434532_AT,1417395_AT,1416250_AT,1415996_AT,1436952_AT,1422631_AT,1417516_AT,1416008_AT,1445420_AT,1451507_AT,1423493_A_AT,1421209_S_AT,1443952_AT,1427322_AT,1416559_AT,1426769_S_AT,1428647_AT,1425464_AT,1429359_S_AT,1435646_AT,1422698_S_A…	638	1769	17854	1.10735	1	0.700472	97.2474
GOTERM_BP_FAT	GO:0051252~regulation of RNA metabolic process	60	8.35655	0.237896	1437423_A_AT,1436497_AT,1427683_AT,1420710_AT,1454708_AT,1423065_AT,1420909_AT,1415997_AT,1453076_AT,1416184_S_AT,1448694_AT,1439946_AT,1424704_AT,1436363_A_AT,1451715_AT,1421028_A_AT,1456610_AT,1437247_AT,1452322_A_AT,1454896_AT,1439506_AT,1424863_A_AT,1415899_AT,1425261_AT,1418025_AT,1448733_AT,1451506_AT,1452321_AT,1440275_AT,1450710_AT,1416505_AT,1439906_AT,1423064_AT,1417394_AT,1427682_A_AT,…	492	1488	13588	1.11362	1	0.852859	99.1159
SP_PIR_KEYWORDS	dna-binding	55	7.66017	0.302055	1427271_AT,1418072_AT,1420710_AT,1427683_AT,1423065_AT,1453076_AT,1416184_S_AT,1448694_AT,1439946_AT,1424704_AT,1436363_A_AT,1451715_AT,1421028_A_AT,1418367_X_AT,1437247_AT,1439506_AT,1454896_AT,1415899_AT,1453573_AT,1425261_AT,1456341_A_AT,1416029_AT,1418025_AT,1442051_AT,1451506_AT,1440275_AT,1416505_AT,1439906_AT,1423064_AT,1417394_AT,1436763_A_AT,1428288_AT,1421027_A_AT,1427682_A_AT,1435362_A…	638	1404	17854	1.09625	1	0.769713	99.327
GOTERM_BP_FAT	GO:0006350~transcription	68	9.47075	0.361242	1437423_A_AT,1427683_AT,1415997_AT,1453076_AT,1424704_AT,1442743_AT,1416029_AT,1456341_A_AT,1418025_AT,1452321_AT,1451506_AT,1416505_AT,1439906_AT,1456467_S_AT,1434532_AT,1417395_AT,1416250_AT,1415996_AT,1436952_AT,1422631_AT,1417632_AT,1417516_AT,1445420_AT,1451507_AT,1423493_A_AT,1421209_S_AT,1443952_AT,1427322_AT,1426769_S_AT,1428647_AT,1425464_AT,1435646_AT,1422698_S_AT,1450333_A_AT,1449363_A…	492	1772	13588	1.05983	1	0.927769	99.9591
GOTERM_MF_FAT	GO:0003677~DNA binding	66	9.1922	0.463937	1459839_X_AT,1437423_A_AT,1427683_AT,1453076_AT,1433453_A_AT,1424704_AT,1451596_A_AT,1453573_AT,1416029_AT,1456341_A_AT,1418025_AT,1451506_AT,1416505_AT,1439906_AT,1434532_AT,1417395_AT,1436952_AT,1422631_AT,1417516_AT,1416008_AT,1445420_AT,1420501_AT,1451507_AT,1423493_A_AT,1443952_AT,1418366_AT,1428647_AT,1425464_AT,1427762_X_AT,1422698_S_AT,1450333_A_AT,1449363_AT,1425099_A_AT,1421818_AT,14259…	478	1781	13288	1.03018	1	0.972878	99.9909
SP_PIR_KEYWORDS	nucleus	138	19.2201	0.472567	1427683_AT,1456126_AT,1453076_AT,1418835_AT,1424704_AT,1421860_AT,1435066_AT,1417240_AT,1456341_A_AT,1431074_A_AT,1418003_AT,1428294_AT,1418025_AT,1416505_AT,1453074_AT,1456467_S_AT,1419665_A_AT,1436952_AT,1451293_AT,1422631_AT,1417516_AT,1434277_A_AT,1439155_AT,1416890_AT,1423493_A_AT,1428777_AT,1424620_AT,1427322_AT,1434046_AT,1426769_S_AT,1425516_AT,1423143_AT,1418366_AT,1449623_AT,1424671_AT,…	638	3808	17854	1.01414	1	0.876288	99.9863
GOTERM_BP_FAT	GO:0045449~regulation of transcription	79	11.0028	0.639758	1437423_A_AT,1454708_AT,1427683_AT,1456126_AT,1415997_AT,1453076_AT,1423570_AT,1424704_AT,1442743_AT,1456429_AT,1456341_A_AT,1416029_AT,1418025_AT,1451506_AT,1452321_AT,1416505_AT,1439906_AT,1455221_AT,1456467_S_AT,1417395_AT,1434532_AT,1416250_AT,1415996_AT,1436952_AT,1422631_AT,1417516_AT,1416008_AT,1445420_AT,1451507_AT,1423493_A_AT,1421209_S_AT,1443952_AT,1421236_AT,1427322_AT,1426769_S_AT,14…	492	2227	13588	0.979709	1	0.991228	100
Annotation Cluster 18	Enrichment Score: 2.214128415817286
Category	Term	Count	%	PValue	Genes	List Total	Pop Hits	Pop Total	Fold Enrichment	Bonferroni	Benjamini	FDR
GOTERM_BP_FAT	GO:0030099~myeloid cell differentiation	13	1.81058	0.000171493	1451535_AT,1417632_AT,1422025_AT,1420909_AT,1433795_AT,1435436_AT,1455214_AT,1445095_AT,1421098_AT,1451959_A_AT,1431970_AT,1419257_AT,1421818_AT,1421066_AT,1425261_AT,1421173_AT,1460650_AT	492	96	13588	3.73992	0.316884	0.0209491	0.298056
GOTERM_BP_FAT	GO:0048872~homeostasis of number of cells	11	1.53203	0.007751	1420909_AT,1437876_AT,1433795_AT,1437122_AT,1435436_AT,1443826_X_AT,1435646_AT,1421209_S_AT,1451959_A_AT,1419257_AT,1435647_AT,1450718_AT,1421818_AT,1457687_AT,1425261_AT,1450161_AT	492	113	13588	2.68847	1	0.224511	12.6658
GOTERM_BP_FAT	GO:0030218~erythrocyte differentiation	6	0.835655	0.0288517	1451959_A_AT,1419257_AT,1420909_AT,1433795_AT,1421818_AT,1435436_AT,1425261_AT	492	48	13588	3.45224	1	0.400834	39.9225
GOTERM_BP_FAT	GO:0034101~erythrocyte homeostasis	6	0.835655	0.0362836	1451959_A_AT,1419257_AT,1420909_AT,1433795_AT,1421818_AT,1435436_AT,1425261_AT	492	51	13588	3.24916	1	0.448482	47.4413
Annotation Cluster 19	Enrichment Score: 2.1958901050742834
Category	Term	Count	%	PValue	Genes	List Total	Pop Hits	Pop Total	Fold Enrichment	Bonferroni	Benjamini	FDR
SP_PIR_KEYWORDS	stress response	7	0.97493	0.00502099	1427126_AT,1421031_A_AT,1418504_AT,1427127_X_AT,1416147_AT,1452318_A_AT,1452388_AT,1448325_AT,1447728_X_AT,1425993_A_AT,1423566_A_AT,1416041_AT,1418503_AT,1431274_A_AT	638	45	17854	4.35312	0.860986	0.0896819	6.76089
INTERPRO	IPR013126:Heat shock protein 70	4	0.557103	0.00584164	1427126_AT,1418504_AT,1427127_X_AT,1452388_AT,1416147_AT,1425993_A_AT,1447728_X_AT,1423566_A_AT,1452318_A_AT,1431274_A_AT,1418503_AT	628	11	17763	10.2855	0.998411	0.415532	8.94359
INTERPRO	IPR001023:Heat shock protein Hsp70	4	0.557103	0.00584164	1427126_AT,1418504_AT,1427127_X_AT,1452388_AT,1416147_AT,1425993_A_AT,1447728_X_AT,1423566_A_AT,1452318_A_AT,1431274_A_AT,1418503_AT	628	11	17763	10.2855	0.998411	0.415532	8.94359
INTERPRO	IPR018181:Heat shock protein 70, conserved site	4	0.557103	0.00960685	1427126_AT,1418504_AT,1427127_X_AT,1452388_AT,1416147_AT,1425993_A_AT,1447728_X_AT,1423566_A_AT,1452318_A_AT,1431274_A_AT,1418503_AT	628	13	17763	8.70309	0.999976	0.485039	14.3046
Annotation Cluster 20	Enrichment Score: 2.186269836888807
Category	Term	Count	%	PValue	Genes	List Total	Pop Hits	Pop Total	Fold Enrichment	Bonferroni	Benjamini	FDR
KEGG_PATHWAY	mmu00565:Ether lipid metabolism	8	1.11421	0.000444701	1448908_AT,1429514_AT,1422619_AT,1420674_AT,1434690_AT,1430700_A_AT,1417814_AT,1452026_A_AT,1450504_A_AT	236	35	5738	5.55738	0.0645429	0.0328097	0.529757
KEGG_PATHWAY	mmu00564:Glycerophospholipid metabolism	9	1.25348	0.00567456	1448908_AT,1429514_AT,1422619_AT,1438957_X_AT,1420674_AT,1434690_AT,1431167_AT,1417814_AT,1452026_A_AT,1450504_A_AT	236	67	5738	3.266	0.574125	0.192169	6.56991
KEGG_PATHWAY	mmu00561:Glycerolipid metabolism	7	0.97493	0.0116376	1448908_AT,1429514_AT,1423556_AT,1451260_AT,1422619_AT,1434690_AT,1431167_AT,1450504_A_AT	236	47	5738	3.62117	0.827245	0.253714	13.0457
GOTERM_BP_FAT	GO:0006644~phospholipid metabolic process	13	1.81058	0.0152664	1448908_AT,1426009_A_AT,1428025_S_AT,1424616_S_AT,1420674_AT,1434690_AT,1425464_AT,1455204_AT,1417814_AT,1452026_A_AT,1435066_AT,1424615_AT,1429514_AT,1437872_AT,1453750_X_AT,1438957_X_AT,1431074_A_AT,1450504_A_AT,1424614_AT,1436499_AT	492	163	13588	2.20265	1	0.313153	23.4904
GOTERM_BP_FAT	GO:0019637~organophosphate metabolic process	13	1.81058	0.0261245	1448908_AT,1426009_A_AT,1428025_S_AT,1424616_S_AT,1420674_AT,1434690_AT,1425464_AT,1455204_AT,1417814_AT,1452026_A_AT,1435066_AT,1424615_AT,1429514_AT,1437872_AT,1453750_X_AT,1438957_X_AT,1431074_A_AT,1450504_A_AT,1424614_AT,1436499_AT	492	176	13588	2.03996	1	0.384991	36.9176
Annotation Cluster 21	Enrichment Score: 2.094204909739889
Category	Term	Count	%	PValue	Genes	List Total	Pop Hits	Pop Total	Fold Enrichment	Bonferroni	Benjamini	FDR
GOTERM_BP_FAT	GO:0007155~cell adhesion	35	4.87465	0.00226061	1456333_A_AT,1449906_AT,1423905_AT,1416003_AT,1421860_AT,1426903_AT,1429183_AT,1437635_AT,1433474_AT,1425622_AT,1457687_AT,1417240_AT,1444426_AT,1456214_AT,1448261_AT,1423240_AT,1449110_AT,1451867_X_AT,1450742_AT,1426794_AT,1450918_S_AT,1416164_AT,1449249_AT,1440173_X_AT,1421511_AT,1433782_AT,1419309_AT,1426997_AT,1422046_AT,1443952_AT,1449799_S_AT,1426642_AT,1421861_AT,1418907_AT,1419534_AT,1437…	492	561	13588	1.72304	0.993453	0.110368	3.86236
GOTERM_BP_FAT	GO:0022610~biological adhesion	35	4.87465	0.00230283	1456333_A_AT,1449906_AT,1423905_AT,1416003_AT,1421860_AT,1426903_AT,1429183_AT,1437635_AT,1433474_AT,1425622_AT,1457687_AT,1417240_AT,1444426_AT,1456214_AT,1448261_AT,1423240_AT,1449110_AT,1451867_X_AT,1450742_AT,1426794_AT,1450918_S_AT,1416164_AT,1449249_AT,1440173_X_AT,1421511_AT,1433782_AT,1419309_AT,1426997_AT,1422046_AT,1443952_AT,1449799_S_AT,1426642_AT,1421861_AT,1418907_AT,1419534_AT,1437…	492	562	13588	1.71998	0.994041	0.109905	3.93314
GOTERM_BP_FAT	GO:0016337~cell-cell adhesion	16	2.22841	0.0246756	1449249_AT,1440173_X_AT,1433782_AT,1419309_AT,1416003_AT,1423905_AT,1449906_AT,1426997_AT,1421860_AT,1422046_AT,1426903_AT,1429183_AT,1443952_AT,1449799_S_AT,1421861_AT,1457687_AT,1443863_AT,1434709_AT,1456214_AT,1448261_AT,1437122_AT,1423240_AT,1420558_AT,1433781_A_AT,1450918_S_AT,1437199_AT,1437442_AT	492	236	13588	1.8724	1	0.375299	35.264
SP_PIR_KEYWORDS	cell adhesion	22	3.06407	0.0326908	1416164_AT,1449249_AT,1440173_X_AT,1421511_AT,1449906_AT,1421860_AT,1422046_AT,1426642_AT,1421861_AT,1419534_AT,1433474_AT,1437218_AT,1455257_AT,1425622_AT,1417240_AT,1419128_AT,1416156_AT,1444426_AT,1434709_AT,1456214_AT,1448261_AT,1450884_AT,1436223_AT,1420558_AT,1449110_AT,1420911_A_AT,1426794_AT,1424560_AT,1437199_AT,1437442_AT	638	380	17854	1.62015	0.999998	0.266709	37.0123
Annotation Cluster 22	Enrichment Score: 2.062299523342854
Category	Term	Count	%	PValue	Genes	List Total	Pop Hits	Pop Total	Fold Enrichment	Bonferroni	Benjamini	FDR
GOTERM_BP_FAT	GO:0050798~activated T cell proliferation	4	0.557103	0.00147221	1416008_AT,1417558_AT,1448765_AT,1419128_AT,1422046_AT,1416007_AT	492	7	13588	15.7816	0.962132	0.0785819	2.53159
GOTERM_BP_FAT	GO:0045321~leukocyte activation	18	2.50696	0.00254308	1416008_AT,1448398_S_AT,1456126_AT,1458469_AT,1422046_AT,1436555_AT,1450703_AT,1421236_AT,1456429_AT,1454896_AT,1460651_AT,1457687_AT,1425261_AT,1419128_AT,1425569_A_AT,1440506_AT,1445068_AT,1448765_AT,1437122_AT,1437304_AT,1425519_A_AT,1455082_AT,1437270_A_AT,1417558_AT,1421818_AT,1450173_AT,1426008_A_AT,1422648_AT,1421173_AT,1425570_AT,1416007_AT	492	219	13588	2.26996	0.99651	0.115735	4.33497
GOTERM_BP_FAT	GO:0042098~T cell proliferation	6	0.835655	0.00297899	1445068_AT,1416008_AT,1456126_AT,1421236_AT,1417558_AT,1448765_AT,1456429_AT,1450173_AT,1419128_AT,1422046_AT,1416007_AT	492	28	13588	5.91812	0.998679	0.126537	5.06001
GOTERM_BP_FAT	GO:0046651~lymphocyte proliferation	7	0.97493	0.0037502	1416008_AT,1445068_AT,1456126_AT,1448765_AT,1437122_AT,1422046_AT,1417558_AT,1421236_AT,1456429_AT,1450173_AT,1457687_AT,1419128_AT,1416007_AT	492	42	13588	4.60298	0.999763	0.143246	6.33008
GOTERM_BP_FAT	GO:0032943~mononuclear cell proliferation	7	0.97493	0.00422816	1416008_AT,1445068_AT,1456126_AT,1448765_AT,1437122_AT,1422046_AT,1417558_AT,1421236_AT,1456429_AT,1450173_AT,1457687_AT,1419128_AT,1416007_AT	492	43	13588	4.49593	0.999918	0.15475	7.10914
GOTERM_BP_FAT	GO:0070661~leukocyte proliferation	7	0.97493	0.00422816	1416008_AT,1445068_AT,1456126_AT,1448765_AT,1437122_AT,1422046_AT,1417558_AT,1421236_AT,1456429_AT,1450173_AT,1457687_AT,1419128_AT,1416007_AT	492	43	13588	4.49593	0.999918	0.15475	7.10914
GOTERM_BP_FAT	GO:0002521~leukocyte differentiation	13	1.81058	0.00537488	1451535_AT,1422025_AT,1416008_AT,1445068_AT,1448398_S_AT,1456126_AT,1437122_AT,1455214_AT,1445095_AT,1425519_A_AT,1431970_AT,1437270_A_AT,1456429_AT,1454896_AT,1421818_AT,1457687_AT,1425261_AT,1421173_AT,1416007_AT	492	142	13588	2.5284	0.999994	0.173109	8.95346
GOTERM_BP_FAT	GO:0001775~cell activation	18	2.50696	0.00813683	1416008_AT,1448398_S_AT,1456126_AT,1458469_AT,1422046_AT,1436555_AT,1450703_AT,1421236_AT,1456429_AT,1454896_AT,1460651_AT,1457687_AT,1425261_AT,1419128_AT,1425569_A_AT,1440506_AT,1445068_AT,1448765_AT,1437122_AT,1437304_AT,1425519_A_AT,1455082_AT,1437270_A_AT,1417558_AT,1421818_AT,1450173_AT,1426008_A_AT,1422648_AT,1421173_AT,1425570_AT,1416007_AT	492	246	13588	2.02082	1	0.228441	13.2549
GOTERM_BP_FAT	GO:0046649~lymphocyte activation	15	2.08914	0.00956184	1416008_AT,1445068_AT,1448398_S_AT,1456126_AT,1458469_AT,1448765_AT,1437122_AT,1437304_AT,1422046_AT,1425519_A_AT,1455082_AT,1421236_AT,1417558_AT,1437270_A_AT,1456429_AT,1454896_AT,1421818_AT,1450173_AT,1457687_AT,1425261_AT,1425570_AT,1425569_A_AT,1419128_AT,1416007_AT	492	191	13588	2.16894	1	0.250609	15.3986
GOTERM_BP_FAT	GO:0030183~B cell differentiation	6	0.835655	0.0244796	1445068_AT,1456126_AT,1437270_A_AT,1456429_AT,1454896_AT,1437122_AT,1421818_AT,1457687_AT,1425261_AT	492	46	13588	3.60233	1	0.377957	35.0373
GOTERM_BP_FAT	GO:0042110~T cell activation	10	1.39276	0.0246209	1445068_AT,1416008_AT,1448398_S_AT,1456126_AT,1458469_AT,1448765_AT,1437122_AT,1437304_AT,1422046_AT,1425519_A_AT,1455082_AT,1417558_AT,1421236_AT,1456429_AT,1450173_AT,1457687_AT,1419128_AT,1416007_AT	492	116	13588	2.38085	1	0.377144	35.2009
GOTERM_BP_FAT	GO:0030098~lymphocyte differentiation	9	1.25348	0.0543623	1416008_AT,1445068_AT,1448398_S_AT,1456126_AT,1437122_AT,1425519_A_AT,1437270_A_AT,1456429_AT,1454896_AT,1421818_AT,1457687_AT,1425261_AT,1416007_AT	492	114	13588	2.18036	1	0.528921	62.1991
GOTERM_BP_FAT	GO:0042113~B cell activation	6	0.835655	0.151209	1445068_AT,1456126_AT,1437270_A_AT,1456429_AT,1454896_AT,1437122_AT,1421818_AT,1457687_AT,1425261_AT	492	78	13588	2.12445	1	0.75102	94.2348
Annotation Cluster 23	Enrichment Score: 2.0389340770158957
Category	Term	Count	%	PValue	Genes	List Total	Pop Hits	Pop Total	Fold Enrichment	Bonferroni	Benjamini	FDR
SP_PIR_KEYWORDS	kinase	48	6.68524	3.15506e-05	1434447_AT,1454838_S_AT,1436672_AT,1460411_S_AT,1451756_AT,1421989_S_AT,1432269_A_AT,1428628_AT,1440926_AT,1423059_AT,1430634_A_AT,1421830_AT,1454018_AT,1448451_AT,1451596_A_AT,1434563_AT,1435647_AT,1437100_X_AT,1424863_A_AT,1421066_AT,1450161_AT,1437325_X_AT,1434082_AT,1416069_AT,1448765_AT,1423240_AT,1450387_S_AT,1437333_X_AT,1456467_S_AT,1419300_AT,1435458_AT,1435872_AT,1422494_S_AT,1450918_S_…	638	707	17854	1.89993	0.0122919	0.00308723	0.0438687
GOTERM_BP_FAT	GO:0006793~phosphorus metabolic process	52	7.24234	0.000383516	1415826_AT,1434447_AT,1454838_S_AT,1436672_AT,1448830_AT,1460411_S_AT,1451756_AT,1440926_AT,1423059_AT,1434194_AT,1431609_A_AT,1454018_AT,1434563_AT,1437100_X_AT,1424863_A_AT,1457687_AT,1421066_AT,1416588_AT,1429501_S_AT,1434082_AT,1448765_AT,1433795_AT,1453074_AT,1423240_AT,1456225_X_AT,1418540_A_AT,1456467_S_AT,1419300_AT,1435458_AT,1435872_AT,1426794_AT,1422494_S_AT,1444176_AT,1450918_S_AT,145…	492	866	13588	1.65835	0.573582	0.0335188	0.665394
GOTERM_BP_FAT	GO:0006796~phosphate metabolic process	52	7.24234	0.000383516	1415826_AT,1434447_AT,1454838_S_AT,1436672_AT,1448830_AT,1460411_S_AT,1451756_AT,1440926_AT,1423059_AT,1434194_AT,1431609_A_AT,1454018_AT,1434563_AT,1437100_X_AT,1424863_A_AT,1457687_AT,1421066_AT,1416588_AT,1429501_S_AT,1434082_AT,1448765_AT,1433795_AT,1453074_AT,1423240_AT,1456225_X_AT,1418540_A_AT,1456467_S_AT,1419300_AT,1435458_AT,1435872_AT,1426794_AT,1422494_S_AT,1444176_AT,1450918_S_AT,145…	492	866	13588	1.65835	0.573582	0.0335188	0.665394
GOTERM_MF_FAT	GO:0004672~protein kinase activity	37	5.1532	0.00106314	1454838_S_AT,1436672_AT,1434447_AT,1460411_S_AT,1451756_AT,1440926_AT,1423059_AT,1454018_AT,1434563_AT,1437100_X_AT,1424863_A_AT,1421066_AT,1434082_AT,1448765_AT,1433795_AT,1423240_AT,1456225_X_AT,1419300_AT,1456467_S_AT,1435872_AT,1435458_AT,1422494_S_AT,1450918_S_AT,1450173_AT,1427402_AT,1439323_A_AT,1457311_AT,1437509_X_AT,1448631_A_AT,1427005_AT,1429566_A_AT,1437117_AT,1421739_A_AT,1449514_AT…	478	583	13288	1.76427	0.498064	0.128776	1.57502
UP_SEQ_FEATURE	active site:Proton acceptor	43	5.98886	0.00147127	1436672_AT,1434447_AT,1449846_AT,1451756_AT,1440926_AT,1423059_AT,1430634_A_AT,1454018_AT,1423869_S_AT,1434563_AT,1437100_X_AT,1424863_A_AT,1421066_AT,1422411_S_AT,1451260_AT,1434082_AT,1448765_AT,1416069_AT,1423240_AT,1436448_A_AT,1456467_S_AT,1419300_AT,1435872_AT,1435458_AT,1422494_S_AT,1450918_S_AT,1450173_AT,1456079_X_AT,1439323_A_AT,1452583_S_AT,1457311_AT,1437509_X_AT,1421097_AT,1448631_A_…	629	662	16021	1.65443	0.924193	0.349444	2.46151
GOTERM_BP_FAT	GO:0006468~protein amino acid phosphorylation	39	5.43175	0.0018225	1454838_S_AT,1436672_AT,1434447_AT,1460411_S_AT,1451756_AT,1440926_AT,1434194_AT,1423059_AT,1454018_AT,1434563_AT,1437100_X_AT,1457687_AT,1424863_A_AT,1421066_AT,1434082_AT,1448765_AT,1433795_AT,1423240_AT,1456225_X_AT,1418540_A_AT,1456467_S_AT,1419300_AT,1435872_AT,1435458_AT,1422494_S_AT,1450918_S_AT,1450173_AT,1439323_A_AT,1457311_AT,1437509_X_AT,1418539_A_AT,1448631_A_AT,1427005_AT,1429566_A_…	492	640	13588	1.68296	0.982635	0.0919965	3.125
GOTERM_BP_FAT	GO:0016310~phosphorylation	42	5.84958	0.00241392	1415826_AT,1454838_S_AT,1436672_AT,1434447_AT,1460411_S_AT,1451756_AT,1440926_AT,1434194_AT,1423059_AT,1454018_AT,1434563_AT,1437100_X_AT,1424863_A_AT,1457687_AT,1421066_AT,1434082_AT,1448765_AT,1433795_AT,1423240_AT,1456225_X_AT,1418540_A_AT,1456467_S_AT,1419300_AT,1435872_AT,1435458_AT,1422494_S_AT,1450918_S_AT,1444176_AT,1450173_AT,1460650_AT,1417632_AT,1439323_A_AT,1457311_AT,1437509_X_AT,141…	492	718	13588	1.61553	0.995347	0.112492	4.11914
SP_PIR_KEYWORDS	atp-binding	65	9.05292	0.0042601	1456211_AT,1436672_AT,1454838_S_AT,1451756_AT,1428628_AT,1423570_AT,1440926_AT,1421830_AT,1418911_S_AT,1423709_S_AT,1448451_AT,1451596_A_AT,1434563_AT,1416312_AT,1437100_X_AT,1438763_AT,1438431_AT,1434082_AT,1448765_AT,1423240_AT,1416617_AT,1450387_S_AT,1455221_AT,1419300_AT,1456467_S_AT,1435872_AT,1422494_S_AT,1452388_AT,1450918_S_AT,1429400_AT,1427126_AT,1457311_AT,1427127_X_AT,1437509_X_AT,144…	638	1287	17854	1.41335	0.812415	0.080271	5.76438
INTERPRO	IPR017441:Protein kinase, ATP binding site	29	4.039	0.00463216	1439323_A_AT,1434447_AT,1436672_AT,1457311_AT,1437509_X_AT,1451756_AT,1427005_AT,1448631_A_AT,1429566_A_AT,1421739_A_AT,1437117_AT,1449514_AT,1440926_AT,1423059_AT,1425911_A_AT,1454018_AT,1434563_AT,1428433_AT,1451069_AT,1421236_AT,1437100_X_AT,1424863_A_AT,1421066_AT,1448297_A_AT,1416041_AT,1422518_AT,1424050_S_AT,1451289_AT,1434082_AT,1448765_AT,1423240_AT,1456467_S_AT,1460389_AT,1419300_AT,143…	628	467	17763	1.75646	0.993947	0.433041	7.15583
INTERPRO	IPR000719:Protein kinase, core	30	4.17827	0.00494042	1439323_A_AT,1434447_AT,1436672_AT,1454838_S_AT,1460411_S_AT,1457311_AT,1437509_X_AT,1451756_AT,1427005_AT,1448631_A_AT,1429566_A_AT,1421739_A_AT,1437117_AT,1449514_AT,1440926_AT,1423059_AT,1425911_A_AT,1454018_AT,1434563_AT,1428433_AT,1451069_AT,1421236_AT,1437100_X_AT,1424863_A_AT,1426065_A_AT,1421066_AT,1448297_A_AT,1446312_AT,1416041_AT,1422518_AT,1424050_S_AT,1451289_AT,1423240_AT,1456225_X_…	628	491	17763	1.72821	0.995695	0.420038	7.61458
SP_PIR_KEYWORDS	nucleotide-binding	78	10.8635	0.00660339	1456211_AT,1429234_S_AT,1436672_AT,1454838_S_AT,1451756_AT,1428628_AT,1423570_AT,1440926_AT,1421830_AT,1418911_S_AT,1423709_S_AT,1448451_AT,1451596_A_AT,1434563_AT,1418062_AT,1416312_AT,1437100_X_AT,1448437_A_AT,1438763_AT,1438431_AT,1434082_AT,1448765_AT,1423240_AT,1416617_AT,1450387_S_AT,1455221_AT,1456467_S_AT,1419300_AT,1435872_AT,1422494_S_AT,1452388_AT,1450918_S_AT,1456346_AT,1429400_AT,142…	638	1631	17854	1.33831	0.925512	0.102564	8.80209
UP_SEQ_FEATURE	domain:Protein kinase	31	4.31755	0.00735633	1439323_A_AT,1434447_AT,1436672_AT,1454838_S_AT,1460411_S_AT,1457311_AT,1437509_X_AT,1451756_AT,1427005_AT,1448631_A_AT,1429566_A_AT,1421739_A_AT,1437117_AT,1449514_AT,1440926_AT,1423059_AT,1425911_A_AT,1454018_AT,1428433_AT,1451069_AT,1421236_AT,1437100_X_AT,1426065_A_AT,1424863_A_AT,1448297_A_AT,1446312_AT,1416041_AT,1422518_AT,1424050_S_AT,1451289_AT,1434082_AT,1448765_AT,1423240_AT,1456225_X_…	629	476	16021	1.6588	0.999998	0.725716	11.7489
GOTERM_MF_FAT	GO:0005524~ATP binding	70	9.7493	0.00757884	1456211_AT,1436672_AT,1454838_S_AT,1451756_AT,1428628_AT,1423570_AT,1440926_AT,1424704_AT,1438858_X_AT,1421830_AT,1418911_S_AT,1423709_S_AT,1448451_AT,1451596_A_AT,1434563_AT,1416312_AT,1437100_X_AT,1438763_AT,1438431_AT,1443783_X_AT,1434082_AT,1448765_AT,1423240_AT,1416617_AT,1450387_S_AT,1455221_AT,1456467_S_AT,1419300_AT,1435872_AT,1422494_S_AT,1452388_AT,1450918_S_AT,1429400_AT,1427126_AT,145…	478	1443	13288	1.34854	0.992772	0.421753	10.7334
GOTERM_MF_FAT	GO:0032559~adenyl ribonucleotide binding	70	9.7493	0.0100275	1456211_AT,1436672_AT,1454838_S_AT,1451756_AT,1428628_AT,1423570_AT,1440926_AT,1424704_AT,1438858_X_AT,1421830_AT,1418911_S_AT,1423709_S_AT,1448451_AT,1451596_A_AT,1434563_AT,1416312_AT,1437100_X_AT,1438763_AT,1438431_AT,1443783_X_AT,1434082_AT,1448765_AT,1423240_AT,1416617_AT,1450387_S_AT,1455221_AT,1456467_S_AT,1419300_AT,1435872_AT,1422494_S_AT,1452388_AT,1450918_S_AT,1429400_AT,1427126_AT,145…	478	1460	13288	1.33284	0.998542	0.419703	13.9647
GOTERM_MF_FAT	GO:0032553~ribonucleotide binding	83	11.5599	0.0118669	1456211_AT,1429234_S_AT,1436672_AT,1454838_S_AT,1451756_AT,1423570_AT,1428628_AT,1440926_AT,1424704_AT,1438858_X_AT,1421830_AT,1418911_S_AT,1423709_S_AT,1448451_AT,1451596_A_AT,1434563_AT,1418062_AT,1416312_AT,1437100_X_AT,1448437_A_AT,1438763_AT,1438431_AT,1443783_X_AT,1434082_AT,1448765_AT,1423240_AT,1416617_AT,1450387_S_AT,1455221_AT,1456467_S_AT,1419300_AT,1435872_AT,1422494_S_AT,1452388_AT,1…	478	1796	13288	1.28471	0.999563	0.402927	16.32
GOTERM_MF_FAT	GO:0032555~purine ribonucleotide binding	83	11.5599	0.0118669	1456211_AT,1429234_S_AT,1436672_AT,1454838_S_AT,1451756_AT,1423570_AT,1428628_AT,1440926_AT,1424704_AT,1438858_X_AT,1421830_AT,1418911_S_AT,1423709_S_AT,1448451_AT,1451596_A_AT,1434563_AT,1418062_AT,1416312_AT,1437100_X_AT,1448437_A_AT,1438763_AT,1438431_AT,1443783_X_AT,1434082_AT,1448765_AT,1423240_AT,1416617_AT,1450387_S_AT,1455221_AT,1456467_S_AT,1419300_AT,1435872_AT,1422494_S_AT,1452388_AT,1…	478	1796	13288	1.28471	0.999563	0.402927	16.32
GOTERM_MF_FAT	GO:0001883~purine nucleoside binding	73	10.1671	0.0122745	1456211_AT,1436672_AT,1454838_S_AT,1451756_AT,1428628_AT,1423570_AT,1440926_AT,1424704_AT,1438858_X_AT,1421830_AT,1418911_S_AT,1423709_S_AT,1448451_AT,1423869_S_AT,1451596_A_AT,1434563_AT,1416312_AT,1449324_AT,1437100_X_AT,1438763_AT,1438431_AT,1443783_X_AT,1434082_AT,1448765_AT,1423240_AT,1416617_AT,1450387_S_AT,1455221_AT,1456467_S_AT,1419300_AT,1435872_AT,1422494_S_AT,1452388_AT,1450918_S_AT,1…	478	1548	13288	1.31094	0.999666	0.37548	16.8337
GOTERM_MF_FAT	GO:0001882~nucleoside binding	73	10.1671	0.0139969	1456211_AT,1436672_AT,1454838_S_AT,1451756_AT,1428628_AT,1423570_AT,1440926_AT,1424704_AT,1438858_X_AT,1421830_AT,1418911_S_AT,1423709_S_AT,1448451_AT,1423869_S_AT,1451596_A_AT,1434563_AT,1416312_AT,1449324_AT,1437100_X_AT,1438763_AT,1438431_AT,1443783_X_AT,1434082_AT,1448765_AT,1423240_AT,1416617_AT,1450387_S_AT,1455221_AT,1456467_S_AT,1419300_AT,1435872_AT,1422494_S_AT,1452388_AT,1450918_S_AT,1…	478	1558	13288	1.30253	0.999892	0.352707	18.972
GOTERM_MF_FAT	GO:0030554~adenyl nucleotide binding	72	10.0279	0.014515	1456211_AT,1436672_AT,1454838_S_AT,1451756_AT,1428628_AT,1423570_AT,1440926_AT,1424704_AT,1438858_X_AT,1421830_AT,1418911_S_AT,1423709_S_AT,1448451_AT,1423869_S_AT,1451596_A_AT,1434563_AT,1416312_AT,1449324_AT,1437100_X_AT,1438763_AT,1438431_AT,1443783_X_AT,1434082_AT,1448765_AT,1423240_AT,1416617_AT,1450387_S_AT,1455221_AT,1456467_S_AT,1419300_AT,1435872_AT,1422494_S_AT,1452388_AT,1450918_S_AT,1…	478	1535	13288	1.30393	0.999923	0.349925	19.6052
GOTERM_MF_FAT	GO:0017076~purine nucleotide binding	85	11.8384	0.0160208	1456211_AT,1429234_S_AT,1436672_AT,1454838_S_AT,1451756_AT,1423570_AT,1428628_AT,1440926_AT,1424704_AT,1438858_X_AT,1421830_AT,1418911_S_AT,1423709_S_AT,1448451_AT,1423869_S_AT,1451596_A_AT,1434563_AT,1418062_AT,1416312_AT,1449324_AT,1437100_X_AT,1448437_A_AT,1438763_AT,1438431_AT,1443783_X_AT,1434082_AT,1448765_AT,1423240_AT,1416617_AT,1450387_S_AT,1455221_AT,1456467_S_AT,1419300_AT,1435872_AT,1…	478	1871	13288	1.26292	0.999971	0.365566	21.4191
SP_PIR_KEYWORDS	transferase	65	9.05292	0.0199888	1434447_AT,1436672_AT,1434004_AT,1423065_AT,1451756_AT,1421989_S_AT,1428628_AT,1428715_AT,1434690_AT,1440926_AT,1423059_AT,1430634_A_AT,1421830_AT,1454018_AT,1448451_AT,1451596_A_AT,1434563_AT,1437100_X_AT,1434003_A_AT,1424863_A_AT,1434542_AT,1421066_AT,1437325_X_AT,1449402_AT,1419122_AT,1454023_A_AT,1434082_AT,1448765_AT,1416069_AT,1423064_AT,1434055_AT,1423240_AT,1450387_S_AT,1454607_S_AT,14373…	638	1385	17854	1.31334	0.999635	0.207683	24.4822
UP_SEQ_FEATURE	binding site:ATP	32	4.45682	0.0245761	1439323_A_AT,1434447_AT,1436672_AT,1457311_AT,1437509_X_AT,1451756_AT,1427005_AT,1426713_S_AT,1448631_A_AT,1429566_A_AT,1421739_A_AT,1437117_AT,1449514_AT,1440926_AT,1423059_AT,1425911_A_AT,1454018_AT,1434563_AT,1428433_AT,1451069_AT,1421236_AT,1437100_X_AT,1452394_AT,1424863_A_AT,1421066_AT,1448297_A_AT,1416041_AT,1452158_AT,1422518_AT,1424050_S_AT,1452157_AT,1451289_AT,1434082_AT,1448765_AT,142…	629	545	16021	1.49552	1	0.899187	34.3745
GOTERM_MF_FAT	GO:0000166~nucleotide binding	94	13.0919	0.0389238	1456211_AT,1429234_S_AT,1454838_S_AT,1436672_AT,1451756_AT,1423570_AT,1428628_AT,1440926_AT,1424704_AT,1438858_X_AT,1421830_AT,1418911_S_AT,1423709_S_AT,1448451_AT,1423869_S_AT,1451596_A_AT,1434563_AT,1418062_AT,1416312_AT,1449324_AT,1437100_X_AT,1448437_A_AT,1438763_AT,1438431_AT,1443783_X_AT,1434082_AT,1448765_AT,1416617_AT,1423240_AT,1450387_S_AT,1455221_AT,1437621_X_AT,1456467_S_AT,1419300_AT…	478	2183	13288	1.19703	1	0.520517	44.7077
INTERPRO	IPR017442:Serine/threonine protein kinase-related	21	2.92479	0.0435206	1439323_A_AT,1436672_AT,1457311_AT,1437509_X_AT,1448631_A_AT,1427005_AT,1429566_A_AT,1449514_AT,1454018_AT,1428433_AT,1434563_AT,1451069_AT,1421236_AT,1437100_X_AT,1426065_A_AT,1424863_A_AT,1446312_AT,1416041_AT,1422518_AT,1451289_AT,1434082_AT,1456225_X_AT,1456467_S_AT,1460389_AT,1435872_AT,1435458_AT,1422494_S_AT,1450173_AT,1437119_AT	628	374	17763	1.5882	1	0.793796	50.9123
GOTERM_MF_FAT	GO:0004674~protein serine/threonine kinase activity	22	3.06407	0.0789594	1439323_A_AT,1436672_AT,1457311_AT,1437509_X_AT,1448631_A_AT,1427005_AT,1429566_A_AT,1449514_AT,1454018_AT,1428433_AT,1434563_AT,1451069_AT,1421236_AT,1437100_X_AT,1424863_A_AT,1446312_AT,1416041_AT,1422518_AT,1451289_AT,1434082_AT,1433795_AT,1456467_S_AT,1460389_AT,1435872_AT,1435458_AT,1422494_S_AT,1450173_AT,1460670_AT,1437119_AT	478	421	13288	1.45269	1	0.686096	70.6999
INTERPRO	IPR002290:Serine/threonine protein kinase	15	2.08914	0.0876418	1439323_A_AT,1436672_AT,1451289_AT,1457311_AT,1437509_X_AT,1427005_AT,1448631_A_AT,1429566_A_AT,1449514_AT,1454018_AT,1456467_S_AT,1460389_AT,1435458_AT,1435872_AT,1422494_S_AT,1428433_AT,1451069_AT,1437100_X_AT,1424863_A_AT,1416041_AT,1422518_AT	628	265	17763	1.60104	1	0.872429	76.9336
INTERPRO	IPR008271:Serine/threonine protein kinase, active site	19	2.64624	0.0881672	1436672_AT,1439323_A_AT,1457311_AT,1437509_X_AT,1448631_A_AT,1427005_AT,1429566_A_AT,1449514_AT,1454018_AT,1428433_AT,1434563_AT,1451069_AT,1421236_AT,1437100_X_AT,1424863_A_AT,1446312_AT,1416041_AT,1422518_AT,1451289_AT,1460389_AT,1456467_S_AT,1435872_AT,1435458_AT,1422494_S_AT,1450173_AT,1437119_AT	628	360	17763	1.49282	1	0.863408	77.145
SP_PIR_KEYWORDS	serine/threonine-protein kinase	20	2.78552	0.0958062	1436672_AT,1439323_A_AT,1457311_AT,1437509_X_AT,1448631_A_AT,1427005_AT,1429566_A_AT,1449514_AT,1454018_AT,1428433_AT,1434563_AT,1451069_AT,1421236_AT,1437100_X_AT,1424863_A_AT,1416041_AT,1422518_AT,1451289_AT,1434082_AT,1460389_AT,1456467_S_AT,1435872_AT,1435458_AT,1422494_S_AT,1450173_AT,1460670_AT,1437119_AT	638	384	17854	1.45752	1	0.487848	75.3551
UP_SEQ_FEATURE	nucleotide phosphate-binding region:ATP	44	6.12813	0.112495	1456211_AT,1436672_AT,1434447_AT,1451756_AT,1421989_S_AT,1426713_S_AT,1428628_AT,1423570_AT,1440926_AT,1423059_AT,1430634_A_AT,1421830_AT,1454018_AT,1448451_AT,1434563_AT,1437100_X_AT,1456812_AT,1424863_A_AT,1421066_AT,1438763_AT,1438431_AT,1434082_AT,1416069_AT,1448765_AT,1423240_AT,1450387_S_AT,1455221_AT,1456467_S_AT,1419300_AT,1435458_AT,1435872_AT,1422494_S_AT,1450918_S_AT,1450173_AT,1419748…	629	907	16021	1.23562	1	0.989384	86.7363
SMART	SM00220:S_TKc	15	2.08914	0.19194	1439323_A_AT,1436672_AT,1451289_AT,1457311_AT,1437509_X_AT,1427005_AT,1448631_A_AT,1429566_A_AT,1449514_AT,1454018_AT,1456467_S_AT,1460389_AT,1435458_AT,1435872_AT,1422494_S_AT,1428433_AT,1451069_AT,1437100_X_AT,1424863_A_AT,1416041_AT,1422518_AT	373	265	9131	1.38565	1	0.906214	93.2433
Annotation Cluster 24	Enrichment Score: 1.980428173007483
Category	Term	Count	%	PValue	Genes	List Total	Pop Hits	Pop Total	Fold Enrichment	Bonferroni	Benjamini	FDR
SP_PIR_KEYWORDS	Apoptosis	24	3.34262	0.00237997	1437423_A_AT,1417898_A_AT,1445420_AT,1432198_AT,1432269_A_AT,1448631_A_AT,1429566_A_AT,1448861_AT,1418835_AT,1439946_AT,1451507_AT,1415995_AT,1424852_AT,1455342_AT,1421028_A_AT,1428433_AT,1448325_AT,1421236_AT,1452151_AT,1424863_A_AT,1457687_AT,1426065_A_AT,1416041_AT,1451382_AT,1436499_AT,1417426_AT,1451049_AT,1451506_AT,1424671_AT,1437122_AT,1456225_X_AT,1421027_A_AT,1450957_A_AT,1449110_AT,143…	638	337	17854	1.99295	0.607045	0.0603715	3.25948
GOTERM_BP_FAT	GO:0006915~apoptosis	28	3.89972	0.0105421	1437423_A_AT,1417898_A_AT,1456126_AT,1432198_AT,1445420_AT,1421097_AT,1432269_A_AT,1448631_A_AT,1429566_A_AT,1448861_AT,1418835_AT,1439946_AT,1451507_AT,1415995_AT,1424852_AT,1455342_AT,1421028_A_AT,1428433_AT,1421236_AT,1448325_AT,1452151_AT,1456429_AT,1426065_A_AT,1424863_A_AT,1457687_AT,1421066_AT,1416041_AT,1436499_AT,1417426_AT,1445068_AT,1451049_AT,1451506_AT,1424671_AT,1437122_AT,1425464_A…	492	465	13588	1.66301	1	0.266447	16.8442
GOTERM_BP_FAT	GO:0012501~programmed cell death	28	3.89972	0.0128262	1437423_A_AT,1417898_A_AT,1456126_AT,1432198_AT,1445420_AT,1421097_AT,1432269_A_AT,1448631_A_AT,1429566_A_AT,1448861_AT,1418835_AT,1439946_AT,1451507_AT,1415995_AT,1424852_AT,1455342_AT,1421028_A_AT,1428433_AT,1421236_AT,1448325_AT,1452151_AT,1456429_AT,1426065_A_AT,1424863_A_AT,1457687_AT,1421066_AT,1416041_AT,1436499_AT,1417426_AT,1445068_AT,1451049_AT,1451506_AT,1424671_AT,1437122_AT,1425464_A…	492	473	13588	1.63489	1	0.283614	20.1226
GOTERM_BP_FAT	GO:0008219~cell death	29	4.039	0.0171798	1437423_A_AT,1417898_A_AT,1456126_AT,1432198_AT,1445420_AT,1421097_AT,1432269_A_AT,1448631_A_AT,1429566_A_AT,1448861_AT,1418835_AT,1439946_AT,1451507_AT,1415995_AT,1424852_AT,1455342_AT,1421028_A_AT,1428433_AT,1422668_AT,1421236_AT,1448325_AT,1452151_AT,1456429_AT,1426065_A_AT,1424863_A_AT,1457687_AT,1421066_AT,1416041_AT,1436499_AT,1417426_AT,1445068_AT,1451049_AT,1451506_AT,1424671_AT,1437122_A…	492	507	13588	1.57972	1	0.322226	26.0369
GOTERM_BP_FAT	GO:0016265~death	29	4.039	0.0226591	1437423_A_AT,1417898_A_AT,1456126_AT,1432198_AT,1445420_AT,1421097_AT,1432269_A_AT,1448631_A_AT,1429566_A_AT,1448861_AT,1418835_AT,1439946_AT,1451507_AT,1415995_AT,1424852_AT,1455342_AT,1421028_A_AT,1428433_AT,1422668_AT,1421236_AT,1448325_AT,1452151_AT,1456429_AT,1426065_A_AT,1424863_A_AT,1457687_AT,1421066_AT,1416041_AT,1436499_AT,1417426_AT,1445068_AT,1451049_AT,1451506_AT,1424671_AT,1437122_A…	492	519	13588	1.5432	1	0.36537	32.8947
Annotation Cluster 25	Enrichment Score: 1.9596520024931792
Category	Term	Count	%	PValue	Genes	List Total	Pop Hits	Pop Total	Fold Enrichment	Bonferroni	Benjamini	FDR
GOTERM_MF_FAT	GO:0019955~cytokine binding	15	2.08914	2.74549e-06	1451535_AT,1452843_AT,1418097_A_AT,1419712_AT,1433716_X_AT,1437303_AT,1449360_AT,1433795_AT,1422259_A_AT,1424727_AT,1445095_AT,1421326_AT,1460295_S_AT,1422260_X_AT,1425519_A_AT,1425145_AT,1449508_AT,1450200_S_AT,1420703_AT,1455660_AT,1417505_S_AT,1434903_S_AT	478	88	13288	4.73849	0.0017775	0.0017775	0.0040975
GOTERM_MF_FAT	GO:0004896~cytokine receptor activity	12	1.67131	3.25433e-06	1451535_AT,1452843_AT,1418097_A_AT,1419712_AT,1433716_X_AT,1437303_AT,1449360_AT,1445095_AT,1421326_AT,1460295_S_AT,1425145_AT,1450200_S_AT,1449508_AT,1420703_AT,1455660_AT,1417505_S_AT,1434903_S_AT	478	55	13288	6.06527	0.00210659	0.00105385	0.0048569
UP_SEQ_FEATURE	short sequence motif:WSXWS motif	8	1.11421	0.000158925	1452843_AT,1418097_A_AT,1419712_AT,1437303_AT,1420703_AT,1449508_AT,1450200_S_AT,1449360_AT,1455660_AT,1417505_S_AT,1421326_AT,1460295_S_AT	629	31	16021	6.57306	0.24305	0.24305	0.268677
UP_SEQ_FEATURE	short sequence motif:Box 1 motif	7	0.97493	0.00033131	1452843_AT,1418097_A_AT,1419712_AT,1437303_AT,1420703_AT,1449508_AT,1450200_S_AT,1449360_AT,1455660_AT,1421326_AT,1460295_S_AT	629	25	16021	7.13176	0.44041	0.175944	0.559342
INTERPRO	IPR003961:Fibronectin, type III	14	1.94986	0.0182278	1451535_AT,1452843_AT,1418097_A_AT,1443863_AT,1434709_AT,1427894_AT,1438702_AT,1437303_AT,1449360_AT,1445095_AT,1421326_AT,1455096_AT,1460295_S_AT,1426903_AT,1456874_AT,1426642_AT,1426794_AT,1449508_AT,1450200_S_AT,1420703_AT,1437218_AT,1455660_AT,1417505_S_AT,1455812_X_AT	628	191	17763	2.07325	1	0.655282	25.4858
UP_SEQ_FEATURE	domain:Fibronectin type-III 4	7	0.97493	0.0218539	1452843_AT,1451535_AT,1426642_AT,1426794_AT,1443863_AT,1434709_AT,1437303_AT,1437218_AT,1449508_AT,1445095_AT,1460295_S_AT,1426903_AT	629	56	16021	3.18382	1	0.89743	31.2044
INTERPRO	IPR008957:Fibronectin, type III-like fold	13	1.81058	0.033779	1451535_AT,1452843_AT,1418097_A_AT,1443863_AT,1434709_AT,1417408_AT,1437303_AT,1449360_AT,1445095_AT,1421326_AT,1460295_S_AT,1426903_AT,1426642_AT,1426794_AT,1449508_AT,1420703_AT,1437218_AT,1450200_S_AT,1455660_AT,1417505_S_AT	628	187	17763	1.96634	1	0.753394	42.277
UP_SEQ_FEATURE	domain:Fibronectin type-III 2	10	1.39276	0.0462935	1451535_AT,1452843_AT,1443863_AT,1434709_AT,1437303_AT,1449360_AT,1445095_AT,1421326_AT,1460295_S_AT,1426903_AT,1426642_AT,1426794_AT,1437218_AT,1450200_S_AT,1449508_AT,1455660_AT,1417505_S_AT	629	120	16021	2.12255	1	0.953842	55.1723
INTERPRO	IPR003531:Short hematopoietin receptor, family 1, conserved site	3	0.417827	0.0463918	1418097_A_AT,1450200_S_AT,1449360_AT,1455660_AT,1421326_AT	628	10	17763	8.48551	1	0.794727	53.2165
SMART	SM00060:FN3	14	1.94986	0.0482658	1451535_AT,1452843_AT,1418097_A_AT,1443863_AT,1434709_AT,1427894_AT,1438702_AT,1437303_AT,1449360_AT,1445095_AT,1421326_AT,1455096_AT,1460295_S_AT,1426903_AT,1456874_AT,1426642_AT,1426794_AT,1449508_AT,1450200_S_AT,1420703_AT,1437218_AT,1455660_AT,1417505_S_AT,1455812_X_AT	373	191	9131	1.79434	0.999971	0.686446	46.4996
UP_SEQ_FEATURE	domain:Fibronectin type-III 1	10	1.39276	0.0483603	1451535_AT,1452843_AT,1443863_AT,1434709_AT,1437303_AT,1449360_AT,1445095_AT,1421326_AT,1460295_S_AT,1426903_AT,1426642_AT,1426794_AT,1437218_AT,1450200_S_AT,1449508_AT,1455660_AT,1417505_S_AT	629	121	16021	2.10501	1	0.955022	56.7887
UP_SEQ_FEATURE	domain:Fibronectin type-III 5	5	0.696379	0.0603403	1452843_AT,1451535_AT,1426642_AT,1426794_AT,1443863_AT,1437303_AT,1437218_AT,1445095_AT,1460295_S_AT,1426903_AT	629	38	16021	3.35139	1	0.973607	65.1291
UP_SEQ_FEATURE	domain:Fibronectin type-III 3	7	0.97493	0.0698263	1452843_AT,1451535_AT,1426642_AT,1426794_AT,1443863_AT,1434709_AT,1437303_AT,1437218_AT,1449508_AT,1445095_AT,1460295_S_AT,1426903_AT	629	74	16021	2.40938	1	0.973306	70.6321
SP_PIR_KEYWORDS	cytokine receptor	3	0.417827	0.17135	1419712_AT,1450200_S_AT,1449360_AT,1455660_AT,1421326_AT	638	21	17854	3.99776	1	0.606489	92.6754
UP_SEQ_FEATURE	domain:Fibronectin type-III 7	3	0.417827	0.227272	1426642_AT,1426794_AT,1443863_AT,1437218_AT,1426903_AT	629	23	16021	3.32225	1	0.999392	98.7277
UP_SEQ_FEATURE	domain:Fibronectin type-III 6	3	0.417827	0.286092	1426642_AT,1426794_AT,1443863_AT,1437218_AT,1426903_AT	629	27	16021	2.83007	1	0.999693	99.6669
INTERPRO	IPR003962:Fibronectin, type III subdomain	3	0.417827	0.325725	1426642_AT,1426794_AT,1443863_AT,1437218_AT,1426903_AT	628	33	17763	2.57137	1	0.991469	99.8168
Annotation Cluster 26	Enrichment Score: 1.831360657264042
Category	Term	Count	%	PValue	Genes	List Total	Pop Hits	Pop Total	Fold Enrichment	Bonferroni	Benjamini	FDR
GOTERM_BP_FAT	GO:0008360~regulation of cell shape	7	0.97493	0.00659786	1428750_AT,1426642_AT,1418892_AT,1449028_AT,1417558_AT,1448765_AT,1437218_AT,1419309_AT,1455870_AT,1449027_AT	492	47	13588	4.1133	1	0.199776	10.8824
GOTERM_BP_FAT	GO:0022604~regulation of cell morphogenesis	10	1.39276	0.00836399	1428750_AT,1449028_AT,1448765_AT,1433795_AT,1419309_AT,1423059_AT,1426642_AT,1418892_AT,1418057_AT,1417558_AT,1437218_AT,1455870_AT,1449027_AT	492	97	13588	2.8472	1	0.231149	13.6001
SP_PIR_KEYWORDS	cell shape	4	0.557103	0.05809	1428750_AT,1426642_AT,1418892_AT,1437218_AT,1419309_AT	638	25	17854	4.47749	1	0.36871	56.4942
Annotation Cluster 27	Enrichment Score: 1.8058766484973288
Category	Term	Count	%	PValue	Genes	List Total	Pop Hits	Pop Total	Fold Enrichment	Bonferroni	Benjamini	FDR
GOTERM_BP_FAT	GO:0030968~endoplasmic reticulum unfolded protein response	5	0.696379	0.0027546	1419030_AT,1451083_S_AT,1417516_AT,1423685_AT,1419029_AT,1448325_AT,1449324_AT,1437119_AT	492	17	13588	8.12291	0.997822	0.119875	4.68743
GOTERM_BP_FAT	GO:0034620~cellular response to unfolded protein	5	0.696379	0.0027546	1419030_AT,1451083_S_AT,1417516_AT,1423685_AT,1419029_AT,1448325_AT,1449324_AT,1437119_AT	492	17	13588	8.12291	0.997822	0.119875	4.68743
GOTERM_BP_FAT	GO:0006984~ER-nuclear signaling pathway	5	0.696379	0.0116562	1419030_AT,1451083_S_AT,1417516_AT,1423685_AT,1419029_AT,1448325_AT,1449324_AT,1437119_AT	492	25	13588	5.52358	1	0.277944	18.4588
GOTERM_BP_FAT	GO:0034976~response to endoplasmic reticulum stress	5	0.696379	0.0133908	1419030_AT,1451083_S_AT,1417516_AT,1423685_AT,1419029_AT,1448325_AT,1449324_AT,1437119_AT	492	26	13588	5.31113	1	0.285789	20.914
GOTERM_BP_FAT	GO:0051789~response to protein stimulus	7	0.97493	0.0946425	1419030_AT,1451083_S_AT,1417516_AT,1423685_AT,1419029_AT,1448325_AT,1449324_AT,1437122_AT,1457687_AT,1416029_AT,1437119_AT	492	87	13588	2.22213	1	0.649021	82.2795
GOTERM_BP_FAT	GO:0006986~response to unfolded protein	5	0.696379	0.130369	1419030_AT,1451083_S_AT,1417516_AT,1423685_AT,1419029_AT,1448325_AT,1449324_AT,1437119_AT	492	54	13588	2.55721	1	0.712497	91.2067
Annotation Cluster 28	Enrichment Score: 1.778360135868454
Category	Term	Count	%	PValue	Genes	List Total	Pop Hits	Pop Total	Fold Enrichment	Bonferroni	Benjamini	FDR
GOTERM_BP_FAT	GO:0046425~regulation of JAK-STAT cascade	5	0.696379	0.00423654	1451535_AT,1418507_S_AT,1450446_A_AT,1449109_AT,1421066_AT,1445095_AT,1449145_A_AT	492	19	13588	7.26786	0.99992	0.152531	7.12275
GOTERM_BP_FAT	GO:0046426~negative regulation of JAK-STAT cascade	3	0.417827	0.0121186	1418507_S_AT,1450446_A_AT,1449109_AT,1449145_A_AT	492	5	13588	16.5707	1	0.281356	19.1202
GOTERM_BP_FAT	GO:0010627~regulation of protein kinase cascade	12	1.67131	0.0250563	1451535_AT,1424050_S_AT,1418507_S_AT,1450446_A_AT,1448631_A_AT,1429566_A_AT,1445095_AT,1452338_S_AT,1425911_A_AT,1450957_A_AT,1428433_AT,1425145_AT,1449109_AT,1421236_AT,1450173_AT,1424863_A_AT,1421066_AT,1460287_AT,1449145_A_AT	492	155	13588	2.13816	1	0.37738	35.7024
GOTERM_BP_FAT	GO:0010741~negative regulation of protein kinase cascade	4	0.557103	0.0598661	1418507_S_AT,1450446_A_AT,1425145_AT,1449109_AT,1449145_A_AT	492	25	13588	4.41886	1	0.55802	65.8508
Annotation Cluster 29	Enrichment Score: 1.7779023798507019
Category	Term	Count	%	PValue	Genes	List Total	Pop Hits	Pop Total	Fold Enrichment	Bonferroni	Benjamini	FDR
SP_PIR_KEYWORDS	Signal transduction inhibitor	6	0.835655	0.00590096	1435492_AT,1448724_AT,1418507_S_AT,1450446_A_AT,1426037_A_AT,1449109_AT,1452764_AT,1417601_AT,1455265_A_AT	638	33	17854	5.08806	0.901729	0.100086	7.90117
INTERPRO	IPR001496:SOCS protein, C-terminal	6	0.835655	0.00821895	1435492_AT,1448724_AT,1423422_AT,1418507_S_AT,1450446_A_AT,1449109_AT,1451418_A_AT,1452764_AT,1433919_AT	628	36	17763	4.71417	0.999886	0.477141	12.3639
PIR_SUPERFAMILY	PIRSF006354:suppressor of cytokine signaling (SOCS) 1-3	3	0.417827	0.00954228	1448724_AT,1418507_S_AT,1450446_A_AT,1449109_AT	335	4	8136	18.2149	0.971481	0.831124	12.3896
UP_SEQ_FEATURE	domain:SOCS box	6	0.835655	0.0125586	1435492_AT,1448724_AT,1423422_AT,1418507_S_AT,1450446_A_AT,1449109_AT,1451418_A_AT,1452764_AT,1433919_AT	629	36	16021	4.2451	1	0.817906	19.2595
SMART	SM00253:SOCS	6	0.835655	0.0145576	1435492_AT,1448724_AT,1423422_AT,1418507_S_AT,1450446_A_AT,1449109_AT,1451418_A_AT,1452764_AT,1433919_AT	373	36	9131	4.07998	0.95469	0.402921	16.9242
SP_PIR_KEYWORDS	growth regulation	4	0.557103	0.254193	1435492_AT,1448724_AT,1418507_S_AT,1450446_A_AT,1449109_AT,1452764_AT	638	49	17854	2.28443	1	0.729224	98.3072
Annotation Cluster 30	Enrichment Score: 1.7407556495668977
Category	Term	Count	%	PValue	Genes	List Total	Pop Hits	Pop Total	Fold Enrichment	Bonferroni	Benjamini	FDR
GOTERM_BP_FAT	GO:0009064~glutamine family amino acid metabolic process	7	0.97493	0.00422816	1426657_S_AT,1416563_AT,1456471_X_AT,1428715_AT,1426658_X_AT,1437621_X_AT,1437333_X_AT,1419549_AT,1433966_X_AT,1454714_X_AT,1456584_X_AT,1451095_AT,1450970_AT,1437325_X_AT	492	43	13588	4.49593	0.999918	0.15475	7.10914
UP_SEQ_FEATURE	active site:For GATase activity	3	0.417827	0.028259	1416563_AT,1433966_X_AT,1428715_AT,1451095_AT	629	7	16021	10.916	1	0.908514	38.4451
GOTERM_BP_FAT	GO:0006541~glutamine metabolic process	4	0.557103	0.0295407	1426657_S_AT,1416563_AT,1456471_X_AT,1433966_X_AT,1428715_AT,1456584_X_AT,1454714_X_AT,1451095_AT,1426658_X_AT,1437621_X_AT	492	19	13588	5.81429	1	0.403395	40.66
SP_PIR_KEYWORDS	glutamine amidotransferase	3	0.417827	0.0308495	1416563_AT,1433966_X_AT,1428715_AT,1451095_AT	638	8	17854	10.4941	0.999995	0.264413	35.3242
Annotation Cluster 31	Enrichment Score: 1.6957033071649186
Category	Term	Count	%	PValue	Genes	List Total	Pop Hits	Pop Total	Fold Enrichment	Bonferroni	Benjamini	FDR
INTERPRO	IPR000850:Adenylate kinase	4	0.557103	0.00214612	1448451_AT,1428628_AT,1450387_S_AT,1422184_A_AT,1448450_AT,1421830_AT	628	8	17763	14.1425	0.905888	0.255772	3.37732
GOTERM_MF_FAT	GO:0004017~adenylate kinase activity	4	0.557103	0.00224926	1448451_AT,1428628_AT,1450387_S_AT,1422184_A_AT,1448450_AT,1421830_AT	478	8	13288	13.8996	0.767569	0.18816	3.3049
UP_SEQ_FEATURE	nucleotide phosphate-binding region:AMP	4	0.557103	0.0101178	1448451_AT,1448470_AT,1450387_S_AT,1422184_A_AT,1448450_AT,1421830_AT	629	12	16021	8.4902	1	0.773435	15.8139
GOTERM_MF_FAT	GO:0019201~nucleotide kinase activity	4	0.557103	0.0124523	1448451_AT,1428628_AT,1450387_S_AT,1422184_A_AT,1448450_AT,1421830_AT	478	14	13288	7.94262	0.999702	0.363071	17.0568
UP_SEQ_FEATURE	binding site:AMP	4	0.557103	0.0127752	1448451_AT,1448470_AT,1450387_S_AT,1422184_A_AT,1448450_AT,1421830_AT	629	13	16021	7.8371	1	0.799917	19.5588
PIR_SUPERFAMILY	PIRSF000734:adenylate kinase	3	0.417827	0.015474	1448451_AT,1450387_S_AT,1422184_A_AT,1448450_AT,1421830_AT	335	5	8136	14.5719	0.996929	0.854645	19.3568
GOTERM_MF_FAT	GO:0016776~phosphotransferase activity, phosphate group as acceptor	4	0.557103	0.0711328	1448451_AT,1428628_AT,1450387_S_AT,1422184_A_AT,1448450_AT,1421830_AT	478	27	13288	4.11839	1	0.671096	66.7558
GOTERM_MF_FAT	GO:0019205~nucleobase, nucleoside, nucleotide kinase activity	4	0.557103	0.137857	1448451_AT,1428628_AT,1450387_S_AT,1422184_A_AT,1448450_AT,1421830_AT	478	36	13288	3.0888	1	0.793147	89.0721
KEGG_PATHWAY	mmu00230:Purine metabolism	8	1.11421	0.4647	1421989_S_AT,1422473_AT,1450387_S_AT,1422184_A_AT,1422474_AT,1433694_AT,1421830_AT,1448451_AT,1442700_AT,1435748_AT,1422868_S_AT,1435749_AT,1427402_AT,1448450_AT	236	157	5738	1.23891	1	0.858138	99.9426
Annotation Cluster 32	Enrichment Score: 1.686625681965936
Category	Term	Count	%	PValue	Genes	List Total	Pop Hits	Pop Total	Fold Enrichment	Bonferroni	Benjamini	FDR
GOTERM_MF_FAT	GO:0030246~carbohydrate binding	21	2.92479	0.0105524	1425407_S_AT,1448398_S_AT,1452583_S_AT,1420909_AT,1428715_AT,1440173_X_AT,1449906_AT,1422046_AT,1425911_A_AT,1444165_AT,1426642_AT,1418349_AT,1419534_AT,1425406_AT,1437218_AT,1442608_AT,1422013_AT,1424050_S_AT,1433795_AT,1450296_AT,1428853_AT,1438467_AT,1420558_AT,1418350_AT,1450716_AT,1451959_A_AT,1419764_AT,1419605_AT,1429954_AT,1421685_AT	478	317	13288	1.84158	0.998966	0.410683	14.6431
GOTERM_MF_FAT	GO:0030247~polysaccharide binding	11	1.53203	0.0168969	1424050_S_AT,1448398_S_AT,1420909_AT,1433795_AT,1428853_AT,1422046_AT,1425911_A_AT,1444165_AT,1450716_AT,1418350_AT,1426642_AT,1451959_A_AT,1419764_AT,1418349_AT,1437218_AT,1442608_AT	478	128	13288	2.38899	0.999984	0.368789	22.457
GOTERM_MF_FAT	GO:0001871~pattern binding	11	1.53203	0.0168969	1424050_S_AT,1448398_S_AT,1420909_AT,1433795_AT,1428853_AT,1422046_AT,1425911_A_AT,1444165_AT,1450716_AT,1418350_AT,1426642_AT,1451959_A_AT,1419764_AT,1418349_AT,1437218_AT,1442608_AT	478	128	13288	2.38899	0.999984	0.368789	22.457
GOTERM_MF_FAT	GO:0005539~glycosaminoglycan binding	10	1.39276	0.0214435	1424050_S_AT,1448398_S_AT,1420909_AT,1433795_AT,1428853_AT,1422046_AT,1425911_A_AT,1444165_AT,1450716_AT,1418350_AT,1426642_AT,1451959_A_AT,1418349_AT,1437218_AT,1442608_AT	478	114	13288	2.43852	0.999999	0.373883	27.6402
GOTERM_MF_FAT	GO:0008201~heparin binding	8	1.11421	0.0293456	1424050_S_AT,1426642_AT,1418350_AT,1450716_AT,1451959_A_AT,1448398_S_AT,1420909_AT,1418349_AT,1437218_AT,1428853_AT,1422046_AT,1425911_A_AT	478	83	13288	2.67944	1	0.45291	35.8875
SP_PIR_KEYWORDS	heparin-binding	6	0.835655	0.0400351	1424050_S_AT,1426642_AT,1418350_AT,1450716_AT,1451959_A_AT,1448398_S_AT,1420909_AT,1418349_AT,1437218_AT,1425911_A_AT	638	53	17854	3.16804	1	0.310975	43.3468
Annotation Cluster 33	Enrichment Score: 1.686028742150892
Category	Term	Count	%	PValue	Genes	List Total	Pop Hits	Pop Total	Fold Enrichment	Bonferroni	Benjamini	FDR
INTERPRO	IPR001478:PDZ/DHR/GLGF	13	1.81058	0.00627707	1424169_AT,1434600_AT,1439369_X_AT,1439368_A_AT,1416749_AT,1450985_A_AT,1455450_AT,1451159_AT,1428057_A_AT,1416918_AT,1428058_AT,1436520_AT,1434599_A_AT,1418057_AT,1439755_AT,1451206_S_AT,1422518_AT,1435697_A_AT,1443928_AT	628	148	17763	2.4845	0.999019	0.413047	9.57928
SMART	SM00228:PDZ	13	1.81058	0.0175867	1424169_AT,1434600_AT,1439369_X_AT,1439368_A_AT,1416749_AT,1450985_A_AT,1455450_AT,1451159_AT,1428057_A_AT,1416918_AT,1428058_AT,1436520_AT,1434599_A_AT,1418057_AT,1439755_AT,1451206_S_AT,1422518_AT,1435697_A_AT,1443928_AT	373	148	9131	2.15026	0.976336	0.414231	20.0957
UP_SEQ_FEATURE	domain:PDZ	8	1.11421	0.0792451	1424169_AT,1418057_AT,1439755_AT,1416749_AT,1455450_AT,1451159_AT,1451206_S_AT,1443928_AT,1435697_A_AT,1422518_AT	629	95	16021	2.14489	1	0.977774	75.2797
Annotation Cluster 34	Enrichment Score: 1.6425207621006357
Category	Term	Count	%	PValue	Genes	List Total	Pop Hits	Pop Total	Fold Enrichment	Bonferroni	Benjamini	FDR
GOTERM_BP_FAT	GO:0046425~regulation of JAK-STAT cascade	5	0.696379	0.00423654	1451535_AT,1418507_S_AT,1450446_A_AT,1449109_AT,1421066_AT,1445095_AT,1449145_A_AT	492	19	13588	7.26786	0.99992	0.152531	7.12275
GOTERM_BP_FAT	GO:0042509~regulation of tyrosine phosphorylation of STAT protein	4	0.557103	0.0154292	1451535_AT,1450446_A_AT,1421066_AT,1445095_AT,1449145_A_AT	492	15	13588	7.36477	1	0.310312	23.7102
GOTERM_BP_FAT	GO:0007259~JAK-STAT cascade	5	0.696379	0.0173316	1451535_AT,1456467_S_AT,1450446_A_AT,1437270_A_AT,1421066_AT,1445095_AT	492	28	13588	4.93177	1	0.321916	26.2355
GOTERM_BP_FAT	GO:0042516~regulation of tyrosine phosphorylation of Stat3 protein	3	0.417827	0.0177456	1451535_AT,1450446_A_AT,1421066_AT,1445095_AT	492	6	13588	13.8089	1	0.322975	26.7745
GOTERM_BP_FAT	GO:0042522~regulation of tyrosine phosphorylation of Stat5 protein	3	0.417827	0.0177456	1451535_AT,1421066_AT,1445095_AT,1449145_A_AT	492	6	13588	13.8089	1	0.322975	26.7745
GOTERM_BP_FAT	GO:0001932~regulation of protein amino acid phosphorylation	9	1.25348	0.0718539	1451535_AT,1450446_A_AT,1436025_AT,1437122_AT,1448694_AT,1445095_AT,1437216_AT,1418711_AT,1457687_AT,1421066_AT,1433941_AT,1449187_AT,1449145_A_AT	492	121	13588	2.05422	1	0.597621	72.6864
GOTERM_BP_FAT	GO:0050730~regulation of peptidyl-tyrosine phosphorylation	5	0.696379	0.12403	1451535_AT,1450446_A_AT,1418711_AT,1421066_AT,1445095_AT,1449187_AT,1449145_A_AT	492	53	13588	2.60546	1	0.702067	90.0218
Annotation Cluster 35	Enrichment Score: 1.6225082992292676
Category	Term	Count	%	PValue	Genes	List Total	Pop Hits	Pop Total	Fold Enrichment	Bonferroni	Benjamini	FDR
GOTERM_MF_FAT	GO:0004715~non-membrane spanning protein tyrosine kinase activity	7	0.97493	0.00282048	1450918_S_AT,1432329_A_AT,1417558_AT,1448765_AT,1421739_A_AT,1437117_AT,1423240_AT,1421066_AT,1423059_AT,1448297_A_AT	478	40	13288	4.86485	0.839627	0.204498	4.12783
SP_PIR_KEYWORDS	autophosphorylation	6	0.835655	0.00671936	1424050_S_AT,1434447_AT,1435458_AT,1435872_AT,1457311_AT,1450918_S_AT,1417558_AT,1448765_AT,1423240_AT,1425911_A_AT	638	34	17854	4.93841	0.928844	0.100319	8.95004
SP_PIR_KEYWORDS	tyrosine-protein kinase	11	1.53203	0.00857862	1424050_S_AT,1434447_AT,1451756_AT,1448765_AT,1437117_AT,1421739_A_AT,1423240_AT,1440926_AT,1423059_AT,1455450_AT,1425911_A_AT,1419300_AT,1450918_S_AT,1417558_AT,1432329_A_AT,1421066_AT,1448297_A_AT	638	116	17854	2.65369	0.965861	0.113628	11.2918
INTERPRO	IPR008266:Tyrosine protein kinase, active site	10	1.39276	0.00940057	1424050_S_AT,1434447_AT,1451756_AT,1448765_AT,1437117_AT,1421739_A_AT,1423240_AT,1440926_AT,1423059_AT,1425911_A_AT,1419300_AT,1450918_S_AT,1417558_AT,1432329_A_AT,1421066_AT,1448297_A_AT	628	101	17763	2.8005	0.999969	0.499744	14.0188
KEGG_PATHWAY	mmu04520:Adherens junction	9	1.25348	0.0119815	1416156_AT,1424050_S_AT,1434447_AT,1448765_AT,1448261_AT,1423240_AT,1427385_S_AT,1428585_AT,1425911_A_AT,1425656_A_AT,1456467_S_AT,1450918_S_AT,1417558_AT	236	76	5738	2.87924	0.836031	0.20229	13.4063
INTERPRO	IPR001245:Tyrosine protein kinase	10	1.39276	0.0316207	1424050_S_AT,1434447_AT,1451756_AT,1448765_AT,1437117_AT,1421739_A_AT,1423240_AT,1440926_AT,1423059_AT,1425911_A_AT,1419300_AT,1450918_S_AT,1417558_AT,1432329_A_AT,1421066_AT,1448297_A_AT	628	124	17763	2.28105	1	0.756778	40.1801
GOTERM_MF_FAT	GO:0004713~protein tyrosine kinase activity	12	1.67131	0.0343607	1424050_S_AT,1434447_AT,1451756_AT,1448765_AT,1437117_AT,1421739_A_AT,1423240_AT,1460378_A_AT,1440926_AT,1423059_AT,1455450_AT,1425911_A_AT,1419300_AT,1450918_S_AT,1417558_AT,1432329_A_AT,1421066_AT,1448297_A_AT	478	164	13288	2.03409	1	0.486441	40.6574
SP_PIR_KEYWORDS	tyrosine-specific protein kinase	5	0.696379	0.0418239	1424050_S_AT,1434447_AT,1450918_S_AT,1432329_A_AT,1417558_AT,1448765_AT,1421739_A_AT,1423240_AT,1425911_A_AT	638	37	17854	3.78167	1	0.310763	44.7974
SMART	SM00219:TyrKc	10	1.39276	0.0660744	1424050_S_AT,1434447_AT,1451756_AT,1448765_AT,1437117_AT,1421739_A_AT,1423240_AT,1440926_AT,1423059_AT,1425911_A_AT,1419300_AT,1450918_S_AT,1417558_AT,1432329_A_AT,1421066_AT,1448297_A_AT	373	124	9131	1.97418	0.999999	0.730514	57.8658
SP_PIR_KEYWORDS	ATP	10	1.39276	0.0916123	1424050_S_AT,1434447_AT,1457311_AT,1421839_AT,1451756_AT,1448765_AT,1427005_AT,1421739_A_AT,1423240_AT,1440926_AT,1425911_A_AT,1419300_AT,1435872_AT,1435458_AT,1450918_S_AT,1417558_AT,1432329_A_AT,1450392_AT,1421840_AT	638	151	17854	1.85327	1	0.489614	73.7169
SP_PIR_KEYWORDS	phosphotransferase	7	0.97493	0.281988	1424050_S_AT,1434447_AT,1435458_AT,1435872_AT,1457311_AT,1450918_S_AT,1432329_A_AT,1417558_AT,1448765_AT,1421739_A_AT,1423240_AT,1425911_A_AT	638	124	17854	1.57976	1	0.759973	99.0018
Annotation Cluster 36	Enrichment Score: 1.54181944928527
Category	Term	Count	%	PValue	Genes	List Total	Pop Hits	Pop Total	Fold Enrichment	Bonferroni	Benjamini	FDR
SP_PIR_KEYWORDS	amino-acid biosynthesis	6	0.835655	0.00071977	1417146_AT,1426657_S_AT,1456471_X_AT,1451064_A_AT,1426658_X_AT,1415673_AT,1437621_X_AT,1454607_S_AT,1437333_X_AT,1433966_X_AT,1454714_X_AT,1456584_X_AT,1451095_AT,1437325_X_AT	638	21	17854	7.99552	0.245916	0.0346663	0.996351
SP_PIR_KEYWORDS	Serine biosynthesis	3	0.417827	0.00372262	1426657_S_AT,1451064_A_AT,1456471_X_AT,1456584_X_AT,1454714_X_AT,1415673_AT,1426658_X_AT,1437621_X_AT,1454607_S_AT	638	3	17854	27.9843	0.768225	0.0780106	5.05451
GOTERM_BP_FAT	GO:0006564~L-serine biosynthetic process	3	0.417827	0.00381568	1426657_S_AT,1451064_A_AT,1456471_X_AT,1456584_X_AT,1454714_X_AT,1415673_AT,1426658_X_AT,1437621_X_AT,1454607_S_AT	492	3	13588	27.6179	0.999795	0.143112	6.43717
GOTERM_BP_FAT	GO:0008652~cellular amino acid biosynthetic process	7	0.97493	0.00474964	1417146_AT,1426657_S_AT,1456471_X_AT,1451064_A_AT,1426658_X_AT,1415673_AT,1437621_X_AT,1454607_S_AT,1437333_X_AT,1433966_X_AT,1454714_X_AT,1456584_X_AT,1451095_AT,1450970_AT,1437325_X_AT	492	44	13588	4.39375	0.999975	0.166727	7.95218
GOTERM_BP_FAT	GO:0006563~L-serine metabolic process	3	0.417827	0.024255	1426657_S_AT,1451064_A_AT,1456471_X_AT,1456584_X_AT,1454714_X_AT,1415673_AT,1426658_X_AT,1437621_X_AT,1454607_S_AT	492	7	13588	11.8362	1	0.380342	34.7765
GOTERM_BP_FAT	GO:0009070~serine family amino acid biosynthetic process	3	0.417827	0.0315758	1426657_S_AT,1451064_A_AT,1456471_X_AT,1456584_X_AT,1454714_X_AT,1415673_AT,1426658_X_AT,1437621_X_AT,1454607_S_AT	492	8	13588	10.3567	1	0.414938	42.789
GOTERM_BP_FAT	GO:0016053~organic acid biosynthetic process	11	1.53203	0.0318785	1417146_AT,1426657_S_AT,1456471_X_AT,1451064_A_AT,1415822_AT,1423414_AT,1415673_AT,1426658_X_AT,1415823_AT,1437621_X_AT,1454607_S_AT,1436448_A_AT,1437333_X_AT,1425519_A_AT,1433966_X_AT,1454714_X_AT,1456584_X_AT,1451095_AT,1416531_AT,1450970_AT,1437325_X_AT	492	141	13588	2.15459	1	0.41563	43.0994
GOTERM_BP_FAT	GO:0046394~carboxylic acid biosynthetic process	11	1.53203	0.0318785	1417146_AT,1426657_S_AT,1456471_X_AT,1451064_A_AT,1415822_AT,1423414_AT,1415673_AT,1426658_X_AT,1415823_AT,1437621_X_AT,1454607_S_AT,1436448_A_AT,1437333_X_AT,1425519_A_AT,1433966_X_AT,1454714_X_AT,1456584_X_AT,1451095_AT,1416531_AT,1450970_AT,1437325_X_AT	492	141	13588	2.15459	1	0.41563	43.0994
GOTERM_BP_FAT	GO:0009066~aspartate family amino acid metabolic process	4	0.557103	0.0433698	1417146_AT,1426657_S_AT,1456471_X_AT,1433966_X_AT,1456584_X_AT,1454714_X_AT,1451095_AT,1426658_X_AT,1437621_X_AT,1450970_AT	492	22	13588	5.02143	1	0.483772	53.7767
GOTERM_BP_FAT	GO:0009309~amine biosynthetic process	7	0.97493	0.0480973	1417146_AT,1426657_S_AT,1456471_X_AT,1451064_A_AT,1426658_X_AT,1415673_AT,1437621_X_AT,1454607_S_AT,1437333_X_AT,1433966_X_AT,1454714_X_AT,1456584_X_AT,1451095_AT,1450970_AT,1437325_X_AT	492	73	13588	2.64829	1	0.506697	57.5953
GOTERM_BP_FAT	GO:0009067~aspartate family amino acid biosynthetic process	3	0.417827	0.112072	1417146_AT,1433966_X_AT,1451095_AT,1450970_AT	492	16	13588	5.17835	1	0.682836	87.366
GOTERM_BP_FAT	GO:0009069~serine family amino acid metabolic process	3	0.417827	0.18791	1426657_S_AT,1451064_A_AT,1456471_X_AT,1456584_X_AT,1454714_X_AT,1415673_AT,1426658_X_AT,1437621_X_AT,1454607_S_AT	492	22	13588	3.76608	1	0.795938	97.3288
KEGG_PATHWAY	mmu00260:Glycine, serine and threonine metabolism	3	0.417827	0.379463	1426657_S_AT,1451064_A_AT,1456471_X_AT,1456584_X_AT,1454714_X_AT,1415673_AT,1426658_X_AT,1437621_X_AT,1454607_S_AT	236	32	5738	2.2794	1	0.825485	99.6648
GOTERM_BP_FAT	GO:0044271~nitrogen compound biosynthetic process	13	1.81058	0.412268	1417146_AT,1415826_AT,1417632_AT,1416563_AT,1451064_A_AT,1415673_AT,1436555_AT,1450703_AT,1434798_AT,1419549_AT,1433966_X_AT,1454714_X_AT,1451095_AT,1450970_AT,1440506_AT,1437325_X_AT,1426657_S_AT,1456471_X_AT,1426658_X_AT,1437621_X_AT,1454607_S_AT,1437333_X_AT,1444176_AT,1426008_A_AT,1422648_AT,1456584_X_AT,1460650_AT	492	302	13588	1.18885	1	0.948937	99.9904
Annotation Cluster 37	Enrichment Score: 1.5133060034278438
Category	Term	Count	%	PValue	Genes	List Total	Pop Hits	Pop Total	Fold Enrichment	Bonferroni	Benjamini	FDR
GOTERM_BP_FAT	GO:0051270~regulation of cell motion	11	1.53203	0.00530758	1416156_AT,1423143_AT,1438606_A_AT,1450873_AT,1433795_AT,1440173_X_AT,1421511_AT,1437122_AT,1419309_AT,1449906_AT,1420558_AT,1418350_AT,1423142_A_AT,1417398_AT,1418349_AT,1455257_AT,1421818_AT,1423392_AT,1457687_AT,1448689_AT	492	107	13588	2.83922	0.999993	0.173639	8.84618
GOTERM_BP_FAT	GO:0030334~regulation of cell migration	10	1.39276	0.00595098	1416156_AT,1423143_AT,1438606_A_AT,1450873_AT,1433795_AT,1440173_X_AT,1421511_AT,1437122_AT,1419309_AT,1449906_AT,1420558_AT,1418350_AT,1423142_A_AT,1417398_AT,1418349_AT,1455257_AT,1423392_AT,1457687_AT,1448689_AT	492	92	13588	3.00194	0.999998	0.18457	9.86695
GOTERM_BP_FAT	GO:0051272~positive regulation of cell motion	6	0.835655	0.0154861	1420558_AT,1418350_AT,1417398_AT,1418349_AT,1440173_X_AT,1437122_AT,1419309_AT,1421818_AT,1449906_AT,1457687_AT,1448689_AT	492	41	13588	4.04164	1	0.308525	23.7868
GOTERM_BP_FAT	GO:0040012~regulation of locomotion	10	1.39276	0.0180815	1416156_AT,1423143_AT,1438606_A_AT,1450873_AT,1433795_AT,1440173_X_AT,1421511_AT,1437122_AT,1419309_AT,1449906_AT,1420558_AT,1418350_AT,1423142_A_AT,1417398_AT,1418349_AT,1455257_AT,1423392_AT,1457687_AT,1448689_AT	492	110	13588	2.51072	1	0.325401	27.209
GOTERM_BP_FAT	GO:0030335~positive regulation of cell migration	5	0.696379	0.0434367	1420558_AT,1418350_AT,1417398_AT,1418349_AT,1440173_X_AT,1437122_AT,1419309_AT,1449906_AT,1457687_AT,1448689_AT	492	37	13588	3.73215	1	0.482028	53.8329
GOTERM_BP_FAT	GO:0040017~positive regulation of locomotion	5	0.696379	0.0735438	1420558_AT,1418350_AT,1417398_AT,1418349_AT,1440173_X_AT,1437122_AT,1419309_AT,1449906_AT,1457687_AT,1448689_AT	492	44	13588	3.1384	1	0.596539	73.5391
GOTERM_BP_FAT	GO:0030336~negative regulation of cell migration	4	0.557103	0.0788502	1423142_A_AT,1423143_AT,1438606_A_AT,1450873_AT,1433795_AT,1437122_AT,1423392_AT,1457687_AT	492	28	13588	3.94541	1	0.613458	76.0566
GOTERM_BP_FAT	GO:0040013~negative regulation of locomotion	4	0.557103	0.100096	1423142_A_AT,1423143_AT,1438606_A_AT,1450873_AT,1433795_AT,1437122_AT,1423392_AT,1457687_AT	492	31	13588	3.5636	1	0.657021	84.0484
GOTERM_BP_FAT	GO:0051271~negative regulation of cell motion	4	0.557103	0.107637	1423142_A_AT,1423143_AT,1438606_A_AT,1450873_AT,1433795_AT,1437122_AT,1423392_AT,1457687_AT	492	32	13588	3.45224	1	0.673616	86.2217
Annotation Cluster 38	Enrichment Score: 1.49394717797746
Category	Term	Count	%	PValue	Genes	List Total	Pop Hits	Pop Total	Fold Enrichment	Bonferroni	Benjamini	FDR
GOTERM_BP_FAT	GO:0060693~regulation of branching involved in salivary gland morphogenesis	4	0.557103	0.00334699	1424050_S_AT,1434447_AT,1418711_AT,1448261_AT,1449187_AT,1425911_A_AT	492	9	13588	12.2746	0.999418	0.135901	5.66806
GOTERM_BP_FAT	GO:0060688~regulation of morphogenesis of a branching structure	4	0.557103	0.0598661	1424050_S_AT,1434447_AT,1418711_AT,1448261_AT,1449187_AT,1425911_A_AT	492	25	13588	4.41886	1	0.55802	65.8508
KEGG_PATHWAY	mmu05218:Melanoma	6	0.835655	0.16456	1424050_S_AT,1422025_AT,1436497_AT,1434447_AT,1418711_AT,1419519_AT,1448261_AT,1455214_AT,1449187_AT,1425911_A_AT	236	71	5738	2.05467	1	0.674934	88.3174
Annotation Cluster 39	Enrichment Score: 1.4732108882760715
Category	Term	Count	%	PValue	Genes	List Total	Pop Hits	Pop Total	Fold Enrichment	Bonferroni	Benjamini	FDR
UP_SEQ_FEATURE	domain:F5/8 type C 1	3	0.417827	0.0207176	1420911_A_AT,1449269_AT,1418907_AT,1433474_AT,1425622_AT	629	6	16021	12.7353	1	0.898977	29.839
UP_SEQ_FEATURE	domain:F5/8 type C 2	3	0.417827	0.0207176	1420911_A_AT,1449269_AT,1418907_AT,1433474_AT,1425622_AT	629	6	16021	12.7353	1	0.898977	29.839
INTERPRO	IPR000421:Coagulation factor 5/8 type, C-terminal	4	0.557103	0.0458762	1437635_AT,1420911_A_AT,1449269_AT,1418907_AT,1433474_AT,1425622_AT	628	23	17763	4.91914	1	0.800973	52.8103
SMART	SM00231:FA58C	4	0.557103	0.0649966	1437635_AT,1420911_A_AT,1449269_AT,1418907_AT,1433474_AT,1425622_AT	373	23	9131	4.25737	0.999999	0.757809	57.2469
Annotation Cluster 40	Enrichment Score: 1.3841042441781362
Category	Term	Count	%	PValue	Genes	List Total	Pop Hits	Pop Total	Fold Enrichment	Bonferroni	Benjamini	FDR
SP_PIR_KEYWORDS	membrane	253	35.2368	1.20958e-06	1459839_X_AT,1418097_A_AT,1433670_AT,1451756_AT,1434796_AT,1426754_X_AT,1433891_AT,1417408_AT,1423570_AT,1450409_A_AT,1449360_AT,1418835_AT,1441170_A_AT,1416862_AT,1449906_AT,1434891_AT,1438858_X_AT,1421860_AT,1452652_AT,1426903_AT,1425364_A_AT,1422645_AT,1434563_AT,1445292_AT,1449324_AT,1460651_AT,1425406_AT,1423451_AT,1434243_S_AT,1427313_AT,1449402_AT,AFFX-TRANSRECMUR/X57349_M_AT,1448908_AT,14…	638	5507	17854	1.28564	0.000474044	0.00015804	0.00168216
SP_PIR_KEYWORDS	disulfide bond	117	16.2953	0.000980781	1452843_AT,1418097_A_AT,1456126_AT,1451756_AT,1449846_AT,1417408_AT,1421001_A_AT,1424785_AT,1449360_AT,1440926_AT,1449906_AT,1438858_X_AT,1434891_AT,1425364_A_AT,1425450_AT,1422966_A_AT,1448451_AT,1422645_AT,1423869_S_AT,1449175_AT,1416298_AT,1449310_AT,1445292_AT,1449324_AT,1456429_AT,1425406_AT,1427313_AT,1425784_A_AT,1417426_AT,AFFX-TRANSRECMUR/X57349_M_AT,1424832_AT,1455993_AT,1449976_A_AT,14…	638	2469	17854	1.32611	0.319314	0.0377351	1.35538
SP_PIR_KEYWORDS	signal	130	18.1058	0.00856514	1452843_AT,1443434_S_AT,1418097_A_AT,1451756_AT,1449846_AT,1417408_AT,1433891_AT,1421001_A_AT,1416749_AT,1424785_AT,1449360_AT,1440926_AT,1449906_AT,1438858_X_AT,1434891_AT,1452652_AT,1421860_AT,1425450_AT,1422645_AT,1416298_AT,1445292_AT,1455599_AT,1449324_AT,1416588_AT,1425784_A_AT,1417426_AT,1424832_AT,1443783_X_AT,1439041_AT,1448261_AT,1441975_AT,1428804_AT,1417963_AT,1415943_AT,1455049_AT,14…	638	2970	17854	1.2249	0.965679	0.121634	11.275
SP_PIR_KEYWORDS	glycoprotein	151	21.0306	0.0187529	1418097_A_AT,1433670_AT,1451756_AT,1449846_AT,1417408_AT,1433891_AT,1424785_AT,1449360_AT,1449906_AT,1434891_AT,1438858_X_AT,1421860_AT,1452652_AT,1425364_A_AT,1422645_AT,1416298_AT,1445292_AT,1449324_AT,1425406_AT,1427313_AT,AFFX-TRANSRECMUR/X57349_M_AT,1449402_AT,1417426_AT,1448908_AT,1455993_AT,1449976_A_AT,1443783_X_AT,1438431_AT,1417963_AT,1415943_AT,1455049_AT,1436448_A_AT,1419300_AT,145071…	638	3600	17854	1.17379	0.999401	0.201385	23.1468
UP_SEQ_FEATURE	topological domain:Extracellular	104	14.4847	0.0220101	1452843_AT,1443434_S_AT,1418097_A_AT,1451756_AT,1417408_AT,1433891_AT,1423570_AT,1449360_AT,1416003_AT,1440926_AT,1449906_AT,1438858_X_AT,1434891_AT,1421860_AT,1425364_A_AT,1436555_AT,1422966_A_AT,1422645_AT,1436521_AT,1449175_AT,1449310_AT,1445292_AT,1460651_AT,1425406_AT,1416588_AT,1427313_AT,AFFX-TRANSRECMUR/X57349_M_AT,1424832_AT,1455993_AT,1443783_X_AT,1449976_A_AT,1448261_AT,1450296_AT,1455…	629	2174	16021	1.21846	1	0.885393	31.3902
UP_SEQ_FEATURE	disulfide bond	112	15.5989	0.0257487	1452843_AT,1418097_A_AT,1456126_AT,1451756_AT,1449846_AT,1417408_AT,1421001_A_AT,1424785_AT,1449360_AT,1440926_AT,1449906_AT,1434891_AT,1438858_X_AT,1425364_A_AT,1425450_AT,1422966_A_AT,1448451_AT,1422645_AT,1423869_S_AT,1449175_AT,1416298_AT,1449310_AT,1445292_AT,1449324_AT,1456429_AT,1425406_AT,1427313_AT,1425784_A_AT,AFFX-TRANSRECMUR/X57349_M_AT,1417426_AT,1424832_AT,1455993_AT,1449976_A_AT,14…	629	2379	16021	1.19912	1	0.89824	35.6972
UP_SEQ_FEATURE	topological domain:Cytoplasmic	127	17.688	0.0394985	1452843_AT,1443434_S_AT,1418097_A_AT,1451756_AT,1417408_AT,1433891_AT,1434796_AT,1423570_AT,1449360_AT,1416003_AT,1440926_AT,1449906_AT,1438858_X_AT,1434891_AT,1421860_AT,1425364_A_AT,1418911_S_AT,1436555_AT,1422966_A_AT,1436521_AT,1422645_AT,1449175_AT,1449310_AT,1445292_AT,1460651_AT,1425406_AT,1416588_AT,1434243_S_AT,1427313_AT,1449402_AT,AFFX-TRANSRECMUR/X57349_M_AT,1448908_AT,1424832_AT,1455…	629	2780	16021	1.16358	1	0.940644	49.4481
UP_SEQ_FEATURE	transmembrane region	177	24.6518	0.0949622	1459839_X_AT,1418097_A_AT,1433670_AT,1451756_AT,1417408_AT,1433891_AT,1426754_X_AT,1434796_AT,1423570_AT,1449360_AT,1450409_A_AT,1449906_AT,1434891_AT,1438858_X_AT,1421860_AT,1452652_AT,1425364_A_AT,1426903_AT,1422645_AT,1445292_AT,1460651_AT,1425406_AT,1423451_AT,1427313_AT,1434243_S_AT,AFFX-TRANSRECMUR/X57349_M_AT,1449402_AT,1448908_AT,1455993_AT,1449976_A_AT,1443783_X_AT,1438431_AT,1455221_AT,…	629	4113	16021	1.09611	1	0.987353	81.5294
UP_SEQ_FEATURE	signal peptide	130	18.1058	0.100676	1452843_AT,1443434_S_AT,1418097_A_AT,1451756_AT,1449846_AT,1417408_AT,1433891_AT,1421001_A_AT,1416749_AT,1424785_AT,1449360_AT,1440926_AT,1449906_AT,1438858_X_AT,1434891_AT,1452652_AT,1421860_AT,1425450_AT,1422645_AT,1416298_AT,1445292_AT,1455599_AT,1449324_AT,1416588_AT,1425784_A_AT,1417426_AT,1424832_AT,1443783_X_AT,1439041_AT,1448261_AT,1441975_AT,1428804_AT,1417963_AT,1415943_AT,1455049_AT,14…	629	2963	16021	1.11751	1	0.988042	83.4071
UP_SEQ_FEATURE	glycosylation site:N-linked (GlcNAc...)	145	20.195	0.198902	1418097_A_AT,1433670_AT,1451756_AT,1449846_AT,1417408_AT,1433891_AT,1424785_AT,1449360_AT,1449906_AT,1434891_AT,1438858_X_AT,1421860_AT,1452652_AT,1425364_A_AT,1422645_AT,1416298_AT,1445292_AT,1449324_AT,1425406_AT,1427313_AT,AFFX-TRANSRECMUR/X57349_M_AT,1449402_AT,1448908_AT,1449976_A_AT,1443783_X_AT,1438431_AT,1455993_AT,1417963_AT,1415943_AT,1455049_AT,1436448_A_AT,1419300_AT,1450716_AT,145579…	629	3444	16021	1.07237	1	0.99862	97.6577
SP_PIR_KEYWORDS	transmembrane	188	26.1838	0.510009	1459839_X_AT,1418097_A_AT,1433670_AT,1451756_AT,1417408_AT,1433891_AT,1426754_X_AT,1434796_AT,1438702_AT,1423570_AT,1449360_AT,1450409_A_AT,1449906_AT,1434891_AT,1438858_X_AT,1452652_AT,1421860_AT,1425364_A_AT,1426903_AT,1422645_AT,1445292_AT,1460651_AT,1425406_AT,1423451_AT,1427313_AT,1434243_S_AT,AFFX-TRANSRECMUR/X57349_M_AT,1449402_AT,1448908_AT,1455993_AT,1449976_A_AT,1443783_X_AT,1438431_AT,…	638	5237	17854	1.00459	1	0.889406	99.9951
SP_PIR_KEYWORDS	Secreted	51	7.10306	0.561387	1418097_A_AT,1436497_AT,1420909_AT,1421001_A_AT,1420249_S_AT,1416749_AT,1424785_AT,1428303_AT,1418993_S_AT,1425450_AT,1416298_AT,1418711_AT,1455599_AT,1418349_AT,1433474_AT,1425622_AT,1417426_AT,1436238_AT,1433795_AT,1417814_AT,1441975_AT,1417963_AT,1419321_AT,1417688_AT,1427038_AT,1450716_AT,1451959_A_AT,1419764_AT,1425145_AT,1417389_AT,1437270_A_AT,1430700_A_AT,1418992_AT,1449187_AT,1460287_AT,…	638	1420	17854	1.00507	1	0.913485	99.9989
GOTERM_CC_FAT	GO:0005576~extracellular region	57	7.93872	0.818938	1418097_A_AT,1436497_AT,1420909_AT,1420249_S_AT,1421001_A_AT,1416749_AT,1424785_AT,1428303_AT,1421860_AT,1418993_S_AT,1425450_AT,1416298_AT,1418711_AT,1455599_AT,1418349_AT,1433474_AT,1425622_AT,1425784_A_AT,1417426_AT,1436238_AT,1438266_AT,1426562_A_AT,1433795_AT,1417814_AT,1441975_AT,1428853_AT,1417963_AT,1419321_AT,1420336_AT,1417688_AT,1427038_AT,1450716_AT,1455796_X_AT,1451959_A_AT,1419764_A…	463	1680	12504	0.916291	1	0.988793	100
GOTERM_CC_FAT	GO:0016021~integral to membrane	195	27.1588	0.951779	1459839_X_AT,1418097_A_AT,1433670_AT,1451756_AT,1434796_AT,1426754_X_AT,1433891_AT,1417408_AT,1438702_AT,1423570_AT,1450409_A_AT,1449360_AT,1449906_AT,1438858_X_AT,1434891_AT,1421860_AT,1452652_AT,1426903_AT,1425364_A_AT,1422645_AT,1445292_AT,1449324_AT,1460651_AT,1425406_AT,1423451_AT,1434243_S_AT,1427313_AT,1449402_AT,AFFX-TRANSRECMUR/X57349_M_AT,1448908_AT,1455993_AT,1449976_A_AT,1443783_X_AT,…	463	5709	12504	0.922449	1	0.998875	100
GOTERM_CC_FAT	GO:0031224~intrinsic to membrane	202	28.1337	0.956587	1459839_X_AT,1418097_A_AT,1433670_AT,1451756_AT,1434796_AT,1426754_X_AT,1433891_AT,1417408_AT,1423570_AT,1438702_AT,1450409_A_AT,1449360_AT,1449906_AT,1438858_X_AT,1434891_AT,1421860_AT,1452652_AT,1426903_AT,1425364_A_AT,1422645_AT,1445292_AT,1449324_AT,1460651_AT,1425406_AT,1423451_AT,1434243_S_AT,1427313_AT,1449402_AT,AFFX-TRANSRECMUR/X57349_M_AT,1448908_AT,1455993_AT,1449976_A_AT,1443783_X_AT,…	463	5914	12504	0.92244	1	0.99902	100
Annotation Cluster 41	Enrichment Score: 1.3667277739384218
Category	Term	Count	%	PValue	Genes	List Total	Pop Hits	Pop Total	Fold Enrichment	Bonferroni	Benjamini	FDR
INTERPRO	IPR018499:Tetraspanin	5	0.696379	0.0227196	1418398_A_AT,1448737_AT,1455642_A_AT,1456085_X_AT,1424093_X_AT,1417179_AT,1431530_A_AT,1451232_AT,1437670_X_AT,1431289_AT	628	31	17763	4.5621	1	0.699949	30.7546
INTERPRO	IPR018503:Tetraspanin, conserved site	4	0.557103	0.0510999	1448737_AT,1455642_A_AT,1456085_X_AT,1424093_X_AT,1417179_AT,1431530_A_AT,1451232_AT,1437670_X_AT	628	24	17763	4.71417	1	0.816762	56.7765
INTERPRO	IPR000301:Tetraspanin, subgroup	4	0.557103	0.0683906	1448737_AT,1455642_A_AT,1456085_X_AT,1424093_X_AT,1417179_AT,1431530_A_AT,1451232_AT,1437670_X_AT	628	27	17763	4.19038	1	0.83671	67.7893
Annotation Cluster 42	Enrichment Score: 1.3621104884846569
Category	Term	Count	%	PValue	Genes	List Total	Pop Hits	Pop Total	Fold Enrichment	Bonferroni	Benjamini	FDR
GOTERM_BP_FAT	GO:0042325~regulation of phosphorylation	20	2.78552	0.00934721	1451535_AT,1434447_AT,1448724_AT,1436025_AT,1448694_AT,1431167_AT,1445095_AT,1421209_S_AT,1428777_AT,1451596_A_AT,1423142_A_AT,1460116_S_AT,1437216_AT,1418711_AT,1435647_AT,1457687_AT,1426065_A_AT,1421066_AT,1450161_AT,1433941_AT,1450446_A_AT,1423143_AT,1450873_AT,1452911_AT,1437122_AT,1456225_X_AT,1435646_AT,1425519_A_AT,1423162_S_AT,1434465_X_AT,1449187_AT,1437119_AT,1449145_A_AT	492	290	13588	1.90468	1	0.251603	15.079
GOTERM_BP_FAT	GO:0031400~negative regulation of protein modification process	6	0.835655	0.011326	1423142_A_AT,1450446_A_AT,1423143_AT,1450873_AT,1448694_AT,1433941_AT,1421597_A_AT,1449145_A_AT	492	38	13588	4.36072	1	0.274127	17.9834
GOTERM_BP_FAT	GO:0051174~regulation of phosphorus metabolic process	20	2.78552	0.0133658	1451535_AT,1434447_AT,1448724_AT,1436025_AT,1448694_AT,1431167_AT,1445095_AT,1421209_S_AT,1428777_AT,1451596_A_AT,1423142_A_AT,1460116_S_AT,1437216_AT,1418711_AT,1435647_AT,1457687_AT,1426065_A_AT,1421066_AT,1450161_AT,1433941_AT,1450446_A_AT,1423143_AT,1450873_AT,1452911_AT,1437122_AT,1456225_X_AT,1435646_AT,1425519_A_AT,1423162_S_AT,1434465_X_AT,1449187_AT,1437119_AT,1449145_A_AT	492	301	13588	1.83508	1	0.28806	20.8791
GOTERM_BP_FAT	GO:0019220~regulation of phosphate metabolic process	20	2.78552	0.0133658	1451535_AT,1434447_AT,1448724_AT,1436025_AT,1448694_AT,1431167_AT,1445095_AT,1421209_S_AT,1428777_AT,1451596_A_AT,1423142_A_AT,1460116_S_AT,1437216_AT,1418711_AT,1435647_AT,1457687_AT,1426065_A_AT,1421066_AT,1450161_AT,1433941_AT,1450446_A_AT,1423143_AT,1450873_AT,1452911_AT,1437122_AT,1456225_X_AT,1435646_AT,1425519_A_AT,1423162_S_AT,1434465_X_AT,1449187_AT,1437119_AT,1449145_A_AT	492	301	13588	1.83508	1	0.28806	20.8791
GOTERM_BP_FAT	GO:0031399~regulation of protein modification process	12	1.67131	0.0371713	1451535_AT,1450446_A_AT,1423143_AT,1450873_AT,1436025_AT,1437122_AT,1448694_AT,1443826_X_AT,1445095_AT,1423142_A_AT,1437216_AT,1418711_AT,1457687_AT,1421066_AT,1433941_AT,1449187_AT,1421597_A_AT,1449145_A_AT	492	165	13588	2.00857	1	0.45185	48.2776
GOTERM_BP_FAT	GO:0001933~negative regulation of protein amino acid phosphorylation	4	0.557103	0.0485799	1450446_A_AT,1448694_AT,1433941_AT,1449145_A_AT	492	23	13588	4.80311	1	0.508024	57.9679
GOTERM_BP_FAT	GO:0001932~regulation of protein amino acid phosphorylation	9	1.25348	0.0718539	1451535_AT,1450446_A_AT,1436025_AT,1437122_AT,1448694_AT,1445095_AT,1437216_AT,1418711_AT,1457687_AT,1421066_AT,1433941_AT,1449187_AT,1449145_A_AT	492	121	13588	2.05422	1	0.597621	72.6864
GOTERM_BP_FAT	GO:0042326~negative regulation of phosphorylation	4	0.557103	0.0722589	1450446_A_AT,1448694_AT,1433941_AT,1449145_A_AT	492	27	13588	4.09154	1	0.595757	72.8931
GOTERM_BP_FAT	GO:0032268~regulation of cellular protein metabolic process	16	2.22841	0.0839949	1451535_AT,1420501_AT,1436025_AT,1422611_S_AT,1448694_AT,1445095_AT,1422610_S_AT,1423142_A_AT,1437216_AT,1418711_AT,1448325_AT,1457687_AT,1421066_AT,1433941_AT,1421597_A_AT,1450446_A_AT,1423143_AT,1450873_AT,1437122_AT,1443826_X_AT,1439764_S_AT,1420500_AT,1437103_AT,1449187_AT,1449145_A_AT	492	280	13588	1.57816	1	0.624545	78.2804
GOTERM_BP_FAT	GO:0010563~negative regulation of phosphorus metabolic process	4	0.557103	0.085693	1450446_A_AT,1448694_AT,1433941_AT,1449145_A_AT	492	29	13588	3.80936	1	0.6304	78.9706
GOTERM_BP_FAT	GO:0045936~negative regulation of phosphate metabolic process	4	0.557103	0.085693	1450446_A_AT,1448694_AT,1433941_AT,1449145_A_AT	492	29	13588	3.80936	1	0.6304	78.9706
GOTERM_BP_FAT	GO:0032269~negative regulation of cellular protein metabolic process	6	0.835655	0.1186	1423142_A_AT,1450446_A_AT,1423143_AT,1450873_AT,1448694_AT,1433941_AT,1421597_A_AT,1449145_A_AT	492	72	13588	2.30149	1	0.692301	88.8888
GOTERM_BP_FAT	GO:0051248~negative regulation of protein metabolic process	6	0.835655	0.151209	1423142_A_AT,1450446_A_AT,1423143_AT,1450873_AT,1448694_AT,1433941_AT,1421597_A_AT,1449145_A_AT	492	78	13588	2.12445	1	0.75102	94.2348
Annotation Cluster 43	Enrichment Score: 1.3111284282346658
Category	Term	Count	%	PValue	Genes	List Total	Pop Hits	Pop Total	Fold Enrichment	Bonferroni	Benjamini	FDR
GOTERM_BP_FAT	GO:0006357~regulation of transcription from RNA polymerase II promoter	45	6.26741	1.22097e-05	1436497_AT,1437423_A_AT,1454708_AT,1427683_AT,1423065_AT,1415997_AT,1420909_AT,1448694_AT,1439946_AT,1424704_AT,1436363_A_AT,1451715_AT,1421028_A_AT,1456610_AT,1452322_A_AT,1454896_AT,1424863_A_AT,1425261_AT,1452321_AT,1448733_AT,1451506_AT,1450710_AT,1416505_AT,1423064_AT,1417394_AT,1427682_A_AT,1421027_A_AT,1417395_AT,1434532_AT,1451959_A_AT,1415996_AT,1422631_AT,1420715_A_AT,1422025_AT,1416008…	492	616	13588	2.01754	0.0267655	0.0134735	0.0212483
GOTERM_MF_FAT	GO:0016564~transcription repressor activity	15	2.08914	0.020062	1420715_A_AT,1416008_AT,1448631_A_AT,1429566_A_AT,1435950_AT,1426997_AT,1443952_AT,1450376_AT,1428433_AT,1417010_AT,1424863_A_AT,1426065_A_AT,1421597_A_AT,1418025_AT,1448733_AT,1450710_AT,1456225_X_AT,1417394_AT,1422698_S_AT,1449363_AT,1417395_AT,1422697_S_AT,1417493_AT,1421818_AT,1416007_AT	478	211	13288	1.97624	0.999998	0.37438	26.1005
GOTERM_BP_FAT	GO:0010605~negative regulation of macromolecule metabolic process	26	3.62117	0.0720748	1420715_A_AT,1416008_AT,1423065_AT,1415997_AT,1448631_A_AT,1429566_A_AT,1435950_AT,1448694_AT,1426997_AT,1449464_AT,1443952_AT,1450376_AT,1423142_A_AT,1418318_AT,1456610_AT,1417010_AT,1428433_AT,1454896_AT,1424863_A_AT,1433941_AT,1421597_A_AT,1418025_AT,1450446_A_AT,1423143_AT,1449036_AT,1448733_AT,1450710_AT,1450873_AT,1423064_AT,1417394_AT,1443826_X_AT,1422698_S_AT,1423066_AT,1417395_AT,1422697…	492	506	13588	1.4191	1	0.596782	72.7993
GOTERM_BP_FAT	GO:0000122~negative regulation of transcription from RNA polymerase II promoter	14	1.94986	0.0767255	1420715_A_AT,1416008_AT,1423065_AT,1415997_AT,1448733_AT,1448631_A_AT,1429566_A_AT,1450710_AT,1423064_AT,1443826_X_AT,1422698_S_AT,1423066_AT,1450376_AT,1456610_AT,1417010_AT,1419583_AT,1428433_AT,1422697_S_AT,1417493_AT,1421818_AT,1415996_AT,1424863_A_AT,1421597_A_AT,1416007_AT	492	231	13588	1.67381	1	0.608792	75.077
GOTERM_BP_FAT	GO:0051172~negative regulation of nitrogen compound metabolic process	21	2.92479	0.0913808	1420715_A_AT,1416008_AT,1423065_AT,1415997_AT,1448631_A_AT,1429566_A_AT,1435950_AT,1426997_AT,1443952_AT,1450376_AT,1423142_A_AT,1456610_AT,1428433_AT,1417010_AT,1454896_AT,1424863_A_AT,1421597_A_AT,1418025_AT,1423143_AT,1448733_AT,1450710_AT,1450873_AT,1423064_AT,1417394_AT,1443826_X_AT,1423066_AT,1422698_S_AT,1417395_AT,1422697_S_AT,1419583_AT,1417493_AT,1421818_AT,1415996_AT,1416007_AT,1449145…	492	401	13588	1.44632	1	0.644295	81.1349
GOTERM_BP_FAT	GO:0045892~negative regulation of transcription, DNA-dependent	17	2.36769	0.0937179	1420715_A_AT,1416008_AT,1423065_AT,1415997_AT,1448631_A_AT,1429566_A_AT,1450376_AT,1456610_AT,1428433_AT,1417010_AT,1454896_AT,1424863_A_AT,1421597_A_AT,1418025_AT,1448733_AT,1450710_AT,1423064_AT,1443826_X_AT,1417394_AT,1423066_AT,1422698_S_AT,1417395_AT,1422697_S_AT,1419583_AT,1417493_AT,1421818_AT,1415996_AT,1416007_AT	492	308	13588	1.52436	1	0.648729	81.9619
GOTERM_BP_FAT	GO:0051253~negative regulation of RNA metabolic process	17	2.36769	0.0965698	1420715_A_AT,1416008_AT,1423065_AT,1415997_AT,1448631_A_AT,1429566_A_AT,1450376_AT,1456610_AT,1428433_AT,1417010_AT,1454896_AT,1424863_A_AT,1421597_A_AT,1418025_AT,1448733_AT,1450710_AT,1423064_AT,1443826_X_AT,1417394_AT,1423066_AT,1422698_S_AT,1417395_AT,1422697_S_AT,1419583_AT,1417493_AT,1421818_AT,1415996_AT,1416007_AT	492	310	13588	1.51453	1	0.655074	82.9247
GOTERM_BP_FAT	GO:0031327~negative regulation of cellular biosynthetic process	22	3.06407	0.0995783	1420715_A_AT,1416008_AT,1423065_AT,1415997_AT,1448631_A_AT,1429566_A_AT,1435950_AT,1426997_AT,1443952_AT,1450376_AT,1418318_AT,1423142_A_AT,1456610_AT,1428433_AT,1417010_AT,1454896_AT,1424863_A_AT,1421597_A_AT,1418025_AT,1449036_AT,1423143_AT,1448733_AT,1450710_AT,1450873_AT,1423064_AT,1417394_AT,1443826_X_AT,1423066_AT,1422698_S_AT,1417395_AT,1422697_S_AT,1419583_AT,1417493_AT,1421818_AT,1415996…	492	430	13588	1.41301	1	0.656693	83.8878
GOTERM_BP_FAT	GO:0009890~negative regulation of biosynthetic process	22	3.06407	0.107465	1420715_A_AT,1416008_AT,1423065_AT,1415997_AT,1448631_A_AT,1429566_A_AT,1435950_AT,1426997_AT,1443952_AT,1450376_AT,1418318_AT,1423142_A_AT,1456610_AT,1428433_AT,1417010_AT,1454896_AT,1424863_A_AT,1421597_A_AT,1418025_AT,1449036_AT,1423143_AT,1448733_AT,1450710_AT,1450873_AT,1423064_AT,1417394_AT,1443826_X_AT,1423066_AT,1422698_S_AT,1417395_AT,1422697_S_AT,1419583_AT,1417493_AT,1421818_AT,1415996…	492	434	13588	1.39999	1	0.674617	86.1753
SP_PIR_KEYWORDS	repressor	20	2.78552	0.109827	1417516_AT,1416008_AT,1423065_AT,1453076_AT,1451716_AT,1436363_A_AT,1451715_AT,1423493_A_AT,1450376_AT,1417010_AT,1454896_AT,1416559_AT,1416029_AT,1421597_A_AT,1448733_AT,1450710_AT,1423064_AT,1422698_S_AT,1423066_AT,1418932_AT,1460389_AT,1435800_A_AT,1449363_AT,1422697_S_AT,1419583_AT,1417493_AT,1421818_AT,1416007_AT,1451012_A_AT	638	391	17854	1.43142	1	0.498917	80.1691
GOTERM_BP_FAT	GO:0010558~negative regulation of macromolecule biosynthetic process	21	2.92479	0.123323	1420715_A_AT,1416008_AT,1423065_AT,1415997_AT,1448631_A_AT,1429566_A_AT,1435950_AT,1426997_AT,1443952_AT,1450376_AT,1418318_AT,1423142_A_AT,1456610_AT,1428433_AT,1417010_AT,1454896_AT,1424863_A_AT,1421597_A_AT,1418025_AT,1449036_AT,1423143_AT,1448733_AT,1450710_AT,1450873_AT,1423064_AT,1417394_AT,1443826_X_AT,1423066_AT,1422698_S_AT,1417395_AT,1422697_S_AT,1419583_AT,1417493_AT,1421818_AT,1415996…	492	418	13588	1.3875	1	0.702844	89.8807
GOTERM_BP_FAT	GO:0016481~negative regulation of transcription	19	2.64624	0.128855	1420715_A_AT,1416008_AT,1423065_AT,1415997_AT,1448631_A_AT,1429566_A_AT,1435950_AT,1426997_AT,1443952_AT,1450376_AT,1456610_AT,1428433_AT,1417010_AT,1454896_AT,1424863_A_AT,1421597_A_AT,1418025_AT,1448733_AT,1450710_AT,1423064_AT,1443826_X_AT,1417394_AT,1423066_AT,1422698_S_AT,1417395_AT,1422697_S_AT,1419583_AT,1417493_AT,1421818_AT,1415996_AT,1416007_AT	492	372	13588	1.41059	1	0.709445	90.9364
GOTERM_BP_FAT	GO:0045934~negative regulation of nucleobase, nucleoside, nucleotide and nucleic acid metabolic process	20	2.78552	0.130708	1420715_A_AT,1416008_AT,1423065_AT,1415997_AT,1448631_A_AT,1429566_A_AT,1435950_AT,1426997_AT,1443952_AT,1450376_AT,1423142_A_AT,1456610_AT,1428433_AT,1417010_AT,1454896_AT,1424863_A_AT,1421597_A_AT,1418025_AT,1423143_AT,1448733_AT,1450710_AT,1450873_AT,1423064_AT,1417394_AT,1443826_X_AT,1423066_AT,1422698_S_AT,1417395_AT,1422697_S_AT,1419583_AT,1417493_AT,1421818_AT,1415996_AT,1416007_AT	492	397	13588	1.39133	1	0.712057	91.266
GOTERM_BP_FAT	GO:0010629~negative regulation of gene expression	20	2.78552	0.161173	1420715_A_AT,1416008_AT,1423065_AT,1415997_AT,1448631_A_AT,1429566_A_AT,1435950_AT,1426997_AT,1449464_AT,1443952_AT,1450376_AT,1456610_AT,1428433_AT,1417010_AT,1454896_AT,1424863_A_AT,1421597_A_AT,1418025_AT,1448733_AT,1450710_AT,1423064_AT,1417394_AT,1443826_X_AT,1423066_AT,1422698_S_AT,1417395_AT,1422697_S_AT,1419583_AT,1417493_AT,1421818_AT,1415996_AT,1416007_AT	492	410	13588	1.34721	1	0.769639	95.3058
Annotation Cluster 44	Enrichment Score: 1.3053573396919977
Category	Term	Count	%	PValue	Genes	List Total	Pop Hits	Pop Total	Fold Enrichment	Bonferroni	Benjamini	FDR
GOTERM_CC_FAT	GO:0031410~cytoplasmic vesicle	28	3.89972	0.037616	1417632_AT,1434773_A_AT,1432269_A_AT,1424785_AT,1440209_AT,1436025_AT,1440173_X_AT,1418835_AT,1460378_A_AT,1449906_AT,AFFX-TRANSRECMUR/X57349_3_AT,1438488_AT,1426903_AT,1449464_AT,1425364_A_AT,1422966_A_AT,1426600_AT,1437216_AT,1419659_S_AT,1418907_AT,AFFX-TRANSRECMUR/X57349_5_AT,1429050_AT,1425546_A_AT,AFFX-TRANSRECMUR/X57349_M_AT,1436238_AT,1416497_AT,1441604_AT,1443863_AT,1438606_A_AT,1449269_…	463	508	12504	1.48855	0.999995	0.425476	40.3641
GOTERM_CC_FAT	GO:0031982~vesicle	28	3.89972	0.0459264	1417632_AT,1434773_A_AT,1432269_A_AT,1424785_AT,1440209_AT,1436025_AT,1440173_X_AT,1418835_AT,1460378_A_AT,1449906_AT,AFFX-TRANSRECMUR/X57349_3_AT,1438488_AT,1426903_AT,1449464_AT,1425364_A_AT,1422966_A_AT,1426600_AT,1437216_AT,1419659_S_AT,1418907_AT,AFFX-TRANSRECMUR/X57349_5_AT,1429050_AT,1425546_A_AT,AFFX-TRANSRECMUR/X57349_M_AT,1436238_AT,1416497_AT,1441604_AT,1443863_AT,1438606_A_AT,1449269_…	463	519	12504	1.457	1	0.425196	46.9447
GOTERM_CC_FAT	GO:0016023~cytoplasmic membrane-bounded vesicle	23	3.20334	0.0552418	1417632_AT,1434773_A_AT,1424785_AT,1440173_X_AT,1436025_AT,1418835_AT,AFFX-TRANSRECMUR/X57349_3_AT,1449906_AT,1460378_A_AT,1438488_AT,1426903_AT,1425364_A_AT,1422966_A_AT,1426600_AT,1437216_AT,1418907_AT,1419659_S_AT,AFFX-TRANSRECMUR/X57349_5_AT,1429050_AT,AFFX-TRANSRECMUR/X57349_M_AT,1425546_A_AT,1436238_AT,1441604_AT,1416497_AT,1443863_AT,1449269_AT,1422967_A_AT,1452661_AT,1452338_S_AT,1416629_…	463	414	12504	1.50036	1	0.452481	53.5185
GOTERM_CC_FAT	GO:0031988~membrane-bounded vesicle	23	3.20334	0.0629314	1417632_AT,1434773_A_AT,1424785_AT,1440173_X_AT,1436025_AT,1418835_AT,AFFX-TRANSRECMUR/X57349_3_AT,1449906_AT,1460378_A_AT,1438488_AT,1426903_AT,1425364_A_AT,1422966_A_AT,1426600_AT,1437216_AT,1418907_AT,1419659_S_AT,AFFX-TRANSRECMUR/X57349_5_AT,1429050_AT,AFFX-TRANSRECMUR/X57349_M_AT,1425546_A_AT,1436238_AT,1441604_AT,1416497_AT,1443863_AT,1449269_AT,1422967_A_AT,1452661_AT,1452338_S_AT,1416629_…	463	420	12504	1.47893	1	0.486632	58.3677
Annotation Cluster 45	Enrichment Score: 1.293349393245748
Category	Term	Count	%	PValue	Genes	List Total	Pop Hits	Pop Total	Fold Enrichment	Bonferroni	Benjamini	FDR
GOTERM_MF_FAT	GO:0004715~non-membrane spanning protein tyrosine kinase activity	7	0.97493	0.00282048	1450918_S_AT,1432329_A_AT,1417558_AT,1448765_AT,1421739_A_AT,1437117_AT,1423240_AT,1421066_AT,1423059_AT,1448297_A_AT	478	40	13288	4.86485	0.839627	0.204498	4.12783
BIOCARTA	m_integrinPathway:Integrin Signaling Pathway	5	0.696379	0.126032	1450918_S_AT,1417558_AT,1448765_AT,1423240_AT,1448694_AT,1423059_AT,1449145_A_AT	80	29	1171	2.52371	1	0.966299	80.0217
BIOCARTA	m_ecmPathway:Erk and PI-3 Kinase Are Necessary for Collagen Binding in Corneal Epithelia	3	0.417827	0.370808	1450918_S_AT,1417558_AT,1448765_AT,1423240_AT,1423059_AT	80	19	1171	2.31118	1	0.997062	99.607
Annotation Cluster 46	Enrichment Score: 1.2875496726939561
Category	Term	Count	%	PValue	Genes	List Total	Pop Hits	Pop Total	Fold Enrichment	Bonferroni	Benjamini	FDR
GOTERM_BP_FAT	GO:0010876~lipid localization	11	1.53203	0.0176217	1420715_A_AT,1428025_S_AT,1421839_AT,1444016_AT,1423570_AT,1450884_AT,1455221_AT,1455204_AT,1417963_AT,1435066_AT,1456424_S_AT,1426225_AT,1453750_X_AT,1450392_AT,1421840_AT,1434465_X_AT,1435945_A_AT,1421038_A_AT,1431074_A_AT,1449145_A_AT	492	128	13588	2.37341	1	0.32371	26.6135
GOTERM_BP_FAT	GO:0006869~lipid transport	10	1.39276	0.0284542	1420715_A_AT,1428025_S_AT,1421839_AT,1444016_AT,1423570_AT,1450884_AT,1455221_AT,1455204_AT,1417963_AT,1435066_AT,1456424_S_AT,1426225_AT,1453750_X_AT,1450392_AT,1421840_AT,1434465_X_AT,1435945_A_AT,1421038_A_AT,1431074_A_AT	492	119	13588	2.32083	1	0.398942	39.4931
SP_PIR_KEYWORDS	lipid transport	4	0.557103	0.273626	1456424_S_AT,1428025_S_AT,1453750_X_AT,1423570_AT,1434465_X_AT,1455221_AT,1455204_AT,1417963_AT,1431074_A_AT,1435066_AT	638	51	17854	2.19485	1	0.751529	98.8274
Annotation Cluster 47	Enrichment Score: 1.2778216232664155
Category	Term	Count	%	PValue	Genes	List Total	Pop Hits	Pop Total	Fold Enrichment	Bonferroni	Benjamini	FDR
GOTERM_BP_FAT	GO:0051101~regulation of DNA binding	9	1.25348	0.00511376	1417516_AT,1445068_AT,1456126_AT,1448631_A_AT,1429566_A_AT,1433795_AT,1426997_AT,1443952_AT,1428433_AT,1421236_AT,1456429_AT,1450173_AT,1424863_A_AT,1425261_AT,1421066_AT,1421173_AT	492	74	13588	3.35893	0.999989	0.17293	8.53655
GOTERM_BP_FAT	GO:0051098~regulation of binding	10	1.39276	0.00515274	1417516_AT,1445068_AT,1423143_AT,1456126_AT,1448631_A_AT,1450873_AT,1429566_A_AT,1433795_AT,1426997_AT,1443952_AT,1423142_A_AT,1428433_AT,1421236_AT,1456429_AT,1450173_AT,1424863_A_AT,1421066_AT,1425261_AT,1421173_AT	492	90	13588	3.06865	0.99999	0.171535	8.5989
GOTERM_BP_FAT	GO:0051100~negative regulation of binding	5	0.696379	0.0219263	1443952_AT,1417516_AT,1423142_A_AT,1423143_AT,1450873_AT,1421066_AT,1425261_AT,1426997_AT	492	30	13588	4.60298	1	0.363612	32.0135
GOTERM_BP_FAT	GO:0044092~negative regulation of molecular function	10	1.39276	0.0499018	1417516_AT,1427126_AT,1423143_AT,1427127_X_AT,1416505_AT,1450873_AT,1452911_AT,1452318_A_AT,1426997_AT,1456225_X_AT,1443952_AT,1428777_AT,1423142_A_AT,1452388_AT,1460116_S_AT,1423162_S_AT,1426065_A_AT,1425261_AT,1421066_AT,1449145_A_AT	492	132	13588	2.09226	1	0.515425	58.9728
GOTERM_BP_FAT	GO:0051090~regulation of transcription factor activity	6	0.835655	0.0614129	1443952_AT,1417516_AT,1445068_AT,1456126_AT,1421236_AT,1456429_AT,1433795_AT,1450173_AT,1425261_AT,1426997_AT	492	59	13588	2.8086	1	0.563256	66.8156
GOTERM_BP_FAT	GO:0043388~positive regulation of DNA binding	5	0.696379	0.064079	1445068_AT,1456126_AT,1428433_AT,1448631_A_AT,1421236_AT,1456429_AT,1429566_A_AT,1433795_AT,1450173_AT,1424863_A_AT,1421173_AT	492	42	13588	3.28784	1	0.577061	68.4185
GOTERM_BP_FAT	GO:0043392~negative regulation of DNA binding	4	0.557103	0.0659281	1443952_AT,1417516_AT,1421066_AT,1425261_AT,1426997_AT	492	26	13588	4.24891	1	0.581444	69.487
GOTERM_BP_FAT	GO:0051099~positive regulation of binding	5	0.696379	0.0785272	1445068_AT,1456126_AT,1428433_AT,1448631_A_AT,1421236_AT,1456429_AT,1429566_A_AT,1433795_AT,1450173_AT,1424863_A_AT,1421173_AT	492	45	13588	3.06865	1	0.613805	75.91
GOTERM_BP_FAT	GO:0043433~negative regulation of transcription factor activity	3	0.417827	0.18791	1443952_AT,1417516_AT,1425261_AT,1426997_AT	492	22	13588	3.76608	1	0.795938	97.3288
GOTERM_BP_FAT	GO:0051092~positive regulation of NF-kappaB transcription factor activity	3	0.417827	0.228003	1445068_AT,1456126_AT,1421236_AT,1456429_AT,1433795_AT,1450173_AT	492	25	13588	3.31415	1	0.841648	98.8934
GOTERM_BP_FAT	GO:0051091~positive regulation of transcription factor activity	3	0.417827	0.349259	1445068_AT,1456126_AT,1421236_AT,1456429_AT,1433795_AT,1450173_AT	492	34	13588	2.43687	1	0.925295	99.9434
Annotation Cluster 48	Enrichment Score: 1.2686833143477545
Category	Term	Count	%	PValue	Genes	List Total	Pop Hits	Pop Total	Fold Enrichment	Bonferroni	Benjamini	FDR
GOTERM_BP_FAT	GO:0042325~regulation of phosphorylation	20	2.78552	0.00934721	1451535_AT,1434447_AT,1448724_AT,1436025_AT,1448694_AT,1431167_AT,1445095_AT,1421209_S_AT,1428777_AT,1451596_A_AT,1423142_A_AT,1460116_S_AT,1437216_AT,1418711_AT,1435647_AT,1457687_AT,1426065_A_AT,1421066_AT,1450161_AT,1433941_AT,1450446_A_AT,1423143_AT,1450873_AT,1452911_AT,1437122_AT,1456225_X_AT,1435646_AT,1425519_A_AT,1423162_S_AT,1434465_X_AT,1449187_AT,1437119_AT,1449145_A_AT	492	290	13588	1.90468	1	0.251603	15.079
GOTERM_BP_FAT	GO:0051174~regulation of phosphorus metabolic process	20	2.78552	0.0133658	1451535_AT,1434447_AT,1448724_AT,1436025_AT,1448694_AT,1431167_AT,1445095_AT,1421209_S_AT,1428777_AT,1451596_A_AT,1423142_A_AT,1460116_S_AT,1437216_AT,1418711_AT,1435647_AT,1457687_AT,1426065_A_AT,1421066_AT,1450161_AT,1433941_AT,1450446_A_AT,1423143_AT,1450873_AT,1452911_AT,1437122_AT,1456225_X_AT,1435646_AT,1425519_A_AT,1423162_S_AT,1434465_X_AT,1449187_AT,1437119_AT,1449145_A_AT	492	301	13588	1.83508	1	0.28806	20.8791
GOTERM_BP_FAT	GO:0019220~regulation of phosphate metabolic process	20	2.78552	0.0133658	1451535_AT,1434447_AT,1448724_AT,1436025_AT,1448694_AT,1431167_AT,1445095_AT,1421209_S_AT,1428777_AT,1451596_A_AT,1423142_A_AT,1460116_S_AT,1437216_AT,1418711_AT,1435647_AT,1457687_AT,1426065_A_AT,1421066_AT,1450161_AT,1433941_AT,1450446_A_AT,1423143_AT,1450873_AT,1452911_AT,1437122_AT,1456225_X_AT,1435646_AT,1425519_A_AT,1423162_S_AT,1434465_X_AT,1449187_AT,1437119_AT,1449145_A_AT	492	301	13588	1.83508	1	0.28806	20.8791
GOTERM_BP_FAT	GO:0045859~regulation of protein kinase activity	13	1.81058	0.0376868	1434447_AT,1448724_AT,1423143_AT,1450873_AT,1452911_AT,1436025_AT,1431167_AT,1456225_X_AT,1435646_AT,1421209_S_AT,1428777_AT,1423142_A_AT,1451596_A_AT,1425519_A_AT,1460116_S_AT,1437216_AT,1435647_AT,1423162_S_AT,1426065_A_AT,1434465_X_AT,1450161_AT,1437119_AT,1449145_A_AT	492	186	13588	1.93028	1	0.451802	48.7574
GOTERM_BP_FAT	GO:0043549~regulation of kinase activity	13	1.81058	0.0461457	1434447_AT,1448724_AT,1423143_AT,1450873_AT,1452911_AT,1436025_AT,1431167_AT,1456225_X_AT,1435646_AT,1421209_S_AT,1428777_AT,1423142_A_AT,1451596_A_AT,1425519_A_AT,1460116_S_AT,1437216_AT,1435647_AT,1423162_S_AT,1426065_A_AT,1434465_X_AT,1450161_AT,1437119_AT,1449145_A_AT	492	192	13588	1.86996	1	0.496476	56.0565
GOTERM_BP_FAT	GO:0044093~positive regulation of molecular function	18	2.50696	0.0528053	1434447_AT,1448724_AT,1456126_AT,1456333_A_AT,1448631_A_AT,1429566_A_AT,1436025_AT,1431167_AT,1421209_S_AT,1451596_A_AT,1428433_AT,1437216_AT,1435647_AT,1421236_AT,1456429_AT,1457687_AT,1424863_A_AT,1450161_AT,1445068_AT,1437122_AT,1433795_AT,1443826_X_AT,1435646_AT,1425519_A_AT,1451867_X_AT,1417704_A_AT,1450173_AT,1434465_X_AT,1421173_AT,1437119_AT,1449145_A_AT	492	306	13588	1.62458	1	0.52484	61.1011
GOTERM_BP_FAT	GO:0051338~regulation of transferase activity	13	1.81058	0.0575694	1434447_AT,1448724_AT,1423143_AT,1450873_AT,1452911_AT,1436025_AT,1431167_AT,1456225_X_AT,1435646_AT,1421209_S_AT,1428777_AT,1423142_A_AT,1451596_A_AT,1425519_A_AT,1460116_S_AT,1437216_AT,1435647_AT,1423162_S_AT,1426065_A_AT,1434465_X_AT,1450161_AT,1437119_AT,1449145_A_AT	492	199	13588	1.80418	1	0.547817	64.3694
GOTERM_BP_FAT	GO:0045860~positive regulation of protein kinase activity	9	1.25348	0.0802874	1434447_AT,1448724_AT,1436025_AT,1431167_AT,1435646_AT,1421209_S_AT,1451596_A_AT,1425519_A_AT,1437216_AT,1435647_AT,1434465_X_AT,1450161_AT,1437119_AT	492	124	13588	2.00452	1	0.614681	76.6985
GOTERM_BP_FAT	GO:0033674~positive regulation of kinase activity	9	1.25348	0.098843	1434447_AT,1448724_AT,1436025_AT,1431167_AT,1435646_AT,1421209_S_AT,1451596_A_AT,1425519_A_AT,1437216_AT,1435647_AT,1434465_X_AT,1450161_AT,1437119_AT	492	130	13588	1.91201	1	0.658911	83.6573
GOTERM_BP_FAT	GO:0032147~activation of protein kinase activity	5	0.696379	0.111763	1448724_AT,1451596_A_AT,1437216_AT,1435647_AT,1436025_AT,1431167_AT,1450161_AT,1435646_AT,1421209_S_AT	492	51	13588	2.70764	1	0.683356	87.2893
GOTERM_BP_FAT	GO:0051347~positive regulation of transferase activity	9	1.25348	0.116001	1434447_AT,1448724_AT,1436025_AT,1431167_AT,1435646_AT,1421209_S_AT,1451596_A_AT,1425519_A_AT,1437216_AT,1435647_AT,1434465_X_AT,1450161_AT,1437119_AT	492	135	13588	1.84119	1	0.688339	88.3045
GOTERM_BP_FAT	GO:0007205~activation of protein kinase C activity by G-protein coupled receptor protein signaling pathway	3	0.417827	0.148993	1448724_AT,1451596_A_AT,1431167_AT	492	19	13588	4.36072	1	0.748118	93.9672
GOTERM_BP_FAT	GO:0043085~positive regulation of catalytic activity	13	1.81058	0.237538	1434447_AT,1448724_AT,1456333_A_AT,1437122_AT,1436025_AT,1431167_AT,1443826_X_AT,1435646_AT,1421209_S_AT,1451867_X_AT,1451596_A_AT,1425519_A_AT,1437216_AT,1435647_AT,1417704_A_AT,1434465_X_AT,1457687_AT,1450161_AT,1437119_AT,1449145_A_AT	492	261	13588	1.3756	1	0.853268	99.1086
Annotation Cluster 49	Enrichment Score: 1.2419161601615878
Category	Term	Count	%	PValue	Genes	List Total	Pop Hits	Pop Total	Fold Enrichment	Bonferroni	Benjamini	FDR
GOTERM_MF_FAT	GO:0008047~enzyme activator activity	20	2.78552	0.00164168	1440883_AT,1434809_AT,1456333_A_AT,1426037_A_AT,1433558_AT,1437117_AT,1441170_A_AT,1455580_AT,1451159_AT,1426642_AT,1426477_AT,1437218_AT,1418003_AT,1426476_AT,1438511_A_AT,1444311_AT,1452338_S_AT,1455265_A_AT,1436181_AT,1426478_AT,1451867_X_AT,1417601_AT,1450675_AT,1417704_A_AT,1439755_AT,1451525_AT,1426027_A_AT,1460287_AT,1449145_A_AT	478	249	13288	2.23286	0.655163	0.162595	2.42236
GOTERM_MF_FAT	GO:0005096~GTPase activator activity	15	2.08914	0.00944691	1440883_AT,1434809_AT,1456333_A_AT,1426037_A_AT,1426476_AT,1433558_AT,1437117_AT,1441170_A_AT,1444311_AT,1455580_AT,1451159_AT,1455265_A_AT,1436181_AT,1451867_X_AT,1426478_AT,1417601_AT,1450675_AT,1417704_A_AT,1439755_AT,1426477_AT,1451525_AT,1426027_A_AT	478	192	13288	2.17181	0.997868	0.428308	13.2086
SP_PIR_KEYWORDS	GTPase activation	12	1.67131	0.00952713	1440883_AT,1434809_AT,1456333_A_AT,1426476_AT,1433558_AT,1444311_AT,1441170_A_AT,1455580_AT,1451159_AT,1436181_AT,1451867_X_AT,1426478_AT,1450675_AT,1417704_A_AT,1439755_AT,1426477_AT,1451525_AT,1426027_A_AT	638	136	17854	2.46921	0.976542	0.121376	12.4648
GOTERM_MF_FAT	GO:0030695~GTPase regulator activity	23	3.20334	0.0111751	1439323_A_AT,1440883_AT,1434809_AT,1456333_A_AT,1426037_A_AT,1433558_AT,1449124_AT,1437117_AT,1441170_A_AT,1455580_AT,1451159_AT,1415936_AT,1419322_AT,1418057_AT,1426477_AT,1435467_AT,1426476_AT,1444311_AT,1452338_S_AT,1455265_A_AT,1434140_AT,1436181_AT,1426478_AT,1451867_X_AT,1418535_AT,1435363_AT,1417601_AT,1450675_AT,1417704_A_AT,1439755_AT,1451525_AT,1426027_A_AT	478	361	13288	1.77114	0.999312	0.405574	15.4413
GOTERM_MF_FAT	GO:0060589~nucleoside-triphosphatase regulator activity	23	3.20334	0.0131406	1439323_A_AT,1440883_AT,1434809_AT,1456333_A_AT,1426037_A_AT,1433558_AT,1449124_AT,1437117_AT,1441170_A_AT,1455580_AT,1451159_AT,1415936_AT,1419322_AT,1418057_AT,1426477_AT,1435467_AT,1426476_AT,1444311_AT,1452338_S_AT,1455265_A_AT,1434140_AT,1436181_AT,1426478_AT,1451867_X_AT,1418535_AT,1435363_AT,1417601_AT,1450675_AT,1417704_A_AT,1439755_AT,1451525_AT,1426027_A_AT	478	367	13288	1.74218	0.999811	0.348565	17.9155
GOTERM_BP_FAT	GO:0051056~regulation of small GTPase mediated signal transduction	15	2.08914	0.037454	1440883_AT,1426476_AT,1433558_AT,1437117_AT,1449124_AT,1441170_A_AT,1455580_AT,1452338_S_AT,1451159_AT,1434140_AT,1436181_AT,1426478_AT,1418535_AT,1419322_AT,1435363_AT,1418057_AT,1450675_AT,1439755_AT,1426477_AT,1421818_AT,1435467_AT	492	228	13588	1.81697	1	0.452049	48.5412
INTERPRO	IPR000219:Dbl homology (DH) domain	6	0.835655	0.0791418	1434140_AT,1419322_AT,1435363_AT,1418057_AT,1435467_AT,1452338_S_AT,1451159_AT	628	65	17763	2.61093	1	0.860768	73.2462
GOTERM_BP_FAT	GO:0035023~regulation of Rho protein signal transduction	7	0.97493	0.0907194	1434140_AT,1419322_AT,1435363_AT,1418057_AT,1421818_AT,1435467_AT,1452338_S_AT,1451159_AT	492	86	13588	2.24797	1	0.643281	80.8945
GOTERM_MF_FAT	GO:0005083~small GTPase regulator activity	13	1.81058	0.106045	1439323_A_AT,1440883_AT,1456333_A_AT,1437117_AT,1455580_AT,1452338_S_AT,1451159_AT,1434140_AT,1436181_AT,1451867_X_AT,1419322_AT,1435363_AT,1418057_AT,1450675_AT,1417704_A_AT,1426027_A_AT,1435467_AT	478	223	13288	1.62058	1	0.766088	81.2327
GOTERM_MF_FAT	GO:0005089~Rho guanyl-nucleotide exchange factor activity	6	0.835655	0.111195	1434140_AT,1419322_AT,1435363_AT,1418057_AT,1435467_AT,1452338_S_AT,1451159_AT	478	71	13288	2.34923	1	0.76983	82.7834
GOTERM_BP_FAT	GO:0046578~regulation of Ras protein signal transduction	11	1.53203	0.120694	1440883_AT,1437117_AT,1455580_AT,1451159_AT,1452338_S_AT,1434140_AT,1436181_AT,1419322_AT,1435363_AT,1418057_AT,1450675_AT,1421818_AT,1435467_AT	492	181	13588	1.67844	1	0.697541	89.3393
SMART	SM00325:RhoGEF	6	0.835655	0.124621	1434140_AT,1419322_AT,1435363_AT,1418057_AT,1435467_AT,1452338_S_AT,1451159_AT	373	65	9131	2.25968	1	0.827133	81.4159
UP_SEQ_FEATURE	domain:DH	5	0.696379	0.176175	1434140_AT,1419322_AT,1418057_AT,1435467_AT,1452338_S_AT,1451159_AT	629	56	16021	2.27416	1	0.998349	96.239
GOTERM_MF_FAT	GO:0005088~Ras guanyl-nucleotide exchange factor activity	6	0.835655	0.17758	1434140_AT,1419322_AT,1435363_AT,1418057_AT,1435467_AT,1452338_S_AT,1451159_AT	478	83	13288	2.00958	1	0.840553	94.5951
GOTERM_MF_FAT	GO:0005085~guanyl-nucleotide exchange factor activity	8	1.11421	0.276596	1434140_AT,1419322_AT,1418535_AT,1435363_AT,1418057_AT,1449124_AT,1435467_AT,1452338_S_AT,1451159_AT,1415936_AT	478	147	13288	1.51288	1	0.90534	99.2033
INTERPRO	IPR001331:Guanine-nucleotide dissociation stimulator, CDC24, conserved site	4	0.557103	0.287673	1434140_AT,1418057_AT,1452338_S_AT,1451159_AT	628	53	17763	2.13472	1	0.987598	99.5593
SP_PIR_KEYWORDS	guanine-nucleotide releasing factor	6	0.835655	0.299555	1434140_AT,1419322_AT,1418535_AT,1418057_AT,1449124_AT,1435467_AT,1451159_AT,1415936_AT	638	102	17854	1.64614	1	0.769874	99.2927
Annotation Cluster 50	Enrichment Score: 1.2065392169216653
Category	Term	Count	%	PValue	Genes	List Total	Pop Hits	Pop Total	Fold Enrichment	Bonferroni	Benjamini	FDR
GOTERM_BP_FAT	GO:0009719~response to endogenous stimulus	14	1.94986	0.0162408	1451083_S_AT,1417516_AT,1427683_AT,1435058_X_AT,1437122_AT,1423240_AT,1460378_A_AT,1433694_AT,1427682_A_AT,1417256_AT,1423685_AT,1450918_S_AT,1426225_AT,1450718_AT,1457687_AT,1421066_AT,1416041_AT,1449145_A_AT	492	184	13588	2.10136	1	0.31277	24.7974
GOTERM_BP_FAT	GO:0043434~response to peptide hormone stimulus	9	1.25348	0.0214942	1427683_AT,1426225_AT,1450718_AT,1437122_AT,1435058_X_AT,1457687_AT,1460378_A_AT,1421066_AT,1427682_A_AT,1416041_AT,1433694_AT	492	95	13588	2.61643	1	0.360486	31.489
GOTERM_BP_FAT	GO:0010033~response to organic substance	28	3.89972	0.0277282	1420715_A_AT,1422823_AT,1417516_AT,1427683_AT,1456126_AT,1421097_AT,1460378_A_AT,1431609_A_AT,1419030_AT,1422824_S_AT,1426225_AT,1421236_AT,1448325_AT,1449324_AT,1456429_AT,1457687_AT,1421066_AT,1416041_AT,1416029_AT,1425546_A_AT,1451083_S_AT,1445068_AT,1448765_AT,1437122_AT,1435058_X_AT,1423240_AT,1425733_A_AT,1433694_AT,1427682_A_AT,1417256_AT,1422438_AT,1423685_AT,1419029_AT,1450918_S_AT,14175…	492	505	13588	1.53129	1	0.393384	38.7013
GOTERM_BP_FAT	GO:0009725~response to hormone stimulus	12	1.67131	0.0371713	1427683_AT,1435058_X_AT,1437122_AT,1423240_AT,1460378_A_AT,1433694_AT,1427682_A_AT,1417256_AT,1450918_S_AT,1426225_AT,1450718_AT,1457687_AT,1421066_AT,1416041_AT,1449145_A_AT	492	165	13588	2.00857	1	0.45185	48.2776
GOTERM_BP_FAT	GO:0032868~response to insulin stimulus	6	0.835655	0.0614129	1427683_AT,1426225_AT,1450718_AT,1435058_X_AT,1427682_A_AT,1416041_AT,1433694_AT	492	59	13588	2.8086	1	0.563256	66.8156
GOTERM_BP_FAT	GO:0032870~cellular response to hormone stimulus	4	0.557103	0.349726	1450718_AT,1421066_AT,1416041_AT,1433694_AT	492	58	13588	1.90468	1	0.925092	99.9441
GOTERM_BP_FAT	GO:0032869~cellular response to insulin stimulus	3	0.417827	0.463637	1450718_AT,1416041_AT,1433694_AT	492	43	13588	1.92683	1	0.964399	99.998
Annotation Cluster 51	Enrichment Score: 1.197967055528009
Category	Term	Count	%	PValue	Genes	List Total	Pop Hits	Pop Total	Fold Enrichment	Bonferroni	Benjamini	FDR
GOTERM_BP_FAT	GO:0001666~response to hypoxia	7	0.97493	0.0276634	1425546_A_AT,1417256_AT,1451959_A_AT,1418711_AT,1420909_AT,1437122_AT,1435436_AT,1457687_AT,1449187_AT,1449145_A_AT	492	64	13588	3.02071	1	0.395102	38.6302
GOTERM_BP_FAT	GO:0070482~response to oxygen levels	7	0.97493	0.0295828	1425546_A_AT,1417256_AT,1451959_A_AT,1418711_AT,1420909_AT,1437122_AT,1435436_AT,1457687_AT,1449187_AT,1449145_A_AT	492	65	13588	2.97423	1	0.401464	40.7049
GOTERM_BP_FAT	GO:0043627~response to estrogen stimulus	4	0.557103	0.115392	1417256_AT,1437122_AT,1457687_AT,1460378_A_AT,1449145_A_AT	492	33	13588	3.34762	1	0.687851	88.1634
GOTERM_BP_FAT	GO:0048545~response to steroid hormone stimulus	5	0.696379	0.171007	1417256_AT,1450918_S_AT,1437122_AT,1423240_AT,1457687_AT,1460378_A_AT,1449145_A_AT	492	60	13588	2.30149	1	0.779059	96.1768
Annotation Cluster 52	Enrichment Score: 1.1633254198512026
Category	Term	Count	%	PValue	Genes	List Total	Pop Hits	Pop Total	Fold Enrichment	Bonferroni	Benjamini	FDR
GOTERM_CC_FAT	GO:0031981~nuclear lumen	45	6.26741	0.0254524	1437423_A_AT,1423065_AT,1426533_AT,1425533_A_AT,1448694_AT,1418835_AT,1424704_AT,1451715_AT,1454896_AT,1424863_A_AT,1426932_AT,1444478_AT,1448733_AT,1450873_AT,1423064_AT,1456865_X_AT,1444726_AT,1450742_AT,1450916_AT,1450986_AT,1427402_AT,1460650_AT,1451293_AT,1422631_AT,1420715_A_AT,1417632_AT,1434277_A_AT,1416008_AT,1448631_A_AT,1429566_A_AT,1416890_AT,1421037_AT,1452226_AT,1451716_AT,1416998_A…	463	883	12504	1.37632	0.999725	0.350472	29.3608
GOTERM_CC_FAT	GO:0031974~membrane-enclosed lumen	56	7.79944	0.0386732	1437423_A_AT,1423065_AT,1426533_AT,1425533_A_AT,1418835_AT,1448694_AT,1424704_AT,1451715_AT,1421830_AT,1448451_AT,1454896_AT,1424863_A_AT,1426932_AT,1444478_AT,1417354_AT,1425784_A_AT,1451260_AT,1448733_AT,1426562_A_AT,1450873_AT,1423064_AT,1416617_AT,1450387_S_AT,1452318_A_AT,1456865_X_AT,1444726_AT,1455796_X_AT,1450742_AT,1452388_AT,1450916_AT,1450986_AT,1420500_AT,1427402_AT,1451293_AT,1460650…	463	1174	12504	1.28821	0.999996	0.42034	41.2413
GOTERM_CC_FAT	GO:0070013~intracellular organelle lumen	54	7.52089	0.0430245	1437423_A_AT,1423065_AT,1426533_AT,1425533_A_AT,1418835_AT,1448694_AT,1424704_AT,1451715_AT,1421830_AT,1454896_AT,1424863_A_AT,1426932_AT,1444478_AT,1417354_AT,1425784_A_AT,1451260_AT,1448733_AT,1426562_A_AT,1450873_AT,1423064_AT,1416617_AT,1450387_S_AT,1452318_A_AT,1456865_X_AT,1444726_AT,1455796_X_AT,1450742_AT,1452388_AT,1450916_AT,1450986_AT,1420500_AT,1427402_AT,1451293_AT,1460650_AT,1422631…	463	1133	12504	1.28716	0.999999	0.428445	44.7273
GOTERM_CC_FAT	GO:0043233~organelle lumen	54	7.52089	0.0446648	1437423_A_AT,1423065_AT,1426533_AT,1425533_A_AT,1418835_AT,1448694_AT,1424704_AT,1451715_AT,1421830_AT,1454896_AT,1424863_A_AT,1426932_AT,1444478_AT,1417354_AT,1425784_A_AT,1451260_AT,1448733_AT,1426562_A_AT,1450873_AT,1423064_AT,1416617_AT,1450387_S_AT,1452318_A_AT,1456865_X_AT,1444726_AT,1455796_X_AT,1450742_AT,1452388_AT,1450916_AT,1450986_AT,1420500_AT,1427402_AT,1451293_AT,1460650_AT,1422631…	463	1136	12504	1.28376	1	0.428139	45.991
GOTERM_CC_FAT	GO:0005667~transcription factor complex	14	1.94986	0.0936605	1417632_AT,1437423_A_AT,1421037_AT,1428647_AT,1451716_AT,1435436_AT,1448694_AT,1425464_AT,1424704_AT,1451715_AT,1449363_AT,1454896_AT,1425099_A_AT,1425927_A_AT,1460650_AT,1422631_AT	463	234	12504	1.61577	1	0.57053	73.4412
GOTERM_CC_FAT	GO:0044451~nucleoplasm part	25	3.48189	0.137932	1420715_A_AT,1417632_AT,1437423_A_AT,1448631_A_AT,1429566_A_AT,1421037_AT,1451716_AT,1416685_S_AT,1448694_AT,1435950_AT,1424704_AT,1451715_AT,1428433_AT,1454896_AT,1424863_A_AT,1444478_AT,1426769_S_AT,1448733_AT,1428647_AT,1425464_AT,1435436_AT,1443826_X_AT,1428083_AT,1460389_AT,1449363_AT,1417493_AT,1425099_A_AT,1427402_AT,1425927_A_AT,1460650_AT,1422631_AT	463	513	12504	1.31611	1	0.649658	86.4796
GOTERM_CC_FAT	GO:0005654~nucleoplasm	26	3.62117	0.294225	1420715_A_AT,1417632_AT,1437423_A_AT,1448631_A_AT,1429566_A_AT,1421037_AT,1451716_AT,1435950_AT,1416685_S_AT,1448694_AT,1424704_AT,1451715_AT,1428433_AT,1419257_AT,1454896_AT,1424863_A_AT,1444478_AT,1426769_S_AT,1448733_AT,1428647_AT,1425464_AT,1435436_AT,1443826_X_AT,1428083_AT,1460389_AT,1449363_AT,1417493_AT,1425099_A_AT,1427402_AT,1425927_A_AT,1460650_AT,1422631_AT	463	599	12504	1.17223	1	0.803983	99.0885
Annotation Cluster 53	Enrichment Score: 1.145526965947922
Category	Term	Count	%	PValue	Genes	List Total	Pop Hits	Pop Total	Fold Enrichment	Bonferroni	Benjamini	FDR
GOTERM_MF_FAT	GO:0030246~carbohydrate binding	21	2.92479	0.0105524	1425407_S_AT,1448398_S_AT,1452583_S_AT,1420909_AT,1428715_AT,1440173_X_AT,1449906_AT,1422046_AT,1425911_A_AT,1444165_AT,1426642_AT,1418349_AT,1419534_AT,1425406_AT,1437218_AT,1442608_AT,1422013_AT,1424050_S_AT,1433795_AT,1450296_AT,1428853_AT,1438467_AT,1420558_AT,1418350_AT,1450716_AT,1451959_A_AT,1419764_AT,1419605_AT,1429954_AT,1421685_AT	478	317	13288	1.84158	0.998966	0.410683	14.6431
INTERPRO	IPR018378:C-type lectin, conserved site	10	1.39276	0.0112786	1422013_AT,1425407_S_AT,1440173_X_AT,1450296_AT,1449906_AT,1438467_AT,1444165_AT,1420558_AT,1419322_AT,1419605_AT,1419534_AT,1425406_AT,1429954_AT,1421685_AT,1442608_AT,1435467_AT	628	104	17763	2.71971	0.999996	0.519985	16.5888
INTERPRO	IPR001304:C-type lectin	9	1.25348	0.0575586	1422013_AT,1425407_S_AT,1440173_X_AT,1450296_AT,1449906_AT,1438467_AT,1444165_AT,1420558_AT,1419605_AT,1419534_AT,1425406_AT,1429954_AT,1421685_AT,1442608_AT	628	118	17763	2.15733	1	0.812137	61.2487
INTERPRO	IPR016186:C-type lectin-like	9	1.25348	0.0807528	1422013_AT,1425407_S_AT,1440173_X_AT,1450296_AT,1449906_AT,1438467_AT,1444165_AT,1420558_AT,1419605_AT,1419534_AT,1425406_AT,1429954_AT,1421685_AT,1442608_AT	628	127	17763	2.00445	1	0.860633	73.985
SMART	SM00034:CLECT	9	1.25348	0.108244	1422013_AT,1425407_S_AT,1440173_X_AT,1450296_AT,1449906_AT,1438467_AT,1444165_AT,1420558_AT,1419605_AT,1419534_AT,1425406_AT,1429954_AT,1421685_AT,1442608_AT	373	118	9131	1.86711	1	0.822115	76.5078
GOTERM_MF_FAT	GO:0005529~sugar binding	11	1.53203	0.116966	1422013_AT,1425407_S_AT,1428715_AT,1440173_X_AT,1450296_AT,1449906_AT,1438467_AT,1444165_AT,1420558_AT,1419764_AT,1419605_AT,1419534_AT,1425406_AT,1429954_AT,1421685_AT,1442608_AT	478	181	13288	1.68945	1	0.756864	84.3784
SP_PIR_KEYWORDS	Lectin	10	1.39276	0.143685	1422013_AT,1425407_S_AT,1440173_X_AT,1450296_AT,1449906_AT,1438467_AT,1444165_AT,1420558_AT,1419764_AT,1419605_AT,1419534_AT,1425406_AT,1429954_AT,1421685_AT,1442608_AT	638	167	17854	1.67571	1	0.565237	88.4353
INTERPRO	IPR002353:Type II antifreeze protein	4	0.557103	0.175354	1419605_AT,1429954_AT,1450296_AT,1438467_AT	628	41	17763	2.75952	1	0.961718	95.4187
UP_SEQ_FEATURE	domain:C-type lectin	6	0.835655	0.277714	1420558_AT,1444165_AT,1422013_AT,1425407_S_AT,1419605_AT,1419534_AT,1440173_X_AT,1425406_AT,1450296_AT,1449906_AT,1442608_AT	629	90	16021	1.69804	1	0.999742	99.5942
Annotation Cluster 54	Enrichment Score: 1.1236048649982235
Category	Term	Count	%	PValue	Genes	List Total	Pop Hits	Pop Total	Fold Enrichment	Bonferroni	Benjamini	FDR
GOTERM_MF_FAT	GO:0004715~non-membrane spanning protein tyrosine kinase activity	7	0.97493	0.00282048	1450918_S_AT,1432329_A_AT,1417558_AT,1448765_AT,1421739_A_AT,1437117_AT,1423240_AT,1421066_AT,1423059_AT,1448297_A_AT	478	40	13288	4.86485	0.839627	0.204498	4.12783
GOTERM_BP_FAT	GO:0018108~peptidyl-tyrosine phosphorylation	3	0.417827	0.388536	1450918_S_AT,1417558_AT,1448765_AT,1423240_AT,1421066_AT	492	37	13588	2.23929	1	0.939781	99.9809
GOTERM_BP_FAT	GO:0018212~peptidyl-tyrosine modification	3	0.417827	0.388536	1450918_S_AT,1417558_AT,1448765_AT,1423240_AT,1421066_AT	492	37	13588	2.23929	1	0.939781	99.9809
Annotation Cluster 55	Enrichment Score: 1.0719234094874344
Category	Term	Count	%	PValue	Genes	List Total	Pop Hits	Pop Total	Fold Enrichment	Bonferroni	Benjamini	FDR
GOTERM_BP_FAT	GO:0007044~cell-substrate junction assembly	4	0.557103	0.012678	1426642_AT,1451867_X_AT,1456333_A_AT,1417704_A_AT,1437218_AT,1437122_AT,1421511_AT,1455257_AT,1457687_AT	492	14	13588	7.89082	1	0.283614	19.9137
GOTERM_BP_FAT	GO:0034329~cell junction assembly	4	0.557103	0.0384566	1426642_AT,1451867_X_AT,1456333_A_AT,1417704_A_AT,1437218_AT,1437122_AT,1421511_AT,1455257_AT,1457687_AT	492	21	13588	5.26055	1	0.456296	49.4662
GOTERM_BP_FAT	GO:0007160~cell-matrix adhesion	5	0.696379	0.105843	1426642_AT,1451867_X_AT,1456333_A_AT,1417704_A_AT,1437218_AT,1437122_AT,1421511_AT,1455257_AT,1457687_AT,1436223_AT	492	50	13588	2.76179	1	0.670359	85.7315
GOTERM_BP_FAT	GO:0034330~cell junction organization	4	0.557103	0.107637	1426642_AT,1451867_X_AT,1456333_A_AT,1417704_A_AT,1437218_AT,1437122_AT,1421511_AT,1455257_AT,1457687_AT	492	32	13588	3.45224	1	0.673616	86.2217
GOTERM_BP_FAT	GO:0031589~cell-substrate adhesion	5	0.696379	0.150157	1426642_AT,1451867_X_AT,1456333_A_AT,1417704_A_AT,1437218_AT,1437122_AT,1421511_AT,1455257_AT,1457687_AT,1436223_AT	492	57	13588	2.42262	1	0.749717	94.1092
KEGG_PATHWAY	mmu04512:ECM-receptor interaction	5	0.696379	0.44388	1426642_AT,1437279_X_AT,1437218_AT,1450884_AT,1421511_AT,1455257_AT,1415944_AT,1436223_AT,1415943_AT	236	83	5738	1.46467	1	0.858563	99.9094
Annotation Cluster 56	Enrichment Score: 1.0650906235071997
Category	Term	Count	%	PValue	Genes	List Total	Pop Hits	Pop Total	Fold Enrichment	Bonferroni	Benjamini	FDR
GOTERM_BP_FAT	GO:0060347~heart trabecula formation	3	0.417827	0.0396412	1450716_AT,1426225_AT,1433795_AT	492	9	13588	9.20596	1	0.464278	50.5388
GOTERM_BP_FAT	GO:0060343~trabecula formation	3	0.417827	0.0577567	1450716_AT,1426225_AT,1433795_AT	492	11	13588	7.53215	1	0.546863	64.4924
GOTERM_BP_FAT	GO:0003007~heart morphogenesis	5	0.696379	0.278599	1450716_AT,1422789_AT,1426225_AT,1433795_AT,1428853_AT	492	74	13588	1.86607	1	0.884625	99.6599
Annotation Cluster 57	Enrichment Score: 1.0594372994597174
Category	Term	Count	%	PValue	Genes	List Total	Pop Hits	Pop Total	Fold Enrichment	Bonferroni	Benjamini	FDR
GOTERM_BP_FAT	GO:0048771~tissue remodeling	6	0.835655	0.0266084	1422025_AT,1445420_AT,1420909_AT,1451506_AT,1435436_AT,1439946_AT,1455214_AT,1451507_AT,1431609_A_AT,1421027_A_AT,1424852_AT,1421028_A_AT,1451959_A_AT,1449145_A_AT	492	47	13588	3.52569	1	0.3881	37.4609
GOTERM_BP_FAT	GO:0001894~tissue homeostasis	5	0.696379	0.105843	1451959_A_AT,1420909_AT,1437876_AT,1437122_AT,1435436_AT,1457687_AT,1431609_A_AT	492	50	13588	2.76179	1	0.670359	85.7315
GOTERM_BP_FAT	GO:0048871~multicellular organismal homeostasis	6	0.835655	0.113522	1422645_AT,1451959_A_AT,1420909_AT,1437876_AT,1437122_AT,1435436_AT,1457687_AT,1450702_AT,1431609_A_AT	492	71	13588	2.33391	1	0.684654	87.7202
GOTERM_BP_FAT	GO:0060249~anatomical structure homeostasis	6	0.835655	0.180922	1427126_AT,1451959_A_AT,1427127_X_AT,1452388_AT,1420909_AT,1437876_AT,1437122_AT,1435436_AT,1457687_AT,1452318_A_AT,1431609_A_AT	492	83	13588	1.99647	1	0.786719	96.8992
Annotation Cluster 58	Enrichment Score: 1.0540550316726915
Category	Term	Count	%	PValue	Genes	List Total	Pop Hits	Pop Total	Fold Enrichment	Bonferroni	Benjamini	FDR
GOTERM_BP_FAT	GO:0002504~antigen processing and presentation of peptide or polysaccharide antigen via MHC class II	5	0.696379	0.00423654	1450648_S_AT,1422476_AT,1443783_X_AT,1425519_A_AT,1435290_X_AT,1425477_X_AT,1451721_A_AT,1452431_S_AT,1417025_AT,1438858_X_AT	492	19	13588	7.26786	0.99992	0.152531	7.12275
GOTERM_BP_FAT	GO:0019886~antigen processing and presentation of exogenous peptide antigen via MHC class II	4	0.557103	0.0184896	1422476_AT,1443783_X_AT,1425519_A_AT,1435290_X_AT,1452431_S_AT,1417025_AT,1438858_X_AT	492	16	13588	6.90447	1	0.326277	27.7338
GOTERM_BP_FAT	GO:0002495~antigen processing and presentation of peptide antigen via MHC class II	4	0.557103	0.0184896	1422476_AT,1443783_X_AT,1425519_A_AT,1435290_X_AT,1452431_S_AT,1417025_AT,1438858_X_AT	492	16	13588	6.90447	1	0.326277	27.7338
GOTERM_BP_FAT	GO:0048002~antigen processing and presentation of peptide antigen	5	0.696379	0.036412	1422476_AT,1422645_AT,1443783_X_AT,1425519_A_AT,1435290_X_AT,1452431_S_AT,1450702_AT,1417025_AT,1438858_X_AT	492	35	13588	3.94541	1	0.447295	47.5631
INTERPRO	IPR014745:MHC class II, alpha/beta chain, N-terminal	3	0.417827	0.0379858	1450648_S_AT,1443783_X_AT,1435290_X_AT,1425477_X_AT,1451721_A_AT,1452431_S_AT,1417025_AT,1438858_X_AT	628	9	17763	9.42834	1	0.758276	46.1675
GOTERM_BP_FAT	GO:0002478~antigen processing and presentation of exogenous peptide antigen	4	0.557103	0.0485799	1422476_AT,1443783_X_AT,1425519_A_AT,1435290_X_AT,1452431_S_AT,1417025_AT,1438858_X_AT	492	23	13588	4.80311	1	0.508024	57.9679
GOTERM_CC_FAT	GO:0042613~MHC class II protein complex	3	0.417827	0.0503684	1450648_S_AT,1443783_X_AT,1435290_X_AT,1425477_X_AT,1451721_A_AT,1452431_S_AT,1417025_AT,1438858_X_AT	463	10	12504	8.10194	1	0.432611	50.1798
SP_PIR_KEYWORDS	mhc ii	3	0.417827	0.0564752	1450648_S_AT,1443783_X_AT,1435290_X_AT,1425477_X_AT,1451721_A_AT,1452431_S_AT,1417025_AT,1438858_X_AT	638	11	17854	7.63209	1	0.366034	55.4454
PIR_SUPERFAMILY	PIRSF001991:class II histocompatibility antigen	3	0.417827	0.0608074	1450648_S_AT,1443783_X_AT,1435290_X_AT,1425477_X_AT,1451721_A_AT,1452431_S_AT,1417025_AT,1438858_X_AT	335	10	8136	7.28597	1	0.990485	57.9133
GOTERM_BP_FAT	GO:0019884~antigen processing and presentation of exogenous antigen	4	0.557103	0.0788502	1422476_AT,1443783_X_AT,1425519_A_AT,1435290_X_AT,1452431_S_AT,1417025_AT,1438858_X_AT	492	28	13588	3.94541	1	0.613458	76.0566
KEGG_PATHWAY	mmu04612:Antigen processing and presentation	7	0.97493	0.168352	1427126_AT,1443783_X_AT,1435290_X_AT,1427127_X_AT,1416147_AT,1417025_AT,1452318_A_AT,1438858_X_AT,1422476_AT,1425519_A_AT,1452388_AT,1452431_S_AT,1457724_AT	236	91	5738	1.87027	1	0.640896	88.9351
GOTERM_BP_FAT	GO:0019882~antigen processing and presentation	6	0.835655	0.206117	1450648_S_AT,1422476_AT,1422645_AT,1443783_X_AT,1425519_A_AT,1435290_X_AT,1425477_X_AT,1451721_A_AT,1452431_S_AT,1450702_AT,1417025_AT,1438858_X_AT	492	87	13588	1.90468	1	0.818032	98.1998
UP_SEQ_FEATURE	domain:Ig-like C1-type	3	0.417827	0.256654	1422645_AT,1443783_X_AT,1435290_X_AT,1452431_S_AT,1450702_AT,1417025_AT,1438858_X_AT	629	25	16021	3.05647	1	0.999572	99.3399
INTERPRO	IPR003006:Immunoglobulin/major histocompatibility complex, conserved site	6	0.835655	0.26471	1450648_S_AT,1422645_AT,1443783_X_AT,1435290_X_AT,1425477_X_AT,1434709_AT,1451721_A_AT,1452431_S_AT,1450702_AT,1428350_AT,1417025_AT,1438858_X_AT	628	98	17763	1.73174	1	0.983011	99.2681
UP_SEQ_FEATURE	region of interest:Connecting peptide	3	0.417827	0.300773	1422645_AT,1443783_X_AT,1435290_X_AT,1452431_S_AT,1450702_AT,1417025_AT,1438858_X_AT	629	28	16021	2.72899	1	0.99979	99.7657
GOTERM_CC_FAT	GO:0042611~MHC protein complex	4	0.557103	0.30153	1450648_S_AT,1422645_AT,1443783_X_AT,1435290_X_AT,1425477_X_AT,1451721_A_AT,1452431_S_AT,1450702_AT,1417025_AT,1438858_X_AT	463	52	12504	2.07742	1	0.808696	99.2078
INTERPRO	IPR003597:Immunoglobulin C1-set	4	0.557103	0.565209	1450648_S_AT,1422645_AT,1443783_X_AT,1435290_X_AT,1425477_X_AT,1451721_A_AT,1452431_S_AT,1450702_AT,1417025_AT,1438858_X_AT	628	83	17763	1.36313	1	0.999418	99.9998
SMART	SM00407:IGc1	4	0.557103	0.663464	1450648_S_AT,1422645_AT,1443783_X_AT,1435290_X_AT,1425477_X_AT,1451721_A_AT,1452431_S_AT,1450702_AT,1417025_AT,1438858_X_AT	373	83	9131	1.17975	1	0.993942	99.9999
Annotation Cluster 59	Enrichment Score: 1.0486671648281924
Category	Term	Count	%	PValue	Genes	List Total	Pop Hits	Pop Total	Fold Enrichment	Bonferroni	Benjamini	FDR
GOTERM_BP_FAT	GO:0006928~cell motion	21	2.92479	0.0449056	1434447_AT,1427683_AT,1454708_AT,1451756_AT,1420909_AT,1440173_X_AT,1436025_AT,1419309_AT,1449906_AT,1440926_AT,1423905_AT,1460378_A_AT,1423059_AT,1422046_AT,1422607_AT,1437216_AT,1418349_AT,1451289_AT,1434709_AT,1448765_AT,1440275_AT,1439906_AT,1423240_AT,1452196_A_AT,1427682_A_AT,1420558_AT,1419300_AT,1418350_AT,1419473_A_AT,1451959_A_AT,1450918_S_AT,1417558_AT	492	367	13588	1.58032	1	0.489133	55.0515
GOTERM_BP_FAT	GO:0016477~cell migration	15	2.08914	0.0536146	1434447_AT,1451289_AT,1451756_AT,1420909_AT,1448765_AT,1440173_X_AT,1436025_AT,1423240_AT,1449906_AT,1440926_AT,1460378_A_AT,1423905_AT,1423059_AT,1452196_A_AT,1422046_AT,1420558_AT,1419300_AT,1418350_AT,1419473_A_AT,1451959_A_AT,1437216_AT,1418349_AT,1450918_S_AT,1417558_AT	492	240	13588	1.72612	1	0.528196	61.6755
GOTERM_BP_FAT	GO:0001764~neuron migration	6	0.835655	0.10855	1434447_AT,1419473_A_AT,1451289_AT,1417558_AT,1448765_AT,1460378_A_AT,1423059_AT	492	70	13588	2.36725	1	0.675272	86.4649
GOTERM_BP_FAT	GO:0051674~localization of cell	15	2.08914	0.147817	1434447_AT,1451289_AT,1451756_AT,1420909_AT,1448765_AT,1440173_X_AT,1436025_AT,1423240_AT,1449906_AT,1440926_AT,1460378_A_AT,1423905_AT,1423059_AT,1452196_A_AT,1422046_AT,1420558_AT,1419300_AT,1418350_AT,1419473_A_AT,1451959_A_AT,1437216_AT,1418349_AT,1450918_S_AT,1417558_AT	492	284	13588	1.45869	1	0.750514	93.8204
GOTERM_BP_FAT	GO:0048870~cell motility	15	2.08914	0.147817	1434447_AT,1451289_AT,1451756_AT,1420909_AT,1448765_AT,1440173_X_AT,1436025_AT,1423240_AT,1449906_AT,1440926_AT,1460378_A_AT,1423905_AT,1423059_AT,1452196_A_AT,1422046_AT,1420558_AT,1419300_AT,1418350_AT,1419473_A_AT,1451959_A_AT,1437216_AT,1418349_AT,1450918_S_AT,1417558_AT	492	284	13588	1.45869	1	0.750514	93.8204
Annotation Cluster 60	Enrichment Score: 1.030946970064724
Category	Term	Count	%	PValue	Genes	List Total	Pop Hits	Pop Total	Fold Enrichment	Bonferroni	Benjamini	FDR
BIOCARTA	m_extrinsicPathway:Extrinsic Prothrombin Activation Pathway	4	0.557103	0.0328914	1449269_AT,1418907_AT,1417408_AT,1449305_AT,1418992_AT,1419321_AT,1418993_S_AT	80	11	1171	5.32273	0.993591	0.919947	32.9574
SP_PIR_KEYWORDS	blood coagulation	5	0.696379	0.0418239	1418547_AT,1449269_AT,1418907_AT,1417408_AT,1449305_AT,1418992_AT,1419321_AT,1418993_S_AT	638	37	17854	3.78167	1	0.310763	44.7974
GOTERM_BP_FAT	GO:0042060~wound healing	9	1.25348	0.0499204	1449269_AT,1421989_S_AT,1417408_AT,1418993_S_AT,1419321_AT,1418350_AT,1426642_AT,1437635_AT,1418547_AT,1418349_AT,1418907_AT,1437218_AT,1449305_AT,1418992_AT	492	112	13588	2.21929	1	0.513332	58.9867
GOTERM_BP_FAT	GO:0050878~regulation of body fluid levels	7	0.97493	0.102757	1418547_AT,1421989_S_AT,1449269_AT,1418907_AT,1417408_AT,1449305_AT,1435945_A_AT,1418992_AT,1421038_A_AT,1419321_AT,1418993_S_AT	492	89	13588	2.17219	1	0.663842	84.8496
GOTERM_BP_FAT	GO:0007596~blood coagulation	6	0.835655	0.10855	1418547_AT,1421989_S_AT,1449269_AT,1418907_AT,1417408_AT,1449305_AT,1418992_AT,1419321_AT,1418993_S_AT	492	70	13588	2.36725	1	0.675272	86.4649
GOTERM_BP_FAT	GO:0050817~coagulation	6	0.835655	0.10855	1418547_AT,1421989_S_AT,1449269_AT,1418907_AT,1417408_AT,1449305_AT,1418992_AT,1419321_AT,1418993_S_AT	492	70	13588	2.36725	1	0.675272	86.4649
GOTERM_BP_FAT	GO:0007599~hemostasis	6	0.835655	0.113522	1418547_AT,1421989_S_AT,1449269_AT,1418907_AT,1417408_AT,1449305_AT,1418992_AT,1419321_AT,1418993_S_AT	492	71	13588	2.33391	1	0.684654	87.7202
KEGG_PATHWAY	mmu04610:Complement and coagulation cascades	4	0.557103	0.599082	1449269_AT,1418907_AT,1417408_AT,1449305_AT,1418992_AT,1419321_AT,1418993_S_AT	236	75	5738	1.29672	1	0.902092	99.9982
Annotation Cluster 61	Enrichment Score: 1.020922326937231
Category	Term	Count	%	PValue	Genes	List Total	Pop Hits	Pop Total	Fold Enrichment	Bonferroni	Benjamini	FDR
INTERPRO	IPR001067:Nuclear translocator	3	0.417827	0.0232174	1421037_AT,1425099_A_AT,1435436_AT	628	7	17763	12.1222	1	0.691045	31.3166
INTERPRO	IPR013655:PAS fold-3	4	0.557103	0.0240548	1421037_AT,1425099_A_AT,1435436_AT,1422631_AT	628	18	17763	6.28556	1	0.687924	32.2521
UP_SEQ_FEATURE	domain:PAS 1	4	0.557103	0.0363861	1421037_AT,1425099_A_AT,1435436_AT,1422631_AT	629	19	16021	5.36223	1	0.933178	46.6025
UP_SEQ_FEATURE	domain:PAS 2	4	0.557103	0.0363861	1421037_AT,1425099_A_AT,1435436_AT,1422631_AT	629	19	16021	5.36223	1	0.933178	46.6025
INTERPRO	IPR001610:PAC motif	4	0.557103	0.0623639	1421037_AT,1425099_A_AT,1435436_AT,1422631_AT	628	26	17763	4.35154	1	0.829806	64.2905
UP_SEQ_FEATURE	domain:PAC	4	0.557103	0.0658833	1421037_AT,1425099_A_AT,1435436_AT,1422631_AT	629	24	16021	4.2451	1	0.976041	68.4522
SMART	SM00086:PAC	4	0.557103	0.0873715	1421037_AT,1425099_A_AT,1435436_AT,1422631_AT	373	26	9131	3.76614	1	0.773253	68.525
KEGG_PATHWAY	mmu04710:Circadian rhythm	3	0.417827	0.0968382	1418025_AT,1421037_AT,1425099_A_AT	236	13	5738	5.61082	1	0.572063	70.3676
INTERPRO	IPR000014:PAS	4	0.557103	0.102156	1421037_AT,1425099_A_AT,1435436_AT,1422631_AT	628	32	17763	3.53563	1	0.897665	82.1511
SMART	SM00091:PAS	4	0.557103	0.140018	1421037_AT,1425099_A_AT,1435436_AT,1422631_AT	373	32	9131	3.05999	1	0.846221	85.151
INTERPRO	IPR001092:Basic helix-loop-helix dimerisation region bHLH	7	0.97493	0.198645	1418025_AT,1422025_AT,1450376_AT,1421037_AT,1425099_A_AT,1435436_AT,1455214_AT,1422631_AT	628	111	17763	1.78374	1	0.970706	97.1026
INTERPRO	IPR013767:PAS fold	3	0.417827	0.246597	1421037_AT,1425099_A_AT,1422631_AT	628	27	17763	3.14278	1	0.979624	98.9199
UP_SEQ_FEATURE	domain:Helix-loop-helix motif	7	0.97493	0.255905	1418025_AT,1422025_AT,1450376_AT,1421037_AT,1425099_A_AT,1435436_AT,1455214_AT,1422631_AT	629	109	16021	1.63573	1	0.999609	99.3286
SMART	SM00353:HLH	7	0.97493	0.29856	1418025_AT,1422025_AT,1450376_AT,1421037_AT,1425099_A_AT,1435436_AT,1455214_AT,1422631_AT	373	111	9131	1.54378	1	0.943746	98.8709
INTERPRO	IPR011598:Helix-loop-helix DNA-binding	5	0.696379	0.352801	1418025_AT,1422025_AT,1450376_AT,1421037_AT,1425099_A_AT,1455214_AT	628	85	17763	1.66383	1	0.993513	99.9049
Annotation Cluster 62	Enrichment Score: 1.0000566808696296
Category	Term	Count	%	PValue	Genes	List Total	Pop Hits	Pop Total	Fold Enrichment	Bonferroni	Benjamini	FDR
GOTERM_BP_FAT	GO:0030879~mammary gland development	8	1.11421	0.0357843	1436497_AT,1434447_AT,1451959_A_AT,1418507_S_AT,1420909_AT,1449109_AT,1450918_S_AT,1419519_AT,1423240_AT,1460378_A_AT,1428853_AT,1449145_A_AT	492	86	13588	2.56911	1	0.448641	46.9653
GOTERM_BP_FAT	GO:0022612~gland morphogenesis	7	0.97493	0.0831451	1424050_S_AT,1436497_AT,1450918_S_AT,1419519_AT,1448261_AT,1437122_AT,1423240_AT,1457687_AT,1428853_AT,1425911_A_AT,1449145_A_AT	492	84	13588	2.30149	1	0.624352	77.927
GOTERM_BP_FAT	GO:0060443~mammary gland morphogenesis	3	0.417827	0.33597	1450918_S_AT,1423240_AT,1428853_AT,1449145_A_AT	492	33	13588	2.51072	1	0.919547	99.9196
Annotation Cluster 63	Enrichment Score: 0.9956351734666967
Category	Term	Count	%	PValue	Genes	List Total	Pop Hits	Pop Total	Fold Enrichment	Bonferroni	Benjamini	FDR
GOTERM_MF_FAT	GO:0016791~phosphatase activity	17	2.36769	0.0120511	1448908_AT,1448830_AT,1448470_AT,1429501_S_AT,1418539_A_AT,1453074_AT,1433605_AT,1455450_AT,1441975_AT,1425537_AT,1431609_A_AT,1415673_AT,1418540_A_AT,1415789_A_AT,1429514_AT,1454947_A_AT,1426794_AT,1422619_AT,1428834_AT,1433941_AT,1416588_AT	478	238	13288	1.98565	0.999613	0.388007	16.5525
GOTERM_BP_FAT	GO:0016311~dephosphorylation	12	1.67131	0.0132924	1448830_AT,1429501_S_AT,1418539_A_AT,1453074_AT,1437122_AT,1433605_AT,1455450_AT,1431609_A_AT,1425537_AT,1418540_A_AT,1426794_AT,1422619_AT,1428834_AT,1457687_AT,1416588_AT	492	141	13588	2.35046	1	0.289486	20.7766
GOTERM_BP_FAT	GO:0006470~protein amino acid dephosphorylation	10	1.39276	0.022279	1448830_AT,1429501_S_AT,1418539_A_AT,1453074_AT,1437122_AT,1455450_AT,1425537_AT,1418540_A_AT,1426794_AT,1422619_AT,1428834_AT,1457687_AT,1416588_AT	492	114	13588	2.42262	1	0.365631	32.439
INTERPRO	IPR000387:Protein-tyrosine phosphatase	7	0.97493	0.0573095	1448830_AT,1426794_AT,1418539_A_AT,1453074_AT,1428834_AT,1455450_AT,1418540_A_AT,1416588_AT	628	78	17763	2.5384	1	0.818844	61.0846
INTERPRO	IPR000387:Dual-specific/protein-tyrosine phosphatase, conserved region	7	0.97493	0.069648	1448830_AT,1426794_AT,1418539_A_AT,1453074_AT,1428834_AT,1455450_AT,1418540_A_AT,1416588_AT	628	82	17763	2.41458	1	0.835494	68.4775
UP_SEQ_FEATURE	active site:Phosphocysteine intermediate	7	0.97493	0.0735165	1448830_AT,1426794_AT,1418539_A_AT,1453074_AT,1428834_AT,1455450_AT,1418540_A_AT,1416588_AT	629	75	16021	2.37725	1	0.973102	72.5432
INTERPRO	IPR016130:Protein-tyrosine phosphatase, active site	7	0.97493	0.0870601	1448830_AT,1426794_AT,1418539_A_AT,1453074_AT,1428834_AT,1455450_AT,1418540_A_AT,1416588_AT	628	87	17763	2.27581	1	0.875987	76.6972
SP_PIR_KEYWORDS	protein phosphatase	8	1.11421	0.137578	1454947_A_AT,1448830_AT,1426794_AT,1429501_S_AT,1418539_A_AT,1453074_AT,1428834_AT,1455450_AT,1425537_AT,1418540_A_AT,1415789_A_AT	638	120	17854	1.86562	1	0.553286	87.2341
GOTERM_MF_FAT	GO:0004725~protein tyrosine phosphatase activity	7	0.97493	0.15514	1448830_AT,1426794_AT,1418539_A_AT,1453074_AT,1428834_AT,1455450_AT,1418540_A_AT,1416588_AT	478	101	13288	1.92667	1	0.823424	91.9224
UP_SEQ_FEATURE	domain:Tyrosine-protein phosphatase	5	0.696379	0.160807	1448830_AT,1453074_AT,1428834_AT,1455450_AT,1416588_AT	629	54	16021	2.35839	1	0.997279	94.8575
INTERPRO	IPR000242:Protein-tyrosine phosphatase, receptor/non-receptor type	4	0.557103	0.175354	1426794_AT,1418539_A_AT,1455450_AT,1418540_A_AT,1416588_AT	628	41	17763	2.75952	1	0.961718	95.4187
GOTERM_MF_FAT	GO:0004721~phosphoprotein phosphatase activity	9	1.25348	0.180562	1454947_A_AT,1448830_AT,1426794_AT,1429501_S_AT,1418539_A_AT,1453074_AT,1428834_AT,1455450_AT,1425537_AT,1418540_A_AT,1416588_AT,1415789_A_AT	478	152	13288	1.646	1	0.841728	94.8803
SMART	SM00194:PTPc	4	0.557103	0.232885	1426794_AT,1418539_A_AT,1455450_AT,1418540_A_AT,1416588_AT	373	41	9131	2.38828	1	0.930318	96.4989
INTERPRO	IPR000340:Protein-tyrosine phosphatase, dual specificity	3	0.417827	0.338758	1448830_AT,1453074_AT,1428834_AT	628	34	17763	2.49574	1	0.992886	99.8659
INTERPRO	IPR000340:Dual specificity phosphatase, catalytic domain	3	0.417827	0.377345	1448830_AT,1453074_AT,1428834_AT	628	37	17763	2.29338	1	0.994546	99.9488
GOTERM_MF_FAT	GO:0008138~protein tyrosine/serine/threonine phosphatase activity	3	0.417827	0.398184	1448830_AT,1453074_AT,1428834_AT	478	38	13288	2.19467	1	0.956451	99.9489
Annotation Cluster 64	Enrichment Score: 0.9918669425015184
Category	Term	Count	%	PValue	Genes	List Total	Pop Hits	Pop Total	Fold Enrichment	Bonferroni	Benjamini	FDR
SP_PIR_KEYWORDS	GTPase activation	12	1.67131	0.00952713	1440883_AT,1434809_AT,1456333_A_AT,1426476_AT,1433558_AT,1444311_AT,1441170_A_AT,1455580_AT,1451159_AT,1436181_AT,1451867_X_AT,1426478_AT,1450675_AT,1417704_A_AT,1439755_AT,1426477_AT,1451525_AT,1426027_A_AT	638	136	17854	2.46921	0.976542	0.121376	12.4648
UP_SEQ_FEATURE	domain:Rho-GAP	5	0.696379	0.18404	1434809_AT,1451867_X_AT,1456333_A_AT,1417704_A_AT,1444311_AT,1451525_AT,1426027_A_AT	629	57	16021	2.23426	1	0.998465	96.8027
INTERPRO	IPR000198:RhoGAP	5	0.696379	0.211312	1434809_AT,1451867_X_AT,1456333_A_AT,1417704_A_AT,1444311_AT,1451525_AT,1426027_A_AT	628	67	17763	2.11082	1	0.972041	97.7543
SMART	SM00324:RhoGAP	5	0.696379	0.290893	1434809_AT,1451867_X_AT,1456333_A_AT,1417704_A_AT,1444311_AT,1451525_AT,1426027_A_AT	373	67	9131	1.82686	1	0.945045	98.7045
Annotation Cluster 65	Enrichment Score: 0.9898600159000166
Category	Term	Count	%	PValue	Genes	List Total	Pop Hits	Pop Total	Fold Enrichment	Bonferroni	Benjamini	FDR
KEGG_PATHWAY	mmu00565:Ether lipid metabolism	8	1.11421	0.000444701	1448908_AT,1429514_AT,1422619_AT,1420674_AT,1434690_AT,1430700_A_AT,1417814_AT,1452026_A_AT,1450504_A_AT	236	35	5738	5.55738	0.0645429	0.0328097	0.529757
KEGG_PATHWAY	mmu00564:Glycerophospholipid metabolism	9	1.25348	0.00567456	1448908_AT,1429514_AT,1422619_AT,1438957_X_AT,1420674_AT,1434690_AT,1431167_AT,1417814_AT,1452026_A_AT,1450504_A_AT	236	67	5738	3.266	0.574125	0.192169	6.56991
INTERPRO	IPR013090:Phospholipase A2, active site	4	0.557103	0.0205739	1456874_AT,1420674_AT,1438702_AT,1417814_AT,1452026_A_AT,1455096_AT	628	17	17763	6.6553	1	0.681256	28.2829
SP_PIR_KEYWORDS	lipid degradation	8	1.11421	0.0225368	1445438_AT,1454070_A_AT,1429119_AT,1454898_S_AT,1420674_AT,1455321_AT,1437117_AT,1430700_A_AT,1435043_AT,1417814_AT,1452026_A_AT	638	79	17854	2.83386	0.999868	0.225316	27.1674
KEGG_PATHWAY	mmu04370:VEGF signaling pathway	8	1.11421	0.0351181	1450007_AT,1451596_A_AT,1420810_AT,1451959_A_AT,1420909_AT,1450918_S_AT,1420674_AT,1420809_A_AT,1423240_AT,1417814_AT,1423059_AT,1452026_A_AT	236	76	5738	2.55932	0.99531	0.360372	34.7477
KEGG_PATHWAY	mmu04912:GnRH signaling pathway	8	1.11421	0.101665	1418350_AT,1457311_AT,1450918_S_AT,1418349_AT,1420674_AT,1423240_AT,1448694_AT,1435043_AT,1417814_AT,1452026_A_AT	236	97	5738	2.00524	1	0.552507	72.2045
GOTERM_BP_FAT	GO:0016042~lipid catabolic process	9	1.25348	0.112448	1445438_AT,1437872_AT,1454070_A_AT,1429119_AT,1454898_S_AT,1420674_AT,1455321_AT,1437117_AT,1430700_A_AT,1435043_AT,1417814_AT,1452026_A_AT	492	134	13588	1.85493	1	0.682553	87.4589
KEGG_PATHWAY	mmu00592:alpha-Linolenic acid metabolism	3	0.417827	0.166631	1420674_AT,1417814_AT,1452026_A_AT	236	18	5738	4.05226	1	0.665015	88.6585
KEGG_PATHWAY	mmu04730:Long-term depression	6	0.835655	0.171363	1436497_AT,1427306_AT,1419519_AT,1420674_AT,1435043_AT,1417814_AT,1452026_A_AT	236	72	5738	2.02613	1	0.634686	89.4042
GOTERM_MF_FAT	GO:0016298~lipase activity	6	0.835655	0.183685	1429119_AT,1454898_S_AT,1420674_AT,1437117_AT,1435043_AT,1417814_AT,1452026_A_AT	478	84	13288	1.98565	1	0.843128	95.1639
GOTERM_MF_FAT	GO:0004620~phospholipase activity	5	0.696379	0.189739	1420674_AT,1437117_AT,1435043_AT,1417814_AT,1452026_A_AT	478	63	13288	2.20628	1	0.845514	95.6724
GOTERM_MF_FAT	GO:0004091~carboxylesterase activity	7	0.97493	0.192066	1436336_AT,1441604_AT,1428803_AT,1420674_AT,1430700_A_AT,1417814_AT,1452026_A_AT,1438488_AT	478	108	13288	1.8018	1	0.84161	95.8542
GOTERM_MF_FAT	GO:0004623~phospholipase A2 activity	3	0.417827	0.21244	1420674_AT,1417814_AT,1452026_A_AT	478	24	13288	3.4749	1	0.858985	97.1682
UP_SEQ_FEATURE	metal ion-binding site:Calcium; via carbonyl oxygen	3	0.417827	0.315402	1420674_AT,1417814_AT,1452026_A_AT	629	29	16021	2.63489	1	0.999839	99.8362
UP_SEQ_FEATURE	metal ion-binding site:Calcium	4	0.557103	0.430182	1449269_AT,1418907_AT,1420674_AT,1417814_AT,1452026_A_AT	629	61	16021	1.6702	1	0.999988	99.9927
KEGG_PATHWAY	mmu04664:Fc epsilon RI signaling pathway	5	0.696379	0.434652	1417558_AT,1448765_AT,1420674_AT,1460651_AT,1417814_AT,1452026_A_AT	236	82	5738	1.48253	1	0.856906	99.8898
KEGG_PATHWAY	mmu00590:Arachidonic acid metabolism	5	0.696379	0.44388	1436448_A_AT,1420674_AT,1418767_AT,1423414_AT,1417814_AT,1452026_A_AT	236	83	5738	1.46467	1	0.858563	99.9094
KEGG_PATHWAY	mmu04270:Vascular smooth muscle contraction	6	0.835655	0.549499	1420674_AT,1435043_AT,1417814_AT,1452026_A_AT,1451159_AT,1420401_A_AT	236	120	5738	1.21568	1	0.886359	99.9927
KEGG_PATHWAY	mmu00591:Linoleic acid metabolism	3	0.417827	0.567954	1420674_AT,1417814_AT,1452026_A_AT	236	46	5738	1.58567	1	0.885869	99.9956
Annotation Cluster 66	Enrichment Score: 0.9876980153710081
Category	Term	Count	%	PValue	Genes	List Total	Pop Hits	Pop Total	Fold Enrichment	Bonferroni	Benjamini	FDR
SP_PIR_KEYWORDS	calmodulin-binding	8	1.11421	0.0753629	1422550_A_AT,1451596_A_AT,1457311_AT,1426574_A_AT,1435333_AT,1423298_AT,1434194_AT,1435945_A_AT,1421038_A_AT,1422518_AT	638	103	17854	2.17354	1	0.439835	66.3673
GOTERM_MF_FAT	GO:0005516~calmodulin binding	8	1.11421	0.115775	1422550_A_AT,1451596_A_AT,1457311_AT,1426574_A_AT,1435333_AT,1423298_AT,1434194_AT,1435945_A_AT,1421038_A_AT,1422518_AT	478	114	13288	1.95082	1	0.765354	84.0609
UP_SEQ_FEATURE	region of interest:Calmodulin-binding	5	0.696379	0.124777	1422550_A_AT,1457311_AT,1434194_AT,1435945_A_AT,1421038_A_AT,1422518_AT	629	49	16021	2.59904	1	0.99148	89.5233
Annotation Cluster 67	Enrichment Score: 0.9831722597331313
Category	Term	Count	%	PValue	Genes	List Total	Pop Hits	Pop Total	Fold Enrichment	Bonferroni	Benjamini	FDR
GOTERM_BP_FAT	GO:0031647~regulation of protein stability	4	0.557103	0.0598661	1422476_AT,1423142_A_AT,1423143_AT,1450873_AT,1437122_AT,1457687_AT,1452196_A_AT	492	25	13588	4.41886	1	0.55802	65.8508
GOTERM_BP_FAT	GO:0050821~protein stabilization	3	0.417827	0.112072	1422476_AT,1423142_A_AT,1423143_AT,1450873_AT,1452196_A_AT	492	16	13588	5.17835	1	0.682836	87.366
GOTERM_BP_FAT	GO:0010608~posttranscriptional regulation of gene expression	9	1.25348	0.167419	1423143_AT,1420909_AT,1420501_AT,1450873_AT,1437122_AT,1422611_S_AT,1452196_A_AT,1422476_AT,1422610_S_AT,1423142_A_AT,1451959_A_AT,1439764_S_AT,1448325_AT,1457687_AT,1420500_AT,1437103_AT	492	148	13588	1.67947	1	0.773693	95.8784
Annotation Cluster 68	Enrichment Score: 0.9812834742832298
Category	Term	Count	%	PValue	Genes	List Total	Pop Hits	Pop Total	Fold Enrichment	Bonferroni	Benjamini	FDR
SP_PIR_KEYWORDS	cytoskeleton	32	4.45682	0.0182427	1433908_A_AT,1429234_S_AT,1454708_AT,1426574_A_AT,1424826_S_AT,1432269_A_AT,1423298_AT,1433761_AT,1452964_AT,1440847_AT,1417240_AT,1433768_AT,1418003_AT,1438763_AT,1428750_AT,1417400_AT,1444426_AT,1418879_AT,1418209_A_AT,1421313_S_AT,1427385_S_AT,1428585_AT,1434036_AT,1438726_AT,1460592_AT,1422550_A_AT,1460426_AT,1431592_A_AT,1456346_AT,1418210_AT,1421315_S_AT,1452226_AT,1455450_AT,1419322_AT,143…	638	583	17854	1.53602	0.999266	0.201912	22.5893
GOTERM_MF_FAT	GO:0008092~cytoskeletal protein binding	22	3.06407	0.071211	1454708_AT,1426574_A_AT,1424826_S_AT,1428579_AT,1436025_AT,1423298_AT,1455450_AT,1434194_AT,1440847_AT,1417027_AT,1437216_AT,1436729_AT,1443729_AT,1433768_AT,1416156_AT,1434326_X_AT,1436993_X_AT,1447812_X_AT,1434709_AT,1448765_AT,1418209_A_AT,1427385_S_AT,1415943_AT,1428585_AT,1434036_AT,1425656_A_AT,1460592_AT,1422550_A_AT,1424560_AT,1427228_AT,1417558_AT,1437279_X_AT,1415944_AT,1418210_AT,14598…	478	414	13288	1.47725	1	0.663096	66.7976
GOTERM_CC_FAT	GO:0015629~actin cytoskeleton	12	1.67131	0.138393	1416156_AT,1436993_X_AT,1447812_X_AT,1420160_S_AT,1428509_AT,1454708_AT,1456333_A_AT,1424826_S_AT,1449028_AT,1418209_A_AT,1427385_S_AT,1428585_AT,1434036_AT,1440847_AT,1451867_X_AT,1424560_AT,1427228_AT,1420159_AT,1417704_A_AT,1450718_AT,1418210_AT,1443729_AT,1433768_AT,1449027_AT	463	205	12504	1.58087	1	0.6429	86.5768
GOTERM_MF_FAT	GO:0003779~actin binding	14	1.94986	0.235632	1416156_AT,1434326_X_AT,1436993_X_AT,1447812_X_AT,1454708_AT,1426574_A_AT,1424826_S_AT,1428579_AT,1418209_A_AT,1423298_AT,1436025_AT,1427385_S_AT,1440847_AT,1434036_AT,1428585_AT,1460592_AT,1436729_AT,1427228_AT,1424560_AT,1437216_AT,1418210_AT,1443729_AT,1433768_AT	478	288	13288	1.35135	1	0.880379	98.1873
SP_PIR_KEYWORDS	actin-binding	11	1.53203	0.292818	1416156_AT,1434326_X_AT,1436993_X_AT,1447812_X_AT,1454708_AT,1426574_A_AT,1424826_S_AT,1418209_A_AT,1423298_AT,1427385_S_AT,1434036_AT,1440847_AT,1428585_AT,1460592_AT,1436729_AT,1427228_AT,1418210_AT,1443729_AT,1433768_AT	638	226	17854	1.36207	1	0.764217	99.192
Annotation Cluster 69	Enrichment Score: 0.9746002512309371
Category	Term	Count	%	PValue	Genes	List Total	Pop Hits	Pop Total	Fold Enrichment	Bonferroni	Benjamini	FDR
GOTERM_BP_FAT	GO:0030324~lung development	9	1.25348	0.0477904	1424050_S_AT,1422789_AT,1451959_A_AT,1418711_AT,1420909_AT,1426225_AT,1419309_AT,1425464_AT,1435436_AT,1460378_A_AT,1449187_AT,1425911_A_AT	492	111	13588	2.23929	1	0.506666	57.3567
GOTERM_BP_FAT	GO:0030323~respiratory tube development	9	1.25348	0.0521109	1424050_S_AT,1422789_AT,1451959_A_AT,1418711_AT,1420909_AT,1426225_AT,1419309_AT,1425464_AT,1435436_AT,1460378_A_AT,1449187_AT,1425911_A_AT	492	113	13588	2.19965	1	0.522223	60.6018
GOTERM_BP_FAT	GO:0060541~respiratory system development	9	1.25348	0.0802874	1424050_S_AT,1422789_AT,1451959_A_AT,1418711_AT,1420909_AT,1426225_AT,1419309_AT,1425464_AT,1435436_AT,1460378_A_AT,1449187_AT,1425911_A_AT	492	124	13588	2.00452	1	0.614681	76.6985
GOTERM_BP_FAT	GO:0048286~lung alveolus development	3	0.417827	0.18791	1451959_A_AT,1418711_AT,1420909_AT,1419309_AT,1449187_AT	492	22	13588	3.76608	1	0.795938	97.3288
GOTERM_BP_FAT	GO:0002053~positive regulation of mesenchymal cell proliferation	3	0.417827	0.18791	1424050_S_AT,1451959_A_AT,1418711_AT,1420909_AT,1449187_AT,1425911_A_AT	492	22	13588	3.76608	1	0.795938	97.3288
GOTERM_BP_FAT	GO:0010464~regulation of mesenchymal cell proliferation	3	0.417827	0.201179	1424050_S_AT,1451959_A_AT,1418711_AT,1420909_AT,1449187_AT,1425911_A_AT	492	23	13588	3.60233	1	0.813716	97.9947
Annotation Cluster 70	Enrichment Score: 0.9519736929713023
Category	Term	Count	%	PValue	Genes	List Total	Pop Hits	Pop Total	Fold Enrichment	Bonferroni	Benjamini	FDR
GOTERM_BP_FAT	GO:0051101~regulation of DNA binding	9	1.25348	0.00511376	1417516_AT,1445068_AT,1456126_AT,1448631_A_AT,1429566_A_AT,1433795_AT,1426997_AT,1443952_AT,1428433_AT,1421236_AT,1456429_AT,1450173_AT,1424863_A_AT,1425261_AT,1421066_AT,1421173_AT	492	74	13588	3.35893	0.999989	0.17293	8.53655
GOTERM_BP_FAT	GO:0048584~positive regulation of response to stimulus	9	1.25348	0.358689	1445068_AT,1443783_X_AT,1435290_X_AT,1456126_AT,1448631_A_AT,1429566_A_AT,1423240_AT,1438858_X_AT,1428433_AT,1450918_S_AT,1421236_AT,1450718_AT,1456429_AT,1449508_AT,1450173_AT,1452431_S_AT,1424863_A_AT,1425261_AT,1421066_AT	492	186	13588	1.33635	1	0.928589	99.9561
GOTERM_BP_FAT	GO:0080135~regulation of cellular response to stress	3	0.417827	0.759663	1428433_AT,1448631_A_AT,1421236_AT,1429566_A_AT,1450173_AT,1424863_A_AT,1425261_AT	492	75	13588	1.10472	1	0.997792	100
Annotation Cluster 71	Enrichment Score: 0.93682138833967
Category	Term	Count	%	PValue	Genes	List Total	Pop Hits	Pop Total	Fold Enrichment	Bonferroni	Benjamini	FDR
SP_PIR_KEYWORDS	Aminoacyl-tRNA synthetase	5	0.696379	0.0492984	1451083_S_AT,1423709_S_AT,1452157_AT,1423685_AT,1416312_AT,1426713_S_AT,1452394_AT,1452158_AT	638	39	17854	3.58773	1	0.344037	50.4938
INTERPRO	IPR014729:Rossmann-like alpha/beta/alpha sandwich fold	5	0.696379	0.0516024	1452157_AT,1421989_S_AT,1416312_AT,1426713_S_AT,1433966_X_AT,1452394_AT,1451095_AT,1452158_AT	628	40	17763	3.53563	1	0.801879	57.1411
GOTERM_BP_FAT	GO:0043039~tRNA aminoacylation	5	0.696379	0.0836746	1451083_S_AT,1423709_S_AT,1452157_AT,1423685_AT,1416312_AT,1426713_S_AT,1452394_AT,1452158_AT	492	46	13588	3.00194	1	0.624929	78.1478
GOTERM_BP_FAT	GO:0043038~amino acid activation	5	0.696379	0.0836746	1451083_S_AT,1423709_S_AT,1452157_AT,1423685_AT,1416312_AT,1426713_S_AT,1452394_AT,1452158_AT	492	46	13588	3.00194	1	0.624929	78.1478
GOTERM_BP_FAT	GO:0006418~tRNA aminoacylation for protein translation	5	0.696379	0.0836746	1451083_S_AT,1423709_S_AT,1452157_AT,1423685_AT,1416312_AT,1426713_S_AT,1452394_AT,1452158_AT	492	46	13588	3.00194	1	0.624929	78.1478
KEGG_PATHWAY	mmu00970:Aminoacyl-tRNA biosynthesis	5	0.696379	0.0913796	1451083_S_AT,1423709_S_AT,1452157_AT,1423685_AT,1416312_AT,1426713_S_AT,1452394_AT,1452158_AT	236	42	5738	2.89447	0.999999	0.570674	68.1567
GOTERM_MF_FAT	GO:0016876~ligase activity, forming aminoacyl-tRNA and related compounds	5	0.696379	0.0927204	1451083_S_AT,1423709_S_AT,1452157_AT,1423685_AT,1416312_AT,1426713_S_AT,1452394_AT,1452158_AT	478	48	13288	2.89575	1	0.731153	76.5956
GOTERM_MF_FAT	GO:0004812~aminoacyl-tRNA ligase activity	5	0.696379	0.0927204	1451083_S_AT,1423709_S_AT,1452157_AT,1423685_AT,1416312_AT,1426713_S_AT,1452394_AT,1452158_AT	478	48	13288	2.89575	1	0.731153	76.5956
GOTERM_MF_FAT	GO:0016875~ligase activity, forming carbon-oxygen bonds	5	0.696379	0.0927204	1451083_S_AT,1423709_S_AT,1452157_AT,1423685_AT,1416312_AT,1426713_S_AT,1452394_AT,1452158_AT	478	48	13288	2.89575	1	0.731153	76.5956
GOTERM_BP_FAT	GO:0006399~tRNA metabolic process	8	1.11421	0.114794	1451083_S_AT,1423709_S_AT,1419122_AT,1452157_AT,1423685_AT,1416312_AT,1426713_S_AT,1439155_AT,1452394_AT,1416685_S_AT,1433962_AT,1452158_AT	492	113	13588	1.95525	1	0.687399	88.0233
SP_PIR_KEYWORDS	protein biosynthesis	9	1.25348	0.124489	1442942_AT,1451083_S_AT,1423709_S_AT,1452157_AT,1448398_S_AT,1423685_AT,1426394_AT,1418062_AT,1416312_AT,1426713_S_AT,1452394_AT,1452158_AT	638	139	17854	1.81193	1	0.520025	84.2591
UP_SEQ_FEATURE	short sequence motif:"HIGH" region	3	0.417827	0.141762	1452157_AT,1416312_AT,1426713_S_AT,1452394_AT,1452158_AT	629	17	16021	4.49481	1	0.994761	92.4811
GOTERM_BP_FAT	GO:0034660~ncRNA metabolic process	11	1.53203	0.19619	1451083_S_AT,1419122_AT,1452157_AT,1426713_S_AT,1439155_AT,1416685_S_AT,1423709_S_AT,1444726_AT,1423685_AT,1416312_AT,1452394_AT,1433962_AT,1451293_AT,1416559_AT,1452158_AT	492	202	13588	1.50394	1	0.806982	97.7652
INTERPRO	IPR001412:Aminoacyl-tRNA synthetase, class I, conserved site	3	0.417827	0.338758	1452157_AT,1416312_AT,1426713_S_AT,1452394_AT,1452158_AT	628	34	17763	2.49574	1	0.992886	99.8659
GOTERM_BP_FAT	GO:0006412~translation	12	1.67131	0.60652	1451083_S_AT,1442942_AT,1448398_S_AT,1452157_AT,1426713_S_AT,1453433_AT,1422046_AT,1436336_AT,1423709_S_AT,1423685_AT,1426394_AT,1416312_AT,1418062_AT,1452394_AT,1452158_AT	492	319	13588	1.03892	1	0.98818	100
Annotation Cluster 72	Enrichment Score: 0.9347070342580145
Category	Term	Count	%	PValue	Genes	List Total	Pop Hits	Pop Total	Fold Enrichment	Bonferroni	Benjamini	FDR
GOTERM_BP_FAT	GO:0016044~membrane organization	18	2.50696	0.0200832	1433908_A_AT,1421839_AT,1421315_S_AT,1432269_A_AT,1436025_AT,AFFX-TRANSRECMUR/X57349_3_AT,1422966_A_AT,1437216_AT,1421840_AT,1457687_AT,1435945_A_AT,AFFX-TRANSRECMUR/X57349_5_AT,1421038_A_AT,AFFX-TRANSRECMUR/X57349_M_AT,1423917_A_AT,1434709_AT,1424671_AT,1422967_A_AT,1437122_AT,1421313_S_AT,1450884_AT,1452661_AT,1420295_X_AT,1452338_S_AT,1416345_AT,1450333_A_AT,1420911_A_AT,1450392_AT,1431592_A_A…	492	272	13588	1.82765	1	0.346409	29.749
GOTERM_BP_FAT	GO:0010324~membrane invagination	12	1.67131	0.0792565	AFFX-TRANSRECMUR/X57349_M_AT,1433908_A_AT,1423917_A_AT,1421839_AT,1421315_S_AT,1432269_A_AT,1422967_A_AT,1421313_S_AT,1450884_AT,1452661_AT,AFFX-TRANSRECMUR/X57349_3_AT,1420295_X_AT,1452338_S_AT,1422966_A_AT,1450333_A_AT,1420911_A_AT,1450392_AT,1421840_AT,1431592_A_AT,1434465_X_AT,1456346_AT,AFFX-TRANSRECMUR/X57349_5_AT,1429400_AT,1449145_A_AT	492	188	13588	1.76284	1	0.613517	76.2397
GOTERM_BP_FAT	GO:0006897~endocytosis	12	1.67131	0.0792565	AFFX-TRANSRECMUR/X57349_M_AT,1433908_A_AT,1423917_A_AT,1421839_AT,1421315_S_AT,1432269_A_AT,1422967_A_AT,1421313_S_AT,1450884_AT,1452661_AT,AFFX-TRANSRECMUR/X57349_3_AT,1420295_X_AT,1452338_S_AT,1422966_A_AT,1450333_A_AT,1420911_A_AT,1450392_AT,1421840_AT,1431592_A_AT,1434465_X_AT,1456346_AT,AFFX-TRANSRECMUR/X57349_5_AT,1429400_AT,1449145_A_AT	492	188	13588	1.76284	1	0.613517	76.2397
GOTERM_BP_FAT	GO:0016192~vesicle-mediated transport	22	3.06407	0.176622	1433908_A_AT,1421839_AT,1432269_A_AT,1421315_S_AT,1434796_AT,AFFX-TRANSRECMUR/X57349_3_AT,1422966_A_AT,1419659_S_AT,1421840_AT,1460651_AT,1423333_AT,AFFX-TRANSRECMUR/X57349_5_AT,1429050_AT,AFFX-TRANSRECMUR/X57349_M_AT,1436238_AT,1451049_AT,1423917_A_AT,1422895_AT,1422967_A_AT,1450884_AT,1435058_X_AT,1421313_S_AT,1452661_AT,1423240_AT,1422896_AT,1420295_X_AT,1452338_S_AT,1450894_A_AT,1450333_A_AT,…	492	466	13588	1.30385	1	0.782569	96.6033
GOTERM_BP_FAT	GO:0006909~phagocytosis	4	0.557103	0.26022	1450333_A_AT,1420911_A_AT,1421839_AT,1450392_AT,1421840_AT,1450884_AT	492	49	13588	2.25452	1	0.871015	99.473
SP_PIR_KEYWORDS	Endocytosis	5	0.696379	0.425081	AFFX-TRANSRECMUR/X57349_M_AT,1422966_A_AT,1432269_A_AT,1422967_A_AT,1431592_A_AT,1452661_AT,AFFX-TRANSRECMUR/X57349_3_AT,1434465_X_AT,1456346_AT,1452338_S_AT,AFFX-TRANSRECMUR/X57349_5_AT	638	93	17854	1.50453	1	0.843477	99.9546
Annotation Cluster 73	Enrichment Score: 0.9041558760408964
Category	Term	Count	%	PValue	Genes	List Total	Pop Hits	Pop Total	Fold Enrichment	Bonferroni	Benjamini	FDR
GOTERM_BP_FAT	GO:0001952~regulation of cell-matrix adhesion	3	0.417827	0.0890482	1426478_AT,1426476_AT,1426477_AT,1437122_AT,1421818_AT,1457687_AT	492	14	13588	5.91812	1	0.643358	80.274
GOTERM_BP_FAT	GO:0030155~regulation of cell adhesion	7	0.97493	0.124565	1423143_AT,1426476_AT,1450873_AT,1437122_AT,1423240_AT,1423142_A_AT,1426478_AT,1450918_S_AT,1433474_AT,1426477_AT,1421818_AT,1457687_AT,1425622_AT,1451206_S_AT,1443928_AT,1435697_A_AT	492	94	13588	2.05665	1	0.70077	90.1274
GOTERM_BP_FAT	GO:0010810~regulation of cell-substrate adhesion	4	0.557103	0.174787	1426478_AT,1426476_AT,1433474_AT,1426477_AT,1437122_AT,1421818_AT,1425622_AT,1457687_AT	492	40	13588	2.76179	1	0.781099	96.4692
Annotation Cluster 74	Enrichment Score: 0.8755894603337774
Category	Term	Count	%	PValue	Genes	List Total	Pop Hits	Pop Total	Fold Enrichment	Bonferroni	Benjamini	FDR
INTERPRO	IPR001427:Pancreatic ribonuclease	4	0.557103	0.0319073	1422411_S_AT,1450616_AT,1422412_X_AT,1449846_AT,1425295_AT	628	20	17763	5.65701	1	0.746383	40.4627
GOTERM_MF_FAT	GO:0004522~pancreatic ribonuclease activity	4	0.557103	0.0332781	1422411_S_AT,1450616_AT,1422412_X_AT,1449846_AT,1425295_AT	478	20	13288	5.55983	1	0.485511	39.6567
SMART	SM00092:RNAse_Pc	4	0.557103	0.0457227	1422411_S_AT,1450616_AT,1422412_X_AT,1449846_AT,1425295_AT	373	20	9131	4.89598	0.999949	0.708983	44.6637
GOTERM_MF_FAT	GO:0016892~endoribonuclease activity, producing 3'-phosphomonoesters	4	0.557103	0.0477903	1422411_S_AT,1450616_AT,1422412_X_AT,1449846_AT,1425295_AT	478	23	13288	4.83464	1	0.585822	51.8508
GOTERM_MF_FAT	GO:0016894~endonuclease activity, active with either ribo- or deoxyribonucleic acids and producing 3'-phosphomonoesters	4	0.557103	0.0648897	1422411_S_AT,1450616_AT,1422412_X_AT,1449846_AT,1425295_AT	478	26	13288	4.27679	1	0.653669	63.2603
SP_PIR_KEYWORDS	Endonuclease	6	0.835655	0.081991	1422411_S_AT,1450616_AT,1422412_X_AT,1449846_AT,1421097_AT,1416135_AT,1425295_AT,1456079_X_AT,1437715_X_AT	638	65	17854	2.58317	1	0.462602	69.5694
GOTERM_MF_FAT	GO:0004521~endoribonuclease activity	5	0.696379	0.115749	1422411_S_AT,1450616_AT,1422412_X_AT,1449846_AT,1425295_AT,1437119_AT	478	52	13288	2.673	1	0.77149	84.054
PIR_SUPERFAMILY	PIRSF001015:pyrimidine-specific ribonuclease/angiogenin	3	0.417827	0.152649	1422411_S_AT,1422412_X_AT,1449846_AT,1425295_AT	335	17	8136	4.28586	1	0.999846	89.823
GOTERM_MF_FAT	GO:0004519~endonuclease activity	7	0.97493	0.165352	1422411_S_AT,1450616_AT,1422412_X_AT,1449846_AT,1421097_AT,1416135_AT,1425295_AT,1456079_X_AT,1437715_X_AT,1437119_AT	478	103	13288	1.88926	1	0.830447	93.2631
GOTERM_MF_FAT	GO:0004540~ribonuclease activity	5	0.696379	0.227358	1422411_S_AT,1450616_AT,1422412_X_AT,1449846_AT,1425295_AT,1437119_AT	478	68	13288	2.04406	1	0.872993	97.8714
GOTERM_MF_FAT	GO:0004518~nuclease activity	7	0.97493	0.478046	1422411_S_AT,1450616_AT,1422412_X_AT,1449846_AT,1421097_AT,1416135_AT,1425295_AT,1456079_X_AT,1437715_X_AT,1437119_AT	478	154	13288	1.2636	1	0.975171	99.9939
SP_PIR_KEYWORDS	nuclease	5	0.696379	0.495904	1422411_S_AT,1450616_AT,1422412_X_AT,1449846_AT,1421097_AT,1425295_AT	638	102	17854	1.37178	1	0.883297	99.9927
UP_SEQ_FEATURE	active site:Proton donor	8	1.11421	0.520256	1422411_S_AT,1426657_S_AT,1450616_AT,1452583_S_AT,1449846_AT,1456471_X_AT,1441975_AT,1426658_X_AT,1437621_X_AT,1433694_AT,1423556_AT,1422412_X_AT,1454714_X_AT,1456584_X_AT	629	173	16021	1.17783	1	0.999999	99.9996
UP_SEQ_FEATURE	region of interest:Substrate binding	6	0.835655	0.545595	1422411_S_AT,1448470_AT,1452583_S_AT,1450616_AT,1422412_X_AT,1449846_AT,1419549_AT	629	125	16021	1.22259	1	0.999999	99.9998
Annotation Cluster 75	Enrichment Score: 0.8628404336111343
Category	Term	Count	%	PValue	Genes	List Total	Pop Hits	Pop Total	Fold Enrichment	Bonferroni	Benjamini	FDR
PIR_SUPERFAMILY	PIRSF037169:small GTPase, Rho type	5	0.696379	0.00342917	1448605_AT,1449110_AT,1418892_AT,1449028_AT,1424976_AT,1435394_S_AT,1449027_AT	335	16	8136	7.58955	0.720404	0.720404	4.62823
INTERPRO	IPR003578:Ras small GTPase, Rho type	5	0.696379	0.00570067	1448605_AT,1449110_AT,1418892_AT,1449028_AT,1424976_AT,1435394_S_AT,1449027_AT	628	21	17763	6.73453	0.998143	0.435434	8.7369
SMART	SM00174:RHO	5	0.696379	0.00935426	1448605_AT,1449110_AT,1418892_AT,1449028_AT,1424976_AT,1435394_S_AT,1449027_AT	373	21	9131	5.82855	0.86235	0.327402	11.2041
GOTERM_BP_FAT	GO:0007264~small GTPase mediated signal transduction	17	2.36769	0.025239	1448605_AT,1424169_AT,1449028_AT,1424976_AT,1449124_AT,1416333_AT,1452338_S_AT,1415936_AT,1435394_S_AT,1434140_AT,1425656_A_AT,1449110_AT,1417398_AT,1418535_AT,1418892_AT,1418057_AT,1460651_AT,1421818_AT,1454788_AT,1448689_AT,1449027_AT	492	258	13588	1.81978	1	0.377083	35.9119
GOTERM_MF_FAT	GO:0003924~GTPase activity	8	1.11421	0.176927	1419518_AT,1423143_AT,1449028_AT,1450873_AT,1446771_AT,1419469_AT,1423142_A_AT,1418892_AT,1419470_AT,1418062_AT,1456346_AT,1448437_A_AT,1449027_AT	478	128	13288	1.73745	1	0.843621	94.5306
SP_PIR_KEYWORDS	gtp-binding	14	1.94986	0.331424	1448605_AT,1419518_AT,1429234_S_AT,1423143_AT,1449028_AT,1424976_AT,1450873_AT,1429233_AT,1446771_AT,1450387_S_AT,1435394_S_AT,1421830_AT,1449110_AT,1423142_A_AT,1417398_AT,1418892_AT,1418062_AT,1456346_AT,1448437_A_AT,1454788_AT,1448689_AT,1449027_AT	638	313	17854	1.2517	1	0.800197	99.6299
INTERPRO	IPR005225:Small GTP-binding protein	8	1.11421	0.359012	1448605_AT,1423143_AT,1449028_AT,1450873_AT,1424976_AT,1435394_S_AT,1449110_AT,1423142_A_AT,1417398_AT,1418892_AT,1448689_AT,1454788_AT,1449027_AT	628	164	17763	1.37976	1	0.993549	99.9185
UP_SEQ_FEATURE	nucleotide phosphate-binding region:GTP	13	1.81058	0.392482	1419518_AT,1448605_AT,1429234_S_AT,1423143_AT,1449028_AT,1424976_AT,1450873_AT,1429233_AT,1446771_AT,1435394_S_AT,1449110_AT,1423142_A_AT,1417398_AT,1418892_AT,1418062_AT,1456346_AT,1448437_A_AT,1454788_AT,1448689_AT,1449027_AT	629	274	16021	1.20846	1	0.999973	99.9783
INTERPRO	IPR013753:Ras	6	0.835655	0.425055	1448605_AT,1449110_AT,1417398_AT,1418892_AT,1449028_AT,1424976_AT,1448689_AT,1435394_S_AT,1449027_AT	628	121	17763	1.40256	1	0.996797	99.9857
INTERPRO	IPR001806:Ras GTPase	6	0.835655	0.487029	1448605_AT,1449110_AT,1417398_AT,1418892_AT,1449028_AT,1424976_AT,1448689_AT,1435394_S_AT,1449027_AT	628	130	17763	1.30546	1	0.998405	99.9977
GOTERM_MF_FAT	GO:0005525~GTP binding	14	1.94986	0.505647	1448605_AT,1419518_AT,1429234_S_AT,1423143_AT,1449028_AT,1424976_AT,1450873_AT,1429233_AT,1446771_AT,1450387_S_AT,1435394_S_AT,1421830_AT,1449110_AT,1423142_A_AT,1417398_AT,1418892_AT,1418062_AT,1456346_AT,1448437_A_AT,1454788_AT,1448689_AT,1449027_AT	478	354	13288	1.0994	1	0.977726	99.9973
GOTERM_MF_FAT	GO:0019001~guanyl nucleotide binding	14	1.94986	0.543873	1448605_AT,1419518_AT,1429234_S_AT,1423143_AT,1449028_AT,1424976_AT,1450873_AT,1429233_AT,1446771_AT,1450387_S_AT,1435394_S_AT,1421830_AT,1449110_AT,1423142_A_AT,1417398_AT,1418892_AT,1418062_AT,1456346_AT,1448437_A_AT,1454788_AT,1448689_AT,1449027_AT	478	363	13288	1.07214	1	0.982912	99.9992
GOTERM_MF_FAT	GO:0032561~guanyl ribonucleotide binding	14	1.94986	0.543873	1448605_AT,1419518_AT,1429234_S_AT,1423143_AT,1449028_AT,1424976_AT,1450873_AT,1429233_AT,1446771_AT,1450387_S_AT,1435394_S_AT,1421830_AT,1449110_AT,1423142_A_AT,1417398_AT,1418892_AT,1418062_AT,1456346_AT,1448437_A_AT,1454788_AT,1448689_AT,1449027_AT	478	363	13288	1.07214	1	0.982912	99.9992
UP_SEQ_FEATURE	short sequence motif:Effector region	4	0.557103	0.704834	1448605_AT,1449110_AT,1417398_AT,1418892_AT,1448689_AT,1435394_S_AT	629	92	16021	1.10742	1	1	100
Annotation Cluster 76	Enrichment Score: 0.8587204892272985
Category	Term	Count	%	PValue	Genes	List Total	Pop Hits	Pop Total	Fold Enrichment	Bonferroni	Benjamini	FDR
GOTERM_BP_FAT	GO:0008366~axon ensheathment	5	0.696379	0.0511685	1427683_AT,1417558_AT,1448765_AT,1439506_AT,1415822_AT,1416003_AT,1415823_AT,1427682_A_AT	492	39	13588	3.54075	1	0.517815	59.9145
GOTERM_BP_FAT	GO:0007272~ensheathment of neurons	5	0.696379	0.0511685	1427683_AT,1417558_AT,1448765_AT,1439506_AT,1415822_AT,1416003_AT,1415823_AT,1427682_A_AT	492	39	13588	3.54075	1	0.517815	59.9145
GOTERM_BP_FAT	GO:0019228~regulation of action potential in neuron	5	0.696379	0.0785272	1427683_AT,1417558_AT,1448765_AT,1439506_AT,1415822_AT,1416003_AT,1415823_AT,1427682_A_AT	492	45	13588	3.06865	1	0.613805	75.91
GOTERM_BP_FAT	GO:0001508~regulation of action potential	5	0.696379	0.130369	1427683_AT,1417558_AT,1448765_AT,1439506_AT,1415822_AT,1416003_AT,1415823_AT,1427682_A_AT	492	54	13588	2.55721	1	0.712497	91.2067
GOTERM_BP_FAT	GO:0042552~myelination	4	0.557103	0.148338	1427683_AT,1417558_AT,1448765_AT,1439506_AT,1415822_AT,1415823_AT,1427682_A_AT	492	37	13588	2.98572	1	0.750485	93.8859
GOTERM_BP_FAT	GO:0055082~cellular chemical homeostasis	14	1.94986	0.174427	1427683_AT,1416003_AT,AFFX-TRANSRECMUR/X57349_3_AT,1421860_AT,1435492_AT,1422966_A_AT,1421861_AT,1432181_S_AT,1427306_AT,1439506_AT,1457687_AT,1416041_AT,AFFX-TRANSRECMUR/X57349_5_AT,1425546_A_AT,AFFX-TRANSRECMUR/X57349_M_AT,1448765_AT,1437122_AT,1422967_A_AT,1415822_AT,1452661_AT,1427682_A_AT,1415823_AT,1452764_AT,1417558_AT,1449145_A_AT	492	268	13588	1.44273	1	0.782716	96.4423
GOTERM_BP_FAT	GO:0006873~cellular ion homeostasis	13	1.81058	0.237538	AFFX-TRANSRECMUR/X57349_M_AT,1425546_A_AT,1427683_AT,1448765_AT,1422967_A_AT,1437122_AT,1452661_AT,1415822_AT,AFFX-TRANSRECMUR/X57349_3_AT,1416003_AT,1415823_AT,1427682_A_AT,1421860_AT,1422966_A_AT,1421861_AT,1432181_S_AT,1427306_AT,1417558_AT,1439506_AT,1457687_AT,AFFX-TRANSRECMUR/X57349_5_AT,1416041_AT,1449145_A_AT	492	261	13588	1.3756	1	0.853268	99.1086
GOTERM_BP_FAT	GO:0042391~regulation of membrane potential	7	0.97493	0.260616	1427683_AT,1417558_AT,1448765_AT,1437122_AT,1439506_AT,1415822_AT,1416003_AT,1457687_AT,1415823_AT,1427682_A_AT,1449145_A_AT	492	119	13588	1.62458	1	0.870677	99.4779
GOTERM_BP_FAT	GO:0019226~transmission of nerve impulse	10	1.39276	0.435226	1427683_AT,1434709_AT,1451674_AT,1448765_AT,1415822_AT,1460378_A_AT,1416003_AT,1423059_AT,1421860_AT,1427682_A_AT,1415823_AT,1421861_AT,1417558_AT,1439506_AT	492	226	13588	1.22203	1	0.956144	99.9952
Annotation Cluster 77	Enrichment Score: 0.8518504540577833
Category	Term	Count	%	PValue	Genes	List Total	Pop Hits	Pop Total	Fold Enrichment	Bonferroni	Benjamini	FDR
SP_PIR_KEYWORDS	cytoskeleton	32	4.45682	0.0182427	1433908_A_AT,1429234_S_AT,1454708_AT,1426574_A_AT,1424826_S_AT,1432269_A_AT,1423298_AT,1433761_AT,1452964_AT,1440847_AT,1417240_AT,1433768_AT,1418003_AT,1438763_AT,1428750_AT,1417400_AT,1444426_AT,1418879_AT,1418209_A_AT,1421313_S_AT,1427385_S_AT,1428585_AT,1434036_AT,1438726_AT,1460592_AT,1422550_A_AT,1460426_AT,1431592_A_AT,1456346_AT,1418210_AT,1421315_S_AT,1452226_AT,1455450_AT,1419322_AT,143…	638	583	17854	1.53602	0.999266	0.201912	22.5893
GOTERM_CC_FAT	GO:0043228~non-membrane-bounded organelle	77	10.7242	0.271111	1433908_A_AT,1429234_S_AT,1454708_AT,1424826_S_AT,1432269_A_AT,1453433_AT,1418835_AT,1452964_AT,1440847_AT,1417240_AT,1453573_AT,1418003_AT,1438763_AT,1418289_AT,1418879_AT,1421313_S_AT,1425733_A_AT,1427385_S_AT,1428585_AT,1456865_X_AT,1438726_AT,1444726_AT,1449022_AT,1460426_AT,1431592_A_AT,1456346_AT,1418210_AT,1451293_AT,1422823_AT,1434277_A_AT,1416008_AT,1421315_S_AT,1416890_AT,1416998_AT,141…	463	1919	12504	1.08364	1	0.797341	98.5925
GOTERM_CC_FAT	GO:0043232~intracellular non-membrane-bounded organelle	77	10.7242	0.271111	1433908_A_AT,1429234_S_AT,1454708_AT,1424826_S_AT,1432269_A_AT,1453433_AT,1418835_AT,1452964_AT,1440847_AT,1417240_AT,1453573_AT,1418003_AT,1438763_AT,1418289_AT,1418879_AT,1421313_S_AT,1425733_A_AT,1427385_S_AT,1428585_AT,1456865_X_AT,1438726_AT,1444726_AT,1449022_AT,1460426_AT,1431592_A_AT,1456346_AT,1418210_AT,1451293_AT,1422823_AT,1434277_A_AT,1416008_AT,1421315_S_AT,1416890_AT,1416998_AT,141…	463	1919	12504	1.08364	1	0.797341	98.5925
GOTERM_CC_FAT	GO:0005856~cytoskeleton	46	6.40669	0.291886	1433908_A_AT,1429234_S_AT,1454708_AT,1456333_A_AT,1426574_A_AT,1424826_S_AT,1432269_A_AT,1425533_A_AT,1423298_AT,1433761_AT,1434194_AT,1423059_AT,1452964_AT,1440847_AT,1422824_S_AT,1421066_AT,1417240_AT,1433768_AT,1418003_AT,1438763_AT,1428750_AT,1420160_S_AT,1418289_AT,1417400_AT,1444426_AT,1418879_AT,1418209_A_AT,1446771_AT,1421313_S_AT,1425733_A_AT,1427385_S_AT,1434036_AT,1428585_AT,1438726_AT…	463	1122	12504	1.10722	1	0.805666	99.0469
Annotation Cluster 78	Enrichment Score: 0.8489508241914038
Category	Term	Count	%	PValue	Genes	List Total	Pop Hits	Pop Total	Fold Enrichment	Bonferroni	Benjamini	FDR
GOTERM_MF_FAT	GO:0046983~protein dimerization activity	21	2.92479	0.0210183	1417516_AT,1417898_A_AT,1420909_AT,1418539_A_AT,1453076_AT,1436025_AT,1448694_AT,1426997_AT,1443952_AT,1437216_AT,1437247_AT,1457687_AT,1425261_AT,1415899_AT,1416505_AT,1428647_AT,1437122_AT,1435436_AT,1427385_S_AT,1418540_A_AT,1423914_AT,1428585_AT,1418932_AT,1449363_AT,1451959_A_AT,1425927_A_AT,1422631_AT	478	340	13288	1.71701	0.999999	0.377901	27.1696
GOTERM_MF_FAT	GO:0042802~identical protein binding	13	1.81058	0.346112	1417898_A_AT,1451756_AT,1420909_AT,1418539_A_AT,1416505_AT,1436025_AT,1433782_AT,1440926_AT,1416003_AT,1426997_AT,1423914_AT,1427385_S_AT,1418540_A_AT,1428585_AT,1443952_AT,1419300_AT,1433781_A_AT,1451959_A_AT,1437216_AT,1456346_AT,1425261_AT	478	290	13288	1.24617	1	0.938001	99.8236
GOTERM_MF_FAT	GO:0042803~protein homodimerization activity	9	1.25348	0.390242	1417898_A_AT,1420909_AT,1418539_A_AT,1416505_AT,1436025_AT,1426997_AT,1418540_A_AT,1423914_AT,1427385_S_AT,1428585_AT,1443952_AT,1451959_A_AT,1437216_AT,1425261_AT	478	193	13288	1.29633	1	0.955499	99.9378
Annotation Cluster 79	Enrichment Score: 0.835807507275735
Category	Term	Count	%	PValue	Genes	List Total	Pop Hits	Pop Total	Fold Enrichment	Bonferroni	Benjamini	FDR
GOTERM_BP_FAT	GO:0048732~gland development	15	2.08914	0.0123259	1424050_S_AT,1436497_AT,1434447_AT,1418507_S_AT,1420909_AT,1428647_AT,1437122_AT,1448261_AT,1423240_AT,1460378_A_AT,1428853_AT,1425911_A_AT,1450333_A_AT,1451959_A_AT,1419519_AT,1449109_AT,1450918_S_AT,1454896_AT,1457687_AT,1422631_AT,1449145_A_AT	492	197	13588	2.10288	1	0.282534	19.4152
GOTERM_BP_FAT	GO:0035295~tube development	18	2.50696	0.0156182	1436497_AT,1420909_AT,1451756_AT,1433891_AT,1419309_AT,1460378_A_AT,1440926_AT,1425911_A_AT,1418711_AT,1426225_AT,1457687_AT,1424050_S_AT,1422789_AT,1428647_AT,1448261_AT,1437122_AT,1423240_AT,1435436_AT,1425464_AT,1452196_A_AT,1428853_AT,1419300_AT,1451959_A_AT,1450918_S_AT,1419519_AT,1449187_AT	492	264	13588	1.88304	1	0.30801	23.9647
GOTERM_BP_FAT	GO:0022612~gland morphogenesis	7	0.97493	0.0831451	1424050_S_AT,1436497_AT,1450918_S_AT,1419519_AT,1448261_AT,1437122_AT,1423240_AT,1457687_AT,1428853_AT,1425911_A_AT,1449145_A_AT	492	84	13588	2.30149	1	0.624352	77.927
GOTERM_BP_FAT	GO:0035239~tube morphogenesis	11	1.53203	0.0915642	1436497_AT,1420909_AT,1451756_AT,1433891_AT,1428647_AT,1437122_AT,1448261_AT,1419309_AT,1423240_AT,1440926_AT,1452196_A_AT,1428853_AT,1419300_AT,1451959_A_AT,1450918_S_AT,1419519_AT,1457687_AT	492	171	13588	1.77659	1	0.643288	81.2011
GOTERM_BP_FAT	GO:0060429~epithelium development	14	1.94986	0.18416	1420715_A_AT,1422789_AT,1436497_AT,1420909_AT,1428647_AT,1437122_AT,1423240_AT,1448694_AT,1425464_AT,1423414_AT,1452196_A_AT,1428853_AT,1436448_A_AT,1448752_AT,1451959_A_AT,1450918_S_AT,1419519_AT,1454896_AT,1457687_AT	492	271	13588	1.42675	1	0.792026	97.1058
GOTERM_BP_FAT	GO:0048754~branching morphogenesis of a tube	6	0.835655	0.245862	1419300_AT,1436497_AT,1451959_A_AT,1451756_AT,1420909_AT,1450918_S_AT,1419519_AT,1428647_AT,1437122_AT,1423240_AT,1440926_AT,1457687_AT	492	93	13588	1.7818	1	0.859055	99.2636
GOTERM_BP_FAT	GO:0001763~morphogenesis of a branching structure	7	0.97493	0.297975	1424050_S_AT,1436497_AT,1420909_AT,1451756_AT,1428647_AT,1437122_AT,1423240_AT,1440926_AT,1425911_A_AT,1419300_AT,1451959_A_AT,1419519_AT,1450918_S_AT,1457687_AT	492	125	13588	1.5466	1	0.896895	99.7882
GOTERM_BP_FAT	GO:0003006~reproductive developmental process	12	1.67131	0.360126	1436497_AT,1443863_AT,1420909_AT,1433891_AT,1428647_AT,1437122_AT,1423240_AT,1426903_AT,1450716_AT,1435800_A_AT,1451959_A_AT,1450918_S_AT,1426225_AT,1419519_AT,1457687_AT,1415899_AT,1451012_A_AT,1422631_AT	492	264	13588	1.25536	1	0.929035	99.9578
GOTERM_BP_FAT	GO:0048729~tissue morphogenesis	11	1.53203	0.360513	1422789_AT,1436497_AT,1440275_AT,1428647_AT,1433795_AT,1437122_AT,1423240_AT,1452196_A_AT,1417394_AT,1428853_AT,1417395_AT,1448752_AT,1419519_AT,1450918_S_AT,1457687_AT	492	238	13588	1.27646	1	0.928789	99.9583
GOTERM_BP_FAT	GO:0002009~morphogenesis of an epithelium	8	1.11421	0.434948	1422789_AT,1436497_AT,1448752_AT,1450918_S_AT,1419519_AT,1428647_AT,1437122_AT,1423240_AT,1457687_AT,1452196_A_AT,1428853_AT	492	173	13588	1.27713	1	0.956363	99.9952
GOTERM_BP_FAT	GO:0060562~epithelial tube morphogenesis	5	0.696379	0.573093	1450918_S_AT,1428647_AT,1437122_AT,1423240_AT,1457687_AT,1452196_A_AT,1428853_AT	492	111	13588	1.24405	1	0.984055	100
Annotation Cluster 80	Enrichment Score: 0.8305202457368807
Category	Term	Count	%	PValue	Genes	List Total	Pop Hits	Pop Total	Fold Enrichment	Bonferroni	Benjamini	FDR
GOTERM_MF_FAT	GO:0008134~transcription factor binding	17	2.36769	0.0558425	1417632_AT,1437423_A_AT,1448631_A_AT,1416184_S_AT,1429566_A_AT,1435950_AT,1428433_AT,1454896_AT,1457687_AT,1426065_A_AT,1424863_A_AT,1425261_AT,1437715_X_AT,1426769_S_AT,1416135_AT,1437122_AT,1435436_AT,1456225_X_AT,1450957_A_AT,1456467_S_AT,1449945_AT,1429064_AT,1425099_A_AT,1456079_X_AT,1460650_AT	478	288	13288	1.64092	1	0.615095	57.5825
GOTERM_MF_FAT	GO:0003712~transcription cofactor activity	10	1.39276	0.199242	1426769_S_AT,1417632_AT,1437423_A_AT,1448631_A_AT,1416135_AT,1429566_A_AT,1416184_S_AT,1435950_AT,1456225_X_AT,1450957_A_AT,1449945_AT,1428433_AT,1424863_A_AT,1426065_A_AT,1456079_X_AT,1437715_X_AT,1460650_AT	478	180	13288	1.5444	1	0.842124	96.3711
GOTERM_MF_FAT	GO:0003713~transcription coactivator activity	6	0.835655	0.289796	1417632_AT,1426769_S_AT,1437423_A_AT,1449945_AT,1416135_AT,1416184_S_AT,1456079_X_AT,1437715_X_AT,1460650_AT	478	100	13288	1.66795	1	0.907855	99.3948
Annotation Cluster 81	Enrichment Score: 0.829286888547694
Category	Term	Count	%	PValue	Genes	List Total	Pop Hits	Pop Total	Fold Enrichment	Bonferroni	Benjamini	FDR
SP_PIR_KEYWORDS	tpr repeat	11	1.53203	0.0297563	1425516_AT,1426223_AT,1440192_AT,1452009_AT,1439027_AT,1451738_AT,1425517_S_AT,1428890_AT,1452008_AT,1435211_AT,1435078_AT,1436513_AT,1436780_AT,1438075_AT,1452665_AT,1455649_AT,1434243_S_AT,1438763_AT	638	141	17854	2.18317	0.999993	0.261865	34.3021
UP_SEQ_FEATURE	repeat:TPR 2	11	1.53203	0.0318402	1425516_AT,1426223_AT,1440192_AT,1452009_AT,1439027_AT,1451738_AT,1425517_S_AT,1428890_AT,1452008_AT,1435211_AT,1435078_AT,1436513_AT,1436780_AT,1438075_AT,1452665_AT,1455649_AT,1434243_S_AT,1438763_AT	629	130	16021	2.1552	1	0.92399	42.1744
UP_SEQ_FEATURE	repeat:TPR 1	11	1.53203	0.0318402	1425516_AT,1426223_AT,1440192_AT,1452009_AT,1439027_AT,1451738_AT,1425517_S_AT,1428890_AT,1452008_AT,1435211_AT,1435078_AT,1436513_AT,1436780_AT,1438075_AT,1452665_AT,1455649_AT,1434243_S_AT,1438763_AT	629	130	16021	2.1552	1	0.92399	42.1744
UP_SEQ_FEATURE	repeat:TPR 3	10	1.39276	0.0423383	1425516_AT,1426223_AT,1440192_AT,1452009_AT,1439027_AT,1451738_AT,1425517_S_AT,1452008_AT,1435211_AT,1435078_AT,1436513_AT,1436780_AT,1452665_AT,1455649_AT,1434243_S_AT,1438763_AT	629	118	16021	2.15852	1	0.945802	51.9193
INTERPRO	IPR013105:Tetratricopeptide TPR2	4	0.557103	0.0565979	1452665_AT,1427619_A_AT,1455649_AT,1434243_S_AT	628	25	17763	4.52561	1	0.823094	60.6122
INTERPRO	IPR011990:Tetratricopeptide-like helical	9	1.25348	0.161455	1425516_AT,1452227_AT,1439027_AT,1451738_AT,1425517_S_AT,1427619_A_AT,1435211_AT,1435078_AT,1436513_AT,1436780_AT,1452665_AT,1455649_AT,1434243_S_AT	628	150	17763	1.6971	1	0.95822	94.015
INTERPRO	IPR019734:Tetratricopeptide repeat	7	0.97493	0.204147	1425516_AT,1425517_S_AT,1451738_AT,1452665_AT,1427619_A_AT,1455649_AT,1435211_AT,1434243_S_AT,1436780_AT,1436513_AT,1435078_AT	628	112	17763	1.76781	1	0.972352	97.4049
INTERPRO	IPR013026:Tetratricopeptide region	7	0.97493	0.215312	1425516_AT,1425517_S_AT,1451738_AT,1452665_AT,1439027_AT,1455649_AT,1435211_AT,1434243_S_AT,1436780_AT,1436513_AT,1435078_AT	628	114	17763	1.7368	1	0.972793	97.9297
INTERPRO	IPR001440:Tetratricopeptide TPR-1	6	0.835655	0.244656	1425516_AT,1425517_S_AT,1451738_AT,1452665_AT,1427619_A_AT,1435211_AT,1434243_S_AT,1436780_AT,1436513_AT,1435078_AT	628	95	17763	1.78642	1	0.979896	98.8745
SMART	SM00028:TPR	7	0.97493	0.305727	1425516_AT,1425517_S_AT,1451738_AT,1452665_AT,1427619_A_AT,1455649_AT,1435211_AT,1434243_S_AT,1436780_AT,1436513_AT,1435078_AT	373	112	9131	1.52999	1	0.942245	99.0084
UP_SEQ_FEATURE	repeat:TPR 4	5	0.696379	0.401694	1425516_AT,1425517_S_AT,1451738_AT,1452665_AT,1439027_AT,1434243_S_AT,1438763_AT,1436780_AT	629	82	16021	1.55308	1	0.999971	99.9833
UP_SEQ_FEATURE	repeat:TPR 5	4	0.557103	0.430182	1425516_AT,1425517_S_AT,1451738_AT,1452665_AT,1434243_S_AT,1438763_AT,1436780_AT	629	61	16021	1.6702	1	0.999988	99.9927
UP_SEQ_FEATURE	repeat:TPR 7	3	0.417827	0.577682	1425516_AT,1425517_S_AT,1451738_AT,1452665_AT,1434243_S_AT,1436780_AT	629	49	16021	1.55942	1	1	100
UP_SEQ_FEATURE	repeat:TPR 6	3	0.417827	0.640809	1425516_AT,1425517_S_AT,1451738_AT,1452665_AT,1434243_S_AT,1436780_AT	629	55	16021	1.3893	1	1	100
Annotation Cluster 82	Enrichment Score: 0.826970922418985
Category	Term	Count	%	PValue	Genes	List Total	Pop Hits	Pop Total	Fold Enrichment	Bonferroni	Benjamini	FDR
GOTERM_BP_FAT	GO:0042592~homeostatic process	38	5.29248	0.000641146	1436497_AT,1427683_AT,1420909_AT,1437876_AT,1416003_AT,1431609_A_AT,1421860_AT,1422966_A_AT,1422645_AT,1423869_S_AT,1432181_S_AT,1427306_AT,1435647_AT,1439506_AT,1457687_AT,1425261_AT,1450161_AT,AFFX-TRANSRECMUR/X57349_M_AT,1448765_AT,1433795_AT,1415822_AT,1452661_AT,1450702_AT,1452318_A_AT,1428853_AT,1415823_AT,1427682_A_AT,1451959_A_AT,1452388_AT,1452764_AT,1456079_X_AT,1449145_A_AT,1417516_AT,…	492	584	13588	1.79705	0.759512	0.0449298	1.11003
GOTERM_BP_FAT	GO:0048878~chemical homeostasis	23	3.20334	0.013644	1436497_AT,1427683_AT,1420909_AT,AFFX-TRANSRECMUR/X57349_3_AT,1416003_AT,1421860_AT,1422966_A_AT,1435492_AT,1422645_AT,1421861_AT,1432181_S_AT,1427306_AT,1439506_AT,1457687_AT,AFFX-TRANSRECMUR/X57349_5_AT,1416041_AT,1450970_AT,AFFX-TRANSRECMUR/X57349_M_AT,1425546_A_AT,1448765_AT,1418843_AT,1422967_A_AT,1437122_AT,1452661_AT,1415822_AT,1435436_AT,1450702_AT,1428853_AT,1415823_AT,1427682_A_AT,14336…	492	365	13588	1.74031	1	0.287641	21.2665
GOTERM_BP_FAT	GO:0019725~cellular homeostasis	20	2.78552	0.0433059	1417516_AT,1427683_AT,AFFX-TRANSRECMUR/X57349_3_AT,1416003_AT,1421860_AT,1422966_A_AT,1435492_AT,1421861_AT,1423869_S_AT,1432181_S_AT,1427306_AT,1439506_AT,1457687_AT,1435945_A_AT,1437715_X_AT,AFFX-TRANSRECMUR/X57349_5_AT,1416041_AT,1421038_A_AT,AFFX-TRANSRECMUR/X57349_M_AT,1425546_A_AT,1416497_AT,1449623_AT,1416135_AT,1448765_AT,1422967_A_AT,1437122_AT,1452661_AT,1415822_AT,1427682_A_AT,1415823_…	492	343	13588	1.61037	1	0.485558	53.723
GOTERM_BP_FAT	GO:0032844~regulation of homeostatic process	6	0.835655	0.0651038	1425546_A_AT,1451959_A_AT,1420909_AT,1427306_AT,1437122_AT,1439506_AT,1457687_AT,1449145_A_AT	492	60	13588	2.76179	1	0.578801	69.015
GOTERM_BP_FAT	GO:0055066~di-, tri-valent inorganic cation homeostasis	9	1.25348	0.158905	1425546_A_AT,AFFX-TRANSRECMUR/X57349_M_AT,1418843_AT,1437122_AT,1422967_A_AT,1452661_AT,1450702_AT,AFFX-TRANSRECMUR/X57349_3_AT,1421860_AT,1422966_A_AT,1421861_AT,1422645_AT,1432181_S_AT,1427306_AT,1457687_AT,AFFX-TRANSRECMUR/X57349_5_AT,1449145_A_AT	492	146	13588	1.70247	1	0.765668	95.08
GOTERM_BP_FAT	GO:0055082~cellular chemical homeostasis	14	1.94986	0.174427	1427683_AT,1416003_AT,AFFX-TRANSRECMUR/X57349_3_AT,1421860_AT,1435492_AT,1422966_A_AT,1421861_AT,1432181_S_AT,1427306_AT,1439506_AT,1457687_AT,1416041_AT,AFFX-TRANSRECMUR/X57349_5_AT,1425546_A_AT,AFFX-TRANSRECMUR/X57349_M_AT,1448765_AT,1437122_AT,1422967_A_AT,1415822_AT,1452661_AT,1427682_A_AT,1415823_AT,1452764_AT,1417558_AT,1449145_A_AT	492	268	13588	1.44273	1	0.782716	96.4423
GOTERM_BP_FAT	GO:0050801~ion homeostasis	15	2.08914	0.176697	1427683_AT,1416003_AT,AFFX-TRANSRECMUR/X57349_3_AT,1421860_AT,1422966_A_AT,1421861_AT,1422645_AT,1432181_S_AT,1427306_AT,1439506_AT,1457687_AT,1416041_AT,AFFX-TRANSRECMUR/X57349_5_AT,1425546_A_AT,AFFX-TRANSRECMUR/X57349_M_AT,1448765_AT,1437122_AT,1418843_AT,1422967_A_AT,1415822_AT,1452661_AT,1450702_AT,1427682_A_AT,1415823_AT,1417558_AT,1449145_A_AT	492	293	13588	1.41388	1	0.781555	96.6088
GOTERM_BP_FAT	GO:0043269~regulation of ion transport	5	0.696379	0.185434	1451033_A_AT,1437122_AT,1457687_AT,1421456_AT,1416041_AT,1449145_A_AT	492	62	13588	2.22725	1	0.793392	97.1835
GOTERM_BP_FAT	GO:0055080~cation homeostasis	10	1.39276	0.222135	1425546_A_AT,AFFX-TRANSRECMUR/X57349_M_AT,1418843_AT,1437122_AT,1422967_A_AT,1452661_AT,1450702_AT,AFFX-TRANSRECMUR/X57349_3_AT,1421860_AT,1422966_A_AT,1421861_AT,1422645_AT,1432181_S_AT,1427306_AT,1457687_AT,AFFX-TRANSRECMUR/X57349_5_AT,1416041_AT,1449145_A_AT	492	184	13588	1.50097	1	0.834793	98.7375
GOTERM_BP_FAT	GO:0006873~cellular ion homeostasis	13	1.81058	0.237538	AFFX-TRANSRECMUR/X57349_M_AT,1425546_A_AT,1427683_AT,1448765_AT,1422967_A_AT,1437122_AT,1452661_AT,1415822_AT,AFFX-TRANSRECMUR/X57349_3_AT,1416003_AT,1415823_AT,1427682_A_AT,1421860_AT,1422966_A_AT,1421861_AT,1432181_S_AT,1427306_AT,1417558_AT,1439506_AT,1457687_AT,AFFX-TRANSRECMUR/X57349_5_AT,1416041_AT,1449145_A_AT	492	261	13588	1.3756	1	0.853268	99.1086
GOTERM_BP_FAT	GO:0010959~regulation of metal ion transport	4	0.557103	0.250415	1451033_A_AT,1437122_AT,1457687_AT,1416041_AT,1449145_A_AT	492	48	13588	2.30149	1	0.864013	99.3373
GOTERM_BP_FAT	GO:0030003~cellular cation homeostasis	8	1.11421	0.310795	1425546_A_AT,AFFX-TRANSRECMUR/X57349_M_AT,1437122_AT,1422967_A_AT,1452661_AT,AFFX-TRANSRECMUR/X57349_3_AT,1421860_AT,1422966_A_AT,1421861_AT,1432181_S_AT,1427306_AT,1457687_AT,1416041_AT,AFFX-TRANSRECMUR/X57349_5_AT,1449145_A_AT	492	152	13588	1.45357	1	0.903957	99.8463
GOTERM_BP_FAT	GO:0051924~regulation of calcium ion transport	3	0.417827	0.349259	1451033_A_AT,1437122_AT,1457687_AT,1449145_A_AT	492	34	13588	2.43687	1	0.925295	99.9434
GOTERM_BP_FAT	GO:0030005~cellular di-, tri-valent inorganic cation homeostasis	7	0.97493	0.355644	1425546_A_AT,AFFX-TRANSRECMUR/X57349_M_AT,1437122_AT,1422967_A_AT,1452661_AT,AFFX-TRANSRECMUR/X57349_3_AT,1421860_AT,1422966_A_AT,1421861_AT,1432181_S_AT,1427306_AT,1457687_AT,AFFX-TRANSRECMUR/X57349_5_AT,1449145_A_AT	492	134	13588	1.44273	1	0.927575	99.9524
GOTERM_BP_FAT	GO:0006875~cellular metal ion homeostasis	5	0.696379	0.490498	1421861_AT,1427306_AT,1437122_AT,1457687_AT,1421860_AT,1416041_AT,1449145_A_AT	492	100	13588	1.38089	1	0.96958	99.9992
GOTERM_BP_FAT	GO:0055065~metal ion homeostasis	5	0.696379	0.536446	1421861_AT,1427306_AT,1437122_AT,1457687_AT,1421860_AT,1416041_AT,1449145_A_AT	492	106	13588	1.30273	1	0.97867	99.9998
GOTERM_BP_FAT	GO:0006874~cellular calcium ion homeostasis	4	0.557103	0.64386	1421861_AT,1427306_AT,1437122_AT,1457687_AT,1421860_AT,1449145_A_AT	492	91	13588	1.21397	1	0.991514	100
GOTERM_BP_FAT	GO:0055074~calcium ion homeostasis	4	0.557103	0.672509	1421861_AT,1427306_AT,1437122_AT,1457687_AT,1421860_AT,1449145_A_AT	492	95	13588	1.16286	1	0.993862	100
Annotation Cluster 83	Enrichment Score: 0.8086596818492612
Category	Term	Count	%	PValue	Genes	List Total	Pop Hits	Pop Total	Fold Enrichment	Bonferroni	Benjamini	FDR
GOTERM_BP_FAT	GO:0060348~bone development	10	1.39276	0.0271328	1436497_AT,1445420_AT,1451506_AT,1421989_S_AT,1437122_AT,1439946_AT,1451507_AT,1424704_AT,1431609_A_AT,1426997_AT,1443826_X_AT,1421027_A_AT,1424852_AT,1443952_AT,1421028_A_AT,1417256_AT,1419519_AT,1457687_AT,1416029_AT	492	118	13588	2.3405	1	0.391603	38.0447
GOTERM_BP_FAT	GO:0001503~ossification	8	1.11421	0.0891258	1436497_AT,1445420_AT,1451506_AT,1437122_AT,1439946_AT,1451507_AT,1424704_AT,1426997_AT,1443826_X_AT,1421027_A_AT,1424852_AT,1443952_AT,1421028_A_AT,1417256_AT,1419519_AT,1457687_AT,1416029_AT	492	106	13588	2.08437	1	0.641869	80.3033
GOTERM_BP_FAT	GO:0001501~skeletal system development	15	2.08914	0.152831	1436497_AT,1445420_AT,1421989_S_AT,1439946_AT,1424704_AT,1451507_AT,1431609_A_AT,1426997_AT,1424852_AT,1425911_A_AT,1443952_AT,1421028_A_AT,1416298_AT,1426225_AT,1448291_AT,1457687_AT,1416029_AT,1424050_S_AT,1448733_AT,1451506_AT,1428647_AT,1437122_AT,1443826_X_AT,1421027_A_AT,1417256_AT,1419519_AT,1417493_AT	492	285	13588	1.45357	1	0.753713	94.4236
GOTERM_BP_FAT	GO:0001649~osteoblast differentiation	4	0.557103	0.240667	1421028_A_AT,1436497_AT,1445420_AT,1451506_AT,1419519_AT,1439946_AT,1451507_AT,1424704_AT,1443826_X_AT,1421027_A_AT,1424852_AT	492	47	13588	2.35046	1	0.85394	99.1702
GOTERM_BP_FAT	GO:0051216~cartilage development	5	0.696379	0.311264	1424050_S_AT,1445420_AT,1451506_AT,1439946_AT,1424704_AT,1451507_AT,1426997_AT,1421027_A_AT,1425911_A_AT,1424852_AT,1443952_AT,1421028_A_AT,1417256_AT	492	78	13588	1.77038	1	0.903732	99.8482
GOTERM_BP_FAT	GO:0048705~skeletal system morphogenesis	6	0.835655	0.507909	1445420_AT,1451506_AT,1448733_AT,1439946_AT,1424704_AT,1451507_AT,1431609_A_AT,1426997_AT,1443826_X_AT,1421027_A_AT,1424852_AT,1443952_AT,1421028_A_AT,1417493_AT	492	130	13588	1.27467	1	0.973716	99.9996
Annotation Cluster 84	Enrichment Score: 0.800004838060089
Category	Term	Count	%	PValue	Genes	List Total	Pop Hits	Pop Total	Fold Enrichment	Bonferroni	Benjamini	FDR
GOTERM_BP_FAT	GO:0022404~molting cycle process	5	0.696379	0.105843	1451083_S_AT,1423685_AT,1418711_AT,1440275_AT,1454896_AT,1437122_AT,1457687_AT,1449187_AT	492	50	13588	2.76179	1	0.670359	85.7315
GOTERM_BP_FAT	GO:0022405~hair cycle process	5	0.696379	0.105843	1451083_S_AT,1423685_AT,1418711_AT,1440275_AT,1454896_AT,1437122_AT,1457687_AT,1449187_AT	492	50	13588	2.76179	1	0.670359	85.7315
GOTERM_BP_FAT	GO:0001942~hair follicle development	5	0.696379	0.105843	1451083_S_AT,1423685_AT,1418711_AT,1440275_AT,1454896_AT,1437122_AT,1457687_AT,1449187_AT	492	50	13588	2.76179	1	0.670359	85.7315
GOTERM_BP_FAT	GO:0042303~molting cycle	5	0.696379	0.117827	1451083_S_AT,1423685_AT,1418711_AT,1440275_AT,1454896_AT,1437122_AT,1457687_AT,1449187_AT	492	52	13588	2.65557	1	0.692832	88.7178
GOTERM_BP_FAT	GO:0042633~hair cycle	5	0.696379	0.117827	1451083_S_AT,1423685_AT,1418711_AT,1440275_AT,1454896_AT,1437122_AT,1457687_AT,1449187_AT	492	52	13588	2.65557	1	0.692832	88.7178
GOTERM_BP_FAT	GO:0008544~epidermis development	8	1.11421	0.16665	1451083_S_AT,1440275_AT,1437122_AT,1423414_AT,1417394_AT,1428853_AT,1436448_A_AT,1417395_AT,1423685_AT,1418711_AT,1454896_AT,1457687_AT,1449187_AT	492	125	13588	1.76754	1	0.773222	95.8116
GOTERM_BP_FAT	GO:0048730~epidermis morphogenesis	3	0.417827	0.201179	1417395_AT,1440275_AT,1437122_AT,1457687_AT,1417394_AT	492	23	13588	3.60233	1	0.813716	97.9947
GOTERM_BP_FAT	GO:0007398~ectoderm development	8	1.11421	0.20605	1451083_S_AT,1440275_AT,1437122_AT,1423414_AT,1417394_AT,1428853_AT,1436448_A_AT,1417395_AT,1423685_AT,1418711_AT,1454896_AT,1457687_AT,1449187_AT	492	133	13588	1.66123	1	0.818949	98.1972
GOTERM_BP_FAT	GO:0009913~epidermal cell differentiation	3	0.417827	0.554778	1436448_A_AT,1417395_AT,1454896_AT,1423414_AT,1417394_AT	492	51	13588	1.62458	1	0.981603	99.9999
Annotation Cluster 85	Enrichment Score: 0.7991615448109334
Category	Term	Count	%	PValue	Genes	List Total	Pop Hits	Pop Total	Fold Enrichment	Bonferroni	Benjamini	FDR
GOTERM_BP_FAT	GO:0050865~regulation of cell activation	13	1.81058	0.011068	1435290_X_AT,1456126_AT,1437876_AT,1458469_AT,1440173_X_AT,1449906_AT,1438858_X_AT,1436555_AT,1450703_AT,1421236_AT,1456429_AT,1449508_AT,1460651_AT,1440506_AT,1445068_AT,1443783_X_AT,1448733_AT,1437304_AT,1420558_AT,1425519_A_AT,1455082_AT,1417493_AT,1421818_AT,1426008_A_AT,1422648_AT,1450173_AT,1452431_S_AT,1450290_AT	492	156	13588	2.30149	1	0.271708	17.61
GOTERM_BP_FAT	GO:0050863~regulation of T cell activation	10	1.39276	0.0162136	1445068_AT,1443783_X_AT,1435290_X_AT,1456126_AT,1437876_AT,1458469_AT,1448733_AT,1438858_X_AT,1437304_AT,1425519_A_AT,1455082_AT,1421236_AT,1456429_AT,1417493_AT,1460651_AT,1421818_AT,1450173_AT,1452431_S_AT,1450290_AT	492	108	13588	2.55721	1	0.315011	24.7611
GOTERM_BP_FAT	GO:0002694~regulation of leukocyte activation	12	1.67131	0.0240268	1456126_AT,1435290_X_AT,1458469_AT,1437876_AT,1438858_X_AT,1436555_AT,1450703_AT,1421236_AT,1456429_AT,1449508_AT,1460651_AT,1440506_AT,1445068_AT,1443783_X_AT,1448733_AT,1437304_AT,1425519_A_AT,1455082_AT,1417493_AT,1422648_AT,1426008_A_AT,1450173_AT,1421818_AT,1452431_S_AT,1450290_AT	492	154	13588	2.15204	1	0.380117	34.5104
GOTERM_BP_FAT	GO:0051249~regulation of lymphocyte activation	11	1.53203	0.036072	1445068_AT,1443783_X_AT,1435290_X_AT,1456126_AT,1437876_AT,1458469_AT,1448733_AT,1438858_X_AT,1437304_AT,1425519_A_AT,1455082_AT,1421236_AT,1417493_AT,1456429_AT,1460651_AT,1449508_AT,1421818_AT,1450173_AT,1452431_S_AT,1450290_AT	492	144	13588	2.1097	1	0.448914	47.2401
GOTERM_BP_FAT	GO:0050868~negative regulation of T cell activation	5	0.696379	0.064079	1425519_A_AT,1458469_AT,1455082_AT,1437876_AT,1421818_AT,1437304_AT,1450290_AT	492	42	13588	3.28784	1	0.577061	68.4185
GOTERM_BP_FAT	GO:0050867~positive regulation of cell activation	8	1.11421	0.0730013	1445068_AT,1443783_X_AT,1435290_X_AT,1456126_AT,1448733_AT,1440173_X_AT,1449906_AT,1438858_X_AT,1420558_AT,1425519_A_AT,1421236_AT,1456429_AT,1417493_AT,1450173_AT,1421818_AT,1452431_S_AT,1450290_AT	492	101	13588	2.18756	1	0.595685	73.2682
GOTERM_BP_FAT	GO:0050870~positive regulation of T cell activation	6	0.835655	0.0897753	1445068_AT,1443783_X_AT,1456126_AT,1435290_X_AT,1448733_AT,1438858_X_AT,1425519_A_AT,1421236_AT,1456429_AT,1417493_AT,1450173_AT,1452431_S_AT,1450290_AT	492	66	13588	2.51072	1	0.641045	80.5463
GOTERM_BP_FAT	GO:0045580~regulation of T cell differentiation	5	0.696379	0.0944496	1443783_X_AT,1425519_A_AT,1435290_X_AT,1448733_AT,1421236_AT,1417493_AT,1421818_AT,1450173_AT,1452431_S_AT,1438858_X_AT	492	48	13588	2.87686	1	0.649979	82.2137
GOTERM_BP_FAT	GO:0051250~negative regulation of lymphocyte activation	5	0.696379	0.117827	1425519_A_AT,1458469_AT,1455082_AT,1437876_AT,1421818_AT,1437304_AT,1450290_AT	492	52	13588	2.65557	1	0.692832	88.7178
GOTERM_BP_FAT	GO:0050866~negative regulation of cell activation	5	0.696379	0.12403	1425519_A_AT,1458469_AT,1455082_AT,1437876_AT,1421818_AT,1437304_AT,1450290_AT	492	53	13588	2.60546	1	0.702067	90.0218
GOTERM_BP_FAT	GO:0002695~negative regulation of leukocyte activation	5	0.696379	0.12403	1425519_A_AT,1458469_AT,1455082_AT,1437876_AT,1421818_AT,1437304_AT,1450290_AT	492	53	13588	2.60546	1	0.702067	90.0218
GOTERM_BP_FAT	GO:0051251~positive regulation of lymphocyte activation	7	0.97493	0.124565	1445068_AT,1443783_X_AT,1456126_AT,1435290_X_AT,1448733_AT,1438858_X_AT,1425519_A_AT,1421236_AT,1456429_AT,1417493_AT,1450173_AT,1421818_AT,1452431_S_AT,1450290_AT	492	94	13588	2.05665	1	0.70077	90.1274
GOTERM_BP_FAT	GO:0002683~negative regulation of immune system process	6	0.835655	0.139947	1425519_A_AT,1458469_AT,1455082_AT,1437876_AT,1449508_AT,1421818_AT,1437304_AT,1450290_AT	492	76	13588	2.18036	1	0.732562	92.7483
GOTERM_BP_FAT	GO:0002696~positive regulation of leukocyte activation	7	0.97493	0.148435	1445068_AT,1443783_X_AT,1456126_AT,1435290_X_AT,1448733_AT,1438858_X_AT,1425519_A_AT,1421236_AT,1456429_AT,1417493_AT,1450173_AT,1421818_AT,1452431_S_AT,1450290_AT	492	99	13588	1.95278	1	0.749384	93.8979
GOTERM_BP_FAT	GO:0045619~regulation of lymphocyte differentiation	5	0.696379	0.156995	1443783_X_AT,1425519_A_AT,1435290_X_AT,1448733_AT,1421236_AT,1417493_AT,1421818_AT,1450173_AT,1452431_S_AT,1438858_X_AT	492	58	13588	2.38085	1	0.76246	94.8819
GOTERM_BP_FAT	GO:0050670~regulation of lymphocyte proliferation	6	0.835655	0.162837	1448733_AT,1458469_AT,1455082_AT,1437876_AT,1421236_AT,1417493_AT,1421818_AT,1450173_AT,1437304_AT,1450290_AT	492	80	13588	2.07134	1	0.770907	95.4654
GOTERM_BP_FAT	GO:0032944~regulation of mononuclear cell proliferation	6	0.835655	0.162837	1448733_AT,1458469_AT,1455082_AT,1437876_AT,1421236_AT,1417493_AT,1421818_AT,1450173_AT,1437304_AT,1450290_AT	492	80	13588	2.07134	1	0.770907	95.4654
GOTERM_BP_FAT	GO:0042129~regulation of T cell proliferation	5	0.696379	0.163946	1448733_AT,1458469_AT,1455082_AT,1437876_AT,1421236_AT,1417493_AT,1450173_AT,1437304_AT,1450290_AT	492	59	13588	2.3405	1	0.770905	95.5688
GOTERM_BP_FAT	GO:0070663~regulation of leukocyte proliferation	6	0.835655	0.174812	1448733_AT,1458469_AT,1455082_AT,1437876_AT,1421236_AT,1417493_AT,1421818_AT,1450173_AT,1437304_AT,1450290_AT	492	82	13588	2.02082	1	0.779968	96.471
GOTERM_BP_FAT	GO:0002684~positive regulation of immune system process	11	1.53203	0.212523	1445068_AT,1443783_X_AT,1435290_X_AT,1456126_AT,1448733_AT,1458469_AT,1440173_X_AT,1449906_AT,1438858_X_AT,1437304_AT,1420558_AT,1425519_A_AT,1455082_AT,1421236_AT,1417493_AT,1450718_AT,1456429_AT,1449508_AT,1421818_AT,1450173_AT,1452431_S_AT,1450290_AT	492	206	13588	1.47474	1	0.824584	98.4366
GOTERM_BP_FAT	GO:0042130~negative regulation of T cell proliferation	3	0.417827	0.268603	1458469_AT,1455082_AT,1437876_AT,1437304_AT,1450290_AT	492	28	13588	2.95906	1	0.876744	99.5678
GOTERM_BP_FAT	GO:0050671~positive regulation of lymphocyte proliferation	4	0.557103	0.270074	1448733_AT,1421236_AT,1417493_AT,1421818_AT,1450173_AT,1450290_AT	492	50	13588	2.20943	1	0.877621	99.5827
GOTERM_BP_FAT	GO:0032946~positive regulation of mononuclear cell proliferation	4	0.557103	0.270074	1448733_AT,1421236_AT,1417493_AT,1421818_AT,1450173_AT,1450290_AT	492	50	13588	2.20943	1	0.877621	99.5827
GOTERM_BP_FAT	GO:0070665~positive regulation of leukocyte proliferation	4	0.557103	0.289895	1448733_AT,1421236_AT,1417493_AT,1421818_AT,1450173_AT,1450290_AT	492	52	13588	2.12445	1	0.891145	99.7416
GOTERM_BP_FAT	GO:0045582~positive regulation of T cell differentiation	3	0.417827	0.322602	1443783_X_AT,1425519_A_AT,1435290_X_AT,1421236_AT,1450173_AT,1452431_S_AT,1438858_X_AT	492	32	13588	2.58918	1	0.911456	99.8863
GOTERM_BP_FAT	GO:0002822~regulation of adaptive immune response based on somatic recombination of immune receptors built from immunoglobulin superfamily domains	4	0.557103	0.329778	1437876_AT,1421236_AT,1449508_AT,1421818_AT,1450173_AT	492	56	13588	1.97271	1	0.915978	99.9055
GOTERM_BP_FAT	GO:0002819~regulation of adaptive immune response	4	0.557103	0.329778	1437876_AT,1421236_AT,1449508_AT,1421818_AT,1450173_AT	492	56	13588	1.97271	1	0.915978	99.9055
GOTERM_BP_FAT	GO:0046634~regulation of alpha-beta T cell activation	3	0.417827	0.349259	1458469_AT,1455082_AT,1421236_AT,1421818_AT,1450173_AT,1437304_AT	492	34	13588	2.43687	1	0.925295	99.9434
GOTERM_BP_FAT	GO:0045621~positive regulation of lymphocyte differentiation	3	0.417827	0.349259	1443783_X_AT,1425519_A_AT,1435290_X_AT,1421236_AT,1450173_AT,1452431_S_AT,1438858_X_AT	492	34	13588	2.43687	1	0.925295	99.9434
GOTERM_BP_FAT	GO:0050672~negative regulation of lymphocyte proliferation	3	0.417827	0.362457	1458469_AT,1455082_AT,1437876_AT,1437304_AT,1450290_AT	492	35	13588	2.36725	1	0.928072	99.9604
GOTERM_BP_FAT	GO:0070664~negative regulation of leukocyte proliferation	3	0.417827	0.362457	1458469_AT,1455082_AT,1437876_AT,1437304_AT,1450290_AT	492	35	13588	2.36725	1	0.928072	99.9604
GOTERM_BP_FAT	GO:0042102~positive regulation of T cell proliferation	3	0.417827	0.362457	1448733_AT,1421236_AT,1417493_AT,1450173_AT,1450290_AT	492	35	13588	2.36725	1	0.928072	99.9604
GOTERM_BP_FAT	GO:0032945~negative regulation of mononuclear cell proliferation	3	0.417827	0.362457	1458469_AT,1455082_AT,1437876_AT,1437304_AT,1450290_AT	492	35	13588	2.36725	1	0.928072	99.9604
GOTERM_BP_FAT	GO:0002250~adaptive immune response	4	0.557103	0.589598	1443783_X_AT,1425519_A_AT,1451959_A_AT,1435290_X_AT,1420909_AT,1421818_AT,1452431_S_AT,1438858_X_AT	492	84	13588	1.31514	1	0.98646	100
GOTERM_BP_FAT	GO:0002460~adaptive immune response based on somatic recombination of immune receptors built from immunoglobulin superfamily domains	4	0.557103	0.589598	1443783_X_AT,1425519_A_AT,1451959_A_AT,1435290_X_AT,1420909_AT,1421818_AT,1452431_S_AT,1438858_X_AT	492	84	13588	1.31514	1	0.98646	100
Annotation Cluster 86	Enrichment Score: 0.7972819613140874
Category	Term	Count	%	PValue	Genes	List Total	Pop Hits	Pop Total	Fold Enrichment	Bonferroni	Benjamini	FDR
GOTERM_BP_FAT	GO:0051960~regulation of nervous system development	12	1.67131	0.0184867	1448605_AT,1425546_A_AT,1436497_AT,1418507_S_AT,1448595_A_AT,1428647_AT,1437122_AT,1423059_AT,1435394_S_AT,1449109_AT,1418057_AT,1419519_AT,1439506_AT,1457687_AT,1433941_AT,1460287_AT	492	148	13588	2.23929	1	0.32879	27.7302
GOTERM_BP_FAT	GO:0045664~regulation of neuron differentiation	9	1.25348	0.0312644	1448605_AT,1418507_S_AT,1449109_AT,1418057_AT,1428647_AT,1448595_A_AT,1437122_AT,1457687_AT,1423059_AT,1433941_AT,1435394_S_AT,1460287_AT	492	102	13588	2.43687	1	0.414147	42.468
GOTERM_BP_FAT	GO:0050767~regulation of neurogenesis	9	1.25348	0.105524	1448605_AT,1418507_S_AT,1449109_AT,1418057_AT,1428647_AT,1448595_A_AT,1437122_AT,1457687_AT,1423059_AT,1433941_AT,1435394_S_AT,1460287_AT	492	132	13588	1.88304	1	0.670826	85.6425
GOTERM_BP_FAT	GO:0060284~regulation of cell development	10	1.39276	0.122428	1448605_AT,1418507_S_AT,1448595_A_AT,1428647_AT,1437122_AT,1433795_AT,1423059_AT,1435394_S_AT,1418057_AT,1449109_AT,1457687_AT,1433941_AT,1460287_AT	492	159	13588	1.73697	1	0.701535	89.6993
GOTERM_BP_FAT	GO:0045665~negative regulation of neuron differentiation	3	0.417827	0.349259	1448605_AT,1428647_AT,1448595_A_AT,1435394_S_AT	492	34	13588	2.43687	1	0.925295	99.9434
GOTERM_BP_FAT	GO:0010975~regulation of neuron projection development	3	0.417827	0.510596	1418057_AT,1423059_AT,1433941_AT	492	47	13588	1.76284	1	0.97401	99.9996
GOTERM_BP_FAT	GO:0010720~positive regulation of cell development	3	0.417827	0.510596	1418057_AT,1448595_A_AT,1437122_AT,1457687_AT	492	47	13588	1.76284	1	0.97401	99.9996
GOTERM_BP_FAT	GO:0031344~regulation of cell projection organization	3	0.417827	0.615603	1418057_AT,1423059_AT,1433941_AT	492	57	13588	1.45357	1	0.989216	100
Annotation Cluster 87	Enrichment Score: 0.7840781751238026
Category	Term	Count	%	PValue	Genes	List Total	Pop Hits	Pop Total	Fold Enrichment	Bonferroni	Benjamini	FDR
GOTERM_BP_FAT	GO:0007595~lactation	5	0.696379	0.0244765	1434447_AT,1451959_A_AT,1418507_S_AT,1420909_AT,1449109_AT,1460378_A_AT,1449145_A_AT	492	31	13588	4.4545	1	0.380481	35.0336
GOTERM_BP_FAT	GO:0030879~mammary gland development	8	1.11421	0.0357843	1436497_AT,1434447_AT,1451959_A_AT,1418507_S_AT,1420909_AT,1449109_AT,1450918_S_AT,1419519_AT,1423240_AT,1460378_A_AT,1428853_AT,1449145_A_AT	492	86	13588	2.56911	1	0.448641	46.9653
GOTERM_BP_FAT	GO:0001936~regulation of endothelial cell proliferation	4	0.557103	0.0384566	1422789_AT,1451959_A_AT,1420909_AT,1460378_A_AT,1449145_A_AT	492	21	13588	5.26055	1	0.456296	49.4662
GOTERM_CC_FAT	GO:0009925~basal plasma membrane	3	0.417827	0.290995	1434447_AT,1460378_A_AT,1449145_A_AT	463	29	12504	2.79377	1	0.809278	99.0306
GOTERM_CC_FAT	GO:0045178~basal part of cell	3	0.417827	0.304808	1434447_AT,1460378_A_AT,1449145_A_AT	463	30	12504	2.70065	1	0.803752	99.2565
GOTERM_BP_FAT	GO:0003018~vascular process in circulatory system	3	0.417827	0.544001	1451959_A_AT,1420909_AT,1460378_A_AT,1449145_A_AT	492	50	13588	1.65707	1	0.980004	99.9999
GOTERM_BP_FAT	GO:0003013~circulatory system process	5	0.696379	0.573093	1436448_A_AT,1451959_A_AT,1420909_AT,1449269_AT,1418907_AT,1460378_A_AT,1423414_AT,1449145_A_AT	492	111	13588	1.24405	1	0.984055	100
GOTERM_BP_FAT	GO:0008015~blood circulation	5	0.696379	0.573093	1436448_A_AT,1451959_A_AT,1420909_AT,1449269_AT,1418907_AT,1460378_A_AT,1423414_AT,1449145_A_AT	492	111	13588	1.24405	1	0.984055	100
Annotation Cluster 88	Enrichment Score: 0.7815740176706982
Category	Term	Count	%	PValue	Genes	List Total	Pop Hits	Pop Total	Fold Enrichment	Bonferroni	Benjamini	FDR
UP_SEQ_FEATURE	domain:LIM zinc-binding 3	4	0.557103	0.0799691	1454708_AT,1424408_AT,1460378_A_AT,1417240_AT	629	26	16021	3.91855	1	0.976347	75.6067
SP_PIR_KEYWORDS	LIM domain	6	0.835655	0.119171	1438726_AT,1454708_AT,1424408_AT,1460378_A_AT,1417240_AT,1460556_AT	638	73	17854	2.30008	1	0.518809	82.8759
INTERPRO	IPR001781:Zinc finger, LIM-type	6	0.835655	0.12028	1438726_AT,1454708_AT,1424408_AT,1460378_A_AT,1417240_AT,1460556_AT	628	74	17763	2.29338	1	0.919319	87.118
SMART	SM00132:LIM	6	0.835655	0.182995	1438726_AT,1454708_AT,1424408_AT,1460378_A_AT,1417240_AT,1460556_AT	373	74	9131	1.98486	1	0.906442	92.2342
UP_SEQ_FEATURE	domain:LIM zinc-binding 1	4	0.557103	0.312188	1454708_AT,1424408_AT,1460378_A_AT,1417240_AT	629	50	16021	2.03765	1	0.99984	99.8227
UP_SEQ_FEATURE	domain:LIM zinc-binding 2	4	0.557103	0.312188	1454708_AT,1424408_AT,1460378_A_AT,1417240_AT	629	50	16021	2.03765	1	0.99984	99.8227
Annotation Cluster 89	Enrichment Score: 0.7800716552728565
Category	Term	Count	%	PValue	Genes	List Total	Pop Hits	Pop Total	Fold Enrichment	Bonferroni	Benjamini	FDR
GOTERM_BP_FAT	GO:0045454~cell redox homeostasis	6	0.835655	0.0728496	1417516_AT,1416497_AT,1423869_S_AT,1432181_S_AT,1449623_AT,1416135_AT,1422465_A_AT,1456079_X_AT,1437715_X_AT	492	62	13588	2.6727	1	0.596868	73.1919
INTERPRO	IPR012335:Thioredoxin fold	7	0.97493	0.172015	1416497_AT,1423869_S_AT,1432181_S_AT,1438606_A_AT,1449623_AT,1423392_AT,1449575_A_AT,1422465_A_AT,1416531_AT	628	106	17763	1.86788	1	0.961005	95.113
INTERPRO	IPR017936:Thioredoxin-like	3	0.417827	0.364578	1416497_AT,1432181_S_AT,1422465_A_AT	628	36	17763	2.35709	1	0.993842	99.9291
Annotation Cluster 90	Enrichment Score: 0.7749712744855772
Category	Term	Count	%	PValue	Genes	List Total	Pop Hits	Pop Total	Fold Enrichment	Bonferroni	Benjamini	FDR
GOTERM_MF_FAT	GO:0060090~molecular adaptor activity	5	0.696379	0.115749	1421098_AT,1425656_A_AT,1424826_S_AT,1450718_AT,1460651_AT,1443729_AT,1440847_AT,1434036_AT	478	52	13288	2.673	1	0.77149	84.054
GOTERM_MF_FAT	GO:0005070~SH3/SH2 adaptor activity	3	0.417827	0.122754	1421098_AT,1450718_AT,1460651_AT	478	17	13288	4.90573	1	0.762699	85.8387
GOTERM_MF_FAT	GO:0030674~protein binding, bridging	3	0.417827	0.333068	1421098_AT,1450718_AT,1460651_AT	478	33	13288	2.5272	1	0.933197	99.7632
Annotation Cluster 91	Enrichment Score: 0.7733169497269566
Category	Term	Count	%	PValue	Genes	List Total	Pop Hits	Pop Total	Fold Enrichment	Bonferroni	Benjamini	FDR
[truncated: 1,032 more rows]

## Sheet: Pg+- IL-4 DOWN
WT C vs IL-4 2-fold DOWN 917 genes
Genotype			WT	WT		WT		WT		PPARg fl/-	PPARg fl/-		PPARg fl/-		PPARg fl/-
Treatment			C	R		IL-4		IL-4+R		C	R		IL-4		IL-4+R
[truncated: 918 more rows]

## Sheet: Pg+- IL-4 DOWN Annotation
Annotation Cluster 1	Enrichment Score: 46.50370620559388
[truncated: 1,790 more rows]

## Sheet: Pg fl- IL-4 UP
PgKO C vs IL-4 2-fold UP 1063 genes
[truncated: 1,066 more rows]

## Sheet: Pg fl- IL-4 UP Annotation
Annotation Cluster 1	Enrichment Score: 3.725276449708663
[truncated: 2,136 more rows]

[truncated: 2 more sheets: Pg fl- IL-4 DOWN, Pgfl- IL-4 DOWN Annotation]
