# Supplementary material for: STAT6 Transcription Factor Is a Facilitator of the Nuclear Receptor PPARγ-Regulated Gene Expression in Macrophages and Dendritic Cells
Source: Immunity. 2010 Nov 24;33(5):699–712. doi: 10.1016/j.immuni.2010.11.009 (PMC3052437; doi:10.1016/j.immuni.2010.11.009)
Supplement: Table S3. Genes Regulated by PPARγ in Wild-Type and Stat6−/− Mouse Macrophages — Microarray experiment was performed on mouse bone marrow-derived noon-activated (C) or alternatively activated (IL-4 20 ng/ml) macrophages ± 1 μM RSG from wild-type and Stat6−/− macrophages. RSG-regulated genes from Figures 3C and 3D (>2-fold, p < 0.05 with Benjamini-Hochberg multiple testing correction) are listed in separate sheets. Functional annotation of RSG-regulated genes is also shown. [file mmc4.xls]

## Sheet: Total RSG-induced genes
Genotype			WT	WT		WT		WT			STAT6 KO	STAT6 KO		STAT6 KO		STAT6 KO
Treatment			C	R		IL-4		IL-4+R			C	R		IL-4		IL-4+R
Systematic	Common	Genbank	Normalized	Normalized	Fold R/C	Normalized	Fold IL4/C	Normalized	Fold IL4+R/IL4	Fold IL4+R/C	Normalized	Normalized	Fold R/C	Normalized	Fold IL4/C	Normalized	Fold IL4+R/IL4	Fold IL4+R/C
1421802_at	Ear1	NM_007894	1.221	0.6725	0.550777	0.318123	0.260543	9.43136	29.6469	7.72428	0.410883	0.627384	1.52692	4.6518	11.3215	8.72088	1.87473	21.2247
1419717_at	Sema3e	NM_011348	0.748347	1.47945	1.97696	0.374688	0.500687	10.1706	27.1443	13.5908	0.137984	1.3831	10.0236	0.597451	4.32986	1.53305	2.56598	11.1103
1450496_a_at	2810433K01Rik	NM_025581	0.90975	0.665591	0.73162	0.0456432	0.0501711	0.549719	12.0439	0.604253	0.903185	1.44886	1.60416	2.27923	2.52354	1.93954	0.850964	2.14744
1421917_at	Pdgfra	AW537708	2.16465	0.348908	0.161185	1.435	0.662922	15.279	10.6474	7.05839	0.41187	9.63654	23.397	0.289988	0.704076	0.705259	2.43203	1.71233
1457404_at	Nfkbiz	BM240058	1.08868	1.05009	0.964551	0.013128	0.0120586	0.139267	10.6084	0.127923	1.31412	0.835831	0.63604	2.06248	1.56948	1.98	0.960007	1.50671
1418317_at	Lhx2	NM_010710	0.265805	0.243984	0.917905	2.76479	10.4016	26.2602	9.49807	98.7948	0.227447	0.247033	1.08611	3.6562	16.075	0.323524	0.0884864	1.42242
1417130_s_at	Angptl4	NM_020581	0.545828	2.08211	3.81459	0.472659	0.865947	4.35734	9.21879	7.98299	0.49963	1.67375	3.34997	0.574531	1.14991	1.90914	3.32295	3.8211
1453410_at	Angptl4	AK014564	0.244521	1.29821	5.3092	0.452227	1.84944	3.83888	8.48884	15.6996	0.562902	1.42105	2.52451	0.674851	1.19888	2.76242	4.09339	4.90747
1436671_at	Vsig8	BB151200	0.738004	0.943407	1.27832	5.20927	7.0586	44.0793	8.46171	59.7278	0.30717	0.492722	1.60407	0.803392	2.61547	3.90485	4.86046	12.7124
1420444_at	Slc22a3	NM_011395	0.291239	0.373892	1.2838	0.168797	0.579583	1.39446	8.26116	4.78803	0.772425	0.467199	0.604847	3.73207	4.83162	4.826	1.29312	6.24785
1429254_at	Aqp11	BF472491	0.982071	0.940152	0.957315	0.549779	0.559816	4.51421	8.21095	4.59662	0.885015	1.08899	1.23047	0.335167	0.378713	1.07099	3.19541	1.21014
1450779_at	Fabp7	NM_021272	0.893822	1.14137	1.27695	1.68227	1.88211	12.267	7.29189	13.7242	0.618263	0.662243	1.07113	0.692755	1.12048	1.43574	2.07251	2.32221
1423586_at	Axl	AA500897	0.692908	1.38941	2.00519	0.0229133	0.0330683	0.158018	6.89635	0.228051	0.644405	1.37153	2.12836	1.20356	1.8677	1.27035	1.0555	1.97135
1416778_at	Sdpr	BE197945	0.440965	0.289077	0.655555	0.273552	0.620349	1.885	6.89081	4.27471	0.558915	0.883352	1.58048	13.1608	23.5471	17.8998	1.36008	32.026
1419620_at	Pttg1	NM_013917	0.532762	0.375283	0.70441	0.0787406	0.147797	0.541555	6.87771	1.0165	1.86009	1.60401	0.862326	1.5396	0.827699	1.38652	0.900574	0.745404
1418472_at	Aspa	BC024934	0.356694	2.09629	5.87699	0.795093	2.22906	5.27232	6.63107	14.781	0.482037	1.68717	3.50008	0.307577	0.638078	1.19136	3.87336	2.4715
1419149_at	Serpine1	NM_008871	1.42088	1.20433	0.847594	0.257083	0.180932	1.6406	6.38158	1.15463	0.814102	6.59695	8.10334	0.134005	0.164605	0.518487	3.86916	0.636882
1423584_at	Igfbp7	AI481026	1.55739	0.748188	0.480413	0.878983	0.564396	5.42052	6.1668	3.48052	0.151393	2.53454	16.7415	0.745807	4.9263	1.31488	1.76303	8.68521
1455299_at	Vgll3	BB011882	3.38831	0.377758	0.111488	0.170731	0.0503881	1.03614	6.06883	0.305797	0.923223	6.06791	6.57253	0.447161	0.484347	0.444343	0.993699	0.481296
1419762_at	Ubd	NM_023137	0.872504	0.648401	0.74315	0.764164	0.875828	4.58007	5.99357	5.24934	0.68635	1.07227	1.56228	2.81102	4.0956	4.05123	1.4412	5.90257
1419534_at	Olr1	NM_138648	0.295232	0.311134	1.05386	3.78963	12.8361	21.101	5.56808	71.4725	0.243889	0.302056	1.2385	1.15502	4.73585	1.37198	1.18784	5.62544
1456980_at	Rab44	BB136403	1.10493	0.994634	0.900182	0.123589	0.111852	0.653886	5.29083	0.591792	1.14475	0.647697	0.5658	6.74045	5.88816	6.56957	0.974648	5.73889
1449824_at	Prg4	NM_021400	2.53554	0.87476	0.344999	0.323591	0.127622	1.65629	5.11846	0.653229	0.917807	1.99934	2.17838	0.397167	0.432735	0.828411	2.0858	0.902598
1415964_at	Scd1	NM_009127	0.588678	0.532856	0.905175	1.49363	2.53726	7.56583	5.0654	12.8522	0.37977	1.52371	4.0122	1.64766	4.33858	1.26392	0.767096	3.32811
1450318_a_at	P2ry2	NM_008773	0.889717	1.25463	1.41015	0.634711	0.713386	3.13263	4.93553	3.52093	0.309744	0.9884	3.19102	0.458481	1.48019	0.988016	2.15498	3.18978
1418102_at	Hes1	BC018375	0.838539	0.710518	0.847328	0.235441	0.280775	1.14214	4.85106	1.36206	0.781576	0.687948	0.880207	2.40256	3.074	2.69825	1.12307	3.45231
1451895_a_at	Dhcr24	BC004738	1.2587	0.712268	0.565877	0.0740639	0.0588417	0.358982	4.84693	0.285202	1.3564	1.24432	0.917372	1.00234	0.738971	1.45235	1.44896	1.07074
1417585_at	Nup210	NM_018815	0.507792	0.853528	1.68086	0.295736	0.582397	1.42521	4.81918	2.80668	0.684083	1.00194	1.46465	11.0253	16.1169	10.6147	0.962753	15.5166
1416258_at	Tk1	NM_009387	0.798232	0.879012	1.1012	0.19177	0.240244	0.914462	4.76852	1.14561	0.850301	1.30499	1.53474	1.68063	1.97651	2.10242	1.25097	2.47257
1424245_at	Ces2 /// ENSMUSG00000031884	BC015290	0.317927	0.690238	2.17106	5.81452	18.2889	26.9192	4.62965	84.6711	0.4677	0.571751	1.22247	0.604758	1.29305	1.47527	2.43943	3.1543
1449328_at	Ly75	NM_013825	0.385247	0.127565	0.331125	3.1657	8.21732	14.5388	4.5926	37.7389	0.154859	0.311617	2.01227	1.57203	10.1514	1.88723	1.2005	12.1868
1451501_a_at	Ghr	BC024375	1.20204	0.663797	0.552227	0.921423	0.766551	4.20351	4.56197	3.49698	0.304391	1.14502	3.76168	1.20923	3.97262	0.479521	0.39655	1.57534
1422437_at	Col5a2	AV229424	4.08967	0.420211	0.102749	0.381095	0.0931847	1.68779	4.42879	0.412696	1.01106	13.7967	13.6458	0.374556	0.370459	0.177058	0.472714	0.175121
1438511_a_at	1190002H23Rik	BB408123	0.318118	0.232141	0.729734	1.4157	4.45025	6.15407	4.347	19.3452	0.271506	0.347492	1.27987	1.54603	5.69428	1.62064	1.04826	5.96907
1426570_a_at	Frk	BB787292	0.969485	2.15612	2.22398	0.864281	0.891484	3.7292	4.3148	3.84658	0.819974	1.85894	2.26708	0.291506	0.355506	0.816662	2.80153	0.995961
1452944_at	Afmid	AK004030	0.806094	3.31992	4.11852	1.60431	1.99023	6.79683	4.23661	8.43182	1.11833	1.65439	1.47934	0.784278	0.701294	0.755884	0.963796	0.675904
1455627_at	Col8a1	AV292255	2.05995	1.11169	0.539671	0.139309	0.0676277	0.589485	4.23148	0.286165	1.47073	8.99145	6.11359	0.910676	0.619199	1.38475	1.52057	0.941538
1421287_a_at	Pecam1	NM_008816	0.248838	0.712446	2.8631	0.912499	3.66704	3.84489	4.21358	15.4514	0.21185	0.36048	1.70158	2.84378	13.4235	2.48357	0.873334	11.7232
1417962_s_at	Ghr	NM_010284	1.25718	1.13008	0.898905	1.48465	1.18094	6.13071	4.1294	4.87657	0.68075	3.01744	4.43252	0.60251	0.885068	0.71525	1.18712	1.05068
1448025_at	LOC100038947 /// Sirpb1	AI662854	0.765239	1.29469	1.69188	0.218783	0.285901	0.882658	4.0344	1.15344	0.640226	1.03008	1.60894	1.33832	2.09038	1.11177	0.830725	1.73653
1424629_at	Brca1	U31625	0.851739	0.599151	0.703445	1.26609	1.48648	5.0879	4.01858	5.97354	0.511744	0.597325	1.16723	1.79361	3.50491	1.35522	0.755579	2.64823
1452092_at	4631426J05Rik	AK019474	0.932057	0.419241	0.449802	0.389883	0.418304	1.55459	3.98732	1.66791	0.609446	0.634588	1.04125	4.19703	6.88662	3.57366	0.851474	5.86378
1421045_at	Mrc2	BB528408	3.45147	0.540394	0.156569	0.54132	0.156837	2.13255	3.93953	0.617866	0.686658	7.84334	11.4225	1.71732	2.50098	0.489754	0.285186	0.713243
1451417_at	Brca1	U31625	0.394963	0.379728	0.961427	1.11681	2.82763	4.38357	3.92508	11.0987	0.453984	0.227512	0.501144	1.52437	3.35775	1.07904	0.707864	2.37683
1416123_at	Ccnd2	NM_009829	0.585062	0.114293	0.195352	0.798277	1.36443	2.92421	3.66315	4.99812	0.196063	0.676464	3.45024	5.0518	25.7662	3.03227	0.600235	15.4658
1453892_at	A930007I19Rik	AK020826	0.137954	1.04829	7.59886	1.01186	7.33481	3.65814	3.61526	26.5172	0.335379	0.494081	1.4732	0.964889	2.87701	1.65136	1.71145	4.92385
1429172_a_at	Ncapg	BB702347	1.62098	0.399397	0.246392	0.320452	0.19769	1.13797	3.55114	0.702025	0.672693	0.928443	1.38019	1.49383	2.22067	0.813295	0.544436	1.20901
1418003_at	1190002H23Rik	NM_025427	0.486156	0.498404	1.02519	1.4257	2.9326	5.05681	3.54689	10.4016	0.398378	0.468829	1.17685	1.37673	3.45584	1.54377	1.12133	3.87515
1449077_at	Eraf	NM_133245	0.331185	1.20779	3.64686	0.838434	2.53162	2.96793	3.53984	8.96153	0.764455	1.24492	1.62851	0.366406	0.479303	1.98777	5.42505	2.60024
1427257_at	Vcan	BM251152	1.25746	1.08487	0.862748	0.474	0.37695	1.66957	3.5223	1.32773	0.780465	1.63078	2.08949	20.0238	25.6562	12.2739	0.612968	15.7264
1457063_at	---	AI447357	0.885021	2.40084	2.71275	0.0910412	0.102869	0.314538	3.4549	0.355402	1.01618	1.96557	1.93428	0.654315	0.643897	1.20925	1.84812	1.19
1454713_s_at	Hdc	BG072171	0.604082	0.354711	0.587191	0.429263	0.710605	1.44929	3.37622	2.39915	0.956266	1.21083	1.2662	160.75	168.102	178.201	1.10856	186.351
1425787_a_at	Sytl3	AB050743	0.876782	0.732843	0.835832	0.353174	0.402807	1.18764	3.36276	1.35454	0.962294	0.807583	0.839227	2.66727	2.77178	2.917	1.09363	3.0313
1421031_a_at	2310016C08Rik	NM_023516	0.866421	0.843787	0.973876	3.74431	4.32158	12.4487	3.32469	14.3679	0.709303	0.788695	1.11193	1.0962	1.54545	1.84499	1.68309	2.60114
1448499_a_at	Ephx2	NM_007940	0.492833	0.844747	1.71406	0.884343	1.79441	2.93848	3.32279	5.96243	0.871352	1.13694	1.30481	0.808471	0.927835	0.787077	0.973538	0.903283
1423954_at	C3	K02782	1.1649	0.874698	0.750877	0.258773	0.222142	0.853176	3.297	0.732401	0.886163	1.10043	1.24179	7.10959	8.02289	4.60661	0.647943	5.19837
1449984_at	Cxcl2	NM_009140	1.19265	0.862044	0.722796	0.0530819	0.0445074	0.174941	3.29568	0.146682	1.19058	0.723683	0.607842	3.08162	2.58834	2.79812	0.908004	2.35022
1452590_a_at	ENSMUSG00000043248 /// Plac9	BB609699	0.990474	0.552839	0.558156	0.336992	0.340233	1.11008	3.29408	1.12076	0.761741	1.66031	2.17963	1.02688	1.34807	1.2899	1.25613	1.69335
1418129_at	Dhcr24	BG295389	1.7892	0.647596	0.361948	0.156566	0.0875066	0.514038	3.28319	0.287301	1.07252	0.891004	0.830759	1.01364	0.9451	1.21547	1.19912	1.13329
1434745_at	Ccnd2	BQ175880	0.754255	0.204634	0.271306	0.881315	1.16846	2.88035	3.26825	3.81881	0.22919	1.04117	4.54284	6.66039	29.0606	3.59091	0.539144	15.6678
1421775_at	Fcer1a	NM_010184	0.748527	0.204685	0.27345	1.10299	1.47355	3.59409	3.25848	4.80154	0.226002	0.361964	1.60159	169.88	751.673	237.682	1.39912	1051.68
1458683_at	Sirpb1	BB224524	0.727548	1.22303	1.68103	0.326871	0.449277	1.05888	3.23943	1.4554	0.592284	0.993298	1.67706	1.30674	2.20628	1.07845	0.825294	1.82083
1417910_at	Ccna2	X75483	1.2774	0.703229	0.550514	0.110606	0.0865862	0.354873	3.20846	0.277808	1.16175	0.976248	0.840329	3.31697	2.85517	3.30392	0.996064	2.84393
1419365_at	Pex11a	NM_011068	0.703272	1.10008	1.56424	1.78457	2.53753	5.71339	3.20154	8.12401	0.582916	0.966101	1.65736	0.597939	1.02577	1.01909	1.70434	1.74826
1448730_at	Cpa3	NM_007753	0.613844	0.176915	0.288208	1.14548	1.86607	3.66589	3.20031	5.97201	0.534537	0.39471	0.738415	86.8324	162.444	111.767	1.28716	209.092
1427982_s_at	Syne2	BF582734	0.256468	1.51956	5.92492	0.621011	2.42139	1.96962	3.17163	7.67977	0.226127	1.84219	8.14669	0.570022	2.5208	1.38874	2.43629	6.14139
1426514_at	4631426J05Rik	AK019474	0.708757	0.629337	0.887944	0.389221	0.54916	1.22577	3.14928	1.72946	1.0085	0.454328	0.450497	3.14954	3.12298	3.21071	1.01942	3.18363
1455956_x_at	Ccnd2	AV310588	0.756924	0.214568	0.283473	0.927	1.22469	2.91932	3.14921	3.85682	0.303885	1.04851	3.45035	6.30532	20.749	3.3672	0.534025	11.0805
1417946_at	Abhd3	NM_134130	0.805033	1.85202	2.30055	1.04449	1.29745	3.27214	3.13275	4.0646	0.651327	1.33016	2.04223	0.365659	0.561406	0.980128	2.68045	1.50482
1448229_s_at	Ccnd2	NM_009829	0.686088	0.220804	0.32183	0.864688	1.26032	2.70751	3.1312	3.9463	0.241792	0.733376	3.03309	5.47736	22.6532	3.21074	0.586185	13.279
1454777_at	Slco2b1	BB553107	0.719343	1.33937	1.86193	1.02384	1.4233	3.19296	3.1186	4.43871	0.852453	1.68511	1.97678	0.511844	0.600437	0.858294	1.67687	1.00685
1451461_a_at	Aldoc	BC008184	1.834	1.38842	0.757049	0.174644	0.0952257	0.539419	3.08869	0.294122	2.24893	1.79236	0.796986	0.934341	0.41546	0.741248	0.793338	0.329601
1454890_at	Amot	BG067039	1.40074	1.52491	1.08865	0.164114	0.117162	0.503303	3.0668	0.359313	1.38802	1.17034	0.843169	0.749142	0.539719	1.05957	1.41437	0.763365
1453244_at	5830416P10Rik	AK017935	0.974111	1.03457	1.06206	0.14047	0.144203	0.43016	3.0623	0.441593	1.3222	0.891998	0.674633	1.92111	1.45297	2.08274	1.08413	1.57521
1437611_x_at	Kif2c	BB104669	1.48719	0.805469	0.541605	0.148443	0.0998143	0.4535	3.05505	0.304937	1.03279	0.957836	0.927429	2.17961	2.11041	2.21525	1.01635	2.14492
1417883_at	Gstt2	BC012707	0.992121	1.28283	1.29302	0.501937	0.505923	1.52018	3.02862	1.53225	0.859873	1.03291	1.20124	0.861728	1.00216	1.12169	1.30167	1.30448
1436017_at	Aars2	BB771516	1.0741	0.569896	0.530578	0.336468	0.313255	1.01657	3.0213	0.946436	0.932876	0.422902	0.453331	0.899082	0.963774	1.68203	1.87083	1.80306
1424451_at	Acaa1b	BC019882	0.897441	1.11455	1.24192	0.994259	1.10788	2.97993	2.99713	3.32047	0.885308	1.07157	1.21039	0.737146	0.832643	0.478859	0.649612	0.540895
1416687_at	Plod2	BC021352	1.42885	1.69537	1.18653	0.119321	0.0835088	0.357162	2.99328	0.249966	0.451589	2.92166	6.46972	1.3491	2.98746	0.895538	0.663802	1.98308
1416961_at	Bub1b	NM_009773	0.842364	0.873766	1.03728	0.317457	0.376864	0.944772	2.97606	1.12157	0.708055	0.873785	1.23406	1.5916	2.24785	1.30076	0.817266	1.83709
1442549_at	Mbnl3	BB211386	1.07709	0.82393	0.76496	0.544474	0.505506	1.61568	2.96742	1.50005	0.870856	0.763789	0.877055	2.02444	2.32466	2.66092	1.3144	3.05552
1418580_at	Rtp4	BC024872	1.14244	1.27022	1.11184	0.175395	0.153527	0.52033	2.96662	0.455454	0.775682	0.777953	1.00293	8.83036	11.384	3.90936	0.442718	5.0399
1429889_at	Faim3	AK007714	1.42816	1.17261	0.821063	0.233247	0.16332	0.683494	2.93034	0.478583	0.828249	0.746523	0.901327	5.53825	6.6867	4.02394	0.726571	4.85836
1439902_at	C5ar1	BB552085	0.876373	0.995754	1.13622	0.292786	0.334088	0.856416	2.92506	0.977228	1.01588	1.01297	0.997132	0.930886	0.916332	1.10064	1.18236	1.08344
1416576_at	Socs3	NM_007707	1.3675	0.969042	0.708622	0.079181	0.057902	0.22891	2.89098	0.167393	0.981008	1.30027	1.32545	2.86599	2.92147	2.66192	0.928796	2.71345
1427242_at	Ddx4	AK014844	0.867199	1.0089	1.1634	105.889	122.104	305.826	2.88818	352.66	1.06366	0.765798	0.719965	1.05853	0.995178	0.617804	0.583643	0.580829
1433933_s_at	Slco2b1	BB553107	0.487434	1.39128	2.85429	1.06794	2.19094	3.05003	2.85599	6.25732	0.833461	1.68372	2.02016	0.372362	0.446766	0.71873	1.93019	0.862345
1430127_a_at	Ccnd2	AK007904	0.604491	0.0868249	0.143633	0.840791	1.39091	2.39564	2.84927	3.96307	0.23596	0.64552	2.73572	4.54094	19.2446	2.51595	0.554059	10.6626
1435484_at	Slc5a3	BM729431	0.99809	1.03083	1.0328	1.60889	1.61197	4.57317	2.84244	4.58192	0.853418	1.36863	1.6037	0.506745	0.593783	0.700428	1.38221	0.820732
1426569_a_at	Frk	BB787292	0.845191	1.67618	1.9832	1.25047	1.47951	3.47156	2.7762	4.10742	0.441543	1.60401	3.63273	0.308954	0.699715	0.835399	2.70396	1.892
1449145_a_at	Cav1	AB029929	0.480042	1.37983	2.8744	0.840996	1.75192	2.33135	2.77213	4.85655	0.240448	2.30638	9.592	0.474018	1.97139	2.1303	4.49414	8.85971
1454067_a_at	4931406C07Rik	AK016432	0.876994	1.48908	1.69794	0.96766	1.10338	2.6621	2.75106	3.03548	0.801037	1.25038	1.56095	0.415052	0.518144	1.02496	2.46948	1.27955
1452928_at	Abi3	AK008928	1.02295	1.6557	1.61856	0.232063	0.226857	0.637827	2.74851	0.623519	0.797188	1.12637	1.41293	1.11609	1.40003	1.24129	1.11218	1.55709
1448650_a_at	Pole	NM_011132	1.13285	1.1341	1.00111	0.191144	0.168728	0.524963	2.74643	0.4634	1.17018	0.84507	0.722172	2.88477	2.46524	3.00271	1.04088	2.56603
1443602_at	---	BB284535	1.06612	1.42999	1.34131	0.712901	0.668691	1.93336	2.71196	1.81346	0.755041	0.95866	1.26968	0.844612	1.11863	0.757693	0.89709	1.00351
1452592_at	Mgst2	AV066880	0.891863	1.14284	1.28141	0.277105	0.310703	0.746757	2.69486	0.8373	0.972332	1.14291	1.17544	1.22331	1.25812	1.4344	1.17256	1.47522
1417391_a_at	Il16	BC026894	1.12291	1.27402	1.13457	0.203706	0.181409	0.546622	2.68339	0.486791	1.15824	1.24806	1.07755	0.748607	0.646329	0.886105	1.18367	0.765042
1426464_at	Nr1d1	W13191	1.02089	1.57803	1.54574	0.555737	0.544364	1.48136	2.66558	1.45105	0.984425	1.42671	1.44928	0.472231	0.479702	0.761154	1.61183	0.773197
1438349_at	Zfp229	BG069331	1.4397	1.2777	0.887474	0.0974068	0.0676578	0.259149	2.66048	0.180002	1.21075	1.08337	0.89479	0.749953	0.619411	0.689266	0.919079	0.569288
1459056_at	Rasgrf1	AI844718	0.883676	1.06499	1.20518	0.39609	0.44823	1.04256	2.63214	1.1798	0.945509	0.786666	0.832003	0.875931	0.926412	1.42528	1.62716	1.50742
1436413_at	Frk	BB831042	0.792345	1.34239	1.6942	1.16309	1.4679	3.05088	2.62309	3.85044	0.3855	1.54702	4.01301	0.0537589	0.139453	0.700787	13.0357	1.81787
1448686_at	Il16	BC026894	1.10589	1.33453	1.20675	0.223866	0.202431	0.585031	2.61331	0.529016	1.12313	1.22834	1.09368	0.941453	0.838241	0.900691	0.956703	0.801948
1442957_at	G730013B05Rik	BG075059	0.608921	1.33254	2.18835	0.608913	0.999987	1.58705	2.60637	2.60634	1.00898	1.5037	1.49032	0.458738	0.454656	1.00597	2.1929	0.997016
1441428_at	---	BB667349	0.572143	0.53739	0.939258	0.90987	1.59028	2.35439	2.58761	4.11503	0.64762	0.919551	1.41989	4.38279	6.76753	3.88359	0.886101	5.99671
1428512_at	Bhlhb9	AK012577	0.842627	0.614214	0.728927	0.496032	0.588674	1.28145	2.58339	1.52078	0.995888	0.804068	0.807388	1.3738	1.37947	1.46883	1.06917	1.47489
1452987_at	Taf1d	AV167760	1.09107	1.28872	1.18115	0.429159	0.393338	1.09535	2.55233	1.00393	0.861083	1.16576	1.35383	1.03208	1.19859	0.9789	0.94847	1.13682
1450783_at	Ifit1	NM_008331	1.13685	1.11999	0.985175	0.143109	0.125882	0.364679	2.54827	0.320781	1.0644	0.784148	0.736704	14.9138	14.0114	2.6313	0.176434	2.4721
1451608_a_at	Tspan33	BC024685	0.746824	1.06668	1.42829	0.560885	0.751027	1.41665	2.52575	1.8969	0.923536	1.3157	1.42464	0.819793	0.887668	1.3687	1.66956	1.48202
1425216_at	Ffar2	AV370830	0.107626	0.848203	7.88099	1.13378	10.5344	2.862	2.52429	26.592	0.25766	0.248582	0.964768	2.47427	9.60283	2.75543	1.11363	10.694
1416122_at	Ccnd2	NM_009829	0.723428	0.270044	0.373283	0.888826	1.22863	2.24147	2.52183	3.0984	0.349298	0.976825	2.79653	4.46728	12.7893	2.62403	0.587389	7.51229
1418949_at	Gdf15	NM_011819	0.741305	1.17548	1.58569	0.386464	0.521329	0.968105	2.50503	1.30595	1.11142	1.2477	1.12261	0.488351	0.439394	1.1418	2.33808	1.02734
1422804_at	Serpinb6b	NM_011454	0.354175	1.21377	3.42704	0.771236	2.17756	1.92325	2.49372	5.43023	0.497103	1.63906	3.29723	0.905178	1.82091	1.66881	1.84362	3.35706
1437712_x_at	Exosc4	AV212315	0.678865	0.530197	0.781006	0.87343	1.2866	2.17453	2.48965	3.20319	1.75511	0.654098	0.372683	0.725145	0.413163	0.646743	0.891881	0.368492
1416607_at	4931406C07Rik	AI461712	0.923413	1.45259	1.57307	0.956755	1.03611	2.36863	2.47569	2.56508	0.784932	1.35681	1.72857	0.477548	0.608395	0.979847	2.05183	1.24832
1455978_a_at	Matn2	BB338441	0.438567	1.30924	2.98526	0.803732	1.83263	1.97132	2.45271	4.49491	0.840933	2.4803	2.94946	0.377796	0.449258	0.888105	2.35075	1.0561
1440242_at	Fam78b	BB356428	0.911372	0.726097	0.796707	0.817165	0.896631	2.00058	2.44819	2.19513	0.56369	0.654871	1.16176	1.11366	1.97566	1.8668	1.67627	3.31175
1418648_at	Egln3	BB284358	0.849083	0.967029	1.13891	1.16396	1.37084	2.83059	2.43187	3.3337	0.395723	0.974006	2.46133	0.831071	2.10013	1.35281	1.62779	3.41857
1443218_at	---	BB206107	1.12846	1.15561	1.02405	0.330391	0.29278	0.800221	2.42204	0.709124	0.857503	1.16266	1.35587	1.19834	1.39748	0.886216	0.739533	1.03348
1442434_at	D8Ertd82e	BM195829	1.0654	1.3625	1.27886	0.45523	0.427285	1.10028	2.41697	1.03273	0.613551	1.43413	2.33743	0.742113	1.20954	1.19333	1.60802	1.94496
1424162_at	Trim29	BC027353	0.542484	0.882147	1.62612	4.83796	8.91815	11.4912	2.37522	21.1826	0.566187	1.02528	1.81085	0.798392	1.41012	0.907333	1.13645	1.60253
1418649_at	Egln3	BB284358	0.346456	0.614701	1.77425	1.13739	3.28291	2.68601	2.36156	7.75279	0.236266	0.840262	3.55642	1.39766	5.91563	1.19078	0.851982	5.04001
1422852_at	Cib2	NM_019686	0.959534	1.38405	1.44242	0.860547	0.896838	2.03152	2.36073	2.11719	0.902921	1.15674	1.28111	0.56776	0.628804	0.89369	1.57406	0.989777
1435596_at	Pion	BB820613	1.11318	1.20981	1.0868	0.217597	0.195473	0.512995	2.35755	0.460837	0.893966	1.12313	1.25634	0.997963	1.11633	0.942064	0.943986	1.0538
1455618_x_at	Tspan33	BI440178	0.803812	1.57744	1.96244	0.481277	0.598744	1.12877	2.34537	1.40427	0.884273	1.61125	1.82211	0.70904	0.801834	1.38385	1.95172	1.56496
1419209_at	Cxcl1	NM_008176	1.12031	0.984304	0.878603	0.172298	0.153795	0.401832	2.33219	0.358681	0.814083	1.18931	1.46092	1.8903	2.322	1.84109	0.973969	2.26156
1425837_a_at	Ccrn4l /// LOC100047134	AF199491	0.534026	1.00563	1.88311	0.573306	1.07356	1.33607	2.33047	2.50189	0.478147	1.10675	2.31467	1.05392	2.20418	1.52356	1.4456	3.18638
1424485_at	Angptl3	BC019491	0.74325	1.23819	1.66591	1.48607	1.99943	3.4222	2.30284	4.60437	0.565524	0.917335	1.6221	0.501633	0.887024	1.06791	2.12887	1.88836
1429869_at	1110020C03Rik	AI561792	1.24407	0.86925	0.698715	0.466665	0.375112	1.07195	2.29705	0.861651	1.90748	0.632749	0.33172	0.976856	0.51212	1.04493	1.06969	0.547807
1446017_at	---	BG071600	1.1745	2.09711	1.78553	0.366402	0.311964	0.838935	2.28966	0.71429	0.985849	1.27327	1.29155	1.14527	1.16171	1.74564	1.52422	1.7707
1433897_at	AI597468	BQ176744	1.12044	1.15599	1.03173	0.383583	0.34235	0.873053	2.27605	0.779204	1.02031	1.53795	1.50734	0.851709	0.834759	0.965499	1.1336	0.946285
1425663_at	Il1rn	M57525	0.951252	0.75631	0.795068	0.941066	0.989292	2.1179	2.25053	2.22643	0.698185	0.678501	0.971807	2.55575	3.66057	2.05295	0.803267	2.94041
1438157_s_at	Nfkbia	BB096843	0.988603	1.02227	1.03405	0.252981	0.255897	0.56787	2.24471	0.574416	1.06083	1.12231	1.05795	1.01757	0.959213	1.15061	1.13075	1.08463
1438097_at	Rab20	BG066967	0.860236	1.09386	1.27158	0.596831	0.693799	1.33348	2.23428	1.55014	0.789688	0.97029	1.2287	1.13458	1.43675	1.32683	1.16944	1.68019
1440721_at	5930433N17Rik	C85455	0.944243	1.07049	1.1337	0.183803	0.194657	0.40919	2.22624	0.433352	1.02675	1.10458	1.07579	1.28667	1.25315	1.00676	0.782451	0.980526
1415965_at	Scd1	NM_009127	0.726314	0.909104	1.25167	2.411	3.3195	5.36401	2.2248	7.38525	0.821972	1.35816	1.65232	0.656286	0.798429	1.07207	1.63355	1.30427
1455324_at	Plcxd2	BQ176176	0.782527	0.996365	1.27327	0.612166	0.782293	1.35837	2.21895	1.73587	0.90609	0.986378	1.08861	0.988477	1.09093	1.19269	1.2066	1.31631
1435628_x_at	629242 /// BC005512 /// F630007L15Rik	AW763751	0.677148	0.706548	1.04342	0.490454	0.724294	1.08531	2.21288	1.60277	0.923686	1.23463	1.33663	1.23766	1.33991	1.30364	1.05331	1.41134
1448301_s_at	Serpinb1a	AF426024	0.379332	0.580947	1.5315	0.844684	2.22677	1.86069	2.20282	4.90517	0.69737	0.906162	1.2994	6.90123	9.89608	8.76853	1.27058	12.5737
1455061_a_at	Acaa2	BB718075	1.04275	1.12313	1.07709	1.15726	1.10982	2.53181	2.18777	2.42803	0.829898	0.958379	1.15481	0.619209	0.746127	0.836051	1.35019	1.00741
1422190_at	C5ar1	NM_007577	1.11415	1.04414	0.937166	0.496579	0.445703	1.08424	2.18342	0.973157	1.04149	0.888006	0.85263	1.13634	1.09107	0.976526	0.859363	0.937624
1427503_at	AI324046	BE687919	1.14944	1.19681	1.04121	0.644706	0.560885	1.40695	2.18231	1.22402	0.752009	0.583053	0.775327	1.0544	1.40211	1.41103	1.33823	1.87635
1449442_at	Pex11a	NM_011068	0.832825	1.03735	1.24558	1.75322	2.10515	3.81318	2.17496	4.57861	0.722658	0.924661	1.27953	0.706677	0.977885	1.10649	1.56576	1.53114
1446534_at	---	BB233549	0.904655	0.810062	0.895438	1.61687	1.78728	3.5155	2.17426	3.88601	1.26921	1.06988	0.842951	0.297053	0.234046	0.467961	1.57535	0.368703
1436938_at	Rbms3	BB053506	1.03071	0.961345	0.9327	4.52757	4.39267	9.81419	2.16765	9.52176	0.530089	2.21871	4.18554	0.485866	0.916574	0.61679	1.26947	1.16356
1417481_at	Ramp1	NM_016894	1.06587	1.21514	1.14005	0.530446	0.497666	1.14825	2.16469	1.07729	0.867524	1.08155	1.2467	0.7533	0.868333	1.16132	1.54164	1.33866
1429987_at	9930013L23Rik	AK018112	1.36184	0.82933	0.608978	0.524899	0.385434	1.13324	2.15898	0.832144	1.22482	4.52998	3.6985	0.668272	0.54561	0.648602	0.970566	0.529551
1438156_x_at	Cpt1a	BB119196	0.817182	1.11319	1.36224	0.612833	0.749934	1.32296	2.15876	1.61892	0.926422	1.02093	1.10202	0.876491	0.946104	1.11951	1.27726	1.20842
1456932_at	EG330503	BB377803	0.577925	0.906782	1.56903	0.590039	1.02096	1.26476	2.14353	2.18846	1.16712	1.61868	1.3869	0.966834	0.828391	0.911646	0.942919	0.781105
1430104_at	Rspo2	AV117956	1.1257	1.34257	1.19265	0.640202	0.568714	1.36665	2.13472	1.21404	0.885487	1.64708	1.86008	0.782653	0.883867	0.478129	0.610907	0.539961
1426817_at	Mki67	X82786	1.25466	0.890044	0.709389	0.0923631	0.0736159	0.196348	2.12583	0.156495	1.03921	1.04652	1.00703	1.8859	1.81474	2.24668	1.1913	2.16191
1450700_at	Cdc42ep3	BB012489	1.09806	1.08203	0.985405	0.266501	0.242702	0.564458	2.11804	0.514052	1.18372	1.09788	0.927483	1.05055	0.887495	1.0956	1.04288	0.92555
1418004_a_at	Tmem176b	NM_023056	1.00009	1.06577	1.06567	0.0248708	0.0248684	0.0526466	2.1168	0.0526416	0.893479	1.16235	1.30092	1.24404	1.39235	1.17748	0.946502	1.31786
1448306_at	Nfkbia	NM_010907	1.05979	1.19503	1.12762	0.231802	0.218725	0.487475	2.10298	0.459975	1.0135	1.13482	1.1197	0.943273	0.930709	1.15935	1.22908	1.14391
1453675_at	Slc16a10	AK011813	0.947714	1.23385	1.30192	0.442712	0.467136	0.930607	2.10206	0.981948	0.982926	1.05346	1.07176	1.09633	1.11538	1.07428	0.979885	1.09294
1423422_at	Asb4	AV113827	0.740758	1.14403	1.54441	2.06502	2.78772	4.32651	2.09514	5.84064	0.586141	1.05594	1.80151	0.466663	0.796162	1.07304	2.29938	1.83068
1453592_at	Lrrc39	AK008119	0.438517	1.49281	3.40423	0.984928	2.24604	2.05208	2.08348	4.67958	0.558007	1.33448	2.39151	0.444584	0.796735	1.1984	2.69555	2.14764
1447410_at	---	BB712583	0.748276	1.55103	2.0728	0.232625	0.310881	0.482193	2.07284	0.644406	0.958438	1.46649	1.53008	1.02201	1.06633	2.61738	2.561	2.73088
1434427_a_at	Rnf157	BB246182	1.14194	0.99466	0.871024	0.364678	0.319348	0.754867	2.06996	0.661037	1.26145	1.11471	0.883677	1.03188	0.81801	0.824072	0.798615	0.653275
1449731_s_at	Nfkbia	AI462015	1.11202	1.21716	1.09455	0.284761	0.256076	0.589016	2.06845	0.529681	0.997836	1.12875	1.1312	0.882442	0.884356	1.10508	1.2523	1.10748
1453474_at	1300007F04Rik	AI467583	1.24558	1.55897	1.2516	0.15586	0.12513	0.322354	2.06822	0.258797	1.35888	1.46674	1.07938	0.612765	0.450934	0.887099	1.4477	0.652816
1422836_at	Mbnl3	NM_134163	0.766824	0.735601	0.959282	0.611351	0.797251	1.26137	2.06325	1.64493	0.549767	0.831515	1.51249	4.19563	7.63166	4.60745	1.09815	8.38074
1428663_at	Sgms2	AK017223	1.08124	0.826859	0.764731	0.525876	0.486363	1.08279	2.05903	1.00144	0.745133	0.915731	1.22895	2.6362	3.53789	3.46031	1.31261	4.64388
1433919_at	Asb4	AV302111	0.925283	1.2966	1.4013	2.83051	3.05908	5.79031	2.04567	6.25788	0.663535	1.0544	1.58907	0.496996	0.749013	0.898432	1.80773	1.35401
1458526_at	---	BB048656	0.978008	1.26039	1.28873	0.585286	0.598447	1.19223	2.03701	1.21904	0.77927	1.09652	1.40711	1.13263	1.45344	0.952449	0.840922	1.22223
1451798_at	Il1rn	M57525	0.869817	0.498032	0.57257	1.07064	1.23088	2.18014	2.0363	2.50644	0.649279	0.52118	0.802707	3.59587	5.53825	2.01568	0.560554	3.10449
1426004_a_at	Tgm2	AF114266	1.17584	0.820211	0.697554	3.28445	2.79328	6.67606	2.03263	5.6777	0.997575	0.684469	0.686133	0.995675	0.998095	0.991467	0.995775	0.993877
1428146_s_at	Acaa2	AK002555	0.92126	1.14454	1.24237	0.911886	0.989825	1.84984	2.02858	2.00794	0.886247	1.06171	1.19798	0.711661	0.803005	1.04308	1.4657	1.17697
1423960_at	Lpcat3	BC006753	0.837215	1.10775	1.32314	0.960509	1.14727	1.94434	2.02428	2.32239	0.746854	1.10047	1.47347	0.568631	0.761368	0.95199	1.67418	1.27467
1415822_at	Scd2	BG060909	0.836229	0.843684	1.00891	5.46207	6.53178	11.0546	2.02388	13.2196	0.654963	1.47837	2.25717	1.0335	1.57795	1.44291	1.39614	2.20304
1422642_at	Cdc42ep3	BB012489	1.13636	1.02037	0.897932	0.32918	0.28968	0.665941	2.02303	0.586031	1.11297	1.05083	0.944173	0.970126	0.871657	1.05728	1.08984	0.949964
1423891_at	Gstt3	BC003903	1.54677	1.5965	1.03215	0.473522	0.306136	0.957254	2.02156	0.618873	1.47611	1.26119	0.854396	0.641963	0.434901	0.913319	1.4227	0.618732
1421335_a_at	Egfl7	NM_016686	1.02035	1.24978	1.22486	0.554521	0.543464	1.12097	2.02152	1.09862	1.07818	0.981706	0.910524	0.806647	0.748159	0.961478	1.19194	0.891763
1438954_x_at	Figf	BB359521	0.819382	1.09642	1.33811	0.562894	0.686974	1.13418	2.01491	1.38419	0.958568	2.20801	2.30345	1.30006	1.35626	0.847314	0.651748	0.883937
1416299_at	Shcbp1	NM_011369	1.21263	0.571617	0.471385	0.250514	0.206587	0.504413	2.01351	0.415965	1.07417	1.22208	1.1377	3.73888	3.48073	3.11353	0.832745	2.89856
1416630_at	Id3	NM_008321	1.76998	1.86858	1.05571	0.0710723	0.0401543	0.143016	2.01226	0.0808007	1.84726	1.65833	0.897724	0.530266	0.287055	0.548389	1.03418	0.296866
1453303_at	4833417J20Rik	BI076733	1.03468	1.18397	1.14429	0.525481	0.50787	1.0555	2.00863	1.02012	0.936491	1.24464	1.32905	0.519199	0.554409	0.790636	1.5228	0.844254
1425157_x_at	Tspan33	BC024685	0.915406	1.26531	1.38224	0.6393	0.698378	1.28376	2.00807	1.40239	0.883032	1.28779	1.45837	0.784518	0.888437	0.941103	1.19959	1.06576
1434678_at	Mbnl3	AV306759	1.11949	0.755944	0.675256	0.60081	0.536681	1.20547	2.0064	1.0768	0.892934	1.07617	1.20521	4.40643	4.93477	5.41399	1.22866	6.06315
1422412_x_at	Ear3	NM_017388	0.196289	1.00576	5.1239	13.1813	67.1525	26.4435	2.00614	134.717	0.105453	0.745816	7.07253	0.220965	2.0954	2.06408	9.34119	19.5735
1450955_s_at	Sort1	AV247637	0.77699	1.35947	1.74966	0.958081	1.23307	1.92026	2.00428	2.47141	0.970694	1.19147	1.22745	0.431767	0.444802	0.945124	2.18897	0.973657
1419757_at	Pitpnm2	NM_011256	0.330752	1.01444	3.06707	1.01823	3.07852	2.04047	2.00394	6.16917	0.775274	0.769857	0.993012	0.977418	1.26074	1.19974	1.22745	1.5475
1424440_at	Mrps6	BC027271	0.935815	0.947826	1.01283	1.6102	1.72064	3.22502	2.00287	3.44621	0.962073	1.16748	1.2135	0.632086	0.657004	0.907502	1.43573	0.943277
1428733_at	Gngt2	AK010554	0.746034	1.64188	2.20081	0.628451	0.842388	1.2421	1.97645	1.66494	0.705473	1.43122	2.02873	0.756141	1.07182	1.40504	1.85817	1.99163
1423344_at	Epor	AK010968	0.720731	1.45143	2.01382	0.53147	0.737403	1.0066	1.894	1.39664	0.79105	1.52532	1.92823	0.662076	0.836959	1.10211	1.66462	1.39322
1436003_at	Vcam1	AV280637	0.579276	1.59022	2.74518	0.289702	0.500109	0.54199	1.87086	0.935632	0.796099	1.86508	2.34278	1.13296	1.42313	1.5277	1.34842	1.91898
1452757_s_at	Hba-a1 /// Hba-a2	AK011116	1.00258	2.70633	2.69937	0.303433	0.302653	0.565354	1.86319	0.563901	0.679519	1.35859	1.99934	0.765756	1.12691	1.26882	1.65696	1.86724
1460500_at	5033421C21Rik	AK017182	0.489396	1.3021	2.66064	0.428322	0.875205	0.740169	1.72807	1.51241	0.747081	1.24148	1.66177	0.88014	1.17811	1.37609	1.56349	1.84196
1455221_at	Abcg1	BQ176322	0.576713	1.33764	2.31943	2.06871	3.58706	3.48566	1.68494	6.044	0.545255	1.00928	1.85103	0.535898	0.98284	0.982891	1.8341	1.80263
1451478_at	Angptl7	BC023373	0.705965	2.15486	3.05236	0.391459	0.554502	0.629789	1.60882	0.892097	0.43569	1.52723	3.50532	1.12724	2.58726	1.30666	1.15916	2.99905
1442130_at	Hsh2d	BG091940	0.292508	1.1473	3.9223	0.733937	2.50912	1.17024	1.59447	4.00072	0.447195	0.541475	1.21082	14.2702	31.9105	4.49963	0.315317	10.0619
1427760_s_at	Prl2c2 /// Prl2c3 /// Prl2c4	X75557	0.412336	0.924399	2.24186	1.42952	3.46689	2.25989	1.58087	5.4807	0.765974	2.90186	3.78846	0.467719	0.61062	1.23854	2.64803	1.61694
1428361_x_at	Hba-a1 /// Hba-a2	AK011116	0.96181	2.69237	2.79927	0.48666	0.505984	0.764661	1.57124	0.795022	0.875805	1.37116	1.56559	0.807916	0.922483	1.24551	1.54163	1.42213
1419538_at	Flt3	NM_010229	0.555485	1.39928	2.51903	0.37768	0.67991	0.586537	1.553	1.0559	0.815816	0.91829	1.12561	2.33101	2.85727	2.8559	1.22518	3.50066
1424408_at	Lims2	BC010816	0.211217	1.09181	5.16912	13.7863	65.2706	20.1089	1.45862	95.205	0.670621	0.690013	1.02892	0.169534	0.252802	0.472521	2.78717	0.704602
1423563_at	Prrt1	AA739053	0.474607	1.11534	2.35002	1.09181	2.30045	1.56764	1.43582	3.30303	0.754093	0.784796	1.04072	2.32073	3.07751	2.24001	0.965218	2.97047
1422948_s_at	Hist1h4a /// Hist1h4b /// Hist1h4c /// Hist1h4h /// Hist1h4i /// Hist1h4j /// Hist1h4k /// Hist1h4m /// LOC100041230	NM_013550	0.712748	1.68266	2.3608	1.23969	1.73931	1.76098	1.4205	2.47069	0.670815	1.04194	1.55324	0.612566	0.913167	1.06904	1.74518	1.59364
1436785_a_at	1110069O07Rik	AV024133	0.264239	0.83399	3.1562	0.611381	2.31375	0.864074	1.41332	3.27005	1.28042	0.781833	0.610607	1.81091	1.41431	0.842892	0.465453	0.658293
1450541_at	Pvt1	NM_011222	0.442283	1.14649	2.59221	1.60929	3.6386	2.27432	1.41324	5.14223	0.797781	0.882242	1.10587	0.951998	1.19331	0.786227	0.825871	0.985517
1438055_at	Rarres1	BB035017	0.56812	1.22553	2.15718	2.57031	4.52423	3.50467	1.36352	6.16889	0.465018	2.30403	4.95471	0.65104	1.40003	0.695574	1.0684	1.4958
1445210_at	---	AW489352	0.644439	1.39911	2.17106	0.671993	1.04276	0.893161	1.32912	1.38595	0.993926	0.720697	0.725102	0.969762	0.975689	1.38987	1.43321	1.39836
1417184_s_at	Hbb-b1 /// Hbb-b2	BC027434	0.779226	2.21142	2.83797	0.366098	0.469822	0.486501	1.32888	0.624339	0.491751	1.0754	2.18687	1.02673	2.08792	1.33131	1.29665	2.70729
1452544_x_at	H2-D1	J00406	0.395074	1.01069	2.55823	1.42819	3.61499	1.88955	1.32304	4.78276	1.30343	0.404028	0.309973	1.00221	0.7689	0.532505	0.531332	0.408541
1449989_at	Mcpt2	NM_008571	0.276638	1.42463	5.14978	0.918522	3.3203	1.15543	1.25792	4.17668	0.34296	0.529613	1.54424	27.7612	80.946	38.4806	1.38613	112.201
1450136_at	Cd38	NM_007646	0.184575	1.03869	5.62748	0.445666	2.41455	0.554429	1.24405	3.00381	0.835462	0.514006	0.615236	4.67823	5.59957	3.2601	0.696866	3.90215
1447059_at	---	AW543447	1.09915	3.68762	3.35498	0.73283	0.666726	0.904124	1.23374	0.822569	0.99752	1.14346	1.1463	1.07342	1.07609	1.09414	1.0193	1.09686
1454119_at	Mknk1	AK010697	0.347921	0.880305	2.53019	0.873602	2.51092	1.05648	1.20934	3.03656	1.47681	0.426902	0.289071	1.6231	1.09906	0.657742	0.405238	0.445381
1425469_a_at	---	BC003855	0.43865	1.28587	2.93142	0.856328	1.95219	0.928643	1.08445	2.11705	0.766596	0.821099	1.0711	2.51375	3.27911	2.10838	0.838737	2.75031
1431100_at	Rinl	BB631353	0.415883	1.10762	2.66329	0.555804	1.33645	0.578272	1.04042	1.39047	0.636598	0.632209	0.993105	2.35759	3.70341	2.25365	0.955916	3.54015
1460003_at	AI956758	AV234963	0.887504	1.94868	2.19568	0.871675	0.982165	0.904163	1.03727	1.01877	0.739443	1.69029	2.2859	0.841144	1.13754	1.48501	1.76547	2.00829
1438997_at	---	BM239228	0.501154	1.25847	2.51114	1.22596	2.44628	1.26408	1.03109	2.52234	0.43645	0.80356	1.84113	0.808207	1.85177	1.06452	1.31714	2.43905
1449270_at	Plxdc2	BB559706	0.860651	2.00544	2.33014	0.879596	1.02201	0.884099	1.00512	1.02724	0.614801	1.44998	2.35845	0.88363	1.43726	1.49045	1.68674	2.42428
1449150_at	Krba1	NM_133922	0.39903	1.08681	2.72362	1.07748	2.70025	1.06019	0.983952	2.65691	0.571683	0.523025	0.914886	1.59592	2.79162	1.64413	1.03021	2.87595
1419423_at	Stab2	NM_138673	0.781059	1.65948	2.12466	1.01142	1.29493	0.979828	0.968769	1.25449	0.788465	1.25526	1.59202	0.766697	0.972391	1.33199	1.7373	1.68934
1452893_s_at	Enho	BB772205	1.02815	2.63365	2.56154	0.124712	0.121298	0.118207	0.947838	0.11497	1.64353	1.95572	1.18995	0.854799	0.520098	0.606695	0.709752	0.369141
1445380_at	A230072C01Rik	AV248189	0.571551	1.32208	2.31315	1.05005	1.83719	0.940885	0.896041	1.6462	1.087	1.01676	0.935373	0.904734	0.832318	0.918627	1.01536	0.8451
1418912_at	Plxdc2	BB559706	0.677034	1.45965	2.15595	0.851025	1.25699	0.700622	0.823268	1.03484	0.504432	1.2196	2.41776	1.05296	2.08743	1.40986	1.33894	2.79494
1445710_x_at	Duxbl	AV321065	0.320959	1.66427	5.1853	0.950909	2.96271	0.749815	0.788525	2.33617	0.619083	0.918419	1.48351	1.19419	1.92896	0.894116	0.748724	1.44426
1449392_at	Hsd17b1	NM_010475	0.560531	1.17714	2.10004	0.913026	1.62886	0.628183	0.688023	1.12069	0.963362	0.953046	0.989292	1.15674	1.20073	1.42852	1.23496	1.48285
1432630_at	Tnks	BB645478	0.615218	2.06225	3.35207	1.16488	1.89345	0.769041	0.660187	1.25003	1.30114	1.52952	1.17552	0.478837	0.368012	0.506802	1.0584	0.389505
1418679_at	Gzmf	NM_010374	0.331039	1.0176	3.07395	0.574225	1.73461	0.378394	0.658964	1.14305	0.830226	0.810165	0.975836	9.36868	11.2845	5.54668	0.592046	6.68093
1431469_a_at	Cxxc5	AK015150	0.293471	1.03947	3.54197	0.767559	2.61545	0.492514	0.641662	1.67823	0.48361	1.21895	2.52052	1.3204	2.7303	1.49003	1.12847	3.08106
1425467_a_at	Plp1	BB768495	0.333939	1.10092	3.29677	1.06444	3.18752	0.650686	0.611297	1.94852	0.847637	1.21671	1.43541	0.876505	1.03406	1.09466	1.24889	1.29142
1453420_at	Pou5f2	AV262723	0.63368	1.28424	2.02664	0.931938	1.47068	0.547793	0.5878	0.864464	0.955404	1.25371	1.31223	1.01564	1.06304	1.07904	1.06242	1.1294
1439600_at	---	BB395322	0.342058	1.47458	4.31092	0.260135	0.760499	0.11867	0.456189	0.346931	1.29834	1.22432	0.942988	1.17094	0.901872	0.873355	0.745858	0.672668
1423851_a_at	Shisa2	BC024118	0.0900802	1.16779	12.9639	79.5593	883.205	10.7116	0.134637	118.912	0.344461	0.180526	0.524083	0.284842	0.826919	0.790404	2.77489	2.29461

## Sheet: RSG UP Annotation
Annotation Cluster 1	Enrichment Score: 4.369571416912118
Category	Term	Count	%	PValue	Genes	List Total	Pop Hits	Pop Total	Fold Enrichment	Bonferroni	Benjamini	FDR
SP_PIR_KEYWORDS	signal	54	29.1892	6.94101e-07	1419423_AT,1423344_AT,1449989_AT,1446534_AT,1416687_AT,1423851_A_AT,1423954_AT,1421802_AT,1451895_A_AT,1455627_AT,1417962_S_AT,1452893_S_AT,1449270_AT,1453410_AT,1417481_AT,1449824_AT,1419717_AT,1455978_A_AT,1418912_AT,1427257_AT,1436671_AT,1449984_AT,1429889_AT,1421287_A_AT,1418129_AT,1450955_S_AT,1448730_AT,1419538_AT,1436003_AT,1421335_A_AT,1449328_AT,1452590_A_AT,1417130_S_AT,1429987_AT,14186…	166	2970	17854	1.95553	0.000181838	0.000181838	0.000908348
SP_PIR_KEYWORDS	disulfide bond	47	25.4054	1.57713e-06	1450136_AT,1419423_AT,1423344_AT,1449989_AT,1446534_AT,1423954_AT,1425467_A_AT,1422190_AT,1421802_AT,1417962_S_AT,1453410_AT,1417481_AT,1449824_AT,1419717_AT,1455978_A_AT,1427257_AT,1436671_AT,1449984_AT,1429889_AT,1421287_A_AT,1425157_X_AT,1450955_S_AT,1426514_AT,1448730_AT,1436003_AT,1421335_A_AT,1449328_AT,1417130_S_AT,1418679_AT,1421775_AT,1423584_AT,1418949_AT,1421917_AT,1438954_X_AT,1455618…	166	2469	17854	2.04741	0.000413124	0.000206583	0.00206394
UP_SEQ_FEATURE	signal peptide	53	28.6486	9.59721e-06	1419423_AT,1423344_AT,1449989_AT,1446534_AT,1416687_AT,1423851_A_AT,1423954_AT,1421802_AT,1451895_A_AT,1455627_AT,1417962_S_AT,1452893_S_AT,1449270_AT,1453410_AT,1417481_AT,1449824_AT,1419717_AT,1455978_A_AT,1418912_AT,1427257_AT,1436671_AT,1449984_AT,1429889_AT,1421287_A_AT,1418129_AT,1450955_S_AT,1448730_AT,1419538_AT,1436003_AT,1421335_A_AT,1449328_AT,1452590_A_AT,1417130_S_AT,1429987_AT,14186…	159	2963	16021	1.80234	0.0053505	0.0053505	0.0140361
UP_SEQ_FEATURE	disulfide bond	44	23.7838	3.89399e-05	1450136_AT,1419423_AT,1423344_AT,1449989_AT,1446534_AT,1423954_AT,1425467_A_AT,1418679_AT,1421775_AT,1421802_AT,1422190_AT,1418949_AT,1423584_AT,1417962_S_AT,1421917_AT,1438954_X_AT,1422412_X_AT,1453410_AT,1417481_AT,1449824_AT,1419534_AT,1419717_AT,1455978_A_AT,1427257_AT,1451501_A_AT,1436671_AT,1424485_AT,1452544_X_AT,1427760_S_AT,1439902_AT,1449984_AT,1429889_AT,1421287_A_AT,1423586_AT,1450955…	159	2379	16021	1.86359	0.0215326	0.0108249	0.0569389
SP_PIR_KEYWORDS	Secreted	29	15.6757	0.000104394	1423344_AT,1446534_AT,1427503_AT,1423954_AT,1418949_AT,1455627_AT,1423584_AT,1417962_S_AT,1438954_X_AT,1452893_S_AT,1453410_AT,1419534_AT,1449824_AT,1419717_AT,1455978_A_AT,1451501_A_AT,1427257_AT,1424485_AT,1427760_S_AT,1449984_AT,1425663_AT,1451798_AT,1451478_AT,1422437_AT,1448686_AT,1421335_A_AT,1430104_AT,1419209_AT,1452590_A_AT,1417391_A_AT,1419149_AT,1417130_S_AT,1453474_AT	166	1420	17854	2.19653	0.0269819	0.00907609	0.136531
GOTERM_CC_FAT	GO:0005576~extracellular region	31	16.7568	0.000206416	1423344_AT,1446534_AT,1427503_AT,1423954_AT,1423563_AT,1418949_AT,1455627_AT,1423584_AT,1417962_S_AT,1438954_X_AT,1452893_S_AT,1453410_AT,1419534_AT,1449824_AT,1419717_AT,1455978_A_AT,1451501_A_AT,1427257_AT,1424485_AT,1427760_S_AT,1449984_AT,1425663_AT,1451798_AT,1451478_AT,1422437_AT,1448686_AT,1426004_A_AT,1421335_A_AT,1430104_AT,1419209_AT,1452590_A_AT,1419149_AT,1417391_A_AT,1417130_S_AT,145…	116	1680	12504	1.98904	0.033289	0.033289	0.250008
SP_PIR_KEYWORDS	glycoprotein	52	28.1081	0.000680298	1450136_AT,1419423_AT,1423344_AT,1449989_AT,1446534_AT,1427503_AT,1416687_AT,1423954_AT,1421802_AT,1422190_AT,1417962_S_AT,1449270_AT,1453410_AT,1449824_AT,1419717_AT,1455978_A_AT,1418912_AT,1427257_AT,1421287_A_AT,1425157_X_AT,1450955_S_AT,1423960_AT,1426514_AT,1419538_AT,1435484_AT,1436003_AT,1449328_AT,1417130_S_AT,1429987_AT,1418679_AT,1421775_AT,1418949_AT,1423584_AT,1421917_AT,1420444_AT,14…	166	3600	17854	1.55356	0.163308	0.0350314	0.886638
UP_SEQ_FEATURE	glycosylation site:N-linked (GlcNAc...)	51	27.5676	0.00184281	1450136_AT,1419423_AT,1423344_AT,1449989_AT,1446534_AT,1427503_AT,1416687_AT,1423954_AT,1421802_AT,1422190_AT,1417962_S_AT,1449270_AT,1453410_AT,1449824_AT,1419717_AT,1455978_A_AT,1418912_AT,1427257_AT,1421287_A_AT,1425157_X_AT,1450955_S_AT,1423960_AT,1426514_AT,1419538_AT,1435484_AT,1436003_AT,1449328_AT,1417130_S_AT,1429987_AT,1418679_AT,1421775_AT,1418949_AT,1423584_AT,1421917_AT,1420444_AT,14…	159	3444	16021	1.49211	0.643379	0.290854	2.66174
Annotation Cluster 2	Enrichment Score: 2.733509597434137
Category	Term	Count	%	PValue	Genes	List Total	Pop Hits	Pop Total	Fold Enrichment	Bonferroni	Benjamini	FDR
INTERPRO	IPR014716:Fibrinogen, alpha/beta/gamma chain, C-terminal globular, subdomain 1	4	2.16216	0.000801492	1453410_AT,1446534_AT,1424485_AT,1417130_S_AT,1451478_AT	158	21	17763	21.4141	0.250728	0.134395	1.09517
INTERPRO	IPR002181:Fibrinogen, alpha/beta/gamma chain, C-terminal globular	4	2.16216	0.00188679	1453410_AT,1446534_AT,1424485_AT,1417130_S_AT,1451478_AT	158	28	17763	16.0606	0.493325	0.202783	2.56042
UP_SEQ_FEATURE	domain:Fibrinogen C-terminal	4	2.16216	0.0023136	1453410_AT,1446534_AT,1424485_AT,1417130_S_AT,1451478_AT	159	27	16021	14.9276	0.726047	0.276533	3.33108
SMART	SM00186:FBG	4	2.16216	0.00332699	1453410_AT,1446534_AT,1424485_AT,1417130_S_AT,1451478_AT	100	28	9131	13.0443	0.271371	0.146403	3.59686
Annotation Cluster 3	Enrichment Score: 2.406375342764254
Category	Term	Count	%	PValue	Genes	List Total	Pop Hits	Pop Total	Fold Enrichment	Bonferroni	Benjamini	FDR
INTERPRO	IPR003599:Immunoglobulin subtype	11	5.94595	0.000477814	1421287_A_AT,1423584_AT,1423586_AT,1436003_AT,1421917_AT,1458683_AT,1419717_AT,1427257_AT,1436671_AT,1419538_AT,1448025_AT,1421775_AT	158	313	17763	3.951	0.158067	0.158067	0.65424
SP_PIR_KEYWORDS	transmembrane protein	12	6.48649	0.000668512	1423586_AT,1427503_AT,1425467_A_AT,1419538_AT,1421775_AT,1422190_AT,1436003_AT,1421917_AT,1417962_S_AT,1443602_AT,1451501_A_AT,1450318_A_AT,1452544_X_AT,1439902_AT	166	370	17854	3.48824	0.160718	0.0428567	0.871338
SP_PIR_KEYWORDS	Immunoglobulin domain	13	7.02703	0.000866792	1429889_AT,1421287_A_AT,1423586_AT,1427503_AT,1419538_AT,1421775_AT,1423584_AT,1436003_AT,1421917_AT,1443602_AT,1419717_AT,1427257_AT,1436671_AT	166	443	17854	3.15622	0.203237	0.0371584	1.12843
SMART	SM00409:IG	11	5.94595	0.0020285	1421287_A_AT,1423584_AT,1423586_AT,1436003_AT,1421917_AT,1458683_AT,1419717_AT,1427257_AT,1436671_AT,1419538_AT,1448025_AT,1421775_AT	100	313	9131	3.20898	0.175438	0.175438	2.20728
INTERPRO	IPR013151:Immunoglobulin	7	3.78378	0.00506527	1421287_A_AT,1423586_AT,1436003_AT,1421917_AT,1419717_AT,1419538_AT,1421775_AT	158	178	17763	4.42117	0.839286	0.36684	6.7367
INTERPRO	IPR007110:Immunoglobulin-like	13	7.02703	0.00745578	1421287_A_AT,1423586_AT,1458683_AT,1427503_AT,1419538_AT,1421775_AT,1423584_AT,1436003_AT,1421917_AT,1419717_AT,1427257_AT,1436671_AT,1448025_AT,1452544_X_AT	158	604	17763	2.41972	0.932399	0.416568	9.76761
INTERPRO	IPR013783:Immunoglobulin-like fold	13	7.02703	0.0120037	1429889_AT,1421287_A_AT,1423586_AT,1458683_AT,1427503_AT,1421775_AT,1423584_AT,1436003_AT,1421917_AT,1426004_A_AT,1427257_AT,1436671_AT,1448025_AT,1452544_X_AT	158	644	17763	2.26943	0.98706	0.515471	15.2832
INTERPRO	IPR013106:Immunoglobulin V-set	6	3.24324	0.220358	1429889_AT,1436003_AT,1458683_AT,1427257_AT,1436671_AT,1448025_AT,1421775_AT	158	364	17763	1.85314	1	0.993115	96.7245
Annotation Cluster 4	Enrichment Score: 2.1460123451871733
Category	Term	Count	%	PValue	Genes	List Total	Pop Hits	Pop Total	Fold Enrichment	Bonferroni	Benjamini	FDR
GOTERM_BP_FAT	GO:0006631~fatty acid metabolic process	11	5.94595	1.06224e-05	1424629_AT,1448499_A_AT,1438156_X_AT,1415822_AT,1451417_AT,1425467_A_AT,1452592_AT,1421775_AT,1415964_AT,1417962_S_AT,1424451_AT,1455061_A_AT,1451501_A_AT,1415965_AT,1428146_S_AT	131	184	13588	6.20096	0.0116377	0.0116377	0.0169894
GOTERM_BP_FAT	GO:0008610~lipid biosynthetic process	9	4.86486	0.0060848	1424629_AT,1451895_A_AT,1418129_AT,1428663_AT,1423960_AT,1449392_AT,1415822_AT,1415965_AT,1451417_AT,1425467_A_AT,1415964_AT,1421775_AT	131	285	13588	3.27553	0.998801	0.617432	9.30112
GOTERM_BP_FAT	GO:0006633~fatty acid biosynthetic process	5	2.7027	0.00754485	1424629_AT,1415822_AT,1415965_AT,1451417_AT,1425467_A_AT,1415964_AT,1421775_AT	131	81	13588	6.40279	0.999763	0.64769	11.409
SP_PIR_KEYWORDS	lipid synthesis	5	2.7027	0.0134275	1424629_AT,1451895_A_AT,1418129_AT,1449392_AT,1415822_AT,1415965_AT,1451417_AT,1415964_AT	166	99	17854	5.43203	0.97104	0.275292	16.2147
GOTERM_BP_FAT	GO:0016053~organic acid biosynthetic process	5	2.7027	0.046387	1424629_AT,1415822_AT,1415965_AT,1451417_AT,1425467_A_AT,1415964_AT,1421775_AT	131	141	13588	3.6782	1	0.825309	53.2208
GOTERM_BP_FAT	GO:0046394~carboxylic acid biosynthetic process	5	2.7027	0.046387	1424629_AT,1415822_AT,1415965_AT,1451417_AT,1425467_A_AT,1415964_AT,1421775_AT	131	141	13588	3.6782	1	0.825309	53.2208
SP_PIR_KEYWORDS	Fatty acid biosynthesis	3	1.62162	0.0674538	1424629_AT,1415822_AT,1415965_AT,1451417_AT,1415964_AT	166	46	17854	7.01441	1	0.58159	59.9056
Annotation Cluster 5	Enrichment Score: 1.7878633169561595
Category	Term	Count	%	PValue	Genes	List Total	Pop Hits	Pop Total	Fold Enrichment	Bonferroni	Benjamini	FDR
GOTERM_BP_FAT	GO:0040012~regulation of locomotion	7	3.78378	0.000649148	1457063_AT,1421287_A_AT,1448686_AT,1421335_A_AT,1452928_AT,1454890_AT,1417391_A_AT,1424485_AT,1427760_S_AT	131	110	13588	6.60069	0.511098	0.300785	1.03329
GOTERM_BP_FAT	GO:0030334~regulation of cell migration	6	3.24324	0.00187706	1457063_AT,1421287_A_AT,1421335_A_AT,1452928_AT,1454890_AT,1424485_AT,1427760_S_AT	131	92	13588	6.76469	0.873872	0.498501	2.96051
GOTERM_BP_FAT	GO:0051270~regulation of cell motion	6	3.24324	0.0036222	1457063_AT,1421287_A_AT,1421335_A_AT,1452928_AT,1454890_AT,1424485_AT,1427760_S_AT	131	107	13588	5.81637	0.981664	0.550573	5.63908
GOTERM_BP_FAT	GO:0040017~positive regulation of locomotion	4	2.16216	0.00851472	1448686_AT,1454890_AT,1417391_A_AT,1424485_AT,1427760_S_AT	131	44	13588	9.42956	0.999919	0.610285	12.7836
GOTERM_BP_FAT	GO:0001568~blood vessel development	8	4.32432	0.00902041	1416576_AT,1438954_X_AT,1426004_A_AT,1421335_A_AT,1454890_AT,1424485_AT,1427760_S_AT,1449145_A_AT	131	244	13588	3.40083	0.999954	0.596582	13.4924
GOTERM_BP_FAT	GO:0045765~regulation of angiogenesis	4	2.16216	0.00906008	1454890_AT,1419149_AT,1424485_AT,1427760_S_AT	131	45	13588	9.22002	0.999956	0.566476	13.5478
GOTERM_BP_FAT	GO:0001944~vasculature development	8	4.32432	0.0102261	1416576_AT,1438954_X_AT,1426004_A_AT,1421335_A_AT,1454890_AT,1424485_AT,1427760_S_AT,1449145_A_AT	131	250	13588	3.31921	0.999988	0.5816	15.1606
GOTERM_BP_FAT	GO:0045766~positive regulation of angiogenesis	3	1.62162	0.011245	1454890_AT,1424485_AT,1427760_S_AT	131	17	13588	18.3044	0.999996	0.589409	16.5469
GOTERM_BP_FAT	GO:0048514~blood vessel morphogenesis	7	3.78378	0.0119194	1438954_X_AT,1426004_A_AT,1421335_A_AT,1454890_AT,1424485_AT,1427760_S_AT,1449145_A_AT	131	198	13588	3.66705	0.999998	0.56215	17.4527
GOTERM_BP_FAT	GO:0030335~positive regulation of cell migration	3	1.62162	0.0486604	1454890_AT,1424485_AT,1427760_S_AT	131	37	13588	8.41015	1	0.830229	54.9731
GOTERM_BP_FAT	GO:0051272~positive regulation of cell motion	3	1.62162	0.0584619	1454890_AT,1424485_AT,1427760_S_AT	131	41	13588	7.58965	1	0.858081	61.8468
GOTERM_BP_FAT	GO:0001570~vasculogenesis	3	1.62162	0.0635972	1421335_A_AT,1454890_AT,1449145_A_AT	131	43	13588	7.23664	1	0.873677	65.0426
GOTERM_BP_FAT	GO:0051094~positive regulation of developmental process	4	2.16216	0.336286	1416576_AT,1454890_AT,1424485_AT,1427760_S_AT	131	214	13588	1.93879	1	0.990953	99.8579
GOTERM_BP_FAT	GO:0001525~angiogenesis	3	1.62162	0.364312	1438954_X_AT,1421335_A_AT,1427760_S_AT	131	133	13588	2.33967	1	0.993212	99.9287
Annotation Cluster 6	Enrichment Score: 1.7758835675355356
Category	Term	Count	%	PValue	Genes	List Total	Pop Hits	Pop Total	Fold Enrichment	Bonferroni	Benjamini	FDR
GOTERM_BP_FAT	GO:0019216~regulation of lipid metabolic process	5	2.7027	0.00227665	1424629_AT,1453410_AT,1451417_AT,1424485_AT,1455221_AT,1417130_S_AT,1449145_A_AT	131	58	13588	8.94183	0.918872	0.466306	3.58005
GOTERM_BP_FAT	GO:0051336~regulation of hydrolase activity	7	3.78378	0.0113792	1451895_A_AT,1418129_AT,1426004_A_AT,1453410_AT,1424485_AT,1438997_AT,1459056_AT,1417130_S_AT,1449145_A_AT	131	196	13588	3.70447	0.999997	0.568627	16.7278
GOTERM_BP_FAT	GO:0051346~negative regulation of hydrolase activity	3	1.62162	0.0185151	1451895_A_AT,1418129_AT,1453410_AT,1424485_AT,1417130_S_AT	131	22	13588	14.1443	1	0.642901	25.8388
GOTERM_BP_FAT	GO:0044092~negative regulation of molecular function	5	2.7027	0.0378899	1451895_A_AT,1418129_AT,1438157_S_AT,1453410_AT,1424485_AT,1449731_S_AT,1417130_S_AT,1448306_AT,1449145_A_AT	131	132	13588	3.92898	1	0.781337	46.0892
GOTERM_BP_FAT	GO:0043086~negative regulation of catalytic activity	4	2.16216	0.0726319	1451895_A_AT,1418129_AT,1453410_AT,1424485_AT,1417130_S_AT,1449145_A_AT	131	101	13588	4.10793	1	0.894161	70.0642
Annotation Cluster 7	Enrichment Score: 1.5959826438424325
Category	Term	Count	%	PValue	Genes	List Total	Pop Hits	Pop Total	Fold Enrichment	Bonferroni	Benjamini	FDR
INTERPRO	IPR003599:Immunoglobulin subtype	11	5.94595	0.000477814	1421287_A_AT,1423584_AT,1423586_AT,1436003_AT,1421917_AT,1458683_AT,1419717_AT,1427257_AT,1436671_AT,1419538_AT,1448025_AT,1421775_AT	158	313	17763	3.951	0.158067	0.158067	0.65424
SMART	SM00409:IG	11	5.94595	0.0020285	1421287_A_AT,1423584_AT,1423586_AT,1436003_AT,1421917_AT,1458683_AT,1419717_AT,1427257_AT,1436671_AT,1419538_AT,1448025_AT,1421775_AT	100	313	9131	3.20898	0.175438	0.175438	2.20728
INTERPRO	IPR013151:Immunoglobulin	7	3.78378	0.00506527	1421287_A_AT,1423586_AT,1436003_AT,1421917_AT,1419717_AT,1419538_AT,1421775_AT	158	178	17763	4.42117	0.839286	0.36684	6.7367
UP_SEQ_FEATURE	domain:Ig-like C2-type 5	3	1.62162	0.0812279	1421287_A_AT,1436003_AT,1421917_AT	159	48	16021	6.29756	1	0.997314	71.0351
UP_SEQ_FEATURE	domain:Ig-like C2-type 4	3	1.62162	0.105484	1421287_A_AT,1436003_AT,1421917_AT	159	56	16021	5.39791	1	0.994443	80.415
UP_SEQ_FEATURE	domain:Ig-like C2-type 1	4	2.16216	0.137283	1421287_A_AT,1423586_AT,1436003_AT,1421917_AT	159	130	16021	3.10034	1	0.998253	88.4654
UP_SEQ_FEATURE	domain:Ig-like C2-type 2	4	2.16216	0.139545	1421287_A_AT,1423586_AT,1436003_AT,1421917_AT	159	131	16021	3.07667	1	0.997524	88.8999
UP_SEQ_FEATURE	domain:Ig-like C2-type 3	3	1.62162	0.211778	1421287_A_AT,1436003_AT,1421917_AT	159	87	16021	3.47452	1	0.999383	96.9213
Annotation Cluster 8	Enrichment Score: 1.47856991436624
Category	Term	Count	%	PValue	Genes	List Total	Pop Hits	Pop Total	Fold Enrichment	Bonferroni	Benjamini	FDR
GOTERM_CC_FAT	GO:0009925~basal plasma membrane	3	1.62162	0.0289633	1454777_AT,1433933_S_AT,1423563_AT,1449145_A_AT	116	29	12504	11.151	0.991934	0.552176	29.98
GOTERM_CC_FAT	GO:0045178~basal part of cell	3	1.62162	0.0308487	1454777_AT,1433933_S_AT,1423563_AT,1449145_A_AT	116	30	12504	10.7793	0.994136	0.520074	31.6109
GOTERM_CC_FAT	GO:0016323~basolateral plasma membrane	5	2.7027	0.0410398	1454777_AT,1424408_AT,1453675_AT,1433933_S_AT,1423563_AT,1449145_A_AT	116	141	12504	3.82245	0.998964	0.576443	39.8386
Annotation Cluster 9	Enrichment Score: 1.2885741004563045
Category	Term	Count	%	PValue	Genes	List Total	Pop Hits	Pop Total	Fold Enrichment	Bonferroni	Benjamini	FDR
GOTERM_BP_FAT	GO:0032103~positive regulation of response to external stimulus	4	2.16216	0.00608246	1448686_AT,1426004_A_AT,1423954_AT,1417391_A_AT,1421775_AT	131	39	13588	10.6385	0.998797	0.673902	9.29771
GOTERM_BP_FAT	GO:0032101~regulation of response to external stimulus	5	2.7027	0.0170875	1448686_AT,1426004_A_AT,1450779_AT,1423954_AT,1417391_A_AT,1421775_AT	131	103	13588	5.0352	1	0.651869	24.0945
GOTERM_BP_FAT	GO:0031349~positive regulation of defense response	4	2.16216	0.0171993	1426004_A_AT,1438157_S_AT,1423954_AT,1449731_S_AT,1448306_AT,1421775_AT	131	57	13588	7.27896	1	0.634408	24.2325
GOTERM_BP_FAT	GO:0050729~positive regulation of inflammatory response	3	1.62162	0.0218491	1426004_A_AT,1423954_AT,1421775_AT	131	24	13588	12.9656	1	0.66931	29.7673
GOTERM_BP_FAT	GO:0048584~positive regulation of response to stimulus	5	2.7027	0.103161	1448686_AT,1426004_A_AT,1438157_S_AT,1423954_AT,1417391_A_AT,1449731_S_AT,1448306_AT,1421775_AT	131	186	13588	2.78831	1	0.942546	82.475
GOTERM_BP_FAT	GO:0050727~regulation of inflammatory response	3	1.62162	0.103244	1426004_A_AT,1423954_AT,1421775_AT	131	57	13588	5.45922	1	0.938745	82.501
GOTERM_BP_FAT	GO:0002684~positive regulation of immune system process	4	2.16216	0.31531	1450136_AT,1438157_S_AT,1423954_AT,1449731_S_AT,1448306_AT,1421775_AT	131	206	13588	2.01408	1	0.988762	99.7663
GOTERM_BP_FAT	GO:0050778~positive regulation of immune response	3	1.62162	0.374616	1438157_S_AT,1423954_AT,1449731_S_AT,1448306_AT,1421775_AT	131	136	13588	2.28806	1	0.993725	99.9451
Annotation Cluster 10	Enrichment Score: 1.1214306593419456
Category	Term	Count	%	PValue	Genes	List Total	Pop Hits	Pop Total	Fold Enrichment	Bonferroni	Benjamini	FDR
GOTERM_CC_FAT	GO:0044421~extracellular region part	16	8.64865	0.00479744	1425663_AT,1451798_AT,1423954_AT,1423563_AT,1418949_AT,1422437_AT,1455627_AT,1448686_AT,1438954_X_AT,1421335_A_AT,1426004_A_AT,1453410_AT,1455978_A_AT,1419209_AT,1427257_AT,1417391_A_AT,1417130_S_AT,1427760_S_AT,1449984_AT	116	774	12504	2.22828	0.545553	0.231175	5.66452
GOTERM_CC_FAT	GO:0005578~proteinaceous extracellular matrix	6	3.24324	0.138594	1422437_AT,1455627_AT,1426004_A_AT,1453410_AT,1455978_A_AT,1427257_AT,1417130_S_AT	116	297	12504	2.17764	1	0.804293	83.6189
GOTERM_CC_FAT	GO:0031012~extracellular matrix	6	3.24324	0.155718	1422437_AT,1455627_AT,1426004_A_AT,1453410_AT,1455978_A_AT,1427257_AT,1417130_S_AT	116	309	12504	2.09307	1	0.804647	87.1589
SP_PIR_KEYWORDS	extracellular matrix	4	2.16216	0.315634	1422437_AT,1455627_AT,1453410_AT,1427257_AT,1417130_S_AT	166	213	17854	2.0198	1	0.884691	99.301
Annotation Cluster 11	Enrichment Score: 1.1171419113294592
Category	Term	Count	%	PValue	Genes	List Total	Pop Hits	Pop Total	Fold Enrichment	Bonferroni	Benjamini	FDR
SP_PIR_KEYWORDS	inflammatory response	4	2.16216	0.0356237	1419534_AT,1419209_AT,1423954_AT,1449984_AT	166	78	17854	5.5156	0.999925	0.428243	37.7931
GOTERM_BP_FAT	GO:0009611~response to wounding	8	4.32432	0.0491149	1421287_A_AT,1419534_AT,1419209_AT,1448499_A_AT,1457404_AT,1416630_AT,1423954_AT,1449984_AT	131	347	13588	2.39136	1	0.823484	55.3159
GOTERM_BP_FAT	GO:0006954~inflammatory response	6	3.24324	0.0649473	1419534_AT,1419209_AT,1448499_A_AT,1457404_AT,1423954_AT,1449984_AT	131	225	13588	2.76601	1	0.871985	65.8402
GOTERM_BP_FAT	GO:0006952~defense response	8	4.32432	0.138136	1422190_AT,1419534_AT,1419209_AT,1448499_A_AT,1457404_AT,1423954_AT,1452544_X_AT,1439902_AT,1449984_AT	131	448	13588	1.85224	1	0.954542	90.7247
GOTERM_BP_FAT	GO:0006955~immune response	8	4.32432	0.165375	1429889_AT,1425663_AT,1419534_AT,1449824_AT,1419209_AT,1451798_AT,1423954_AT,1452544_X_AT,1449984_AT	131	471	13588	1.76179	1	0.965832	94.4508
Annotation Cluster 12	Enrichment Score: 1.076313731758371
Category	Term	Count	%	PValue	Genes	List Total	Pop Hits	Pop Total	Fold Enrichment	Bonferroni	Benjamini	FDR
SP_PIR_KEYWORDS	chemotaxis	4	2.16216	0.0196916	1422190_AT,1448686_AT,1422412_X_AT,1417391_A_AT,1439902_AT,1449984_AT	166	62	17854	6.93898	0.994542	0.33023	22.9157
GOTERM_BP_FAT	GO:0042330~taxis	5	2.7027	0.0205877	1422190_AT,1448686_AT,1422412_X_AT,1454890_AT,1417391_A_AT,1439902_AT,1449984_AT	131	109	13588	4.75804	1	0.664335	28.3045
GOTERM_BP_FAT	GO:0006935~chemotaxis	5	2.7027	0.0205877	1422190_AT,1448686_AT,1422412_X_AT,1454890_AT,1417391_A_AT,1439902_AT,1449984_AT	131	109	13588	4.75804	1	0.664335	28.3045
GOTERM_BP_FAT	GO:0030595~leukocyte chemotaxis	3	1.62162	0.0272749	1422190_AT,1448686_AT,1417391_A_AT,1439902_AT,1449984_AT	131	27	13588	11.525	1	0.734191	35.7462
GOTERM_BP_FAT	GO:0060326~cell chemotaxis	3	1.62162	0.0272749	1422190_AT,1448686_AT,1417391_A_AT,1439902_AT,1449984_AT	131	27	13588	11.525	1	0.734191	35.7462
GOTERM_BP_FAT	GO:0050900~leukocyte migration	3	1.62162	0.0635972	1422190_AT,1448686_AT,1417391_A_AT,1439902_AT,1449984_AT	131	43	13588	7.23664	1	0.873677	65.0426
GOTERM_BP_FAT	GO:0007626~locomotory behavior	5	2.7027	0.195918	1422190_AT,1448686_AT,1422412_X_AT,1454890_AT,1417391_A_AT,1439902_AT,1449984_AT	131	239	13588	2.16998	1	0.975199	96.9433
GOTERM_BP_FAT	GO:0016477~cell migration	5	2.7027	0.197873	1427982_S_AT,1422190_AT,1448686_AT,1454890_AT,1417391_A_AT,1439902_AT,1449984_AT	131	240	13588	2.16094	1	0.973392	97.06
GOTERM_BP_FAT	GO:0006928~cell motion	6	3.24324	0.274905	1427982_S_AT,1422190_AT,1448686_AT,1454890_AT,1417391_A_AT,1418317_AT,1439902_AT,1449984_AT	131	367	13588	1.69578	1	0.982952	99.4152
GOTERM_BP_FAT	GO:0051674~localization of cell	5	2.7027	0.288681	1427982_S_AT,1422190_AT,1448686_AT,1454890_AT,1417391_A_AT,1439902_AT,1449984_AT	131	284	13588	1.82615	1	0.983096	99.5697
GOTERM_BP_FAT	GO:0048870~cell motility	5	2.7027	0.288681	1427982_S_AT,1422190_AT,1448686_AT,1454890_AT,1417391_A_AT,1439902_AT,1449984_AT	131	284	13588	1.82615	1	0.983096	99.5697
GOTERM_BP_FAT	GO:0007610~behavior	6	3.24324	0.346171	1422190_AT,1448686_AT,1422412_X_AT,1438156_X_AT,1454890_AT,1417391_A_AT,1439902_AT,1449984_AT	131	405	13588	1.53667	1	0.991588	99.8882
Annotation Cluster 13	Enrichment Score: 1.064899640638347
Category	Term	Count	%	PValue	Genes	List Total	Pop Hits	Pop Total	Fold Enrichment	Bonferroni	Benjamini	FDR
SP_PIR_KEYWORDS	Endocytosis	5	2.7027	0.010865	1419423_AT,1417962_S_AT,1450955_S_AT,1449328_AT,1421045_AT,1451501_A_AT	166	93	17854	5.78248	0.942857	0.248903	13.3216
GOTERM_BP_FAT	GO:0016044~membrane organization	8	4.32432	0.0156631	1427982_S_AT,1451895_A_AT,1419423_AT,1417962_S_AT,1418129_AT,1450955_S_AT,1449328_AT,1421045_AT,1451501_A_AT,1449145_A_AT	131	272	13588	3.05074	1	0.640619	22.3158
GOTERM_BP_FAT	GO:0010324~membrane invagination	6	3.24324	0.0344529	1419423_AT,1417962_S_AT,1450955_S_AT,1449328_AT,1421045_AT,1451501_A_AT,1449145_A_AT	131	188	13588	3.31038	1	0.773729	42.9247
GOTERM_BP_FAT	GO:0006897~endocytosis	6	3.24324	0.0344529	1419423_AT,1417962_S_AT,1450955_S_AT,1449328_AT,1421045_AT,1451501_A_AT,1449145_A_AT	131	188	13588	3.31038	1	0.773729	42.9247
GOTERM_BP_FAT	GO:0010033~response to organic substance	8	4.32432	0.209623	1424245_AT,1422190_AT,1417962_S_AT,1450955_S_AT,1438157_S_AT,1451501_A_AT,1416630_AT,1438997_AT,1449731_S_AT,1439902_AT,1448306_AT,1449145_A_AT	131	505	13588	1.64317	1	0.974042	97.6782
GOTERM_BP_FAT	GO:0016192~vesicle-mediated transport	7	3.78378	0.287851	1419423_AT,1417962_S_AT,1450955_S_AT,1449328_AT,1421045_AT,1451501_A_AT,1425787_A_AT,1449145_A_AT	131	466	13588	1.5581	1	0.983607	99.5616
GOTERM_BP_FAT	GO:0009725~response to hormone stimulus	3	1.62162	0.470171	1417962_S_AT,1450955_S_AT,1451501_A_AT,1449145_A_AT	131	165	13588	1.88591	1	0.997347	99.9961
GOTERM_BP_FAT	GO:0009719~response to endogenous stimulus	3	1.62162	0.527935	1417962_S_AT,1450955_S_AT,1451501_A_AT,1449145_A_AT	131	184	13588	1.69117	1	0.998733	99.9994
Annotation Cluster 14	Enrichment Score: 1.030264263416268
Category	Term	Count	%	PValue	Genes	List Total	Pop Hits	Pop Total	Fold Enrichment	Bonferroni	Benjamini	FDR
SP_PIR_KEYWORDS	Acyltransferase	5	2.7027	0.0559258	1426004_A_AT,1424451_AT,1423960_AT,1455061_A_AT,1438156_X_AT,1428146_S_AT	166	155	17854	3.46949	1	0.529478	52.9119
KEGG_PATHWAY	mmu00071:Fatty acid metabolism	3	1.62162	0.0941164	1424451_AT,1455061_A_AT,1438156_X_AT,1428146_S_AT	67	45	5738	5.70945	0.999924	0.850104	66.3336
SP_PIR_KEYWORDS	fatty acid metabolism	3	1.62162	0.109211	1424451_AT,1455061_A_AT,1438156_X_AT,1428146_S_AT	166	61	17854	5.28955	1	0.702396	77.9852
SP_PIR_KEYWORDS	lipid metabolism	4	2.16216	0.131643	1428663_AT,1424451_AT,1455061_A_AT,1438156_X_AT,1428146_S_AT	166	136	17854	3.16336	1	0.708504	84.2326
Annotation Cluster 15	Enrichment Score: 1.0132136488192514
Category	Term	Count	%	PValue	Genes	List Total	Pop Hits	Pop Total	Fold Enrichment	Bonferroni	Benjamini	FDR
INTERPRO	IPR016186:C-type lectin-like	5	2.7027	0.0262876	1419423_AT,1449328_AT,1419534_AT,1421045_AT,1427257_AT	158	127	17763	4.42614	0.999932	0.698434	30.6404
INTERPRO	IPR018378:C-type lectin, conserved site	4	2.16216	0.0647101	1449328_AT,1419534_AT,1421045_AT,1427257_AT	158	104	17763	4.324	1	0.931159	60.0999
GOTERM_MF_FAT	GO:0030246~carbohydrate binding	7	3.78378	0.081106	1419423_AT,1430104_AT,1449328_AT,1419534_AT,1449824_AT,1421045_AT,1427257_AT	127	317	13288	2.31044	1	0.990776	67.2592
INTERPRO	IPR001304:C-type lectin	4	2.16216	0.0869357	1449328_AT,1419534_AT,1421045_AT,1427257_AT	158	118	17763	3.81098	1	0.94903	71.3237
SMART	SM00034:CLECT	4	2.16216	0.136175	1449328_AT,1419534_AT,1421045_AT,1427257_AT	100	118	9131	3.09525	0.999999	0.990299	79.9926
SP_PIR_KEYWORDS	Lectin	4	2.16216	0.200993	1449328_AT,1419534_AT,1421045_AT,1427257_AT	166	167	17854	2.57615	1	0.813568	94.6948
GOTERM_MF_FAT	GO:0005529~sugar binding	4	2.16216	0.24618	1449328_AT,1419534_AT,1421045_AT,1427257_AT	127	181	13288	2.31226	1	0.989996	97.6018
Annotation Cluster 16	Enrichment Score: 0.994319716729091
Category	Term	Count	%	PValue	Genes	List Total	Pop Hits	Pop Total	Fold Enrichment	Bonferroni	Benjamini	FDR
GOTERM_MF_FAT	GO:0004857~enzyme inhibitor activity	7	3.78378	0.0281898	1453410_AT,1419620_AT,1423954_AT,1448301_S_AT,1419149_AT,1424485_AT,1422804_AT,1417130_S_AT	127	243	13288	3.01403	0.999637	0.980944	31.4401
GOTERM_MF_FAT	GO:0004866~endopeptidase inhibitor activity	5	2.7027	0.0669654	1419620_AT,1423954_AT,1448301_S_AT,1419149_AT,1422804_AT	127	161	13288	3.24938	1	0.998338	59.9466
GOTERM_MF_FAT	GO:0030414~peptidase inhibitor activity	5	2.7027	0.0863571	1419620_AT,1423954_AT,1448301_S_AT,1419149_AT,1422804_AT	127	176	13288	2.97244	1	0.984541	69.6447
PIR_SUPERFAMILY	PIRSF001630:serpin	3	1.62162	0.105677	1448301_S_AT,1419149_AT,1422804_AT	86	53	8136	5.35498	0.999978	0.999978	70.7746
INTERPRO	IPR000215:Protease inhibitor I4, serpin	3	1.62162	0.124323	1448301_S_AT,1419149_AT,1422804_AT	158	69	17763	4.888	1	0.958671	83.8508
SMART	SM00093:SERPIN	3	1.62162	0.171841	1448301_S_AT,1419149_AT,1422804_AT	100	69	9131	3.97	1	0.972192	87.4135
GOTERM_MF_FAT	GO:0004867~serine-type endopeptidase inhibitor activity	3	1.62162	0.297759	1448301_S_AT,1419149_AT,1422804_AT	127	115	13288	2.72948	1	0.990558	99.0591
Annotation Cluster 17	Enrichment Score: 0.9924626226237857
Category	Term	Count	%	PValue	Genes	List Total	Pop Hits	Pop Total	Fold Enrichment	Bonferroni	Benjamini	FDR
GOTERM_CC_FAT	GO:0005615~extracellular space	11	5.94595	0.01923	1425663_AT,1451798_AT,1423954_AT,1423563_AT,1418949_AT,1448686_AT,1421335_A_AT,1438954_X_AT,1453410_AT,1419209_AT,1417391_A_AT,1427760_S_AT,1417130_S_AT,1449984_AT	116	511	12504	2.3204	0.958598	0.471063	20.9785
SP_PIR_KEYWORDS	cytokine	4	2.16216	0.224839	1418949_AT,1448686_AT,1419209_AT,1417391_A_AT,1449984_AT	166	177	17854	2.4306	1	0.835269	96.4314
GOTERM_MF_FAT	GO:0005125~cytokine activity	4	2.16216	0.243647	1418949_AT,1448686_AT,1419209_AT,1417391_A_AT,1449984_AT	127	180	13288	2.32511	1	0.992049	97.4932
Annotation Cluster 18	Enrichment Score: 0.9260673370725098
Category	Term	Count	%	PValue	Genes	List Total	Pop Hits	Pop Total	Fold Enrichment	Bonferroni	Benjamini	FDR
INTERPRO	IPR008957:Fibronectin, type III-like fold	5	2.7027	0.0847618	1423586_AT,1417962_S_AT,1423344_AT,1426004_A_AT,1443602_AT,1451501_A_AT	158	187	17763	3.00599	1	0.958768	70.3716
KEGG_PATHWAY	mmu04630:Jak-STAT signaling pathway	5	2.7027	0.0967869	1416576_AT,1448229_S_AT,1417962_S_AT,1416123_AT,1423344_AT,1416122_AT,1443602_AT,1451501_A_AT,1455956_X_AT,1434745_AT,1430127_A_AT	67	152	5738	2.81716	0.999943	0.803825	67.4107
GOTERM_MF_FAT	GO:0019955~cytokine binding	3	1.62162	0.203133	1417962_S_AT,1423344_AT,1443602_AT,1451501_A_AT	127	88	13288	3.56693	1	0.98881	95.0082
Annotation Cluster 19	Enrichment Score: 0.9171720254785376
Category	Term	Count	%	PValue	Genes	List Total	Pop Hits	Pop Total	Fold Enrichment	Bonferroni	Benjamini	FDR
GOTERM_MF_FAT	GO:0004540~ribonuclease activity	4	2.16216	0.0266915	1421802_AT,1422412_X_AT,1437712_X_AT,1438997_AT	127	68	13288	6.1547	0.999444	0.999444	30.0315
GOTERM_MF_FAT	GO:0004521~endoribonuclease activity	3	1.62162	0.0870733	1421802_AT,1422412_X_AT,1438997_AT	127	52	13288	6.03634	1	0.972811	69.9573
GOTERM_MF_FAT	GO:0004518~nuclease activity	4	2.16216	0.179807	1421802_AT,1422412_X_AT,1437712_X_AT,1438997_AT	127	154	13288	2.71766	1	0.989698	92.6943
SP_PIR_KEYWORDS	nuclease	3	1.62162	0.242981	1421802_AT,1422412_X_AT,1437712_X_AT	166	102	17854	3.16336	1	0.845885	97.3824
GOTERM_MF_FAT	GO:0004519~endonuclease activity	3	1.62162	0.255567	1421802_AT,1422412_X_AT,1438997_AT	127	103	13288	3.04747	1	0.989345	97.9674
Annotation Cluster 20	Enrichment Score: 0.9117484335724876
Category	Term	Count	%	PValue	Genes	List Total	Pop Hits	Pop Total	Fold Enrichment	Bonferroni	Benjamini	FDR
SP_PIR_KEYWORDS	proteoglycan	3	1.62162	0.0779753	1419423_AT,1449824_AT,1427257_AT	166	50	17854	6.45325	1	0.619709	65.4383
GOTERM_MF_FAT	GO:0030246~carbohydrate binding	7	3.78378	0.081106	1419423_AT,1430104_AT,1449328_AT,1419534_AT,1449824_AT,1421045_AT,1427257_AT	127	317	13288	2.31044	1	0.990776	67.2592
GOTERM_MF_FAT	GO:0030247~polysaccharide binding	4	2.16216	0.121833	1419423_AT,1430104_AT,1449824_AT,1427257_AT	127	128	13288	3.26969	1	0.981659	82.0032
GOTERM_MF_FAT	GO:0001871~pattern binding	4	2.16216	0.121833	1419423_AT,1430104_AT,1449824_AT,1427257_AT	127	128	13288	3.26969	1	0.981659	82.0032
GOTERM_MF_FAT	GO:0005539~glycosaminoglycan binding	3	1.62162	0.29425	1419423_AT,1430104_AT,1427257_AT	127	114	13288	2.75342	1	0.991987	98.9951
Annotation Cluster 21	Enrichment Score: 0.794927534110998
Category	Term	Count	%	PValue	Genes	List Total	Pop Hits	Pop Total	Fold Enrichment	Bonferroni	Benjamini	FDR
GOTERM_BP_FAT	GO:0051336~regulation of hydrolase activity	7	3.78378	0.0113792	1451895_A_AT,1418129_AT,1426004_A_AT,1453410_AT,1424485_AT,1438997_AT,1459056_AT,1417130_S_AT,1449145_A_AT	131	196	13588	3.70447	0.999997	0.568627	16.7278
GOTERM_BP_FAT	GO:0001932~regulation of protein amino acid phosphorylation	5	2.7027	0.0288317	1416576_AT,1417962_S_AT,1417184_S_AT,1451501_A_AT,1421775_AT,1449145_A_AT	131	121	13588	4.28616	1	0.73902	37.3714
GOTERM_BP_FAT	GO:0031399~regulation of protein modification process	5	2.7027	0.0737872	1416576_AT,1417962_S_AT,1417184_S_AT,1451501_A_AT,1421775_AT,1449145_A_AT	131	165	13588	3.14319	1	0.891704	70.6552
GOTERM_BP_FAT	GO:0050730~regulation of peptidyl-tyrosine phosphorylation	3	1.62162	0.0913243	1417962_S_AT,1451501_A_AT,1421775_AT,1449145_A_AT	131	53	13588	5.87124	1	0.928523	78.3857
GOTERM_BP_FAT	GO:0032268~regulation of cellular protein metabolic process	6	3.24324	0.130968	1416576_AT,1417962_S_AT,1417184_S_AT,1454119_AT,1451501_A_AT,1421775_AT,1449145_A_AT	131	280	13588	2.22268	1	0.954674	89.4109
GOTERM_BP_FAT	GO:0042325~regulation of phosphorylation	6	3.24324	0.145398	1416576_AT,1417962_S_AT,1417184_S_AT,1451501_A_AT,1438997_AT,1421775_AT,1449145_A_AT	131	290	13588	2.14604	1	0.959498	91.8989
GOTERM_BP_FAT	GO:0019220~regulation of phosphate metabolic process	6	3.24324	0.162027	1416576_AT,1417962_S_AT,1417184_S_AT,1451501_A_AT,1438997_AT,1421775_AT,1449145_A_AT	131	301	13588	2.06761	1	0.965217	94.0838
GOTERM_BP_FAT	GO:0051174~regulation of phosphorus metabolic process	6	3.24324	0.162027	1416576_AT,1417962_S_AT,1417184_S_AT,1451501_A_AT,1438997_AT,1421775_AT,1449145_A_AT	131	301	13588	2.06761	1	0.965217	94.0838
GOTERM_BP_FAT	GO:0051345~positive regulation of hydrolase activity	3	1.62162	0.181589	1426004_A_AT,1438997_AT,1459056_AT	131	81	13588	3.84167	1	0.96996	95.9453
GOTERM_BP_FAT	GO:0043085~positive regulation of catalytic activity	5	2.7027	0.240197	1426004_A_AT,1438997_AT,1459056_AT,1421775_AT,1449145_A_AT	131	261	13588	1.98707	1	0.977267	98.7647
GOTERM_BP_FAT	GO:0044093~positive regulation of molecular function	5	2.7027	0.336248	1426004_A_AT,1438997_AT,1459056_AT,1421775_AT,1449145_A_AT	131	306	13588	1.69486	1	0.991385	99.8578
GOTERM_BP_FAT	GO:0010627~regulation of protein kinase cascade	3	1.62162	0.438143	1426004_A_AT,1421775_AT,1449145_A_AT	131	155	13588	2.00758	1	0.996561	99.9901
GOTERM_BP_FAT	GO:0045859~regulation of protein kinase activity	3	1.62162	0.533766	1438997_AT,1421775_AT,1449145_A_AT	131	186	13588	1.67299	1	0.998668	99.9995
GOTERM_BP_FAT	GO:0043549~regulation of kinase activity	3	1.62162	0.550966	1438997_AT,1421775_AT,1449145_A_AT	131	192	13588	1.62071	1	0.998812	99.9997
GOTERM_BP_FAT	GO:0051338~regulation of transferase activity	3	1.62162	0.570468	1438997_AT,1421775_AT,1449145_A_AT	131	199	13588	1.5637	1	0.999041	99.9999
Annotation Cluster 22	Enrichment Score: 0.7811840894493173
Category	Term	Count	%	PValue	Genes	List Total	Pop Hits	Pop Total	Fold Enrichment	Bonferroni	Benjamini	FDR
SP_PIR_KEYWORDS	cell cycle control	3	1.62162	0.0144611	1448229_S_AT,1426817_AT,1416123_AT,1416122_AT,1455956_X_AT,1417910_AT,1434745_AT,1430127_A_AT	166	20	17854	16.1331	0.977995	0.272426	17.3562
GOTERM_CC_FAT	GO:0000793~condensed chromosome	4	2.16216	0.075749	1424629_AT,1426817_AT,1450496_A_AT,1451417_AT,1416961_AT	116	107	12504	4.02965	0.999998	0.690999	61.5252
GOTERM_BP_FAT	GO:0022402~cell cycle process	8	4.32432	0.0831942	1424629_AT,1416122_AT,1450496_A_AT,1419620_AT,1417910_AT,1455956_X_AT,1451417_AT,1438997_AT,1416961_AT,1426817_AT,1448229_S_AT,1416123_AT,1430127_A_AT,1434745_AT	131	393	13588	2.11145	1	0.91408	75.076
SP_PIR_KEYWORDS	mitosis	5	2.7027	0.0850697	1437611_X_AT,1450496_A_AT,1419620_AT,1417910_AT,1416961_AT	166	179	17854	3.00431	1	0.636789	68.7612
SP_PIR_KEYWORDS	cell division	6	3.24324	0.0894269	1437611_X_AT,1448229_S_AT,1416123_AT,1416122_AT,1450496_A_AT,1419620_AT,1455956_X_AT,1417910_AT,1416961_AT,1434745_AT,1430127_A_AT	166	256	17854	2.5208	1	0.640372	70.653
SP_PIR_KEYWORDS	kinetochore	3	1.62162	0.109211	1437611_X_AT,1450496_A_AT,1416961_AT	166	61	17854	5.28955	1	0.702396	77.9852
GOTERM_BP_FAT	GO:0048285~organelle fission	5	2.7027	0.120393	1450496_A_AT,1419620_AT,1449442_AT,1417910_AT,1419365_AT,1416961_AT	131	197	13588	2.63262	1	0.944145	87.1506
SP_PIR_KEYWORDS	cell cycle	8	4.32432	0.121152	1424629_AT,1437611_X_AT,1416122_AT,1450496_A_AT,1438511_A_AT,1419620_AT,1417910_AT,1455956_X_AT,1451417_AT,1416961_AT,1448229_S_AT,1416123_AT,1418003_AT,1430127_A_AT,1434745_AT	166	447	17854	1.92491	1	0.688621	81.5493
KEGG_PATHWAY	mmu04110:Cell cycle	4	2.16216	0.181927	1448229_S_AT,1416123_AT,1416122_AT,1419620_AT,1455956_X_AT,1417910_AT,1416961_AT,1434745_AT,1430127_A_AT	67	128	5738	2.67631	1	0.88257	89.048
GOTERM_BP_FAT	GO:0000278~mitotic cell cycle	5	2.7027	0.205753	1448229_S_AT,1416123_AT,1416122_AT,1450496_A_AT,1419620_AT,1455956_X_AT,1417910_AT,1416961_AT,1434745_AT,1430127_A_AT	131	244	13588	2.12552	1	0.974754	97.4895
GOTERM_BP_FAT	GO:0022403~cell cycle phase	6	3.24324	0.205825	1448229_S_AT,1426817_AT,1416123_AT,1416122_AT,1450496_A_AT,1419620_AT,1455956_X_AT,1417910_AT,1416961_AT,1434745_AT,1430127_A_AT	131	328	13588	1.89741	1	0.97343	97.4931
GOTERM_BP_FAT	GO:0007049~cell cycle	9	4.86486	0.230648	1424629_AT,1416122_AT,1450496_A_AT,1438511_A_AT,1419620_AT,1417910_AT,1455956_X_AT,1451417_AT,1438997_AT,1416961_AT,1426817_AT,1448229_S_AT,1416123_AT,1418003_AT,1430127_A_AT,1434745_AT	131	611	13588	1.52787	1	0.975388	98.4915
GOTERM_CC_FAT	GO:0000775~chromosome, centromeric region	3	1.62162	0.271969	1426817_AT,1450496_A_AT,1416961_AT	116	111	12504	2.91333	1	0.935415	97.8696
GOTERM_BP_FAT	GO:0000280~nuclear division	4	2.16216	0.273537	1450496_A_AT,1419620_AT,1417910_AT,1416961_AT	131	190	13588	2.18369	1	0.983343	99.3973
GOTERM_BP_FAT	GO:0007067~mitosis	4	2.16216	0.273537	1450496_A_AT,1419620_AT,1417910_AT,1416961_AT	131	190	13588	2.18369	1	0.983343	99.3973
GOTERM_BP_FAT	GO:0051301~cell division	5	2.7027	0.282265	1448229_S_AT,1416123_AT,1416122_AT,1450496_A_AT,1419620_AT,1455956_X_AT,1417910_AT,1416961_AT,1434745_AT,1430127_A_AT	131	281	13588	1.84564	1	0.984286	99.5033
GOTERM_BP_FAT	GO:0000087~M phase of mitotic cell cycle	4	2.16216	0.283937	1450496_A_AT,1419620_AT,1417910_AT,1416961_AT	131	194	13588	2.13866	1	0.984004	99.5215
GOTERM_BP_FAT	GO:0000279~M phase	5	2.7027	0.28654	1426817_AT,1450496_A_AT,1419620_AT,1417910_AT,1416961_AT	131	283	13588	1.8326	1	0.983983	99.5486
GOTERM_CC_FAT	GO:0005694~chromosome	5	2.7027	0.460318	1424629_AT,1426817_AT,1450496_A_AT,1451417_AT,1422948_S_AT,1416961_AT	116	378	12504	1.42583	1	0.989926	99.9435
GOTERM_CC_FAT	GO:0044427~chromosomal part	4	2.16216	0.563425	1426817_AT,1450496_A_AT,1422948_S_AT,1416961_AT	116	318	12504	1.35589	1	0.995647	99.9957
Annotation Cluster 23	Enrichment Score: 0.7661940111476561
Category	Term	Count	%	PValue	Genes	List Total	Pop Hits	Pop Total	Fold Enrichment	Bonferroni	Benjamini	FDR
UP_SEQ_FEATURE	active site:Proton acceptor	16	8.64865	0.00232084	1423586_AT,1451461_A_AT,1426570_A_AT,1448499_A_AT,1449392_AT,1438156_X_AT,1438997_AT,1426569_A_AT,1419538_AT,1416961_AT,1421802_AT,1421917_AT,1454119_AT,1422412_X_AT,1424451_AT,1455061_A_AT,1436413_AT,1442434_AT,1428146_S_AT	159	662	16021	2.43531	0.727157	0.228773	3.34134
SP_PIR_KEYWORDS	tyrosine-specific protein kinase	4	2.16216	0.00478254	1423586_AT,1421917_AT,1426570_A_AT,1436413_AT,1426569_A_AT,1419538_AT	166	37	17854	11.6275	0.715218	0.145299	6.08105
INTERPRO	IPR008266:Tyrosine protein kinase, active site	5	2.7027	0.0123652	1423586_AT,1421917_AT,1426570_A_AT,1436413_AT,1442434_AT,1426569_A_AT,1419538_AT	158	101	17763	5.56555	0.988658	0.47265	15.708
KEGG_PATHWAY	mmu04060:Cytokine-cytokine receptor interaction	8	4.32432	0.0211914	1417962_S_AT,1421917_AT,1423344_AT,1438954_X_AT,1443602_AT,1419209_AT,1451501_A_AT,1419538_AT,1449984_AT	67	244	5738	2.80793	0.872066	0.642321	21.0148
SP_PIR_KEYWORDS	tyrosine-protein kinase	5	2.7027	0.0226641	1423586_AT,1421917_AT,1426570_A_AT,1436413_AT,1442434_AT,1426569_A_AT,1419538_AT	166	116	17854	4.63596	0.997537	0.348855	25.9191
SP_PIR_KEYWORDS	phosphotransferase	5	2.7027	0.0280771	1423586_AT,1421917_AT,1426570_A_AT,1436413_AT,1426569_A_AT,1419538_AT,1416258_AT	166	124	17854	4.33686	0.999425	0.391908	31.1124
SP_PIR_KEYWORDS	transferase	21	11.3514	0.030864	1426570_A_AT,1438156_X_AT,1448650_A_AT,1452592_AT,1416258_AT,1421917_AT,1424451_AT,1428663_AT,1455061_A_AT,1436413_AT,1442434_AT,1452092_AT,1428146_S_AT,1423891_AT,1423586_AT,1423960_AT,1439600_AT,1417883_AT,1426514_AT,1438997_AT,1426569_A_AT,1419538_AT,1416961_AT,1454119_AT,1426004_A_AT	166	1385	17854	1.63079	0.999729	0.40152	33.6532
SP_PIR_KEYWORDS	ATP	5	2.7027	0.0517372	1423586_AT,1421917_AT,1426570_A_AT,1436413_AT,1426569_A_AT,1419538_AT,1416258_AT	166	151	17854	3.5614	0.999999	0.538487	50.1033
GOTERM_MF_FAT	GO:0004713~protein tyrosine kinase activity	5	2.7027	0.070642	1423586_AT,1421917_AT,1426570_A_AT,1436413_AT,1442434_AT,1426569_A_AT,1419538_AT	127	164	13288	3.18994	1	0.993739	61.9807
INTERPRO	IPR001245:Tyrosine protein kinase	4	2.16216	0.0973257	1423586_AT,1421917_AT,1426570_A_AT,1436413_AT,1426569_A_AT,1419538_AT	158	124	17763	3.62658	1	0.953663	75.4946
GOTERM_MF_FAT	GO:0004714~transmembrane receptor protein tyrosine kinase activity	3	1.62162	0.0987285	1423586_AT,1421917_AT,1419538_AT	127	56	13288	5.60517	1	0.972655	74.6442
GOTERM_BP_FAT	GO:0007169~transmembrane receptor protein tyrosine kinase signaling pathway	5	2.7027	0.112411	1423586_AT,1417962_S_AT,1421917_AT,1438954_X_AT,1451501_A_AT,1419538_AT	131	192	13588	2.70118	1	0.942544	85.1532
SP_PIR_KEYWORDS	kinase	11	5.94595	0.120178	1423586_AT,1426570_A_AT,1439600_AT,1438997_AT,1426569_A_AT,1416258_AT,1419538_AT,1416961_AT,1421917_AT,1454119_AT,1428663_AT,1436413_AT,1442434_AT	166	707	17854	1.6734	1	0.698216	81.2798
INTERPRO	IPR017441:Protein kinase, ATP binding site	8	4.32432	0.120684	1423586_AT,1421917_AT,1454119_AT,1426570_A_AT,1436413_AT,1438997_AT,1442434_AT,1426569_A_AT,1419538_AT,1416961_AT	158	467	17763	1.92589	1	0.963379	82.9044
INTERPRO	IPR000719:Protein kinase, core	8	4.32432	0.145239	1423586_AT,1421917_AT,1454119_AT,1426570_A_AT,1436413_AT,1438997_AT,1442434_AT,1426569_A_AT,1419538_AT,1416961_AT	158	491	17763	1.83176	1	0.970724	88.4135
SMART	SM00219:TyrKc	4	2.16216	0.151309	1423586_AT,1421917_AT,1426570_A_AT,1436413_AT,1426569_A_AT,1419538_AT	100	124	9131	2.94548	1	0.979686	83.5255
GOTERM_BP_FAT	GO:0006468~protein amino acid phosphorylation	10	5.40541	0.159807	1432630_AT,1423586_AT,1421917_AT,1454119_AT,1426570_A_AT,1436413_AT,1438997_AT,1442434_AT,1426569_A_AT,1419538_AT,1416961_AT,1421775_AT	131	640	13588	1.62071	1	0.965486	93.828
UP_SEQ_FEATURE	binding site:ATP	9	4.86486	0.170964	1437611_X_AT,1423586_AT,1421917_AT,1454119_AT,1426570_A_AT,1436413_AT,1438997_AT,1442434_AT,1426569_A_AT,1419538_AT,1416961_AT	159	545	16021	1.66394	1	0.998571	93.5577
UP_SEQ_FEATURE	domain:Protein kinase	8	4.32432	0.191013	1423586_AT,1421917_AT,1454119_AT,1426570_A_AT,1436413_AT,1438997_AT,1442434_AT,1426569_A_AT,1419538_AT,1416961_AT	159	476	16021	1.69346	1	0.99906	95.4966
GOTERM_BP_FAT	GO:0016310~phosphorylation	10	5.40541	0.249287	1432630_AT,1423586_AT,1421917_AT,1454119_AT,1426570_A_AT,1436413_AT,1438997_AT,1442434_AT,1426569_A_AT,1419538_AT,1416961_AT,1421775_AT	131	718	13588	1.44464	1	0.978792	98.981
GOTERM_BP_FAT	GO:0007167~enzyme linked receptor protein signaling pathway	5	2.7027	0.265276	1423586_AT,1417962_S_AT,1421917_AT,1438954_X_AT,1451501_A_AT,1419538_AT	131	273	13588	1.89973	1	0.982474	99.2779
UP_SEQ_FEATURE	nucleotide phosphate-binding region:ATP	12	6.48649	0.283122	1437611_X_AT,1423586_AT,1426570_A_AT,1427242_AT,1438997_AT,1455221_AT,1426569_A_AT,1416258_AT,1419538_AT,1416961_AT,1421917_AT,1454119_AT,1436413_AT,1442434_AT	159	907	16021	1.33311	1	0.999858	99.2314
GOTERM_MF_FAT	GO:0004672~protein kinase activity	8	4.32432	0.31628	1423586_AT,1421917_AT,1454119_AT,1426570_A_AT,1436413_AT,1438997_AT,1442434_AT,1426569_A_AT,1419538_AT,1416961_AT	127	583	13288	1.43575	1	0.989735	99.3388
SP_PIR_KEYWORDS	atp-binding	14	7.56757	0.411296	1437611_X_AT,1423586_AT,1436017_AT,1426570_A_AT,1439600_AT,1427242_AT,1438997_AT,1455221_AT,1426569_A_AT,1416258_AT,1419538_AT,1416961_AT,1421917_AT,1454119_AT,1436413_AT,1442434_AT	166	1287	17854	1.16998	1	0.934249	99.9026
GOTERM_BP_FAT	GO:0006796~phosphate metabolic process	10	5.40541	0.448634	1432630_AT,1423586_AT,1421917_AT,1454119_AT,1426570_A_AT,1436413_AT,1438997_AT,1442434_AT,1426569_A_AT,1419538_AT,1416961_AT,1421775_AT	131	866	13588	1.19775	1	0.996833	99.9927
GOTERM_BP_FAT	GO:0006793~phosphorus metabolic process	10	5.40541	0.448634	1432630_AT,1423586_AT,1421917_AT,1454119_AT,1426570_A_AT,1436413_AT,1438997_AT,1442434_AT,1426569_A_AT,1419538_AT,1416961_AT,1421775_AT	131	866	13588	1.19775	1	0.996833	99.9927
GOTERM_MF_FAT	GO:0030554~adenyl nucleotide binding	16	8.64865	0.49199	1437611_X_AT,1423586_AT,1418129_AT,1439600_AT,1436017_AT,1426570_A_AT,1426514_AT,1427242_AT,1438997_AT,1455221_AT,1426569_A_AT,1416258_AT,1419538_AT,1416961_AT,1451895_A_AT,1421917_AT,1454119_AT,1436413_AT,1442434_AT,1452092_AT	127	1535	13288	1.09061	1	0.998769	99.9869
GOTERM_MF_FAT	GO:0001883~purine nucleoside binding	16	8.64865	0.50578	1437611_X_AT,1423586_AT,1418129_AT,1439600_AT,1436017_AT,1426570_A_AT,1426514_AT,1427242_AT,1438997_AT,1455221_AT,1426569_A_AT,1416258_AT,1419538_AT,1416961_AT,1451895_A_AT,1421917_AT,1454119_AT,1436413_AT,1442434_AT,1452092_AT	127	1548	13288	1.08145	1	0.998808	99.9909
GOTERM_MF_FAT	GO:0017076~purine nucleotide binding	19	10.2703	0.512624	1437611_X_AT,1423586_AT,1418129_AT,1439600_AT,1436017_AT,1426570_A_AT,1426514_AT,1427242_AT,1438997_AT,1455221_AT,1426569_A_AT,1416258_AT,1419538_AT,1416961_AT,1451895_A_AT,1456980_AT,1421917_AT,1426004_A_AT,1454119_AT,1436413_AT,1442434_AT,1452092_AT,1438097_AT	127	1871	13288	1.06252	1	0.998688	99.9924
KEGG_PATHWAY	mmu05200:Pathways in cancer	5	2.7027	0.514155	1418648_AT,1421917_AT,1438954_X_AT,1438157_S_AT,1418649_AT,1449731_S_AT,1419538_AT,1448306_AT	67	323	5738	1.32572	1	0.992916	99.9648
GOTERM_MF_FAT	GO:0001882~nucleoside binding	16	8.64865	0.516339	1437611_X_AT,1423586_AT,1418129_AT,1439600_AT,1436017_AT,1426570_A_AT,1426514_AT,1427242_AT,1438997_AT,1455221_AT,1426569_A_AT,1416258_AT,1419538_AT,1416961_AT,1451895_A_AT,1421917_AT,1454119_AT,1436413_AT,1442434_AT,1452092_AT	127	1558	13288	1.0745	1	0.998482	99.9931
SP_PIR_KEYWORDS	nucleotide-binding	16	8.64865	0.547583	1437611_X_AT,1423586_AT,1436017_AT,1426570_A_AT,1439600_AT,1427242_AT,1438997_AT,1455221_AT,1426569_A_AT,1416258_AT,1419538_AT,1416961_AT,1456980_AT,1421917_AT,1454119_AT,1436413_AT,1442434_AT,1438097_AT	166	1631	17854	1.0551	1	0.968678	99.9969
GOTERM_MF_FAT	GO:0000166~nucleotide binding	21	11.3514	0.604494	1437611_X_AT,1426570_A_AT,1436017_AT,1427242_AT,1448650_A_AT,1416258_AT,1451895_A_AT,1456980_AT,1421917_AT,1436938_AT,1436413_AT,1442434_AT,1452092_AT,1438097_AT,1423586_AT,1418129_AT,1439600_AT,1426514_AT,1438997_AT,1426569_A_AT,1455221_AT,1419538_AT,1416961_AT,1454119_AT,1426004_A_AT	127	2183	13288	1.00652	1	0.999352	99.9995
GOTERM_MF_FAT	GO:0005524~ATP binding	14	7.56757	0.620505	1437611_X_AT,1423586_AT,1436017_AT,1426570_A_AT,1439600_AT,1427242_AT,1438997_AT,1455221_AT,1426569_A_AT,1416258_AT,1419538_AT,1416961_AT,1421917_AT,1454119_AT,1436413_AT,1442434_AT	127	1443	13288	1.01512	1	0.999422	99.9997
GOTERM_MF_FAT	GO:0032559~adenyl ribonucleotide binding	14	7.56757	0.63782	1437611_X_AT,1423586_AT,1436017_AT,1426570_A_AT,1439600_AT,1427242_AT,1438997_AT,1455221_AT,1426569_A_AT,1416258_AT,1419538_AT,1416961_AT,1421917_AT,1454119_AT,1436413_AT,1442434_AT	127	1460	13288	1.0033	1	0.999501	99.9998
GOTERM_MF_FAT	GO:0032553~ribonucleotide binding	17	9.18919	0.645658	1437611_X_AT,1423586_AT,1439600_AT,1436017_AT,1426570_A_AT,1427242_AT,1438997_AT,1455221_AT,1426569_A_AT,1416258_AT,1419538_AT,1416961_AT,1456980_AT,1421917_AT,1454119_AT,1426004_A_AT,1436413_AT,1442434_AT,1438097_AT	127	1796	13288	0.990372	1	0.999481	99.9999
GOTERM_MF_FAT	GO:0032555~purine ribonucleotide binding	17	9.18919	0.645658	1437611_X_AT,1423586_AT,1439600_AT,1436017_AT,1426570_A_AT,1427242_AT,1438997_AT,1455221_AT,1426569_A_AT,1416258_AT,1419538_AT,1416961_AT,1456980_AT,1421917_AT,1454119_AT,1426004_A_AT,1436413_AT,1442434_AT,1438097_AT	127	1796	13288	0.990372	1	0.999481	99.9999
INTERPRO	IPR008271:Serine/threonine protein kinase, active site	3	1.62162	0.830627	1454119_AT,1438997_AT,1416961_AT	158	360	17763	0.936867	1	1	100
SP_PIR_KEYWORDS	serine/threonine-protein kinase	3	1.62162	0.873182	1454119_AT,1438997_AT,1416961_AT	166	384	17854	0.840267	1	0.999028	100
GOTERM_MF_FAT	GO:0004674~protein serine/threonine kinase activity	3	1.62162	0.912368	1454119_AT,1438997_AT,1416961_AT	127	421	13288	0.745581	1	1	100
Annotation Cluster 24	Enrichment Score: 0.7269720076777275
Category	Term	Count	%	PValue	Genes	List Total	Pop Hits	Pop Total	Fold Enrichment	Bonferroni	Benjamini	FDR
GOTERM_CC_FAT	GO:0044459~plasma membrane part	21	11.3514	0.109092	1423586_AT,1419423_AT,1450955_S_AT,1454777_AT,1424408_AT,1416778_AT,1454890_AT,1453675_AT,1455221_AT,1425787_A_AT,1423563_AT,1421775_AT,1428733_AT,1456980_AT,1420444_AT,1421917_AT,1428663_AT,1449328_AT,1419534_AT,1452544_X_AT,1433933_S_AT,1449145_A_AT	116	1633	12504	1.38619	1	0.74158	75.3577
GOTERM_CC_FAT	GO:0005886~plasma membrane	33	17.8378	0.145213	1419423_AT,1423344_AT,1427503_AT,1416778_AT,1453675_AT,1421775_AT,1423563_AT,1422190_AT,1456980_AT,1428733_AT,1420444_AT,1421917_AT,1417962_S_AT,1449270_AT,1425216_AT,1428663_AT,1419534_AT,1418912_AT,1451501_A_AT,1452544_X_AT,1439902_AT,1433933_S_AT,1421287_A_AT,1423586_AT,1450955_S_AT,1454777_AT,1458683_AT,1424408_AT,1429254_AT,1454890_AT,1455221_AT,1425787_A_AT,1436003_AT,1426004_A_AT,1449328_A…	116	2906	12504	1.22408	1	0.799762	85.0815
SP_PIR_KEYWORDS	cell membrane	18	9.72973	0.416184	1419423_AT,1450955_S_AT,1423344_AT,1424408_AT,1427503_AT,1453675_AT,1421775_AT,1422190_AT,1456980_AT,1428733_AT,1436003_AT,1417962_S_AT,1428663_AT,1425216_AT,1419534_AT,1451501_A_AT,1450318_A_AT,1452544_X_AT,1439902_AT,1449145_A_AT	166	1713	17854	1.13017	1	0.933566	99.9126
Annotation Cluster 25	Enrichment Score: 0.672209759319058
Category	Term	Count	%	PValue	Genes	List Total	Pop Hits	Pop Total	Fold Enrichment	Bonferroni	Benjamini	FDR
GOTERM_BP_FAT	GO:0006873~cellular ion homeostasis	6	3.24324	0.105503	1423344_AT,1426004_A_AT,1429254_AT,1415822_AT,1425467_A_AT,1449145_A_AT	131	261	13588	2.38449	1	0.938727	83.1929
GOTERM_BP_FAT	GO:0055082~cellular chemical homeostasis	6	3.24324	0.114576	1423344_AT,1426004_A_AT,1429254_AT,1415822_AT,1425467_A_AT,1449145_A_AT	131	268	13588	2.32221	1	0.93881	85.7218
GOTERM_BP_FAT	GO:0048878~chemical homeostasis	7	3.78378	0.13764	1423344_AT,1426004_A_AT,1429254_AT,1415822_AT,1424485_AT,1425467_A_AT,1449145_A_AT	131	365	13588	1.98925	1	0.95664	90.639
GOTERM_BP_FAT	GO:0050801~ion homeostasis	6	3.24324	0.149857	1423344_AT,1426004_A_AT,1429254_AT,1415822_AT,1425467_A_AT,1449145_A_AT	131	293	13588	2.12407	1	0.961339	92.5492
GOTERM_BP_FAT	GO:0030003~cellular cation homeostasis	4	2.16216	0.178323	1423344_AT,1426004_A_AT,1429254_AT,1449145_A_AT	131	152	13588	2.72961	1	0.969529	95.6786
GOTERM_BP_FAT	GO:0042592~homeostatic process	9	4.86486	0.196546	1449077_AT,1452757_S_AT,1423344_AT,1426004_A_AT,1429254_AT,1428361_X_AT,1415822_AT,1424485_AT,1425467_A_AT,1449145_A_AT	131	584	13588	1.5985	1	0.97411	96.9812
GOTERM_BP_FAT	GO:0006874~cellular calcium ion homeostasis	3	1.62162	0.216384	1423344_AT,1426004_A_AT,1449145_A_AT	131	91	13588	3.41951	1	0.973515	97.9762
GOTERM_BP_FAT	GO:0055074~calcium ion homeostasis	3	1.62162	0.230477	1423344_AT,1426004_A_AT,1449145_A_AT	131	95	13588	3.27553	1	0.976469	98.4861
GOTERM_BP_FAT	GO:0019725~cellular homeostasis	6	3.24324	0.231712	1423344_AT,1426004_A_AT,1429254_AT,1415822_AT,1425467_A_AT,1449145_A_AT	131	343	13588	1.81443	1	0.974699	98.5245
GOTERM_BP_FAT	GO:0006875~cellular metal ion homeostasis	3	1.62162	0.248173	1423344_AT,1426004_A_AT,1449145_A_AT	131	100	13588	3.11176	1	0.979366	98.9565
GOTERM_BP_FAT	GO:0055080~cation homeostasis	4	2.16216	0.258023	1423344_AT,1426004_A_AT,1429254_AT,1449145_A_AT	131	184	13588	2.2549	1	0.980982	99.155
GOTERM_BP_FAT	GO:0055065~metal ion homeostasis	3	1.62162	0.269466	1423344_AT,1426004_A_AT,1449145_A_AT	131	106	13588	2.93562	1	0.982934	99.341
GOTERM_BP_FAT	GO:0042391~regulation of membrane potential	3	1.62162	0.315489	1415822_AT,1425467_A_AT,1449145_A_AT	131	119	13588	2.61492	1	0.988248	99.7673
GOTERM_BP_FAT	GO:0030005~cellular di-, tri-valent inorganic cation homeostasis	3	1.62162	0.367754	1423344_AT,1426004_A_AT,1449145_A_AT	131	134	13588	2.32221	1	0.993278	99.9347
GOTERM_BP_FAT	GO:0055066~di-, tri-valent inorganic cation homeostasis	3	1.62162	0.408454	1423344_AT,1426004_A_AT,1449145_A_AT	131	146	13588	2.13134	1	0.996163	99.9775
Annotation Cluster 26	Enrichment Score: 0.6636596222650349
Category	Term	Count	%	PValue	Genes	List Total	Pop Hits	Pop Total	Fold Enrichment	Bonferroni	Benjamini	FDR
UP_SEQ_FEATURE	topological domain:Cytoplasmic	38	20.5405	0.030986	1450136_AT,1419423_AT,1423344_AT,1418580_AT,1427503_AT,1423851_A_AT,1438156_X_AT,1453675_AT,1425467_A_AT,1421775_AT,1422190_AT,1417962_S_AT,1421917_AT,1449270_AT,1455618_X_AT,1417481_AT,1425216_AT,1428663_AT,1419534_AT,1418912_AT,1451501_A_AT,1436671_AT,1452544_X_AT,1452092_AT,1439902_AT,1429889_AT,1421287_A_AT,1423586_AT,1425157_X_AT,1450955_S_AT,1449442_AT,1426514_AT,1438997_AT,1455221_AT,14195…	159	2780	16021	1.37731	1	0.946738	36.8953
UP_SEQ_FEATURE	transmembrane region	50	27.027	0.0751369	1450136_AT,1419423_AT,1421031_A_AT,1423344_AT,1427503_AT,1423851_A_AT,1438156_X_AT,1433897_AT,1425467_A_AT,1422190_AT,1451895_A_AT,1417962_S_AT,1449270_AT,1417481_AT,1418912_AT,1436671_AT,1418004_A_AT,1429889_AT,1421287_A_AT,1425157_X_AT,1418129_AT,1450955_S_AT,1423960_AT,1415822_AT,1426514_AT,1455221_AT,1419538_AT,1419365_AT,1435484_AT,1436003_AT,1449328_AT,1449145_A_AT,1418580_AT,1453675_AT,142…	159	4113	16021	1.22491	1	0.998045	68.0961
UP_SEQ_FEATURE	topological domain:Extracellular	29	15.6757	0.0820509	1450136_AT,1419423_AT,1423344_AT,1423851_A_AT,1453675_AT,1425467_A_AT,1421775_AT,1422190_AT,1417962_S_AT,1421917_AT,1455618_X_AT,1449270_AT,1417481_AT,1425216_AT,1419534_AT,1418912_AT,1451501_A_AT,1436671_AT,1452544_X_AT,1439902_AT,1429889_AT,1421287_A_AT,1423586_AT,1425157_X_AT,1450955_S_AT,1455221_AT,1419538_AT,1435484_AT,1436003_AT,1443602_AT,1449328_AT,1421045_AT,1451608_A_AT,1450318_A_AT	159	2174	16021	1.3441	1	0.995095	71.4123
GOTERM_CC_FAT	GO:0005886~plasma membrane	33	17.8378	0.145213	1419423_AT,1423344_AT,1427503_AT,1416778_AT,1453675_AT,1421775_AT,1423563_AT,1422190_AT,1456980_AT,1428733_AT,1420444_AT,1421917_AT,1417962_S_AT,1449270_AT,1425216_AT,1428663_AT,1419534_AT,1418912_AT,1451501_A_AT,1452544_X_AT,1439902_AT,1433933_S_AT,1421287_A_AT,1423586_AT,1450955_S_AT,1454777_AT,1458683_AT,1424408_AT,1429254_AT,1454890_AT,1455221_AT,1425787_A_AT,1436003_AT,1426004_A_AT,1449328_A…	116	2906	12504	1.22408	1	0.799762	85.0815
SP_PIR_KEYWORDS	membrane	58	31.3514	0.170916	1450136_AT,1419423_AT,1421031_A_AT,1423344_AT,1427503_AT,1423851_A_AT,1416687_AT,1416778_AT,1438156_X_AT,1433897_AT,1425467_A_AT,1422190_AT,1451895_A_AT,1428733_AT,1417962_S_AT,1449270_AT,1450700_AT,1417481_AT,1418912_AT,1436671_AT,1418004_A_AT,1422642_AT,1429889_AT,1421287_A_AT,1425157_X_AT,1418129_AT,1450955_S_AT,1423960_AT,1424408_AT,1415822_AT,1426514_AT,1455221_AT,1419538_AT,1425787_A_AT,141…	166	5507	17854	1.13277	1	0.79487	91.3955
SP_PIR_KEYWORDS	transmembrane	50	27.027	0.488395	1450136_AT,1419423_AT,1421031_A_AT,1423344_AT,1427503_AT,1423851_A_AT,1438156_X_AT,1433897_AT,1425467_A_AT,1422190_AT,1451895_A_AT,1417962_S_AT,1449270_AT,1417481_AT,1418912_AT,1436671_AT,1418004_A_AT,1429889_AT,1421287_A_AT,1425157_X_AT,1418129_AT,1450955_S_AT,1423960_AT,1415822_AT,1426514_AT,1455221_AT,1419538_AT,1419365_AT,1435484_AT,1436003_AT,1449328_AT,1449145_A_AT,1418580_AT,1453675_AT,142…	166	5237	17854	1.02687	1	0.951562	99.9845
GOTERM_CC_FAT	GO:0016021~integral to membrane	52	28.1081	0.646073	1450136_AT,1419423_AT,1421031_A_AT,1423344_AT,1427503_AT,1423851_A_AT,1438156_X_AT,1433897_AT,1425467_A_AT,1422190_AT,1451895_A_AT,1417962_S_AT,1449270_AT,1417481_AT,1418912_AT,1436671_AT,1418004_A_AT,1429889_AT,1421287_A_AT,1425157_X_AT,1418129_AT,1450955_S_AT,1423960_AT,1415822_AT,1426514_AT,1455221_AT,1419538_AT,1419365_AT,1435484_AT,1427982_S_AT,1436003_AT,1449328_AT,1449145_A_AT,1418580_AT,1…	116	5709	12504	0.981825	1	0.997188	99.9997
GOTERM_CC_FAT	GO:0031224~intrinsic to membrane	52	28.1081	0.767044	1450136_AT,1419423_AT,1421031_A_AT,1423344_AT,1427503_AT,1423851_A_AT,1438156_X_AT,1433897_AT,1425467_A_AT,1422190_AT,1451895_A_AT,1417962_S_AT,1449270_AT,1417481_AT,1418912_AT,1436671_AT,1418004_A_AT,1429889_AT,1421287_A_AT,1425157_X_AT,1418129_AT,1450955_S_AT,1423960_AT,1415822_AT,1426514_AT,1455221_AT,1419538_AT,1419365_AT,1435484_AT,1427982_S_AT,1436003_AT,1449328_AT,1449145_A_AT,1418580_AT,1…	116	5914	12504	0.947792	1	0.998432	100
SP_PIR_KEYWORDS	receptor	18	9.72973	0.927476	1426464_AT,1423586_AT,1419423_AT,1450955_S_AT,1423344_AT,1425663_AT,1451798_AT,1419538_AT,1421775_AT,1422190_AT,1421917_AT,1417962_S_AT,1443602_AT,1425216_AT,1417481_AT,1449328_AT,1419534_AT,1421045_AT,1451501_A_AT,1450318_A_AT,1439902_AT	166	2465	17854	0.785386	1	0.999794	100
Annotation Cluster 27	Enrichment Score: 0.6232468405924207
Category	Term	Count	%	PValue	Genes	List Total	Pop Hits	Pop Total	Fold Enrichment	Bonferroni	Benjamini	FDR
GOTERM_BP_FAT	GO:0007155~cell adhesion	9	4.86486	0.169329	1421287_A_AT,1423584_AT,1455627_AT,1436003_AT,1419423_AT,1419534_AT,1418102_AT,1427257_AT,1424485_AT	131	561	13588	1.66404	1	0.966873	94.8566
GOTERM_BP_FAT	GO:0022610~biological adhesion	9	4.86486	0.170474	1421287_A_AT,1423584_AT,1455627_AT,1436003_AT,1419423_AT,1419534_AT,1418102_AT,1427257_AT,1424485_AT	131	562	13588	1.66108	1	0.965832	94.9689
SP_PIR_KEYWORDS	cell adhesion	5	2.7027	0.467596	1421287_A_AT,1423584_AT,1455627_AT,1436003_AT,1419534_AT	166	380	17854	1.41519	1	0.947616	99.9739
Annotation Cluster 28	Enrichment Score: 0.6211484463098229
Category	Term	Count	%	PValue	Genes	List Total	Pop Hits	Pop Total	Fold Enrichment	Bonferroni	Benjamini	FDR
SP_PIR_KEYWORDS	peroxisome	3	1.62162	0.222519	1424451_AT,1448499_A_AT,1449442_AT,1419365_AT	166	96	17854	3.36107	1	0.839874	96.2891
GOTERM_CC_FAT	GO:0042579~microbody	3	1.62162	0.248081	1424451_AT,1448499_A_AT,1449442_AT,1419365_AT	116	104	12504	3.10942	1	0.925564	96.8488
GOTERM_CC_FAT	GO:0005777~peroxisome	3	1.62162	0.248081	1424451_AT,1448499_A_AT,1449442_AT,1419365_AT	116	104	12504	3.10942	1	0.925564	96.8488
Annotation Cluster 29	Enrichment Score: 0.6093793431696533
Category	Term	Count	%	PValue	Genes	List Total	Pop Hits	Pop Total	Fold Enrichment	Bonferroni	Benjamini	FDR
GOTERM_BP_FAT	GO:0001701~in utero embryonic development	6	3.24324	0.113257	1416576_AT,1436003_AT,1452757_S_AT,1421917_AT,1418102_AT,1428361_X_AT,1454890_AT	131	267	13588	2.3309	1	0.940294	85.3779
GOTERM_BP_FAT	GO:0043009~chordate embryonic development	7	3.78378	0.216025	1424629_AT,1416576_AT,1436003_AT,1452757_S_AT,1421917_AT,1418102_AT,1428361_X_AT,1454890_AT,1451417_AT	131	421	13588	1.72465	1	0.974625	97.9614
GOTERM_BP_FAT	GO:0009792~embryonic development ending in birth or egg hatching	7	3.78378	0.222147	1424629_AT,1416576_AT,1436003_AT,1452757_S_AT,1421917_AT,1418102_AT,1428361_X_AT,1454890_AT,1451417_AT	131	425	13588	1.70841	1	0.975059	98.2016
GOTERM_BP_FAT	GO:0048598~embryonic morphogenesis	4	2.16216	0.671849	1416576_AT,1436003_AT,1418102_AT,1454890_AT	131	359	13588	1.15571	1	0.999802	100
Annotation Cluster 30	Enrichment Score: 0.582030474764252
Category	Term	Count	%	PValue	Genes	List Total	Pop Hits	Pop Total	Fold Enrichment	Bonferroni	Benjamini	FDR
UP_SEQ_FEATURE	domain:EGF-like 1	4	2.16216	0.0873078	1419423_AT,1421335_A_AT,1455978_A_AT,1427257_AT	159	106	16021	3.8023	1	0.993945	73.7156
INTERPRO	IPR006209:EGF	4	2.16216	0.10452	1419423_AT,1421335_A_AT,1455978_A_AT,1427257_AT	158	128	17763	3.51325	1	0.952976	78.0449
INTERPRO	IPR006210:EGF-like	4	2.16216	0.267186	1419423_AT,1421335_A_AT,1455978_A_AT,1427257_AT	158	203	17763	2.21525	1	0.996286	98.601
SP_PIR_KEYWORDS	egf-like domain	4	2.16216	0.337425	1419423_AT,1421335_A_AT,1455978_A_AT,1427257_AT	166	222	17854	1.93791	1	0.89426	99.5423
SMART	SM00181:EGF	4	2.16216	0.378406	1419423_AT,1421335_A_AT,1455978_A_AT,1427257_AT	100	203	9131	1.79921	1	0.996469	99.4627
INTERPRO	IPR013032:EGF-like region, conserved site	4	2.16216	0.518478	1419423_AT,1421335_A_AT,1455978_A_AT,1427257_AT	158	310	17763	1.45063	1	0.999973	99.9956
INTERPRO	IPR000742:EGF-like, type 3	3	1.62162	0.522222	1419423_AT,1421335_A_AT,1427257_AT	158	199	17763	1.69483	1	0.999964	99.9961
Annotation Cluster 31	Enrichment Score: 0.5799168360526461
Category	Term	Count	%	PValue	Genes	List Total	Pop Hits	Pop Total	Fold Enrichment	Bonferroni	Benjamini	FDR
UP_SEQ_FEATURE	domain:SH2	3	1.62162	0.222643	1416576_AT,1426570_A_AT,1442130_AT,1436413_AT,1426569_A_AT	159	90	16021	3.3587	1	0.999395	97.487
SP_PIR_KEYWORDS	SH2 domain	3	1.62162	0.246401	1416576_AT,1426570_A_AT,1442130_AT,1436413_AT,1426569_A_AT	166	103	17854	3.13265	1	0.843228	97.533
INTERPRO	IPR000980:SH2 motif	3	1.62162	0.257216	1416576_AT,1426570_A_AT,1442130_AT,1436413_AT,1426569_A_AT	158	111	17763	3.03849	1	0.996426	98.3157
SMART	SM00252:SH2	3	1.62162	0.339455	1416576_AT,1426570_A_AT,1442130_AT,1436413_AT,1426569_A_AT	100	111	9131	2.46784	1	0.996404	98.952
Annotation Cluster 32	Enrichment Score: 0.5263599825147838
Category	Term	Count	%	PValue	Genes	List Total	Pop Hits	Pop Total	Fold Enrichment	Bonferroni	Benjamini	FDR
INTERPRO	IPR008957:Fibronectin, type III-like fold	5	2.7027	0.0847618	1423586_AT,1417962_S_AT,1423344_AT,1426004_A_AT,1443602_AT,1451501_A_AT	158	187	17763	3.00599	1	0.958768	70.3716
INTERPRO	IPR003961:Fibronectin, type III	3	1.62162	0.503762	1423586_AT,1417962_S_AT,1423344_AT,1451501_A_AT	158	191	17763	1.76582	1	0.999973	99.9934
SMART	SM00060:FN3	3	1.62162	0.617298	1423586_AT,1417962_S_AT,1423344_AT,1451501_A_AT	100	191	9131	1.43419	1	0.99975	99.9974
Annotation Cluster 33	Enrichment Score: 0.46236056573337575
Category	Term	Count	%	PValue	Genes	List Total	Pop Hits	Pop Total	Fold Enrichment	Bonferroni	Benjamini	FDR
GOTERM_BP_FAT	GO:0051260~protein homooligomerization	3	1.62162	0.0913243	1426004_A_AT,1452544_X_AT,1449145_A_AT	131	53	13588	5.87124	1	0.928523	78.3857
GOTERM_BP_FAT	GO:0051259~protein oligomerization	3	1.62162	0.151117	1426004_A_AT,1452544_X_AT,1449145_A_AT	131	72	13588	4.32188	1	0.960205	92.7238
GOTERM_BP_FAT	GO:0043933~macromolecular complex subunit organization	5	2.7027	0.467793	1426004_A_AT,1422948_S_AT,1455221_AT,1452544_X_AT,1449145_A_AT	131	367	13588	1.41315	1	0.99737	99.9958
GOTERM_BP_FAT	GO:0065003~macromolecular complex assembly	4	2.16216	0.631507	1426004_A_AT,1422948_S_AT,1452544_X_AT,1449145_A_AT	131	338	13588	1.22752	1	0.999591	100
GOTERM_BP_FAT	GO:0070271~protein complex biogenesis	3	1.62162	0.642322	1426004_A_AT,1452544_X_AT,1449145_A_AT	131	227	13588	1.37082	1	0.999638	100
GOTERM_BP_FAT	GO:0006461~protein complex assembly	3	1.62162	0.642322	1426004_A_AT,1452544_X_AT,1449145_A_AT	131	227	13588	1.37082	1	0.999638	100
Annotation Cluster 34	Enrichment Score: 0.45137656118702185
Category	Term	Count	%	PValue	Genes	List Total	Pop Hits	Pop Total	Fold Enrichment	Bonferroni	Benjamini	FDR
SP_PIR_KEYWORDS	iron	6	3.24324	0.176765	1418648_AT,1452757_S_AT,1417184_S_AT,1428361_X_AT,1416687_AT,1415822_AT,1415965_AT,1418649_AT,1415964_AT	166	321	17854	2.01036	1	0.786543	92.157
GOTERM_MF_FAT	GO:0005506~iron ion binding	6	3.24324	0.226322	1418648_AT,1452757_S_AT,1417184_S_AT,1428361_X_AT,1416687_AT,1415822_AT,1415965_AT,1418649_AT,1415964_AT	127	343	13288	1.83026	1	0.991249	96.6197
SP_PIR_KEYWORDS	endoplasmic reticulum	9	4.86486	0.290763	1451895_A_AT,1417585_AT,1418129_AT,1450955_S_AT,1423960_AT,1423851_A_AT,1416687_AT,1415822_AT,1415965_AT,1438997_AT,1415964_AT	166	678	17854	1.42771	1	0.882721	98.8848
SP_PIR_KEYWORDS	oxidoreductase	6	3.24324	0.612643	1451895_A_AT,1418648_AT,1418129_AT,1449392_AT,1416687_AT,1415822_AT,1415965_AT,1418649_AT,1415964_AT	166	572	17854	1.12819	1	0.979402	99.9996
GOTERM_BP_FAT	GO:0055114~oxidation reduction	6	3.24324	0.776689	1451895_A_AT,1418648_AT,1418129_AT,1449392_AT,1416687_AT,1415822_AT,1415965_AT,1418649_AT,1415964_AT	131	672	13588	0.926118	1	0.999975	100
Annotation Cluster 35	Enrichment Score: 0.3953062319064179
Category	Term	Count	%	PValue	Genes	List Total	Pop Hits	Pop Total	Fold Enrichment	Bonferroni	Benjamini	FDR
UP_SEQ_FEATURE	repeat:ANK 5	3	1.62162	0.284706	1423422_AT,1438157_S_AT,1457404_AT,1449731_S_AT,1433919_AT,1448306_AT	159	107	16021	2.82507	1	0.999799	99.2558
INTERPRO	IPR002110:Ankyrin	4	2.16216	0.311754	1432630_AT,1423422_AT,1438157_S_AT,1457404_AT,1449731_S_AT,1433919_AT,1448306_AT	158	223	17763	2.01657	1	0.997787	99.409
SP_PIR_KEYWORDS	ank repeat	4	2.16216	0.337425	1432630_AT,1423422_AT,1438157_S_AT,1457404_AT,1449731_S_AT,1433919_AT,1448306_AT	166	222	17854	1.93791	1	0.89426	99.5423
UP_SEQ_FEATURE	repeat:ANK 4	3	1.62162	0.353479	1423422_AT,1438157_S_AT,1457404_AT,1449731_S_AT,1433919_AT,1448306_AT	159	126	16021	2.39907	1	0.999942	99.8304
SMART	SM00248:ANK	4	2.16216	0.436844	1432630_AT,1423422_AT,1438157_S_AT,1457404_AT,1449731_S_AT,1433919_AT,1448306_AT	100	223	9131	1.63785	1	0.997668	99.8185
UP_SEQ_FEATURE	repeat:ANK 3	3	1.62162	0.466565	1423422_AT,1438157_S_AT,1457404_AT,1449731_S_AT,1433919_AT,1448306_AT	159	159	16021	1.90115	1	0.999999	99.9898
UP_SEQ_FEATURE	repeat:ANK 1	3	1.62162	0.564653	1423422_AT,1438157_S_AT,1457404_AT,1449731_S_AT,1433919_AT,1448306_AT	159	191	16021	1.58263	1	0.999999	99.9995
UP_SEQ_FEATURE	repeat:ANK 2	3	1.62162	0.564653	1423422_AT,1438157_S_AT,1457404_AT,1449731_S_AT,1433919_AT,1448306_AT	159	191	16021	1.58263	1	0.999999	99.9995
Annotation Cluster 36	Enrichment Score: 0.349545523850484
Category	Term	Count	%	PValue	Genes	List Total	Pop Hits	Pop Total	Fold Enrichment	Bonferroni	Benjamini	FDR
SP_PIR_KEYWORDS	lipoprotein	8	4.32432	0.303159	1456980_AT,1436003_AT,1428733_AT,1428663_AT,1426570_A_AT,1436413_AT,1425467_A_AT,1426569_A_AT,1438097_AT,1449145_A_AT	166	589	17854	1.46084	1	0.889284	99.1146
UP_SEQ_FEATURE	lipid moiety-binding region:S-palmitoyl cysteine	3	1.62162	0.517806	1428663_AT,1425467_A_AT,1449145_A_AT	159	175	16021	1.72733	1	0.999998	99.9977
SP_PIR_KEYWORDS	palmitate	3	1.62162	0.569542	1428663_AT,1425467_A_AT,1449145_A_AT	166	206	17854	1.56632	1	0.971617	99.9984
Annotation Cluster 37	Enrichment Score: 0.3095498236768518
Category	Term	Count	%	PValue	Genes	List Total	Pop Hits	Pop Total	Fold Enrichment	Bonferroni	Benjamini	FDR
GOTERM_BP_FAT	GO:0030097~hemopoiesis	4	2.16216	0.432113	1449077_AT,1452757_S_AT,1417184_S_AT,1428361_X_AT,1419538_AT	131	251	13588	1.65299	1	0.996891	99.9883
GOTERM_BP_FAT	GO:0048534~hemopoietic or lymphoid organ development	4	2.16216	0.506095	1449077_AT,1452757_S_AT,1417184_S_AT,1428361_X_AT,1419538_AT	131	281	13588	1.47652	1	0.998291	99.9987
GOTERM_BP_FAT	GO:0002520~immune system development	4	2.16216	0.538916	1449077_AT,1452757_S_AT,1417184_S_AT,1428361_X_AT,1419538_AT	131	295	13588	1.40644	1	0.998725	99.9996
Annotation Cluster 38	Enrichment Score: 0.2950863962305102
Category	Term	Count	%	PValue	Genes	List Total	Pop Hits	Pop Total	Fold Enrichment	Bonferroni	Benjamini	FDR
GOTERM_BP_FAT	GO:0043065~positive regulation of apoptosis	4	2.16216	0.424487	1424629_AT,1426004_A_AT,1416630_AT,1451417_AT,1438997_AT	131	248	13588	1.67299	1	0.996968	99.9855
GOTERM_BP_FAT	GO:0043068~positive regulation of programmed cell death	4	2.16216	0.429575	1424629_AT,1426004_A_AT,1416630_AT,1451417_AT,1438997_AT	131	250	13588	1.6596	1	0.996916	99.9874
GOTERM_BP_FAT	GO:0010942~positive regulation of cell death	4	2.16216	0.434647	1424629_AT,1426004_A_AT,1416630_AT,1451417_AT,1438997_AT	131	252	13588	1.64643	1	0.996699	99.9891
GOTERM_BP_FAT	GO:0006917~induction of apoptosis	3	1.62162	0.476447	1424629_AT,1426004_A_AT,1451417_AT,1438997_AT	131	167	13588	1.86333	1	0.997503	99.9968
GOTERM_BP_FAT	GO:0012502~induction of programmed cell death	3	1.62162	0.476447	1424629_AT,1426004_A_AT,1451417_AT,1438997_AT	131	167	13588	1.86333	1	0.997503	99.9968
GOTERM_BP_FAT	GO:0042981~regulation of apoptosis	6	3.24324	0.614382	1424629_AT,1451895_A_AT,1418129_AT,1426004_A_AT,1453410_AT,1416630_AT,1451417_AT,1438997_AT,1417130_S_AT	131	553	13588	1.12541	1	0.999581	100
GOTERM_BP_FAT	GO:0043067~regulation of programmed cell death	6	3.24324	0.625554	1424629_AT,1451895_A_AT,1418129_AT,1426004_A_AT,1453410_AT,1416630_AT,1451417_AT,1438997_AT,1417130_S_AT	131	560	13588	1.11134	1	0.99963	100
GOTERM_BP_FAT	GO:0010941~regulation of cell death	6	3.24324	0.630283	1424629_AT,1451895_A_AT,1418129_AT,1426004_A_AT,1453410_AT,1416630_AT,1451417_AT,1438997_AT,1417130_S_AT	131	563	13588	1.10542	1	0.999603	100
Annotation Cluster 39	Enrichment Score: 0.24751582636111827
Category	Term	Count	%	PValue	Genes	List Total	Pop Hits	Pop Total	Fold Enrichment	Bonferroni	Benjamini	FDR
GOTERM_BP_FAT	GO:0033554~cellular response to stress	6	3.24324	0.34427	1424629_AT,1453410_AT,1419620_AT,1451417_AT,1438997_AT,1448650_A_AT,1417130_S_AT,1421775_AT	131	404	13588	1.54047	1	0.991723	99.8829
SP_PIR_KEYWORDS	dna repair	3	1.62162	0.475561	1424629_AT,1419620_AT,1451417_AT,1448650_A_AT	166	173	17854	1.8651	1	0.948527	99.9785
SP_PIR_KEYWORDS	DNA damage	3	1.62162	0.537625	1424629_AT,1419620_AT,1451417_AT,1448650_A_AT	166	194	17854	1.66321	1	0.967465	99.9959
GOTERM_BP_FAT	GO:0006281~DNA repair	3	1.62162	0.630214	1424629_AT,1419620_AT,1451417_AT,1448650_A_AT	131	222	13588	1.40169	1	0.999624	100
GOTERM_BP_FAT	GO:0006974~response to DNA damage stimulus	3	1.62162	0.764276	1424629_AT,1419620_AT,1451417_AT,1448650_A_AT	131	287	13588	1.08424	1	0.99997	100
GOTERM_BP_FAT	GO:0006259~DNA metabolic process	4	2.16216	0.771939	1424629_AT,1419620_AT,1451417_AT,1448650_A_AT,1416258_AT	131	421	13588	0.985513	1	0.999973	100
Annotation Cluster 40	Enrichment Score: 0.20904418746448525
Category	Term	Count	%	PValue	Genes	List Total	Pop Hits	Pop Total	Fold Enrichment	Bonferroni	Benjamini	FDR
GOTERM_CC_FAT	GO:0000267~cell fraction	7	3.78378	0.470262	1421287_A_AT,1450136_AT,1450955_S_AT,1438156_X_AT,1419757_AT,1425787_A_AT,1449145_A_AT	116	596	12504	1.26603	1	0.989224	99.9549
GOTERM_CC_FAT	GO:0005624~membrane fraction	5	2.7027	0.695601	1450136_AT,1450955_S_AT,1438156_X_AT,1425787_A_AT,1449145_A_AT	116	510	12504	1.0568	1	0.9985	99.9999
GOTERM_CC_FAT	GO:0005626~insoluble fraction	5	2.7027	0.721387	1450136_AT,1450955_S_AT,1438156_X_AT,1425787_A_AT,1449145_A_AT	116	528	12504	1.02077	1	0.998842	100
Annotation Cluster 41	Enrichment Score: 0.18713080102821006
Category	Term	Count	%	PValue	Genes	List Total	Pop Hits	Pop Total	Fold Enrichment	Bonferroni	Benjamini	FDR
SP_PIR_KEYWORDS	golgi apparatus	6	3.24324	0.582572	1451895_A_AT,1418129_AT,1450955_S_AT,1428663_AT,1426514_AT,1452092_AT,1438097_AT,1449145_A_AT	166	553	17854	1.16695	1	0.97357	99.9989
GOTERM_CC_FAT	GO:0044431~Golgi apparatus part	3	1.62162	0.621089	1450955_S_AT,1428663_AT,1449145_A_AT	116	227	12504	1.42458	1	0.9966	99.9992
GOTERM_CC_FAT	GO:0005794~Golgi apparatus	6	3.24324	0.758761	1451895_A_AT,1418129_AT,1450955_S_AT,1428663_AT,1426514_AT,1452092_AT,1438097_AT,1449145_A_AT	116	682	12504	0.948326	1	0.998463	100
Annotation Cluster 42	Enrichment Score: 0.1842483457953312
Category	Term	Count	%	PValue	Genes	List Total	Pop Hits	Pop Total	Fold Enrichment	Bonferroni	Benjamini	FDR
GOTERM_BP_FAT	GO:0008104~protein localization	9	4.86486	0.432622	1427982_S_AT,1451895_A_AT,1417585_AT,1456980_AT,1418129_AT,1438157_S_AT,1417481_AT,1449731_S_AT,1425787_A_AT,1438097_AT,1448306_AT,1449145_A_AT	131	753	13588	1.23974	1	0.996752	99.9884
GOTERM_BP_FAT	GO:0034613~cellular protein localization	4	2.16216	0.548067	1427982_S_AT,1438157_S_AT,1417481_AT,1449731_S_AT,1425787_A_AT,1448306_AT	131	299	13588	1.38763	1	0.998869	99.9997
GOTERM_BP_FAT	GO:0070727~cellular macromolecule localization	4	2.16216	0.552603	1427982_S_AT,1438157_S_AT,1417481_AT,1449731_S_AT,1425787_A_AT,1448306_AT	131	301	13588	1.37841	1	0.998787	99.9997
GOTERM_BP_FAT	GO:0006886~intracellular protein transport	3	1.62162	0.74499	1438157_S_AT,1417481_AT,1449731_S_AT,1425787_A_AT,1448306_AT	131	276	13588	1.12745	1	0.999959	100
GOTERM_BP_FAT	GO:0015031~protein transport	6	3.24324	0.75241	1417585_AT,1456980_AT,1438157_S_AT,1417481_AT,1449731_S_AT,1425787_A_AT,1438097_AT,1448306_AT	131	651	13588	0.955993	1	0.999962	100
GOTERM_BP_FAT	GO:0045184~establishment of protein localization	6	3.24324	0.75836	1417585_AT,1456980_AT,1438157_S_AT,1417481_AT,1449731_S_AT,1425787_A_AT,1438097_AT,1448306_AT	131	656	13588	0.948706	1	0.999966	100
GOTERM_BP_FAT	GO:0046907~intracellular transport	3	1.62162	0.921355	1438157_S_AT,1417481_AT,1449731_S_AT,1425787_A_AT,1448306_AT	131	431	13588	0.721985	1	1	100
Annotation Cluster 43	Enrichment Score: 0.15790085667369635
Category	Term	Count	%	PValue	Genes	List Total	Pop Hits	Pop Total	Fold Enrichment	Bonferroni	Benjamini	FDR
GOTERM_CC_FAT	GO:0005635~nuclear envelope	3	1.62162	0.412128	1427982_S_AT,1417585_AT,1438997_AT	116	153	12504	2.11359	1	0.987173	99.8406
GOTERM_CC_FAT	GO:0012505~endomembrane system	5	2.7027	0.730975	1427982_S_AT,1417585_AT,1428663_AT,1438997_AT,1449145_A_AT	116	535	12504	1.00741	1	0.998804	100
GOTERM_CC_FAT	GO:0031967~organelle envelope	5	2.7027	0.737675	1427982_S_AT,1417585_AT,1455061_A_AT,1438156_X_AT,1438997_AT,1428146_S_AT	116	540	12504	0.998084	1	0.998706	100
GOTERM_CC_FAT	GO:0031975~envelope	5	2.7027	0.74032	1427982_S_AT,1417585_AT,1455061_A_AT,1438156_X_AT,1438997_AT,1428146_S_AT	116	542	12504	0.994401	1	0.998502	100
GOTERM_CC_FAT	GO:0019866~organelle inner membrane	3	1.62162	0.785715	1455061_A_AT,1438156_X_AT,1438997_AT,1428146_S_AT	116	312	12504	1.03647	1	0.998704	100
GOTERM_CC_FAT	GO:0031090~organelle membrane	6	3.24324	0.873194	1428663_AT,1455061_A_AT,1449442_AT,1438156_X_AT,1438997_AT,1428146_S_AT,1419365_AT,1449145_A_AT	116	809	12504	0.799454	1	0.99962	100
Annotation Cluster 44	Enrichment Score: 0.1359901836774148
Category	Term	Count	%	PValue	Genes	List Total	Pop Hits	Pop Total	Fold Enrichment	Bonferroni	Benjamini	FDR
GOTERM_MF_FAT	GO:0004252~serine-type endopeptidase activity	3	1.62162	0.537631	1449989_AT,1419149_AT,1418679_AT	127	189	13288	1.66079	1	0.998741	99.9962
SP_PIR_KEYWORDS	zymogen	3	1.62162	0.552662	1449989_AT,1448730_AT,1418679_AT	166	199	17854	1.62142	1	0.968417	99.9973
GOTERM_MF_FAT	GO:0008236~serine-type peptidase activity	3	1.62162	0.600231	1449989_AT,1419149_AT,1418679_AT	127	212	13288	1.48061	1	0.999545	99.9994
GOTERM_MF_FAT	GO:0017171~serine hydrolase activity	3	1.62162	0.602804	1449989_AT,1419149_AT,1418679_AT	127	213	13288	1.47366	1	0.999459	99.9995
GOTERM_MF_FAT	GO:0004175~endopeptidase activity	3	1.62162	0.912368	1449989_AT,1419149_AT,1418679_AT	127	421	13288	0.745581	1	1	100
GOTERM_MF_FAT	GO:0070011~peptidase activity, acting on L-amino acid peptides	4	2.16216	0.929654	1449989_AT,1448730_AT,1419149_AT,1418679_AT	127	603	13288	0.694062	1	1	100
GOTERM_MF_FAT	GO:0008233~peptidase activity	4	2.16216	0.941539	1449989_AT,1448730_AT,1419149_AT,1418679_AT	127	629	13288	0.665373	1	1	100
SP_PIR_KEYWORDS	Protease	3	1.62162	0.951285	1449989_AT,1448730_AT,1418679_AT	166	509	17854	0.633915	1	0.99991	100
Annotation Cluster 45	Enrichment Score: 0.08406740034067074
Category	Term	Count	%	PValue	Genes	List Total	Pop Hits	Pop Total	Fold Enrichment	Bonferroni	Benjamini	FDR
GOTERM_BP_FAT	GO:0009891~positive regulation of biosynthetic process	6	3.24324	0.620789	1418102_AT,1416778_AT,1417910_AT,1455221_AT,1427760_S_AT,1421775_AT	131	557	13588	1.11733	1	0.999613	100
GOTERM_BP_FAT	GO:0010604~positive regulation of macromolecule metabolic process	6	3.24324	0.730107	1417962_S_AT,1418102_AT,1451501_A_AT,1416778_AT,1417910_AT,1427760_S_AT,1421775_AT	131	633	13588	0.983177	1	0.999942	100
GOTERM_BP_FAT	GO:0010557~positive regulation of macromolecule biosynthetic process	5	2.7027	0.751708	1418102_AT,1416778_AT,1417910_AT,1427760_S_AT,1421775_AT	131	530	13588	0.97854	1	0.999964	100
GOTERM_BP_FAT	GO:0031328~positive regulation of cellular biosynthetic process	5	2.7027	0.779488	1418102_AT,1416778_AT,1417910_AT,1427760_S_AT,1421775_AT	131	552	13588	0.93954	1	0.999975	100
GOTERM_BP_FAT	GO:0045941~positive regulation of transcription	4	2.16216	0.837619	1418102_AT,1416778_AT,1417910_AT,1427760_S_AT	131	475	13588	0.873475	1	0.999995	100
GOTERM_BP_FAT	GO:0010628~positive regulation of gene expression	4	2.16216	0.850786	1418102_AT,1416778_AT,1417910_AT,1427760_S_AT	131	488	13588	0.850206	1	0.999997	100
GOTERM_BP_FAT	GO:0045944~positive regulation of transcription from RNA polymerase II promoter	3	1.62162	0.860844	1418102_AT,1416778_AT,1427760_S_AT	131	358	13588	0.869206	1	0.999998	100
GOTERM_BP_FAT	GO:0045935~positive regulation of nucleobase, nucleoside, nucleotide and nucleic acid metabolic process	4	2.16216	0.870974	1418102_AT,1416778_AT,1417910_AT,1427760_S_AT	131	510	13588	0.813531	1	0.999998	100
GOTERM_BP_FAT	GO:0051173~positive regulation of nitrogen compound metabolic process	4	2.16216	0.884118	1418102_AT,1416778_AT,1417910_AT,1427760_S_AT	131	526	13588	0.788785	1	0.999999	100
GOTERM_BP_FAT	GO:0045893~positive regulation of transcription, DNA-dependent	3	1.62162	0.911391	1418102_AT,1416778_AT,1427760_S_AT	131	416	13588	0.748018	1	1	100
GOTERM_BP_FAT	GO:0051254~positive regulation of RNA metabolic process	3	1.62162	0.913473	1418102_AT,1416778_AT,1427760_S_AT	131	419	13588	0.742662	1	1	100
GOTERM_BP_FAT	GO:0006357~regulation of transcription from RNA polymerase II promoter	4	2.16216	0.938199	1418102_AT,1416778_AT,1416630_AT,1427760_S_AT	131	616	13588	0.67354	1	1	100
Annotation Cluster 46	Enrichment Score: 0.06820946684085921
Category	Term	Count	%	PValue	Genes	List Total	Pop Hits	Pop Total	Fold Enrichment	Bonferroni	Benjamini	FDR
GOTERM_BP_FAT	GO:0031327~negative regulation of cellular biosynthetic process	4	2.16216	0.784196	1424629_AT,1418102_AT,1416630_AT,1451417_AT,1449145_A_AT	131	430	13588	0.964885	1	0.999976	100
GOTERM_BP_FAT	GO:0009890~negative regulation of biosynthetic process	4	2.16216	0.789468	1424629_AT,1418102_AT,1416630_AT,1451417_AT,1449145_A_AT	131	434	13588	0.955993	1	0.999978	100
GOTERM_BP_FAT	GO:0051172~negative regulation of nitrogen compound metabolic process	3	1.62162	0.900265	1418102_AT,1416630_AT,1449145_A_AT	131	401	13588	0.775999	1	0.999999	100
GOTERM_BP_FAT	GO:0010605~negative regulation of macromolecule metabolic process	3	1.62162	0.957266	1418102_AT,1416630_AT,1449145_A_AT	131	506	13588	0.614971	1	1	100
Annotation Cluster 47	Enrichment Score: 0.06671597403572917
Category	Term	Count	%	PValue	Genes	List Total	Pop Hits	Pop Total	Fold Enrichment	Bonferroni	Benjamini	FDR
GOTERM_CC_FAT	GO:0015630~microtubule cytoskeleton	4	2.16216	0.788186	1424629_AT,1437611_X_AT,1450496_A_AT,1438511_A_AT,1451417_AT,1418003_AT	116	450	12504	0.958161	1	0.998536	100
SP_PIR_KEYWORDS	cytoskeleton	5	2.7027	0.791286	1437611_X_AT,1450700_AT,1450496_A_AT,1438511_A_AT,1419757_AT,1422642_AT,1418003_AT	166	583	17854	0.92242	1	0.996659	100
GOTERM_CC_FAT	GO:0044430~cytoskeletal part	6	3.24324	0.847317	1424629_AT,1437611_X_AT,1443602_AT,1450496_A_AT,1438511_A_AT,1454890_AT,1451417_AT,1418003_AT	116	774	12504	0.835605	1	0.999457	100
GOTERM_CC_FAT	GO:0005856~cytoskeleton	8	4.32432	0.900741	1424629_AT,1437611_X_AT,1443602_AT,1450700_AT,1450496_A_AT,1438511_A_AT,1454890_AT,1451417_AT,1419757_AT,1422642_AT,1418003_AT	116	1122	12504	0.768578	1	0.999818	100
GOTERM_CC_FAT	GO:0043228~non-membrane-bounded organelle	14	7.56757	0.914214	1437611_X_AT,1424629_AT,1437712_X_AT,1450496_A_AT,1438511_A_AT,1454890_AT,1422948_S_AT,1451417_AT,1416961_AT,1426817_AT,1450700_AT,1443602_AT,1419762_AT,1419757_AT,1422642_AT,1418003_AT,1424440_AT	116	1919	12504	0.786401	1	0.99987	100
GOTERM_CC_FAT	GO:0043232~intracellular non-membrane-bounded organelle	14	7.56757	0.914214	1437611_X_AT,1424629_AT,1437712_X_AT,1450496_A_AT,1438511_A_AT,1454890_AT,1422948_S_AT,1451417_AT,1416961_AT,1426817_AT,1450700_AT,1443602_AT,1419762_AT,1419757_AT,1422642_AT,1418003_AT,1424440_AT	116	1919	12504	0.786401	1	0.99987	100
Annotation Cluster 48	Enrichment Score: 0.065709012298307
Category	Term	Count	%	PValue	Genes	List Total	Pop Hits	Pop Total	Fold Enrichment	Bonferroni	Benjamini	FDR
GOTERM_MF_FAT	GO:0005525~GTP binding	3	1.62162	0.853164	1456980_AT,1426004_A_AT,1438097_AT	127	354	13288	0.886694	1	0.999998	100
GOTERM_MF_FAT	GO:0019001~guanyl nucleotide binding	3	1.62162	0.86282	1456980_AT,1426004_A_AT,1438097_AT	127	363	13288	0.86471	1	0.999998	100
GOTERM_MF_FAT	GO:0032561~guanyl ribonucleotide binding	3	1.62162	0.86282	1456980_AT,1426004_A_AT,1438097_AT	127	363	13288	0.86471	1	0.999998	100
Annotation Cluster 49	Enrichment Score: 0.059899606411239585
Category	Term	Count	%	PValue	Genes	List Total	Pop Hits	Pop Total	Fold Enrichment	Bonferroni	Benjamini	FDR
GOTERM_BP_FAT	GO:0006508~proteolysis	9	4.86486	0.781843	1424629_AT,1451895_A_AT,1416576_AT,1423422_AT,1418129_AT,1449989_AT,1419762_AT,1451417_AT,1423954_AT,1448730_AT,1433919_AT,1418679_AT	131	1034	13588	0.90283	1	0.999976	100
SP_PIR_KEYWORDS	ubl conjugation pathway	4	2.16216	0.828516	1424629_AT,1416576_AT,1423422_AT,1419762_AT,1451417_AT,1433919_AT	166	484	17854	0.888878	1	0.99752	100
GOTERM_BP_FAT	GO:0019941~modification-dependent protein catabolic process	4	2.16216	0.869243	1424629_AT,1416576_AT,1423422_AT,1419762_AT,1451417_AT,1433919_AT	131	508	13588	0.816734	1	0.999998	100
GOTERM_BP_FAT	GO:0043632~modification-dependent macromolecule catabolic process	4	2.16216	0.869243	1424629_AT,1416576_AT,1423422_AT,1419762_AT,1451417_AT,1433919_AT	131	508	13588	0.816734	1	0.999998	100
GOTERM_BP_FAT	GO:0009057~macromolecule catabolic process	5	2.7027	0.877708	1424629_AT,1451895_A_AT,1416576_AT,1423422_AT,1418129_AT,1419762_AT,1451417_AT,1433919_AT	131	654	13588	0.793006	1	0.999999	100
GOTERM_BP_FAT	GO:0051603~proteolysis involved in cellular protein catabolic process	4	2.16216	0.890236	1424629_AT,1416576_AT,1423422_AT,1419762_AT,1451417_AT,1433919_AT	131	534	13588	0.776968	1	0.999999	100
GOTERM_BP_FAT	GO:0044257~cellular protein catabolic process	4	2.16216	0.892456	1424629_AT,1416576_AT,1423422_AT,1419762_AT,1451417_AT,1433919_AT	131	537	13588	0.772627	1	0.999999	100
GOTERM_BP_FAT	GO:0030163~protein catabolic process	4	2.16216	0.90561	1424629_AT,1416576_AT,1423422_AT,1419762_AT,1451417_AT,1433919_AT	131	556	13588	0.746224	1	1	100
GOTERM_BP_FAT	GO:0044265~cellular macromolecule catabolic process	4	2.16216	0.935013	1424629_AT,1416576_AT,1423422_AT,1419762_AT,1451417_AT,1433919_AT	131	609	13588	0.681282	1	1	100
Annotation Cluster 50	Enrichment Score: 0.05096057906046448
Category	Term	Count	%	PValue	Genes	List Total	Pop Hits	Pop Total	Fold Enrichment	Bonferroni	Benjamini	FDR
SP_PIR_KEYWORDS	Apoptosis	3	1.62162	0.821425	1418648_AT,1418649_AT,1438997_AT,1416961_AT	166	337	17854	0.957456	1	0.997566	100
GOTERM_BP_FAT	GO:0008219~cell death	4	2.16216	0.868369	1418648_AT,1418649_AT,1438997_AT,1416961_AT,1418679_AT	131	507	13588	0.818345	1	0.999998	100
GOTERM_BP_FAT	GO:0016265~death	4	2.16216	0.87852	1418648_AT,1418649_AT,1438997_AT,1416961_AT,1418679_AT	131	519	13588	0.799423	1	0.999999	100
GOTERM_BP_FAT	GO:0006915~apoptosis	3	1.62162	0.940194	1418648_AT,1418649_AT,1438997_AT,1416961_AT	131	465	13588	0.669195	1	1	100
GOTERM_BP_FAT	GO:0012501~programmed cell death	3	1.62162	0.943964	1418648_AT,1418649_AT,1438997_AT,1416961_AT	131	473	13588	0.657876	1	1	100
Annotation Cluster 51	Enrichment Score: 0.04381081189141795
Category	Term	Count	%	PValue	Genes	List Total	Pop Hits	Pop Total	Fold Enrichment	Bonferroni	Benjamini	FDR
INTERPRO	IPR001356:Homeobox	3	1.62162	0.659704	1445710_X_AT,1418317_AT,1453420_AT	158	254	17763	1.32784	1	0.999999	100
SP_PIR_KEYWORDS	Homeobox	3	1.62162	0.701832	1445710_X_AT,1418317_AT,1453420_AT	166	263	17854	1.22685	1	0.990557	100
SMART	SM00389:HOX	3	1.62162	0.766942	1445710_X_AT,1418317_AT,1453420_AT	100	254	9131	1.07846	1	0.99999	100
GOTERM_MF_FAT	GO:0043565~sequence-specific DNA binding	4	2.16216	0.902477	1426464_AT,1445710_X_AT,1418317_AT,1453420_AT	127	556	13288	0.752733	1	1	100
GOTERM_BP_FAT	GO:0045449~regulation of transcription	17	9.18919	0.920901	1426464_AT,1445710_X_AT,1438157_S_AT,1416778_AT,1457404_AT,1417910_AT,1438997_AT,1455221_AT,1438349_AT,1448306_AT,1448686_AT,1452987_AT,1455299_AT,1418102_AT,1416630_AT,1417391_A_AT,1449731_S_AT,1427760_S_AT,1453420_AT,1418317_AT	131	2227	13588	0.791795	1	1	100
SP_PIR_KEYWORDS	dna-binding	9	4.86486	0.952689	1424629_AT,1426464_AT,1445710_X_AT,1452987_AT,1418102_AT,1451417_AT,1422948_S_AT,1448650_A_AT,1418317_AT,1453420_AT	166	1404	17854	0.68945	1	0.999908	100
GOTERM_BP_FAT	GO:0006355~regulation of transcription, DNA-dependent	9	4.86486	0.97554	1426464_AT,1445710_X_AT,1418102_AT,1416778_AT,1416630_AT,1427760_S_AT,1438349_AT,1418317_AT,1453420_AT	131	1465	13588	0.63722	1	1	100
GOTERM_MF_FAT	GO:0030528~transcription regulator activity	7	3.78378	0.976669	1426464_AT,1445710_X_AT,1455299_AT,1418102_AT,1416630_AT,1418317_AT,1453420_AT	127	1206	13288	0.607305	1	1	100
SP_PIR_KEYWORDS	transcription regulation	9	4.86486	0.978126	1426464_AT,1448686_AT,1452987_AT,1455299_AT,1418102_AT,1457404_AT,1417391_A_AT,1438997_AT,1418317_AT,1453420_AT	166	1546	17854	0.626124	1	0.999987	100
GOTERM_BP_FAT	GO:0051252~regulation of RNA metabolic process	9	4.86486	0.97866	1426464_AT,1445710_X_AT,1418102_AT,1416778_AT,1416630_AT,1427760_S_AT,1438349_AT,1418317_AT,1453420_AT	131	1488	13588	0.62737	1	1	100
GOTERM_MF_FAT	GO:0003700~transcription factor activity	4	2.16216	0.980474	1426464_AT,1445710_X_AT,1418317_AT,1453420_AT	127	776	13288	0.539329	1	1	100
SP_PIR_KEYWORDS	Transcription	10	5.40541	0.986166	1426464_AT,1448686_AT,1452987_AT,1455299_AT,1418102_AT,1457404_AT,1417391_A_AT,1438997_AT,1438349_AT,1418317_AT,1453420_AT	166	1769	17854	0.607994	1	0.999996	100
GOTERM_MF_FAT	GO:0003677~DNA binding	10	5.40541	0.991041	1424629_AT,1426464_AT,1445710_X_AT,1452987_AT,1418102_AT,1431469_A_AT,1451417_AT,1422948_S_AT,1448650_A_AT,1418317_AT,1453420_AT	127	1781	13288	0.587479	1	1	100
GOTERM_BP_FAT	GO:0006350~transcription	10	5.40541	0.991303	1426464_AT,1448686_AT,1452987_AT,1455299_AT,1418102_AT,1457404_AT,1417391_A_AT,1438997_AT,1438349_AT,1418317_AT,1453420_AT	131	1772	13588	0.585357	1	1	100
Annotation Cluster 52	Enrichment Score: 0.029125578434065873
Category	Term	Count	%	PValue	Genes	List Total	Pop Hits	Pop Total	Fold Enrichment	Bonferroni	Benjamini	FDR
SP_PIR_KEYWORDS	metal-binding	22	11.8919	0.825317	1426464_AT,1418472_AT,1422836_AT,1424162_AT,1448499_A_AT,1416687_AT,1448650_A_AT,1416607_AT,1442549_AT,1417184_S_AT,1454067_A_AT,1418317_AT,1424629_AT,1434678_AT,1452757_S_AT,1439600_AT,1424408_AT,1431469_A_AT,1448730_AT,1451417_AT,1438997_AT,1434427_A_AT,1438349_AT,1418648_AT,1426004_A_AT,1428361_X_AT,1418649_AT,1419757_AT	166	2682	17854	0.882249	1	0.997558	100
GOTERM_MF_FAT	GO:0046914~transition metal ion binding	20	10.8108	0.923628	1426464_AT,1418472_AT,1422836_AT,1424162_AT,1416687_AT,1448650_A_AT,1416607_AT,1442549_AT,1417184_S_AT,1454067_A_AT,1415965_AT,1418317_AT,1424629_AT,1434678_AT,1452757_S_AT,1424408_AT,1431469_A_AT,1415822_AT,1448730_AT,1451417_AT,1434427_A_AT,1438349_AT,1425787_A_AT,1415964_AT,1418648_AT,1428361_X_AT,1418649_AT	127	2608	13288	0.802377	1	1	100
SP_PIR_KEYWORDS	zinc	13	7.02703	0.940767	1424629_AT,1418472_AT,1426464_AT,1434678_AT,1422836_AT,1424408_AT,1431469_A_AT,1424162_AT,1451417_AT,1448730_AT,1416607_AT,1448650_A_AT,1434427_A_AT,1438349_AT,1442549_AT,1454067_A_AT,1418317_AT	166	1886	17854	0.74136	1	0.999867	100
GOTERM_MF_FAT	GO:0046872~metal ion binding	30	16.2162	0.945599	1426464_AT,1418472_AT,1422836_AT,1424162_AT,1448499_A_AT,1416687_AT,1416607_AT,1448650_A_AT,1442549_AT,1417184_S_AT,1422852_AT,1454067_A_AT,1427257_AT,1415965_AT,1418317_AT,1424629_AT,1452757_S_AT,1434678_AT,1439600_AT,1424408_AT,1431469_A_AT,1415822_AT,1451417_AT,1438997_AT,1448730_AT,1434427_A_AT,1438349_AT,1425787_A_AT,1415964_AT,1435484_AT,1418648_AT,1426004_A_AT,1421335_A_AT,1428361_X_AT,142…	127	3850	13288	0.815298	1	1	100
GOTERM_MF_FAT	GO:0043169~cation binding	30	16.2162	0.952296	1426464_AT,1418472_AT,1422836_AT,1424162_AT,1448499_A_AT,1416687_AT,1416607_AT,1448650_A_AT,1442549_AT,1417184_S_AT,1422852_AT,1454067_A_AT,1427257_AT,1415965_AT,1418317_AT,1424629_AT,1452757_S_AT,1434678_AT,1439600_AT,1424408_AT,1431469_A_AT,1415822_AT,1451417_AT,1438997_AT,1448730_AT,1434427_A_AT,1438349_AT,1425787_A_AT,1415964_AT,1435484_AT,1418648_AT,1426004_A_AT,1421335_A_AT,1428361_X_AT,142…	127	3885	13288	0.807953	1	1	100
GOTERM_MF_FAT	GO:0043167~ion binding	30	16.2162	0.960513	1426464_AT,1418472_AT,1422836_AT,1424162_AT,1448499_A_AT,1416687_AT,1416607_AT,1448650_A_AT,1442549_AT,1417184_S_AT,1422852_AT,1454067_A_AT,1427257_AT,1415965_AT,1418317_AT,1424629_AT,1452757_S_AT,1434678_AT,1439600_AT,1424408_AT,1431469_A_AT,1415822_AT,1451417_AT,1438997_AT,1448730_AT,1434427_A_AT,1438349_AT,1425787_A_AT,1415964_AT,1435484_AT,1418648_AT,1426004_A_AT,1421335_A_AT,1428361_X_AT,142…	127	3934	13288	0.79789	1	1	100
SP_PIR_KEYWORDS	zinc-finger	7	3.78378	0.970047	1424629_AT,1426464_AT,1422836_AT,1434678_AT,1424162_AT,1431469_A_AT,1451417_AT,1434427_A_AT,1448650_A_AT,1442549_AT	166	1204	17854	0.625315	1	0.999971	100
GOTERM_MF_FAT	GO:0008270~zinc ion binding	14	7.56757	0.971898	1424629_AT,1418472_AT,1426464_AT,1434678_AT,1422836_AT,1424408_AT,1431469_A_AT,1424162_AT,1451417_AT,1448730_AT,1416607_AT,1448650_A_AT,1434427_A_AT,1438349_AT,1425787_A_AT,1442549_AT,1454067_A_AT,1418317_AT	127	2105	13288	0.695876	1	1	100
Annotation Cluster 53	Enrichment Score: 8.274228572782606E-5
Category	Term	Count	%	PValue	Genes	List Total	Pop Hits	Pop Total	Fold Enrichment	Bonferroni	Benjamini	FDR
GOTERM_CC_FAT	GO:0070013~intracellular organelle lumen	3	1.62162	0.999785	1426817_AT,1437712_X_AT,1436017_AT	116	1133	12504	0.285419	1	1	100
GOTERM_CC_FAT	GO:0043233~organelle lumen	3	1.62162	0.999791	1426817_AT,1437712_X_AT,1436017_AT	116	1136	12504	0.284665	1	1	100
GOTERM_CC_FAT	GO:0031974~membrane-enclosed lumen	3	1.62162	0.999853	1426817_AT,1437712_X_AT,1436017_AT	116	1174	12504	0.275451	1	1	100
Annotation Cluster 54	Enrichment Score: 1.3364560928597634E-5
Category	Term	Count	%	PValue	Genes	List Total	Pop Hits	Pop Total	Fold Enrichment	Bonferroni	Benjamini	FDR
SP_PIR_KEYWORDS	transducer	4	2.16216	0.999915	1422190_AT,1428733_AT,1425216_AT,1450318_A_AT,1439902_AT	166	1467	17854	0.293263	1	1	100
GOTERM_BP_FAT	GO:0007186~G-protein coupled receptor protein signaling pathway	6	3.24324	0.999965	1422190_AT,1428733_AT,1426004_A_AT,1417481_AT,1425216_AT,1450318_A_AT,1439902_AT	131	1877	13588	0.331567	1	1	100
INTERPRO	IPR000276:7TM GPCR, rhodopsin-like	3	1.62162	0.999979	1422190_AT,1425216_AT,1450318_A_AT,1439902_AT	158	1458	17763	0.231325	1	1	100
PIR_SUPERFAMILY	PIRSF800006:rhodopsin-like G protein-coupled receptors	3	1.62162	0.999981	1422190_AT,1425216_AT,1450318_A_AT,1439902_AT	86	1200	8136	0.236512	1	1	100
SP_PIR_KEYWORDS	g-protein coupled receptor	3	1.62162	0.999982	1422190_AT,1425216_AT,1450318_A_AT,1439902_AT	166	1411	17854	0.228677	1	1	100
INTERPRO	IPR017452:GPCR, rhodopsin-like superfamily	3	1.62162	0.999993	1422190_AT,1425216_AT,1450318_A_AT,1439902_AT	158	1575	17763	0.214141	1	1	100

## Sheet: Total RSG-repressed genes
Genotype			WT	WT		WT		WT			STAT6 KO	STAT6 KO		STAT6 KO		STAT6 KO
Treatment			C	R		IL-4		IL-4+R			C	R		IL-4		IL-4+R
Systematic	Common	Genbank	Normalized	Normalized	Fold R/C	Normalized	Fold IL4/C	Normalized	Fold IL4+R/IL4	Fold IL4+R/C	Normalized	Normalized	Fold R/C	Normalized	Fold IL4/C	Normalized	Fold IL4+R/IL4	Fold IL4+R/C
1433691_at	Ppp1r3c	BQ176864	1.59644	0.640368	0.401123	15.5128	9.71712	0.330904	0.021331	0.207276	1.80693	0.560389	0.310133	1.49653	0.828216	0.965881	0.645414	0.534542
1442608_at	Layn	AV071586	1.25437	0.595637	0.474849	2.23723	1.78354	0.187517	0.0838168	0.149491	1.27558	1.10287	0.8646	0.67025	0.525447	0.362885	0.541417	0.284486
1438861_at	Bnc2	BB482899	2.85322	0.80221	0.28116	2.91936	1.02318	0.365151	0.125079	0.127979	0.491328	5.05165	10.2816	0.52384	1.06617	0.772487	1.47466	1.57224
1422957_at	Ccr3	NM_009914	0.626708	0.139191	0.222099	1.59961	2.5524	0.201849	0.126187	0.322078	1.56181	0.205181	0.131374	2.26453	1.44994	0.529977	0.234034	0.339335
1429074_at	1700026D08Rik	AK006375	1.33972	0.754255	0.562995	4.05424	3.02619	0.52254	0.128887	0.390037	1.28236	0.291771	0.227527	0.974596	0.760005	1.06347	1.09119	0.82931
1423851_a_at	Shisa2	BC024118	0.0900802	1.16779	12.9639	79.5593	883.205	10.7116	0.134637	118.912	0.344461	0.180526	0.524083	0.284842	0.826919	0.790404	2.77489	2.29461
1422851_at	Hmga2	X58380	2.42062	0.965519	0.398873	1.34427	0.55534	0.182487	0.135752	0.0753887	2.38059	1.73773	0.729957	0.168382	0.0707315	0.199851	1.18689	0.0839503
1450922_a_at	Tgfb2	BF144658	1.42861	0.360093	0.252058	1.76237	1.23362	0.247865	0.140643	0.1735	1.04647	2.17321	2.07671	0.845685	0.808133	0.957692	1.13245	0.915166
1449227_at	Ch25h	NM_009890	1.21324	0.318214	0.262285	16.2958	13.4316	2.31122	0.141829	1.905	1.10208	0.91648	0.831592	0.736109	0.667927	0.626269	0.850784	0.568262
1448470_at	Fbp1	NM_019395	0.712543	0.438251	0.615052	33.9319	47.6209	5.06828	0.149366	7.11295	0.454395	0.969475	2.13355	0.954081	2.09967	0.768716	0.805714	1.69174
1452740_at	Myh10	BQ176159	2.31715	0.140271	0.060536	1.66691	0.719376	0.260429	0.156235	0.112392	1.4177	1.98274	1.39857	1.32577	0.935156	0.228009	0.171983	0.160831
1434411_at	Col12a1	BB114398	2.96234	0.432828	0.14611	1.11923	0.377819	0.17617	0.157403	0.05947	0.983586	10.4071	10.5808	0.928111	0.943599	0.443484	0.477835	0.450885
1422138_at	Plau	NM_008873	1.816	0.572861	0.315452	1.42302	0.783599	0.239571	0.168355	0.131922	1.00305	0.463145	0.461737	1.41824	1.41393	0.521362	0.36761	0.519776
1423852_at	Shisa2	BC024118	0.397689	0.295279	0.742489	42.9783	108.07	7.34052	0.170796	18.4579	0.560515	0.131397	0.234423	1.12371	2.00479	1.12404	1.00029	2.00536
1426225_at	Rbp4	U63146	1.00693	1.03009	1.023	53.3431	52.9758	9.14084	0.171359	9.07791	0.852778	0.390174	0.457533	0.961145	1.12707	0.631562	0.657094	0.740594
1449078_at	St3gal6	NM_018784	0.726005	1.06623	1.46862	1.03938	1.43164	0.17977	0.172959	0.247615	0.339888	0.587141	1.72745	7.36817	21.6782	3.38357	0.459214	9.95495
1420558_at	Selp	M72332	0.371551	0.801962	2.15842	3.03495	8.16832	0.529123	0.174343	1.42409	0.892039	0.769747	0.862907	5.09223	5.70853	5.45825	1.07188	6.11884
1455265_a_at	Rgs16	BB100249	1.68417	0.229447	0.136238	3.04608	1.80866	0.554152	0.181923	0.329036	0.639232	2.07987	3.2537	1.34485	2.10386	0.772997	0.574781	1.20926
1432474_a_at	Krtcap3	AK007999	1.04834	0.747839	0.713354	1.35901	1.29634	0.253303	0.186388	0.241622	0.714323	1.1474	1.60628	1.39192	1.94859	0.620488	0.445778	0.868638
1447701_x_at	Idh3a	BB468271	0.943081	0.948966	1.00624	0.716845	0.76011	0.139229	0.194225	0.147632	1.18766	0.990162	0.833708	1.02926	0.866629	1.59972	1.55424	1.34695
1436223_at	---	BB504737	0.864759	0.218603	0.252791	10.8292	12.5228	2.12579	0.196302	2.45825	0.708942	0.558422	0.787684	1.09293	1.54164	0.809856	0.740992	1.14235
1455664_at	Rtn4rl1	BE996483	0.794914	0.521556	0.656116	3.64754	4.58859	0.738112	0.202359	0.928543	1.425	1.22196	0.857518	0.688557	0.483198	0.592114	0.859935	0.415519
1431400_a_at	Gas7	AK017394	1.44635	0.894549	0.618487	1.1193	0.773876	0.227104	0.202899	0.157019	0.902716	0.440635	0.488121	1.1181	1.2386	0.887544	0.793796	0.983192
1424464_s_at	Mfsd6	BF225441	1.9868	0.93792	0.472075	0.938315	0.472274	0.190489	0.203012	0.0958771	2.3981	1.01272	0.422302	0.995903	0.415289	0.874688	0.878287	0.364743
1424463_at	Mfsd6	BF225441	2.26693	1.04346	0.460299	1.03161	0.45507	0.209949	0.203515	0.0926136	2.21784	1.02387	0.46165	0.936216	0.42213	0.782891	0.836229	0.352997
1424509_at	Cd177	BC027283	0.834945	0.93809	1.12354	0.32274	0.386541	0.0677735	0.209994	0.0811713	1.1348	0.801919	0.706659	6.82865	6.01748	7.38561	1.08156	6.50828
1423420_at	Adrb1	AK018378	1.2392	0.671546	0.541918	3.27391	2.64196	0.720367	0.220032	0.581316	1.6913	0.830917	0.49129	0.88111	0.520968	0.778315	0.883334	0.460188
1419124_at	Mfsd6	NM_133829	2.32647	1.02734	0.44159	0.840318	0.361199	0.190784	0.227038	0.082006	2.28283	0.934468	0.409346	0.931471	0.408033	0.807286	0.866678	0.353634
1441734_at	Camk2a	BF470301	1.09836	1.50409	1.3694	1.05671	0.96208	0.241426	0.22847	0.219806	1.39799	1.13417	0.811288	0.87254	0.624138	0.475131	0.544538	0.339867
1427555_at	Mll2	BG922679	0.955463	1.03495	1.08319	3.63999	3.80966	0.840542	0.230918	0.879722	1.37649	0.890043	0.646604	0.377366	0.274151	1.13626	3.01103	0.825476
1416003_at	Cldn11	NM_008770	0.848355	0.998189	1.17662	32.6327	38.4659	7.56147	0.231714	8.91309	1.12307	0.723823	0.644507	0.195205	0.173814	0.31741	1.62603	0.282628
1423478_at	Prkcb	BF660388	1.6618	1.0815	0.650805	1.2877	0.774886	0.299056	0.23224	0.179959	1.53531	0.833553	0.542921	0.880814	0.573704	0.855401	0.971148	0.557151
1450781_at	Hmga2	X58380	2.82157	1.2515	0.443548	1.42444	0.504839	0.332454	0.233392	0.117826	2.37619	1.38891	0.584511	0.254045	0.106913	0.244126	0.960958	0.102739
1429175_at	Tmem178	AK014196	1.26924	0.653228	0.514662	1.72838	1.36174	0.416957	0.241242	0.328509	0.629411	0.525989	0.835684	3.70339	5.88389	2.23154	0.602567	3.54544
1449297_at	Casp12	NM_009808	1.5275	0.594803	0.389396	1.06047	0.694255	0.256822	0.242176	0.168132	0.479896	1.49897	3.12354	3.00828	6.2686	1.35343	0.449901	2.82025
1418136_at	Tgfb1i1	NM_009365	1.51898	0.071811	0.0472759	0.688183	0.453056	0.167472	0.243354	0.110253	0.949314	1.41093	1.48627	1.33264	1.40379	1.29177	0.969332	1.36074
1448291_at	Mmp9	NM_013599	0.908559	0.530901	0.584333	2.46988	2.71845	0.605194	0.24503	0.666102	0.668983	1.27641	1.90799	5.52909	8.26491	6.0135	1.08761	8.98901
1435585_at	RP23-105O4.2	BB378019	0.683058	0.811316	1.18777	146.222	214.069	37.3695	0.255568	54.7092	0.577695	0.623128	1.07865	1.03365	1.78927	1.02381	0.990478	1.77223
1427038_at	Penk	M13227	1.50451	0.844341	0.561206	2.24975	1.49534	0.595917	0.264881	0.396087	0.880356	0.773252	0.87834	1.83399	2.08324	0.966516	0.527002	1.09787
1425571_at	Slamf1	BB132695	0.349557	0.668084	1.91123	22.7697	65.1388	6.03205	0.264916	17.2563	0.754933	0.74308	0.984299	1.21397	1.60805	0.812186	0.669033	1.07584
1453259_at	Insc	BB667513	1.24072	0.978245	0.788446	4.65519	3.752	1.24222	0.266845	1.0012	0.952137	0.758714	0.796854	1.26135	1.32476	0.864915	0.685704	0.908394
1419978_s_at	D10Ertd610e	AU014694	2.0685	0.416233	0.201225	1.30437	0.630587	0.355295	0.272389	0.171765	0.412603	1.45199	3.51911	1.44025	3.49065	0.849458	0.589799	2.05878
1460419_a_at	Prkcb	X59274	1.58832	0.995758	0.626926	1.15824	0.729225	0.31937	0.275737	0.201075	1.55769	0.91836	0.589564	0.923138	0.592632	0.870977	0.943495	0.559145
1443071_at	AI839979	BB140322	1.28952	1.03319	0.801224	0.404143	0.313406	0.111681	0.276339	0.0866065	1.12658	0.929535	0.825093	1.06466	0.945036	0.947214	0.889686	0.840786
1459726_at	---	AW125435	1.0969	0.878767	0.801135	0.815241	0.743221	0.227204	0.278696	0.207133	0.789983	1.25532	1.58905	0.864997	1.09496	1.26824	1.46618	1.6054
1442116_at	Gpr176	BB311924	1.45487	0.927539	0.63754	1.44078	0.990312	0.4245	0.294633	0.291779	1.03025	1.35331	1.31357	1.16653	1.13228	0.716602	0.614303	0.69556
1457589_at	Fat3	BM120467	2.16787	0.867741	0.400274	0.974999	0.44975	0.291727	0.299207	0.134569	2.09864	0.548916	0.261558	1.31009	0.62426	0.717715	0.547834	0.341991
1415800_at	Gja1	M63801	3.00476	0.712381	0.237084	0.698476	0.232456	0.21023	0.300984	0.0699655	1.27206	4.00577	3.14905	0.690516	0.542834	1.02378	1.48263	0.804821
1450488_at	Ccl24	AF281075	1.87163	0.314306	0.167931	56.3081	30.085	17.1939	0.305354	9.18657	0.389012	0.33363	0.857636	4.43708	11.406	0.622145	0.140215	1.5993
1416588_at	Ptprn	NM_008985	0.924625	0.630383	0.681771	36.0394	38.9773	11.1047	0.308127	12.01	0.807722	1.74137	2.1559	1.90954	2.3641	0.532072	0.27864	0.658732
1422260_x_at	Ccr5	X94151	1.05271	0.637947	0.606004	4.48204	4.25762	1.38791	0.309661	1.31842	0.562346	0.176108	0.313166	5.24047	9.31893	1.08885	0.207778	1.93626
1439866_at	Cul9	BQ173950	1.47106	0.557063	0.378682	0.957079	0.650606	0.298132	0.311502	0.202665	2.32269	0.794156	0.341912	0.676481	0.291249	0.815893	1.20608	0.351271
1451596_a_at	Sphk1	AF068749	0.981461	0.735752	0.749649	6.30527	6.42437	1.97837	0.313764	2.01574	0.741073	1.35907	1.83392	1.12167	1.51357	0.57563	0.513191	0.776753
1438042_at	Shox2	AV332957	1.0992	1.33165	1.21147	2.07726	1.88979	0.656135	0.315865	0.596919	0.314299	1.7332	5.51448	0.840386	2.67384	0.731146	0.870012	2.32627
1452964_at	Ttll11	AK016577	0.630193	0.79387	1.25972	5.80345	9.20899	1.86957	0.322148	2.96666	0.241522	0.828249	3.42928	0.827566	3.42646	0.918996	1.11048	3.80501
1451888_a_at	Odz4	AB025413	0.964904	0.665683	0.689896	8.18807	8.48589	2.63907	0.322307	2.73506	0.869432	0.630791	0.725521	1.03984	1.196	0.909898	0.875035	1.04654
1418350_at	Hbegf	L07264	1.12453	0.40689	0.361832	5.78546	5.14479	1.87278	0.323705	1.66539	0.639916	1.20479	1.88273	1.06487	1.66408	0.810621	0.761238	1.26676
1426642_at	Fn1	BC004724	0.969138	0.0931702	0.0961372	8.42443	8.69271	2.74757	0.326143	2.83506	0.145867	1.13074	7.75184	0.959537	6.57816	0.882133	0.919332	6.04751
1423635_at	Bmp2	AV239587	1.88126	0.862753	0.458605	0.847793	0.450653	0.278392	0.328372	0.147982	1.87038	0.805781	0.430812	1.96967	1.05309	1.09764	0.557269	0.586854
1432517_a_at	Nnmt	AK006371	1.40154	1.26334	0.901396	0.705572	0.503426	0.236712	0.335489	0.168894	0.77505	4.50756	5.81582	0.704418	0.908868	1.2572	1.78473	1.62209
1424852_at	Mef2c	BB280300	1.42691	1.05399	0.738653	2.29111	1.60564	0.771609	0.336783	0.540754	1.30578	0.961047	0.735993	0.865457	0.662788	0.506775	0.585557	0.388101
1418349_at	Hbegf	L07264	0.897433	0.294116	0.32773	4.22909	4.71243	1.42852	0.337784	1.59178	0.274302	0.399004	1.45461	1.21802	4.44042	0.766167	0.629027	2.79315
1416298_at	Mmp9	NM_013599	0.798292	0.492462	0.616894	2.07033	2.59345	0.714507	0.345117	0.895044	0.772749	1.10437	1.42915	3.12997	4.05043	3.64948	1.16598	4.72272
1439680_at	Tnfsf10	BB187486	1.00261	1.04774	1.04501	0.78212	0.780082	0.270582	0.34596	0.269877	0.835714	0.495001	0.59231	8.06484	9.65025	3.93071	0.487388	4.70341
1423240_at	Src	BG868120	0.981724	0.824183	0.839526	6.70277	6.82755	2.32548	0.346943	2.36877	0.653948	0.496457	0.75917	1.2241	1.87187	1.10673	0.904119	1.69239
1456284_at	Tmem171	BB701775	1.36047	0.426476	0.313477	0.850006	0.624788	0.30033	0.353327	0.220754	1.22984	0.775522	0.63059	4.09338	3.32839	1.0812	0.264135	0.879144
1428303_at	Btbd17	AK005160	0.727561	0.368084	0.505916	6.64604	9.13468	2.35407	0.354206	3.23556	0.102537	1.61574	15.7576	0.611336	5.9621	0.512634	0.838548	4.99951
1450780_s_at	Hmga2	X58380	2.06732	0.934546	0.452056	1.28356	0.620879	0.455332	0.354742	0.220252	2.22299	1.50943	0.679008	0.471474	0.21209	0.41404	0.878183	0.186254
1436868_at	Rtn4rl1	BM508396	0.665368	0.722307	1.08557	2.75804	4.14513	0.980299	0.355434	1.47332	1.18959	1.07589	0.904423	0.780067	0.655747	0.728697	0.934147	0.612564
1455993_at	Odz4	BG071076	0.927006	0.650196	0.701393	4.48802	4.84142	1.59687	0.355807	1.72261	1.37145	0.862595	0.628966	0.702354	0.512125	0.876535	1.248	0.639131
1423671_at	Dner	AF370126	1.80409	1.6349	0.906218	0.798159	0.442417	0.285033	0.357113	0.157993	1.36163	1.37487	1.00972	0.747001	0.548607	0.687702	0.920618	0.505057
1438796_at	Nr4a3	BE692107	1.04255	0.455569	0.436975	1.19666	1.14782	0.430504	0.359754	0.412932	0.341676	0.858533	2.51271	4.75178	13.9073	3.43774	0.723463	10.0614
1450213_at	Pde7b	NM_013875	1.16007	1.03337	0.890784	1.02078	0.879933	0.367763	0.360275	0.317018	1.25805	0.716797	0.569766	1.20693	0.959362	0.649184	0.537881	0.516022
1448891_at	Fcrls	BC016551	1.58632	1.06495	0.671334	1.23293	0.77723	0.444401	0.360442	0.280146	1.70841	1.03912	0.608241	0.667033	0.390441	0.348604	0.522619	0.204052
1433558_at	Dab2ip	BM231046	0.91831	0.707887	0.770858	8.87711	9.66679	3.30364	0.372152	3.59752	0.479726	0.956973	1.99483	0.780869	1.62774	0.944271	1.20926	1.96836
1422259_a_at	Ccr5	X94151	1.11531	0.250712	0.224791	3.51774	3.15404	1.32299	0.376091	1.1862	0.425339	0.215166	0.505869	2.36787	5.56702	0.974752	0.411658	2.29171
1436265_at	ENSMUSG00000072769	BB225226	1.86595	1.44469	0.774241	0.888433	0.47613	0.334555	0.376567	0.179295	2.11349	1.16715	0.552238	0.915164	0.433011	0.717974	0.784531	0.33971
1433647_s_at	Rhobtb3	BM942043	1.35044	0.333631	0.247053	0.615805	0.456003	0.231966	0.376688	0.171771	0.573744	1.86835	3.25642	1.15436	2.01198	1.05963	0.917934	1.84687
1444165_at	Layn	BB530994	1.57762	1.02813	0.651698	2.7642	1.75213	1.04352	0.377513	0.661451	1.003	1.05982	1.05665	0.806686	0.804271	0.719083	0.891404	0.71693
1434194_at	Mtap2	AV337593	0.556491	0.517887	0.930631	30.3415	54.5229	11.5007	0.37904	20.6664	0.188555	0.195779	1.03831	1.47875	7.84251	0.978473	0.661691	5.18932
1431970_at	Tm7sf4	AK014697	0.632622	0.177496	0.280572	3.47037	5.4857	1.31572	0.37913	2.07979	0.292968	0.154266	0.526562	1.63054	5.56561	1.26309	0.774644	4.31136
1432729_at	5830415G21Rik	AK017932	1.09933	0.113318	0.103079	3.81987	3.47473	1.46363	0.383162	1.33138	0.840211	0.874081	1.04031	0.980872	1.16741	1.02074	1.04065	1.21487
1423450_a_at	Hs3st1	AV226060	0.268718	0.242709	0.903212	4.40165	16.3802	1.68906	0.383734	6.28563	0.493889	0.454314	0.919872	5.13346	10.394	6.55966	1.27782	13.2817
1437540_at	Mcoln3	AV313762	1.64818	0.993357	0.6027	0.315784	0.191596	0.121211	0.383842	0.0735427	1.99179	1.18	0.59243	1.2057	0.605334	0.670422	0.556045	0.336593
1427878_at	0610010O12Rik	AK002512	0.928005	0.820677	0.884346	1.17228	1.26322	0.450753	0.384511	0.485722	1.17088	0.76378	0.652314	1.24572	1.06392	1.26848	1.01827	1.08336
1421228_at	Ccl7	AF128193	1.35032	0.539457	0.399503	0.66131	0.489743	0.254957	0.385534	0.188813	1.75565	1.74832	0.995826	2.3285	1.32629	0.730398	0.313678	0.416028
1438068_at	---	BB251859	1.85012	0.998069	0.539461	1.34172	0.725205	0.519552	0.38723	0.280821	2.0347	1.06286	0.522369	0.651572	0.320231	0.462131	0.709255	0.227125
1436092_at	---	BB336256	1.20343	0.550573	0.457501	8.18651	6.80262	3.17208	0.387477	2.63586	0.930645	0.774872	0.832618	0.656904	0.705859	0.786	1.19652	0.844576
1448737_at	Tspan7	AF052492	1.07963	0.721726	0.668496	13.81	12.7914	5.37567	0.38926	4.97919	1.15737	0.749094	0.647236	0.762698	0.65899	0.864088	1.13294	0.746593
1421028_a_at	Mef2c	AI595932	1.29731	1.02607	0.790925	2.25077	1.73496	0.877351	0.3898	0.676287	1.17135	0.833211	0.711325	0.841821	0.718676	0.529207	0.628646	0.451792
1435123_at	Efr3b	BB795377	0.889804	0.700817	0.787608	3.55954	4.00037	1.39116	0.390827	1.56345	0.609533	0.797955	1.30912	1.09463	1.79584	0.683828	0.624714	1.12189
1434530_at	Odz4	BQ175876	0.766548	0.545527	0.711667	5.43475	7.08991	2.12549	0.391093	2.77281	0.964999	0.72848	0.754902	0.765614	0.793383	0.473609	0.618601	0.490788
1426852_x_at	Nov	X96585	0.460078	0.289249	0.628694	0.737629	1.60327	0.289207	0.392076	0.628603	1.02485	2.99645	2.92379	0.732109	0.714356	1.40073	1.91329	1.36677
1439066_at	Angpt1	BB453314	0.283758	0.406647	1.43308	2.95648	10.419	1.16333	0.393484	4.09973	0.138513	0.662319	4.78164	6.96995	50.3199	9.70305	1.39213	70.0517
1417399_at	Gas6	NM_019521	2.27076	1.69148	0.744898	0.375584	0.165401	0.148181	0.394535	0.0652563	2.30625	1.45993	0.633031	0.621605	0.269531	0.506384	0.81464	0.219571
1425144_at	Klk1b11	BC013660	2.55868	0.774807	0.302815	1.16397	0.454909	0.459262	0.394567	0.179492	1.51353	0.638447	0.421825	1.57406	1.03999	0.812244	0.516018	0.536654
1433670_at	Emp2	BE571790	1.35435	0.781717	0.577188	9.21293	6.80246	3.64133	0.395242	2.68861	0.882174	1.28791	1.45993	0.955446	1.08306	1.06301	1.11258	1.20499
1437218_at	Fn1	BM234360	0.349932	0.160713	0.45927	3.98727	11.3944	1.57804	0.395769	4.50956	0.382764	0.468286	1.22343	1.09544	2.86193	1.30409	1.19047	3.40704
1441170_a_at	Dab2ip	BB531641	0.798035	0.642117	0.804623	8.69753	10.8987	3.44797	0.396431	4.32058	0.722885	1.13493	1.57001	0.969458	1.3411	0.780221	0.804802	1.07932
1421098_at	LOC100047840 /// Stap1	NM_019992	1.38105	0.780905	0.565443	1.83086	1.3257	0.728075	0.397667	0.527189	1.04988	0.522519	0.497693	1.70968	1.62845	1.00846	0.589852	0.960545
1424265_at	Npl	BC022734	0.764516	0.460156	0.601892	2.74785	3.59424	1.09551	0.398677	1.43294	0.815989	0.408559	0.500691	1.69628	2.0788	1.98721	1.17151	2.43534
1448727_at	Tle6	NM_053254	1.37121	1.30075	0.948611	0.911042	0.664406	0.364079	0.39963	0.265516	1.50462	1.08205	0.719149	1.02249	0.679567	0.773207	0.756199	0.513888
1425570_at	Slamf1	BB132695	0.512416	0.535621	1.04529	8.83521	17.2423	3.54416	0.40114	6.91657	0.478442	0.311599	0.65128	1.44942	3.02945	1.51411	1.04464	3.16468
1428902_at	Chst11	AK003880	0.817319	0.26883	0.328917	2.41063	2.94944	0.971095	0.402838	1.18815	0.593782	0.519705	0.875246	2.27145	3.82539	2.04627	0.900867	3.44617
1424727_at	Ccr5	D83648	0.771446	0.243203	0.315256	2.97047	3.85052	1.20583	0.405939	1.56308	0.442634	0.17686	0.399562	2.3913	5.40243	1.37157	0.573566	3.09865
1439808_at	Ipcef1	BQ176089	1.08221	1.18558	1.09552	0.829298	0.766303	0.344989	0.416001	0.318783	0.788654	0.573981	0.727798	7.72731	9.7981	5.6763	0.734577	7.19746
1422444_at	Itga6	BM935811	1.17676	0.991914	0.842916	0.793601	0.674392	0.331671	0.417932	0.28185	1.39441	1.22589	0.879147	0.954796	0.684732	0.928846	0.972821	0.666121
1421854_at	Fgl2	BF136544	1.54092	0.551852	0.358132	1.98635	1.28907	0.83588	0.420812	0.542455	0.367879	0.339462	0.922756	8.08658	21.9817	2.67175	0.330393	7.26259
1416612_at	Cyp1b1	BI251808	3.8319	0.318942	0.0832334	2.93915	0.767022	1.23778	0.421135	0.32302	0.453375	10.4285	23.002	0.305265	0.673316	0.829327	2.71675	1.82923
1420715_a_at	Pparg	NM_011146	1.1107	0.682775	0.614726	5.96927	5.37434	2.51456	0.421251	2.26394	0.862311	0.655784	0.760496	1.22813	1.42423	0.695119	0.565997	0.806111
1435657_at	Ston2	BQ174439	1.15884	0.766053	0.66105	1.15723	0.998609	0.488024	0.421717	0.421131	0.910434	0.796902	0.875299	1.4252	1.5654	1.06978	0.750622	1.17503
1440275_at	Runx3	AV233043	0.661622	0.42241	0.638446	2.84579	4.30123	1.20518	0.423497	1.82156	0.697403	0.582114	0.834688	3.84669	5.51574	3.19405	0.830335	4.57991
1437347_at	Ednrb	BF100813	1.23691	0.687368	0.555714	0.471671	0.381331	0.201315	0.426812	0.162757	1.99885	1.00042	0.500501	1.32025	0.660508	1.19779	0.90724	0.599239
1426734_at	Fam43a	BB008324	1.09492	1.14816	1.04862	1.01017	0.922603	0.432783	0.428424	0.395265	1.01066	0.897498	0.888032	0.954891	0.944819	0.954304	0.999386	0.944239
1426622_a_at	Qpct	BB150720	1.77898	0.4797	0.269649	5.74639	3.23016	2.46228	0.428493	1.3841	1.29895	0.345222	0.26577	0.765911	0.589639	0.558035	0.728589	0.429604
1416330_at	Cd81	NM_133655	1.5341	1.26503	0.824606	0.990549	0.645688	0.425865	0.429928	0.277599	1.54384	1.28397	0.831673	0.255966	0.165798	0.257937	1.0077	0.167075
1418210_at	Pfn2	NM_019410	1.43949	0.623694	0.433275	13.0477	9.06411	5.64408	0.432574	3.9209	1.18901	0.729041	0.613147	0.391177	0.328993	0.412573	1.0547	0.346988
1440284_at	---	AI506066	1.06868	0.547632	0.512436	1.20489	1.12745	0.521448	0.432776	0.487936	1.04632	0.503762	0.48146	1.47208	1.40691	0.945285	0.642144	0.903437
1449876_at	Prkg1	NM_011160	1.63136	0.853808	0.523371	1.92714	1.18131	0.83404	0.432786	0.511253	1.31902	0.87916	0.666527	0.625209	0.473997	0.671846	1.07459	0.509354
1436993_x_at	Pfn2	BB560492	1.30334	0.808061	0.619992	14.4683	11.1009	6.26491	0.43301	4.80681	1.2438	0.787766	0.633352	0.436623	0.351038	0.487974	1.11761	0.392323
1430270_at	4933411K05Rik	BB255077	1.07493	1.15149	1.07122	1.01831	0.947324	0.441609	0.433668	0.410825	1.31168	1.09866	0.837598	0.961338	0.732905	0.678342	0.705622	0.517154
1418209_a_at	Pfn2	NM_019410	1.34987	0.584397	0.43293	14.4403	10.6976	6.26913	0.434142	4.64426	1.13297	0.669492	0.59092	0.340574	0.300604	0.3027	0.888795	0.267175
1444232_at	Prkg1	BB516668	1.39051	0.91205	0.65591	1.64529	1.18323	0.717811	0.436283	0.516221	1.4166	1.08219	0.763938	0.892783	0.630231	0.822362	0.921122	0.580519
1439946_at	---	BM221121	1.134	1.0445	0.921079	0.973042	0.858061	0.428961	0.440845	0.378272	1.41833	1.13195	0.798086	0.957496	0.675085	0.567194	0.592372	0.399901
1440990_at	Kif26b	BB012037	0.944509	0.29392	0.311188	2.30948	2.44517	1.01826	0.440903	1.07808	0.613284	1.03733	1.69144	0.669416	1.09153	1.38788	2.07328	2.26304
1452864_at	Med12l	BM022689	1.24892	0.854066	0.683846	0.704815	0.564342	0.310881	0.441081	0.248921	0.904092	1.0678	1.18108	1.21295	1.34162	0.938203	0.773488	1.03773
1456887_at	Cmklr1	AW228687	1.17927	0.769981	0.652933	0.710287	0.602313	0.313894	0.441926	0.266178	1.10871	0.728153	0.656756	3.47221	3.13175	2.41498	0.695517	2.17819
1423754_at	Ifitm3	BC010291	1.16329	0.418779	0.359995	0.19173	0.164817	0.0847416	0.441984	0.0728464	1.11197	0.501757	0.451234	4.38096	3.93983	2.02466	0.46215	1.8208
1454801_at	Ankrd28	BG066840	1.60101	1.21344	0.757922	0.380334	0.237558	0.168307	0.442523	0.105125	1.55574	1.32667	0.852759	0.873016	0.561157	0.90284	1.03416	0.580328
1427095_at	Cdcp1	BM205949	0.796223	1.24222	1.56015	1.89559	2.38073	0.839751	0.443003	1.05467	0.738313	0.554743	0.751365	1.1756	1.59228	0.476509	0.405331	0.645402
1417599_at	Cd276	NM_133983	0.965345	0.61839	0.64059	3.55707	3.68477	1.57663	0.443238	1.63323	1.03791	0.949167	0.914499	0.943432	0.908974	1.02595	1.08747	0.988481
1421027_a_at	Mef2c	AI595932	1.34235	1.06122	0.790565	2.06418	1.53773	0.916351	0.44393	0.682645	1.14946	0.813596	0.707805	0.704485	0.612882	0.511632	0.726249	0.445105
1418454_at	Mfap5	NM_015776	1.89707	0.793794	0.418432	1.23951	0.653381	0.550536	0.444158	0.290204	0.357746	2.97424	8.31383	0.209529	0.585691	0.387871	1.85116	1.08421
1422824_s_at	Eps8	NM_007945	0.806666	0.303053	0.375686	3.38289	4.19367	1.50381	0.444536	1.86423	0.726963	0.579708	0.797438	2.1672	2.98117	1.04676	0.482999	1.4399
1425569_a_at	Slamf1	BB132695	0.486479	0.437023	0.898338	7.90172	16.2427	3.51404	0.444719	7.22342	0.241683	0.693844	2.87088	0.490971	2.03146	1.2822	2.61156	5.30528
1437219_at	---	AW553541	0.965243	1.12983	1.17051	0.707573	0.733052	0.31493	0.445085	0.32627	1.20937	1.11684	0.923488	1.03221	0.853513	1.08465	1.0508	0.896872
1437025_at	Cd28	AV313615	1.68357	1.60612	0.954	0.55838	0.331665	0.251445	0.450311	0.149352	1.79326	1.3572	0.756835	0.908626	0.506691	0.857744	0.944002	0.478317
1422139_at	Plau	NM_008873	1.67463	0.599719	0.35812	1.39057	0.830377	0.627392	0.451175	0.374645	1.14091	0.720372	0.631403	1.59472	1.39777	0.818179	0.513054	0.717131
1455739_at	EG245190	BB279146	0.876181	1.12079	1.27918	3.9279	4.48297	1.77223	0.451191	2.02268	0.850858	1.18054	1.38747	0.611478	0.71866	0.731473	1.19624	0.859688
1425272_at	Emp2	AF083876	1.12355	0.933193	0.830576	10.0169	8.91544	4.5256	0.451795	4.02795	0.825657	1.0923	1.32295	0.544989	0.660067	0.681014	1.24959	0.824815
1421861_at	Clstn1	BG065300	1.13646	0.805063	0.708394	2.86247	2.51876	1.29616	0.452812	1.14052	1.089	0.999147	0.917486	0.603144	0.553849	0.658123	1.09115	0.604334
1429637_at	1110032E23Rik	AK008987	1.04063	0.582555	0.55981	6.33887	6.09137	2.88215	0.45468	2.76962	1.03924	0.771563	0.742432	0.761912	0.733146	0.623555	0.818408	0.600012
1416203_at	Aqp1	NM_007472	0.965764	0.894231	0.92593	1.46963	1.52173	0.669812	0.455769	0.693556	0.973631	3.85418	3.95856	1.16251	1.194	1.05617	0.908523	1.08477
1425273_s_at	Emp2	AF083876	1.39292	0.491496	0.352854	13.6699	9.81388	6.30325	0.461104	4.52522	1.18951	1.03254	0.868037	0.281702	0.236822	0.559564	1.98637	0.470415
1421855_at	Fgl2	BF136544	1.12282	0.544976	0.485361	1.74313	1.55245	0.804653	0.461614	0.716632	0.54902	0.372879	0.679172	6.28186	11.4419	2.65592	0.422792	4.83756
1418289_at	Nes	AI413223	1.02058	0.855604	0.838353	2.86676	2.80896	1.3253	0.462299	1.29858	0.728726	0.715279	0.981547	0.99726	1.3685	0.842297	0.844612	1.15585
1440527_at	---	BI440542	1.41738	0.878574	0.619858	1.40292	0.989798	0.649089	0.46267	0.45795	1.15383	0.800156	0.693477	1.30676	1.13254	0.705491	0.539878	0.611433
1418829_a_at	Eno2	NM_013509	1.16499	0.790828	0.678826	1.44979	1.24446	0.673505	0.464555	0.578119	0.832726	1.09601	1.31617	0.963092	1.15655	1.09506	1.13702	1.31503
1442942_at	Eif4h	BG069817	0.997138	0.935388	0.938073	2.05965	2.06556	0.956846	0.464569	0.959593	1.26822	0.820381	0.646874	0.819342	0.646055	0.934191	1.14017	0.736615
1436530_at	OTTMUSG00000000971	AA666504	1.23629	1.05442	0.852883	0.134071	0.108446	0.0628547	0.468816	0.0508412	1.52456	1.15848	0.759875	0.946999	0.621161	0.850568	0.898172	0.557909
1419054_a_at	Ptpn21	AW987375	1.59914	1.61184	1.00794	1.38133	0.863797	0.647597	0.468821	0.404966	1.27673	0.853916	0.668828	0.385837	0.302206	0.264215	0.684785	0.206946
1428074_at	Tmem158	BE981853	0.82181	0.462571	0.562868	9.73907	11.8508	4.57277	0.469528	5.56427	0.749614	0.65839	0.878305	1.20177	1.60319	1.4787	1.23043	1.97261
1449193_at	Cd5l	NM_009690	1.11103	1.16386	1.04756	0.296848	0.267183	0.139516	0.469991	0.125574	1.20463	0.959594	0.796589	1.05588	0.876517	0.988564	0.936247	0.820637
1426801_at	36776	BB756379	1.16212	0.884559	0.761162	2.27473	1.9574	1.07139	0.470996	0.921926	1.19317	1.03626	0.868493	0.809248	0.678236	0.669322	0.827092	0.560963
1449252_at	Fam110c	NM_027828	0.712075	1.0321	1.44943	2.59765	3.648	1.22476	0.471488	1.71999	0.259911	0.317056	1.21986	1.32837	5.11086	0.64192	0.483239	2.46977
1449175_at	Gpr65	NM_008152	1.02847	0.961702	0.935081	1.74541	1.69709	0.824218	0.472222	0.801402	0.979352	0.857176	0.875248	1.19783	1.22308	0.88248	0.736732	0.901085
1426037_a_at	Rgs16	U94828	2.19597	0.151077	0.0687971	3.09908	1.41126	1.46498	0.472716	0.667123	0.395386	3.91731	9.90756	1.88676	4.77196	0.684503	0.362792	1.73123
1437409_s_at	Gpr126	BB812574	1.40914	0.602629	0.427659	1.99672	1.41698	0.9461	0.473826	0.671405	1.19756	0.708488	0.591611	1.0506	0.877287	0.835687	0.795438	0.697827
1449028_at	Rhou	AF378088	0.460389	0.562576	1.22196	2.31472	5.02775	1.09861	0.474619	2.38627	0.485912	0.814889	1.67703	2.49424	5.13311	2.59236	1.03934	5.33505
1447625_at	E2f5	BB286270	1.16821	0.563117	0.482033	1.45132	1.24235	0.694389	0.478452	0.594404	0.865819	1.17034	1.35172	1.02051	1.17866	0.503921	0.493793	0.582017
1451507_at	Mef2c	BB280300	1.22712	0.979735	0.798405	1.76383	1.43738	0.844711	0.478907	0.688371	1.14833	0.912991	0.795057	0.743217	0.647214	0.479915	0.645726	0.417923
1436238_at	Lgi3	AI841179	0.531428	0.669934	1.26063	8.62609	16.2319	4.13324	0.479156	7.77761	0.852128	0.45701	0.536317	0.351741	0.41278	0.558324	1.58731	0.655211
1439041_at	Slc39a10	BM239325	1.13404	1.07721	0.949886	4.6261	4.07932	2.21666	0.479164	1.95466	0.72562	0.975864	1.34487	0.924502	1.27409	0.897206	0.970475	1.23647
1417502_at	Tspan7	AF052492	0.727896	1.13069	1.55337	5.60956	7.70655	2.69114	0.479742	3.69715	0.276047	0.988129	3.57957	0.542743	1.96613	0.978648	1.80315	3.54522
1440790_x_at	---	BB394466	1.16382	0.990562	0.851127	0.327622	0.281505	0.157352	0.480285	0.135203	1.08835	1.46635	1.34731	1.04558	0.960702	0.782676	0.748554	0.719138
1423723_s_at	Tardbp	BC012873	0.924217	0.892688	0.965885	3.30975	3.58114	1.592	0.481005	1.72254	0.714672	0.960007	1.34328	1.09919	1.53803	1.05362	0.958543	1.47427
1418879_at	Fam110c	NM_027828	1.04387	0.742107	0.710919	2.9324	2.80916	1.41401	0.482203	1.35458	0.754239	0.412865	0.547393	0.915368	1.21363	1.04701	1.14382	1.38817
1415856_at	Emb	BG064842	1.37595	1.3008	0.945382	0.751266	0.545999	0.36295	0.483117	0.263782	1.00255	0.946575	0.944165	1.00157	0.999018	0.94747	0.945986	0.945058
1421037_at	Npas2	BG070037	1.04133	0.952548	0.914742	2.82469	2.71258	1.36707	0.48397	1.31281	1.00346	0.933854	0.930636	0.747282	0.744707	0.90759	1.21452	0.904462
1445539_at	Pde7b	BE687857	1.72196	0.957286	0.555928	1.08466	0.629899	0.525033	0.484052	0.304904	1.44135	0.832004	0.57724	1.65524	1.1484	0.669867	0.404694	0.46475
1424097_at	Elovl7	BC005602	0.968837	0.746576	0.77059	1.61986	1.67196	0.784804	0.484489	0.810048	0.840611	0.545617	0.649073	1.63372	1.94349	1.27001	0.777373	1.51082
1437245_at	Tmem154	BB778966	3.20467	0.834329	0.260348	0.476843	0.148796	0.231042	0.484524	0.0720954	2.07085	0.788439	0.380733	1.69848	0.820185	1.03407	0.608819	0.499344
1451446_at	Antxr1	AF378762	2.27436	0.716711	0.315126	0.893447	0.392834	0.433385	0.485071	0.190552	1.06104	3.82636	3.60623	1.87996	1.77181	1.11994	0.595725	1.05551
1419473_a_at	Cck	NM_031161	1.30406	0.17926	0.137463	2.19506	1.68325	1.07629	0.490324	0.825341	0.739399	2.31996	3.13763	0.326626	0.441746	0.953885	2.92042	1.29008
1453152_at	Mamdc2	AK004794	1.86344	0.564498	0.302933	1.78904	0.960076	0.877709	0.490602	0.471015	1.00621	0.283296	0.281547	1.22145	1.21391	1.30544	1.06876	1.29738
1422823_at	Eps8 /// LOC632638	NM_007945	0.837558	0.275854	0.329355	3.1447	3.75461	1.54848	0.492408	1.8488	0.688477	0.560275	0.813788	1.73273	2.51676	0.994959	0.574215	1.44516
1415857_at	Emb	BG064842	1.46439	1.22679	0.837748	0.922086	0.629671	0.455027	0.493475	0.310727	0.942793	0.895364	0.949693	1.28708	1.36517	1.05377	0.818732	1.11771
1460204_at	Tec	NM_013689	1.30084	1.08711	0.835702	1.33876	1.02915	0.661422	0.494056	0.508459	1.24002	0.900954	0.726563	0.839462	0.676973	0.78614	0.936481	0.633973
1426994_at	Phlpp	BC024670	1.14004	0.83784	0.73492	1.94801	1.70871	0.962717	0.494206	0.844457	0.905679	0.827856	0.914072	1.5158	1.67366	0.977186	0.644667	1.07895
1420401_a_at	LOC100046186 /// Ramp3	NM_019511	0.520254	0.2812	0.540504	3.19879	6.14851	1.58126	0.49433	3.03939	0.221784	0.471265	2.12488	2.10024	9.46975	1.65883	0.789826	7.47946
1423753_at	Bambi	AF153440	1.24509	1.16813	0.938186	1.19124	0.956747	0.58958	0.494929	0.473522	0.976891	0.955738	0.978346	0.507732	0.519743	0.549809	1.08287	0.562815
1448182_a_at	Cd24a	NM_009846	1.12874	0.710938	0.629849	1.04366	0.924621	0.519803	0.498058	0.460515	1.05647	0.743726	0.703973	5.0135	4.74552	5.71676	1.14027	5.41119
1438467_at	Mgl2	AW494220	0.783162	0.639393	0.816426	43.5069	55.5528	21.6785	0.498277	27.6807	0.207195	0.490328	2.36651	0.978113	4.72073	1.12386	1.14901	5.42418
1416034_at	Cd24a	NM_009846	1.23812	0.800381	0.646447	1.11901	0.903796	0.557996	0.498651	0.450679	0.923844	0.768695	0.832061	4.10361	4.44189	4.50069	1.09676	4.87169
1451648_a_at	Folr2	BC022108	1.30777	0.458493	0.350592	1.04675	0.800412	0.522104	0.498785	0.399233	1.44319	0.415897	0.288179	1.65338	1.14564	0.982453	0.59421	0.68075
1455257_at	Itgb3	AV352983	0.50235	0.158819	0.316152	5.81635	11.5783	2.90146	0.498845	5.77578	0.667033	0.264646	0.396752	1.32034	1.97942	1.67322	1.26727	2.50846
1437103_at	Igf2bp2	AV293532	0.891654	0.388411	0.435607	2.60269	2.91894	1.29844	0.498884	1.45621	0.551214	0.354298	0.642759	1.71693	3.11482	1.07067	0.623598	1.9424
1420911_a_at	Mfge8	NM_008594	1.63088	0.756879	0.464094	4.13727	2.53684	2.07287	0.501024	1.27102	1.24051	0.462854	0.373118	0.76993	0.620658	0.542475	0.704577	0.437302
1434055_at	Galnt9	BB048942	1.49861	0.403293	0.269111	2.41601	1.61217	1.22388	0.506572	0.816678	0.875799	0.189276	0.216118	1.11017	1.26761	1.07854	0.971507	1.23149
1422125_at	Htr2b	NM_008311	1.60428	0.184375	0.114927	2.57891	1.60752	1.31066	0.508224	0.816981	1.50959	0.155887	0.103265	0.520822	0.345009	0.3769	0.723663	0.24967
1427005_at	Plk2	BM234765	1.0951	0.505388	0.461499	3.78604	3.45725	1.9421	0.512964	1.77345	0.869406	0.596776	0.686419	1.28739	1.48077	0.752384	0.584425	0.8654
1415919_at	Npdc1	NM_008721	1.53729	0.761977	0.495661	2.10654	1.37029	1.08406	0.514615	0.705172	1.13231	1.07084	0.945706	0.632043	0.558187	0.598021	0.946172	0.528141
1422706_at	Pmepa1	AV370981	1.1319	0.342374	0.302478	5.55257	4.90554	2.88569	0.519703	2.54943	0.384219	1.26041	3.28046	1.40486	3.65641	0.737532	0.524986	1.91956
1426112_a_at	Cd72	BC003824	0.987858	0.395455	0.400315	2.03909	2.06415	1.0697	0.524597	1.08285	0.885929	0.318258	0.359236	3.30396	3.72937	1.31952	0.399377	1.48942
1434537_at	Slco3a1	BM237089	1.4439	0.615255	0.426107	0.423833	0.293533	0.222863	0.525827	0.154348	1.07011	0.794503	0.742449	5.08704	4.75375	2.08026	0.408933	1.94396
1439764_s_at	Igf2bp2	BB098431	0.859245	0.417956	0.486422	2.10022	2.44426	1.11444	0.53063	1.297	0.559396	0.406268	0.726261	1.62234	2.90017	1.15115	0.709558	2.05784
1441425_at	---	BM202580	1.60037	0.705974	0.441131	2.60079	1.62511	1.38099	0.530991	0.86292	0.764272	0.675135	0.88337	1.07238	1.40314	0.810349	0.755657	1.06029
1419309_at	Pdpn	NM_010329	0.961077	0.200157	0.208263	1.33692	1.39107	0.713866	0.533961	0.742776	0.278604	1.1183	4.01394	2.0237	7.26372	1.48587	0.734235	5.33328
1448021_at	---	AA266723	1.47473	0.614193	0.416478	1.1425	0.774718	0.61036	0.534232	0.413879	0.961246	0.512955	0.533636	1.69403	1.76232	1.01244	0.597656	1.05326
1452072_at	Myct1	W34301	2.33705	0.284755	0.121844	0.629023	0.269153	0.342117	0.543886	0.146388	0.263473	0.405626	1.53954	10.977	41.6626	9.99504	0.910546	37.9358
1459766_x_at	Sf1	BB055869	1.49662	0.452108	0.302085	1.502	1.00359	0.820963	0.546579	0.548543	0.77268	1.22712	1.58813	0.894808	1.15806	1.28932	1.44089	1.66863
1419082_at	Serpinb2	NM_011111	2.90759	0.407588	0.140181	0.447585	0.153937	0.248461	0.555113	0.0854524	0.159139	4.20155	26.4017	10.1552	63.813	6.87817	0.677308	43.2211
1418835_at	Phlda1	NM_009344	1.08148	0.445518	0.411951	1.27297	1.17706	0.713827	0.560757	0.660045	0.718542	1.49193	2.07633	1.9525	2.71731	2.01868	1.03389	2.8094
1453008_at	Trnp1	AK009004	2.49593	0.893391	0.357939	1.35961	0.544731	0.76545	0.562991	0.306679	2.28817	1.25562	0.548741	0.901788	0.394108	0.770168	0.854046	0.336586
1419128_at	Itgax	NM_021334	1.3463	0.363699	0.270147	14.0888	10.4648	8.00971	0.568518	5.94941	0.993668	0.267103	0.268805	1.1428	1.15008	0.696168	0.609178	0.700605
1450377_at	LOC640441 /// Thbs1	AI385532	2.53821	0.83818	0.330225	0.391647	0.154301	0.225805	0.576551	0.0889623	0.917478	0.781307	0.851581	3.99717	4.35669	2.37327	0.593739	2.58674
1418476_at	Crlf1	NM_018827	11.6307	0.903625	0.077693	1.15239	0.0990817	0.66693	0.578737	0.0573422	0.649469	20.3202	31.2873	0.773029	1.19025	0.823004	1.06465	1.2672
1416072_at	Cd34	NM_133654	1.44788	0.389857	0.26926	0.842706	0.582027	0.487937	0.579013	0.337001	0.928762	0.392442	0.422544	7.96889	8.58012	8.43155	1.05806	9.07827
1460302_at	Thbs1	AI385532	2.2615	0.749066	0.331225	0.335281	0.148256	0.195383	0.582744	0.0863953	0.960528	0.895552	0.932353	3.99137	4.15539	2.16282	0.541876	2.2517
1426893_at	Fam102a	BC023470	1.14583	0.571692	0.498934	0.802235	0.700137	0.473511	0.59024	0.413248	1.35216	0.872002	0.644895	2.3124	1.71015	1.4844	0.641932	1.0978
1438982_s_at	Flywch2	BB251185	1.31216	0.103212	0.0786582	10.7125	8.16403	6.33328	0.591205	4.82662	0.574784	0.490776	0.853843	0.761567	1.32496	1.19508	1.56924	2.07918
1417256_at	Mmp13	NM_008607	1.06328	0.393656	0.370229	17.422	16.3852	10.4133	0.597707	9.79356	0.533127	0.396381	0.743501	6.36955	11.9475	1.06233	0.166783	1.99264
1420380_at	Ccl2	AF065933	1.21706	0.440958	0.362315	0.116749	0.0959273	0.0699974	0.599555	0.0575137	1.42732	1.35782	0.951312	2.54888	1.78579	1.06397	0.417427	0.745436
1452670_at	Myl9	AK007972	6.59874	0.439001	0.066528	0.647014	0.0980512	0.388177	0.599952	0.058826	0.791139	8.05635	10.1832	2.61134	3.30073	1.04949	0.401899	1.32656
1436759_x_at	Cnn3 /// LOC100047856	AV172168	1.90224	0.288185	0.151498	3.53014	1.85578	2.12541	0.602075	1.11732	0.288463	2.88134	9.9886	1.33547	4.62961	0.817338	0.612021	2.83342
1417704_a_at	Arhgap6	NM_009707	1.49064	0.707055	0.47433	4.09885	2.74973	2.47123	0.602908	1.65784	0.978537	0.528172	0.539757	0.981214	1.00274	0.785547	0.800586	0.802777
1424246_a_at	Tes	BC003808	1.07138	0.516057	0.481673	3.24173	3.02574	1.95864	0.604197	1.82814	0.831838	0.669693	0.805076	1.2704	1.52722	0.842039	0.662814	1.01226
1419061_at	Rhod	D89821	1.88526	0.906342	0.480752	0.61577	0.326623	0.38044	0.617829	0.201797	1.92427	0.978648	0.508583	1.15984	0.602743	0.643126	0.554496	0.334219
1448942_at	Gng11	NM_025331	1.05811	0.499419	0.471991	4.93653	4.66541	3.05593	0.619045	2.8881	0.614797	0.34293	0.557793	1.13654	1.84863	1.0673	0.939085	1.73603
1425601_a_at	Rtkn	BC013820	1.40419	0.333754	0.237685	8.74742	6.22952	5.49807	0.628536	3.91548	0.769085	0.839523	1.09159	0.491977	0.639692	0.321028	0.652525	0.417415
1453617_at	Zranb3	AK016921	1.15746	0.457677	0.395415	1.07835	0.93165	0.679489	0.630121	0.587053	1.05662	0.536328	0.507589	1.58944	1.50427	1.03823	0.653204	0.982598
1428199_at	Adal	AK016299	1.86516	0.896999	0.480923	1.6148	0.865767	1.0274	0.636243	0.550838	1.00869	0.934931	0.926873	0.932987	0.924946	0.863339	0.925349	0.855898
1441891_x_at	Elovl7	BB338945	1.18602	0.401245	0.338313	1.23087	1.03782	0.78347	0.636519	0.66059	0.68645	0.426181	0.620848	1.96752	2.86622	2.19916	1.11773	3.20367
1428304_at	Esco2	AK010391	1.55508	0.383792	0.246799	0.0758133	0.0487521	0.0482683	0.636673	0.0310392	0.946714	1.18215	1.24869	3.64133	3.84628	3.87506	1.06419	4.09317
1445271_at	9230105E10Rik	BB433710	1.54469	0.749924	0.485485	1.25024	0.80938	0.797256	0.637681	0.516126	0.669609	0.703624	1.0508	1.65265	2.46808	0.785297	0.475175	1.17277
1435647_at	Ikbkg	BB821318	1.44375	0.696775	0.482614	5.68377	3.9368	3.65092	0.642341	2.52877	0.516257	0.725288	1.4049	0.838596	1.62438	1.05894	1.26275	2.05118
1448914_a_at	Csf1	BM233698	1.45562	0.646828	0.444367	0.910324	0.625387	0.588279	0.646231	0.404144	0.591056	1.5877	2.68621	2.06021	3.48563	1.78342	0.865651	3.01734
1425733_a_at	Eps8 /// LOC632638	BC016890	0.928933	0.392104	0.422102	2.58537	2.78316	1.68414	0.651412	1.81299	0.722565	0.78405	1.08509	1.40267	1.94124	0.746372	0.532107	1.03295
1451419_at	Spsb4	BC023083	1.1568	0.471529	0.407615	3.24484	2.80502	2.12047	0.653489	1.83305	1.12135	0.559686	0.499117	0.732185	0.652948	0.836285	1.14218	0.745783
1432198_at	---	AK018172	1.27878	0.525957	0.411297	6.31749	4.94026	4.15303	0.657386	3.24766	1.09395	0.705596	0.644997	0.905347	0.827592	0.639488	0.706346	0.584566
1423064_at	Dnmt3a	BB795491	1.00113	0.471003	0.470473	5.95165	5.94494	3.91898	0.658469	3.91456	0.778679	0.300937	0.386472	1.27631	1.63907	1.11495	0.873574	1.43185
1439327_at	Ccbe1	BB197647	1.85985	0.113606	0.0610835	4.25655	2.28865	2.81478	0.661282	1.51344	0.569549	3.90988	6.86487	0.714189	1.25395	0.250947	0.351373	0.440606
1434015_at	Slc2a6	BB196807	1.76674	0.813269	0.460321	0.767803	0.434586	0.514252	0.669771	0.291073	1.27805	0.691441	0.541013	2.74489	2.14772	2.27089	0.827317	1.77684
1423917_a_at	Cttn	BC011434	1.12786	0.298047	0.264258	11.8294	10.4883	8.01479	0.677532	7.10617	0.455137	0.968102	2.12706	1.11152	2.44216	0.97035	0.872996	2.132
1417408_at	F3	BC024886	1.24311	0.337131	0.2712	6.53438	5.25648	4.45397	0.681622	3.58293	0.123769	1.0034	8.10703	0.855438	6.91156	1.05736	1.23605	8.54301
1460220_a_at	Csf1	BM233698	1.56955	0.477976	0.304531	0.838194	0.534036	0.572087	0.682523	0.364492	0.574177	1.99478	3.47415	3.12154	5.43655	2.17348	0.696286	3.78539
1451418_a_at	Spsb4	BC023083	1.33685	0.658084	0.492264	4.39322	3.28625	3.06816	0.698385	2.29507	0.971503	0.429105	0.441693	0.742176	0.763947	0.790395	1.06497	0.81358
1423059_at	Ptk2	AI528614	1.21807	0.558912	0.458851	3.79185	3.113	2.67687	0.705954	2.19763	0.837448	0.67784	0.809411	1.04161	1.24379	0.714101	0.685575	0.85271
1456464_x_at	Syt11	BB129990	1.78046	0.877193	0.492679	1.47396	0.827854	1.04271	0.707421	0.585641	1.443	0.792032	0.548877	0.898882	0.622924	0.611208	0.679965	0.423566
1445625_at	---	AW701858	2.02864	0.943369	0.465026	0.932487	0.459662	0.67491	0.723774	0.332691	1.24052	0.988985	0.797237	0.881264	0.7104	0.831047	0.943017	0.66992
1433908_a_at	Cttn	AV009769	1.03698	0.209203	0.201743	14.9765	14.4424	10.917	0.728942	10.5277	0.309924	0.676027	2.18127	1.01294	3.26836	0.834884	0.824218	2.69384
1435945_a_at	Kcnn4	BG865910	0.87693	0.435725	0.496876	2.94325	3.35631	2.14784	0.72975	2.44927	0.699571	0.458472	0.655361	1.48142	2.11761	1.27441	0.860262	1.8217
1452679_at	Tubb2b	AA986082	1.2139	0.503349	0.414653	0.992443	0.817563	0.727101	0.732638	0.598977	0.877698	1.13617	1.29448	1.2703	1.44731	1.18557	0.933302	1.35078
1435669_at	Zfp532	BB404446	1.34326	0.643936	0.479382	3.59348	2.67519	2.65868	0.739863	1.97927	0.67456	0.929431	1.37783	0.920721	1.36492	0.590149	0.640963	0.874865
1423774_a_at	Prc1	BC005475	1.42357	0.633941	0.445316	0.316654	0.222436	0.236836	0.747931	0.166367	0.878356	1.07193	1.22039	2.2501	2.56171	1.99923	0.888511	2.27611
1417960_at	Cpeb1	NM_007755	1.57897	0.69638	0.441033	2.13274	1.35071	1.60661	0.753307	1.0175	1.16255	0.663955	0.571121	0.270273	0.232483	0.199743	0.739044	0.171815
1450639_at	RP23-357I14.1 /// Slc28a2	NM_021520	1.02872	0.487849	0.474229	2.27791	2.21432	1.72538	0.757437	1.67721	0.875743	0.363901	0.415534	2.26417	2.58543	0.800598	0.353594	0.914192
1448605_at	Rhoc	NM_007484	1.27134	0.594074	0.467283	6.18326	4.8636	4.68499	0.757688	3.68509	0.797493	0.527477	0.661419	1.08372	1.35891	0.863052	0.796379	1.08221
1457707_at	Mctp2	BB817942	0.818436	0.12366	0.151094	0.649274	0.793311	0.496738	0.765067	0.606936	1.0449	1.05779	1.01234	6.65831	6.37221	5.07448	0.762128	4.85644
1430726_at	Rassf8	AV331288	1.35437	0.667045	0.492511	5.87254	4.33598	4.4932	0.76512	3.31755	0.96055	0.750705	0.781537	0.981367	1.02167	0.669453	0.682164	0.696948
1447914_x_at	2600010E01Rik	AV249015	1.23133	0.555692	0.451295	0.971783	0.789215	0.7473	0.768999	0.606905	1.05999	0.616236	0.581359	3.37629	3.1852	1.0858	0.321596	1.02435
1437635_at	Dcbld2	AW146002	1.49808	0.673771	0.449757	8.5262	5.69143	6.60408	0.774563	4.40837	0.851222	0.832885	0.978457	0.857462	1.00733	0.709068	0.826938	0.833
1417219_s_at	Tmsb10	NM_025284	0.85284	0.373599	0.438065	1.82416	2.13893	1.45714	0.798802	1.70858	0.594421	0.441664	0.743015	1.74425	2.93437	1.20754	0.692295	2.03145
1455840_at	Rapgef5	BM230524	3.08847	1.49285	0.483361	0.51656	0.167254	0.413998	0.801452	0.134046	2.96472	1.48039	0.499334	0.637246	0.214943	0.545367	0.855819	0.183952
1460208_at	Fbn1	NM_007993	3.83823	0.355985	0.0927473	0.728775	0.189873	0.588097	0.806965	0.153221	0.232162	14.7871	63.6933	1.4251	6.13841	0.617929	0.433603	2.66163
1419202_at	Cst7	NM_009977	0.877469	0.354876	0.404432	1.35942	1.54925	1.10019	0.809312	1.25382	0.630378	0.465794	0.738912	6.82625	10.8288	5.92106	0.867395	9.39287
1436836_x_at	Cnn3 /// LOC100047856	BB724741	1.57667	0.156404	0.0991989	3.32146	2.10663	2.69581	0.811633	1.70981	0.309044	2.8854	9.33653	1.44089	4.66243	0.958307	0.665078	3.10088
1418507_s_at	Socs2	NM_007706	0.529703	0.164547	0.31064	4.25952	8.04134	3.47072	0.814816	6.55221	0.253152	0.47048	1.85849	1.14443	4.52074	1.13581	0.992466	4.48668
1454997_at	Msrb3	AV286522	3.75066	0.430327	0.114734	0.398668	0.106293	0.326452	0.818859	0.0870387	0.788623	2.46682	3.128	0.417163	0.528977	0.795157	1.9061	1.00828
1455714_at	Vstm2l	BQ174072	1.17239	0.426628	0.363896	1.29437	1.10404	1.06916	0.826014	0.911953	0.880394	1.1278	1.28102	1.20638	1.37028	0.520615	0.431551	0.591344
1453490_at	Sass6	AK013338	1.51802	0.722419	0.475896	0.835614	0.550463	0.6977	0.834954	0.459612	1.03855	0.915127	0.881156	1.67378	1.61164	1.22543	0.732138	1.17994
1434903_s_at	Il1rl2	BG073776	1.31438	0.589138	0.448226	7.51063	5.71422	6.33542	0.843528	4.8201	0.552644	0.512422	0.927218	1.15549	2.09083	0.809	0.700139	1.46387
1455570_x_at	Cnn3 /// LOC100047856	BB833102	1.42961	0.246175	0.172197	2.50386	1.75142	2.13859	0.854118	1.49592	0.229554	2.89843	12.6264	1.24405	5.41945	0.696541	0.559896	3.03433
1416120_at	Rrm2	NM_009104	1.49617	0.665702	0.444938	0.468755	0.313303	0.401749	0.857057	0.268519	0.898692	1.50321	1.67266	5.1225	5.69995	3.79841	0.741515	4.2266
1456426_at	---	BE686253	1.01393	0.48642	0.479738	0.946769	0.933763	0.818053	0.864047	0.806815	1.30055	0.495475	0.380973	1.64521	1.26501	1.20331	0.731403	0.925232
1449153_at	Mmp12	BC019135	1.12659	0.315886	0.280392	2.86119	2.53969	2.51431	0.878765	2.23179	0.774652	0.168746	0.217835	1.17964	1.52281	0.964492	0.817612	1.24506
1447789_x_at	Ddx6	BB150520	0.846386	0.39838	0.470684	2.00831	2.37281	1.78173	0.887179	2.1051	0.890423	0.444839	0.499582	1.31153	1.47292	0.879195	0.670361	0.98739
1428105_at	Tpx2	AK011311	0.812731	0.370973	0.456453	1.34412	1.65382	1.19749	0.890911	1.47341	0.674949	0.645228	0.955966	1.29153	1.91352	1.47631	1.14308	2.1873
1425379_at	Hgf	D10212	1.28642	0.612435	0.476076	1.01708	0.790623	0.906245	0.891029	0.704469	0.712351	0.62573	0.878401	1.13982	1.60009	1.09422	0.959991	1.53607
1449508_at	Il27ra	NM_016671	0.549801	0.162362	0.295311	4.51258	8.20765	4.0484	0.897137	7.36338	0.128367	0.422539	3.29164	1.72642	13.4491	1.56033	0.903797	12.1552
1424186_at	Ccdc80	BG074158	2.34777	0.209195	0.0891039	0.55354	0.235773	0.514599	0.929649	0.219186	0.461579	2.81417	6.09684	1.56803	3.3971	0.940355	0.599705	2.03726
1451255_at	Lsr	BC004672	1.48092	0.32634	0.220363	0.451292	0.304738	0.419553	0.92967	0.283306	0.983352	1.07175	1.08989	2.04922	2.08391	1.21286	0.591867	1.2334
1455251_at	Itga1	AV071536	1.18442	0.526499	0.444522	1.01956	0.860808	0.948612	0.930417	0.80091	0.747759	0.621896	0.831679	4.06979	5.44264	3.20479	0.787459	4.28586
1430534_at	Rnase6	AW825994	1.26963	0.524733	0.413297	0.951356	0.749319	0.887316	0.932687	0.69888	0.913327	0.661972	0.724791	2.29825	2.51635	1.44686	0.629551	1.58417
1449632_s_at	Fkbp10	AI325255	2.2478	0.279383	0.124292	1.41679	0.6303	1.32294	0.933757	0.588547	0.725313	4.16725	5.74545	1.15202	1.5883	0.786814	0.682988	1.08479
1418379_s_at	Gpr124	NM_054044	1.41862	0.218541	0.154053	1.68561	1.18821	1.58395	0.939686	1.11654	0.438428	3.91689	8.93395	0.548038	1.25001	0.870279	1.58799	1.985
1421239_at	Il6st	AA717838	1.36351	0.377485	0.276848	4.00879	2.94005	3.79131	0.945749	2.78055	0.320292	1.13734	3.55096	0.496942	1.55153	0.869393	1.74949	2.71438
1416554_at	LOC100048338 /// Pdlim1	NM_016861	0.375026	0.0950725	0.253509	3.55544	9.4805	3.38191	0.951194	9.01779	0.0702907	0.286973	4.08266	1.46164	20.7942	1.20508	0.824471	17.1442
1436310_at	Gemin5	BB824003	1.51515	0.733343	0.484005	1.08168	0.713909	1.03774	0.959377	0.684908	1.12535	0.885861	0.787188	0.555101	0.49327	0.550238	0.99124	0.488949
1419550_a_at	Stk39	BG919998	0.858131	0.377279	0.439652	1.47841	1.72282	1.42747	0.96555	1.66347	0.431496	0.687888	1.59419	2.57637	5.97078	1.26391	0.490577	2.92913
1455114_at	Ccno	BB547482	1.11195	0.252062	0.226685	0.941062	0.846318	0.931662	0.990012	0.837865	0.195624	0.830526	4.24552	1.32689	6.78286	1.18705	0.894609	6.06801
1419738_a_at	Tpm2	AK003186	1.72103	0.439248	0.255224	1.97189	1.14576	2.01092	1.01979	1.16844	0.482825	2.35893	4.88567	0.409801	0.848756	0.856378	2.08974	1.77368
1456735_x_at	Acpl2	BB458645	1.93451	0.643015	0.332391	0.716595	0.370426	0.745647	1.04054	0.385444	0.922501	1.97533	2.14128	7.17225	7.77479	6.40271	0.892706	6.9406
1451789_a_at	Ryk	M98547	5.18952	1.08751	0.209559	5.8372	1.12481	6.39803	1.09608	1.23288	0.511685	2.52343	4.93161	0.566384	1.1069	0.614513	1.08498	1.20096
1428319_at	Pdlim7	AK010339	0.938128	0.43403	0.462655	1.00062	1.06661	1.1155	1.11482	1.18907	0.565044	0.547852	0.969574	2.35555	4.16879	2.92177	1.24038	5.17087
1428069_at	Cdca7	AK011289	1.92452	0.223013	0.11588	0.359825	0.186968	0.403957	1.12265	0.2099	1.14318	0.537773	0.470419	3.89008	3.40286	3.67507	0.94473	3.21478
1420731_a_at	Csrp2	NM_007792	1.56202	0.707846	0.453161	0.801794	0.513306	0.927265	1.15649	0.593632	1.02438	2.45938	2.40084	1.28298	1.25244	1.55637	1.21309	1.51933
1424041_s_at	C1s /// LOC100044326	BC022123	1.19955	0.241761	0.201542	0.597166	0.497823	0.702609	1.17657	0.585725	0.58707	1.98502	3.38124	0.668914	1.13941	0.362617	0.542098	0.617672
1419513_a_at	Ect2	NM_007900	1.30591	0.628085	0.480956	0.557293	0.426746	0.666889	1.19666	0.51067	1.01108	1.16882	1.15601	2.38494	2.35881	2.49801	1.04741	2.47065
1427994_at	Cd300lf /// LOC100047115	BM230330	1.112	0.521547	0.469016	0.791289	0.71159	0.967007	1.22206	0.869609	0.977883	0.557019	0.569618	3.79244	3.87822	1.8434	0.486073	1.8851
1450020_at	Cx3cr1	BC012653	1.57118	0.574926	0.36592	0.104324	0.0663986	0.129933	1.24547	0.0826976	1.3591	0.633637	0.466218	2.00408	1.47456	1.60409	0.800414	1.18026
1450047_at	Hs6st2	AW536432	1.08702	0.182554	0.16794	0.678998	0.624642	0.848961	1.25032	0.781	0.2594	1.46682	5.65467	8.14687	31.4066	13.5895	1.66806	52.3883
1450692_at	Kif4	NM_008446	1.21821	0.296637	0.243502	0.387424	0.318027	0.507438	1.30978	0.416544	0.62461	1.05289	1.68567	2.1193	3.39301	1.67631	0.790974	2.68378
1441972_at	6230424C14Rik	BE949277	1.50142	0.671743	0.447405	0.712517	0.474562	0.952986	1.33749	0.634723	0.816193	0.972888	1.19198	8.67124	10.624	8.99793	1.03767	11.0243
1419089_at	Timp3	BI111620	0.948282	0.249139	0.262726	0.535472	0.564676	0.722741	1.34973	0.762158	0.638777	1.62241	2.53987	3.50772	5.49131	3.04067	0.866851	4.76014
1421955_a_at	Nedd4	NM_010890	1.52269	0.203111	0.13339	0.584253	0.383698	0.80226	1.37314	0.52687	0.396329	0.989575	2.49685	2.44845	6.17782	3.0263	1.23601	7.63582
1450431_a_at	Nedd4	NM_010890	1.28436	0.478846	0.372828	0.737604	0.574297	1.05368	1.42851	0.82039	0.673637	2.40248	3.56643	4.12596	6.12491	4.94975	1.19966	7.34779
1450981_at	Cnn2	BI663014	1.03272	0.499771	0.483939	0.828534	0.802285	1.23838	1.49467	1.19915	0.806207	1.27666	1.58353	5.71345	7.08682	6.28863	1.10067	7.80026
1422620_s_at	Ppap2a	NM_008903	3.26572	0.836833	0.256248	2.84338	0.870675	4.27137	1.50222	1.30794	0.282187	2.9873	10.5863	0.808073	2.86361	0.497305	0.615421	1.76233
1435575_at	Kntc1	AW536884	1.23977	0.513265	0.414001	0.315397	0.2544	0.493725	1.56541	0.39824	1.31086	0.882248	0.673029	2.90711	2.21771	2.30188	0.791811	1.75601
1435382_at	Ndn	AW743020	2.43554	0.41677	0.17112	0.793657	0.325865	1.25558	1.58202	0.515525	0.635204	4.50959	7.09943	0.739441	1.1641	0.986691	1.33437	1.55334
1416514_a_at	Fscn1	NM_007984	3.19312	0.361136	0.113098	0.144927	0.0453874	0.234103	1.61532	0.0733149	0.372404	3.4287	9.20695	18.541	49.7874	16.0147	0.863742	43.0035
1425526_a_at	Prrx1	L06502	1.816	0.311602	0.171587	0.467806	0.257603	0.820435	1.75379	0.451782	0.801394	8.40683	10.4903	0.469902	0.586355	1.13229	2.40962	1.41289
1428439_at	Nub1	BG066220	1.47567	0.34969	0.23697	0.786262	0.532816	1.43414	1.824	0.971858	1.13949	0.697763	0.612347	1.07529	0.943663	0.839941	0.781127	0.737121
1417445_at	Ndc80	NM_023294	1.305	0.608947	0.466626	0.176367	0.135147	0.33861	1.91992	0.259471	1.0035	0.905845	0.902683	2.15466	2.14714	2.09256	0.971178	2.08526
1450344_a_at	Ptger3	NM_011196	1.86583	0.841074	0.450777	0.20787	0.111409	0.418293	2.01228	0.224186	1.06005	0.559612	0.527912	5.83385	5.50338	7.2385	1.24078	6.82847
1418666_at	Ptx3	NM_008987	2.15218	0.321804	0.149524	0.568194	0.264009	1.22265	2.15182	0.568098	0.147503	4.11867	27.9226	1.64917	11.1805	0.769128	0.466374	5.21431
1434580_at	Enpp4	AV280361	1.05329	0.491071	0.466227	0.363288	0.344909	0.786641	2.16534	0.746844	1.19742	0.623779	0.520937	2.80009	2.33844	1.30562	0.466277	1.09036
1415896_x_at	Snrpn /// Snurf	NM_013670	1.87204	0.866836	0.463043	0.989186	0.5284	2.31593	2.34125	1.23711	0.967653	1.4035	1.45042	0.954746	0.986662	1.20877	1.26606	1.24917
1438973_x_at	Gja1	BB043407	1.81723	0.66799	0.367586	0.466471	0.256693	1.09254	2.34213	0.601209	0.950894	2.20596	2.31988	0.405675	0.426625	0.752685	1.85539	0.791555
1416122_at	Ccnd2	NM_009829	0.723428	0.270044	0.373283	0.888826	1.22863	2.24147	2.52183	3.0984	0.349298	0.976825	2.79653	4.46728	12.7893	2.62403	0.587389	7.51229
1434437_x_at	Rrm2	AV301324	1.31759	0.606935	0.460639	0.152566	0.115791	0.448981	2.94286	0.340758	0.935456	1.18204	1.2636	4.44205	4.74854	4.1022	0.923493	4.38524
1448229_s_at	Ccnd2	NM_009829	0.686088	0.220804	0.32183	0.864688	1.26032	2.70751	3.1312	3.9463	0.241792	0.733376	3.03309	5.47736	22.6532	3.21074	0.586185	13.279
1434745_at	Ccnd2	BQ175880	0.754255	0.204634	0.271306	0.881315	1.16846	2.88035	3.26825	3.81881	0.22919	1.04117	4.54284	6.66039	29.0606	3.59091	0.539144	15.6678
1452458_s_at	Ppil5	BC022648	1.45315	0.411251	0.283005	0.0737767	0.05077	0.255555	3.4639	0.175862	1.15817	0.900238	0.777292	2.8143	2.42995	2.31801	0.823655	2.00144
1452954_at	Ube2c	AV162459	1.33328	0.627633	0.470742	0.0502071	0.0376568	0.193566	3.85535	0.14518	1.05932	0.820968	0.774993	3.51034	3.31376	3.73911	1.06517	3.52971
1421045_at	Mrc2	BB528408	3.45147	0.540394	0.156569	0.54132	0.156837	2.13255	3.93953	0.617866	0.686658	7.84334	11.4225	1.71732	2.50098	0.489754	0.285186	0.713243
1455299_at	Vgll3	BB011882	3.38831	0.377758	0.111488	0.170731	0.0503881	1.03614	6.06883	0.305797	0.923223	6.06791	6.57253	0.447161	0.484347	0.444343	0.993699	0.481296

## Sheet: RSG DOWN Annotation
Annotation Cluster 1	Enrichment Score: 10.275781063856119
Category	Term	Count	%	PValue	Genes	List Total	Pop Hits	Pop Total	Fold Enrichment	Bonferroni	Benjamini	FDR
SP_PIR_KEYWORDS	signal	89	33.9695	2.23138e-13	1453152_AT,1418379_S_AT,1417408_AT,1416072_AT,1416298_AT,1417399_AT,1448891_AT,1449193_AT,1416588_AT,1439041_AT,1455714_AT,1421855_AT,1417599_AT,1451789_A_AT,1437219_AT,1415857_AT,1426852_X_AT,1425570_AT,1429175_AT,1425571_AT,1450377_AT,1439066_AT,1426642_AT,1421861_AT,1425379_AT,1418476_AT,1421854_AT,1415919_AT,1448291_AT,1415856_AT,1434580_AT,1449153_AT,1420380_AT,1419128_AT,1420401_A_AT,143724…	247	2970	17854	2.16607	5.71276e-11	5.71276e-11	2.90978e-10
SP_PIR_KEYWORDS	glycoprotein	99	37.7863	8.78674e-13	1453152_AT,1434537_AT,1433670_AT,1418379_S_AT,1416203_AT,1417408_AT,1439680_AT,1416072_AT,1449175_AT,1416298_AT,1426112_A_AT,1429637_AT,1417399_AT,1416588_AT,1449193_AT,1455993_AT,1450047_AT,1439041_AT,1421855_AT,1423420_AT,1422620_S_AT,1417599_AT,1451789_A_AT,1437219_AT,1415857_AT,1449227_AT,1426852_X_AT,1425570_AT,1449078_AT,1429175_AT,1425571_AT,1428902_AT,1450377_AT,1439066_AT,1451888_A_AT,14…	247	3600	17854	1.98779	2.24929e-10	1.12465e-10	1.14568e-09
UP_SEQ_FEATURE	signal peptide	88	33.5878	6.10278e-11	1453152_AT,1418379_S_AT,1417408_AT,1416072_AT,1416298_AT,1417399_AT,1448891_AT,1449193_AT,1416588_AT,1439041_AT,1455714_AT,1421855_AT,1417599_AT,1451789_A_AT,1437219_AT,1415857_AT,1426852_X_AT,1425570_AT,1429175_AT,1425571_AT,1450377_AT,1439066_AT,1426642_AT,1421861_AT,1425379_AT,1418476_AT,1421854_AT,1415919_AT,1448291_AT,1415856_AT,1434580_AT,1449153_AT,1420380_AT,1419128_AT,1420401_A_AT,143724…	242	2963	16021	1.96619	5.86478e-08	5.86478e-08	9.59333e-08
SP_PIR_KEYWORDS	disulfide bond	73	27.8626	1.90756e-10	1444232_AT,1416330_AT,1417408_AT,1421228_AT,1422259_A_AT,1451255_AT,1450344_A_AT,1424727_AT,1460208_AT,1422138_AT,1444165_AT,1422125_AT,1430534_AT,1437635_AT,1457589_AT,1449175_AT,1437347_AT,1416298_AT,1426112_A_AT,1456426_AT,1418349_AT,1435647_AT,1437025_AT,1427095_AT,1422139_AT,1442608_AT,1417399_AT,1425569_A_AT,1423635_AT,1449193_AT,1456887_AT,1423671_AT,1449876_AT,1455993_AT,1418454_AT,145571…	247	2469	17854	2.13718	4.88336e-08	1.62779e-08	2.48735e-07
UP_SEQ_FEATURE	glycosylation site:N-linked (GlcNAc...)	95	36.2595	3.97686e-10	1453152_AT,1434537_AT,1433670_AT,1418379_S_AT,1416203_AT,1417408_AT,1439680_AT,1416072_AT,1449175_AT,1416298_AT,1426112_A_AT,1429637_AT,1417399_AT,1416588_AT,1449193_AT,1455993_AT,1450047_AT,1439041_AT,1421855_AT,1423420_AT,1422620_S_AT,1417599_AT,1451789_A_AT,1437219_AT,1415857_AT,1449227_AT,1426852_X_AT,1425570_AT,1449078_AT,1429175_AT,1425571_AT,1450377_AT,1428902_AT,1439066_AT,1451888_A_AT,14…	242	3444	16021	1.82614	3.82176e-07	1.91088e-07	6.25146e-07
UP_SEQ_FEATURE	disulfide bond	70	26.7176	2.43986e-08	1444232_AT,1416330_AT,1417408_AT,1421228_AT,1422259_A_AT,1451255_AT,1450344_A_AT,1424727_AT,1460208_AT,1422138_AT,1444165_AT,1422125_AT,1430534_AT,1437635_AT,1457589_AT,1449175_AT,1437347_AT,1416298_AT,1426112_A_AT,1456426_AT,1418349_AT,1435647_AT,1437025_AT,1427095_AT,1422139_AT,1442608_AT,1417399_AT,1425569_A_AT,1423635_AT,1449193_AT,1456887_AT,1423671_AT,1449876_AT,1455993_AT,1455714_AT,144891…	242	2379	16021	1.94795	2.34468e-05	7.81565e-06	3.83536e-05
Annotation Cluster 2	Enrichment Score: 5.601651293609224
Category	Term	Count	%	PValue	Genes	List Total	Pop Hits	Pop Total	Fold Enrichment	Bonferroni	Benjamini	FDR
GOTERM_BP_FAT	GO:0016477~cell migration	18	6.87023	5.12882e-08	1444232_AT,1449876_AT,1438973_X_AT,1452740_AT,1450020_AT,1423240_AT,1423059_AT,1422138_AT,1415800_AT,1416072_AT,1420558_AT,1435382_AT,1450922_A_AT,1418350_AT,1416034_AT,1419473_A_AT,1437347_AT,1448182_A_AT,1422444_AT,1418349_AT,1455251_AT,1422139_AT,1424246_A_AT	193	240	13588	5.28031	7.59549e-05	7.59549e-05	8.50857e-05
GOTERM_BP_FAT	GO:0051674~localization of cell	18	6.87023	5.71649e-07	1444232_AT,1449876_AT,1438973_X_AT,1452740_AT,1450020_AT,1423240_AT,1423059_AT,1422138_AT,1415800_AT,1416072_AT,1420558_AT,1435382_AT,1450922_A_AT,1418350_AT,1416034_AT,1419473_A_AT,1437347_AT,1448182_A_AT,1422444_AT,1418349_AT,1455251_AT,1422139_AT,1424246_A_AT	193	284	13588	4.46223	0.000846254	0.000282164	0.000948347
GOTERM_BP_FAT	GO:0048870~cell motility	18	6.87023	5.71649e-07	1444232_AT,1449876_AT,1438973_X_AT,1452740_AT,1450020_AT,1423240_AT,1423059_AT,1422138_AT,1415800_AT,1416072_AT,1420558_AT,1435382_AT,1450922_A_AT,1418350_AT,1416034_AT,1419473_A_AT,1437347_AT,1448182_A_AT,1422444_AT,1418349_AT,1455251_AT,1422139_AT,1424246_A_AT	193	284	13588	4.46223	0.000846254	0.000282164	0.000948347
GOTERM_BP_FAT	GO:0006928~cell motion	20	7.63359	1.10694e-06	1444232_AT,1438973_X_AT,1419309_AT,1423059_AT,1422138_AT,1416072_AT,1435382_AT,1448182_A_AT,1437347_AT,1418349_AT,1422139_AT,1424246_A_AT,1449876_AT,1452740_AT,1440275_AT,1450020_AT,1423240_AT,1415800_AT,1420558_AT,1416034_AT,1418350_AT,1450922_A_AT,1419473_A_AT,1422444_AT,1455251_AT	193	367	13588	3.83674	0.00163803	0.000409759	0.00183636
GOTERM_BP_FAT	GO:0050900~leukocyte migration	7	2.67176	2.90463e-05	1420558_AT,1416034_AT,1450922_A_AT,1448182_A_AT,1422444_AT,1455251_AT,1450020_AT,1416072_AT	193	43	13588	11.4611	0.0421061	0.00714407	0.0481762
GOTERM_BP_FAT	GO:0001764~neuron migration	7	2.67176	0.000455619	1444232_AT,1449876_AT,1435382_AT,1438973_X_AT,1419473_A_AT,1452740_AT,1423059_AT,1415800_AT,1424246_A_AT	193	70	13588	7.04041	0.490806	0.0413055	0.753182
Annotation Cluster 3	Enrichment Score: 4.259531700837952
Category	Term	Count	%	PValue	Genes	List Total	Pop Hits	Pop Total	Fold Enrichment	Bonferroni	Benjamini	FDR
GOTERM_BP_FAT	GO:0009611~response to wounding	21	8.01527	1.01372e-07	1420715_A_AT,1416330_AT,1438973_X_AT,1417408_AT,1421228_AT,1460302_AT,1422259_A_AT,1450344_A_AT,1424727_AT,1436868_AT,1450377_AT,1426642_AT,1437635_AT,1448182_A_AT,1455664_AT,1451596_A_AT,1418349_AT,1437218_AT,1420380_AT,1423635_AT,1452740_AT,1419089_AT,1415800_AT,1422260_X_AT,1420558_AT,1416034_AT,1418350_AT,1450922_A_AT,1450488_AT	193	347	13588	4.26077	0.00015012	7.5063e-05	0.000168173
GOTERM_BP_FAT	GO:0006954~inflammatory response	12	4.58015	0.000357147	1420715_A_AT,1421228_AT,1422259_A_AT,1460302_AT,1424727_AT,1450344_A_AT,1450377_AT,1422260_X_AT,1420558_AT,1416034_AT,1426642_AT,1448182_A_AT,1451596_A_AT,1437218_AT,1450488_AT,1420380_AT,1423635_AT	193	225	13588	3.75489	0.410824	0.0370828	0.590852
GOTERM_BP_FAT	GO:0006952~defense response	15	5.72519	0.00459876	1420715_A_AT,1421228_AT,1460302_AT,1422259_A_AT,1450344_A_AT,1424727_AT,1450377_AT,1422260_X_AT,1420558_AT,1427038_AT,1416034_AT,1426642_AT,1448182_A_AT,1451596_A_AT,1449508_AT,1437218_AT,1450488_AT,1420380_AT,1423635_AT,1434903_S_AT	193	448	13588	2.35728	0.998915	0.168479	7.36176
Annotation Cluster 4	Enrichment Score: 2.9089555564111174
Category	Term	Count	%	PValue	Genes	List Total	Pop Hits	Pop Total	Fold Enrichment	Bonferroni	Benjamini	FDR
GOTERM_BP_FAT	GO:0007155~cell adhesion	21	8.01527	0.000133932	1451446_AT,1460302_AT,1419309_AT,1423240_AT,1416003_AT,1436223_AT,1450377_AT,1416072_AT,1420558_AT,1450922_A_AT,1416034_AT,1426642_AT,1457589_AT,1421861_AT,1437635_AT,1420911_A_AT,1448182_A_AT,1434411_AT,1422444_AT,1417704_A_AT,1455251_AT,1455257_AT,1437218_AT,1419128_AT	193	561	13588	2.63545	0.17993	0.0217996	0.221957
GOTERM_BP_FAT	GO:0022610~biological adhesion	21	8.01527	0.00013717	1451446_AT,1460302_AT,1419309_AT,1423240_AT,1416003_AT,1436223_AT,1450377_AT,1416072_AT,1420558_AT,1450922_A_AT,1416034_AT,1426642_AT,1457589_AT,1421861_AT,1437635_AT,1420911_A_AT,1448182_A_AT,1434411_AT,1422444_AT,1417704_A_AT,1455251_AT,1455257_AT,1437218_AT,1419128_AT	193	562	13588	2.63076	0.183854	0.0201112	0.227318
SP_PIR_KEYWORDS	cell adhesion	13	4.96183	0.0066433	1460302_AT,1436223_AT,1450377_AT,1416072_AT,1420558_AT,1426642_AT,1421861_AT,1457589_AT,1420911_A_AT,1434411_AT,1422444_AT,1455251_AT,1437218_AT,1455257_AT,1419128_AT	247	380	17854	2.47285	0.818475	0.123009	8.32439
GOTERM_BP_FAT	GO:0016337~cell-cell adhesion	9	3.43511	0.0189519	1420558_AT,1416034_AT,1450922_A_AT,1421861_AT,1457589_AT,1448182_A_AT,1422444_AT,1419309_AT,1423240_AT,1416003_AT	193	236	13588	2.6849	1	0.362242	27.1978
Annotation Cluster 5	Enrichment Score: 2.729197322792162
Category	Term	Count	%	PValue	Genes	List Total	Pop Hits	Pop Total	Fold Enrichment	Bonferroni	Benjamini	FDR
SP_PIR_KEYWORDS	Secreted	35	13.3588	0.0011063	1453152_AT,1424186_AT,1421228_AT,1419082_AT,1428303_AT,1460208_AT,1422138_AT,1439066_AT,1426642_AT,1418476_AT,1434411_AT,1416298_AT,1421854_AT,1426225_AT,1418349_AT,1448291_AT,1437218_AT,1422139_AT,1449153_AT,1420380_AT,1417399_AT,1423635_AT,1449193_AT,1436238_AT,1418454_AT,1418666_AT,1419089_AT,1448914_A_AT,1421855_AT,1419202_AT,1427038_AT,1456735_X_AT,1418350_AT,1450922_A_AT,1417256_AT,1420911_…	247	1420	17854	1.78163	0.24676	0.0348014	1.43299
GOTERM_CC_FAT	GO:0044421~extracellular region part	24	9.16031	0.00189746	1453152_AT,1424186_AT,1419082_AT,1421228_AT,1460302_AT,1451255_AT,1460208_AT,1439680_AT,1450377_AT,1426642_AT,1434411_AT,1416298_AT,1456426_AT,1418349_AT,1426225_AT,1448291_AT,1437218_AT,1449153_AT,1420380_AT,1423635_AT,1418454_AT,1419089_AT,1448914_A_AT,1418350_AT,1450922_A_AT,1420911_A_AT,1417256_AT,1460220_A_AT,1450488_AT	194	774	12504	1.99856	0.32763	0.0484074	2.36916
GOTERM_CC_FAT	GO:0005576~extracellular region	41	15.6489	0.00309286	1453152_AT,1424186_AT,1421228_AT,1419082_AT,1460302_AT,1451255_AT,1428303_AT,1460208_AT,1439680_AT,1422138_AT,1450377_AT,1439066_AT,1426642_AT,1421861_AT,1418476_AT,1434411_AT,1416298_AT,1421854_AT,1426225_AT,1418349_AT,1456426_AT,1448291_AT,1437218_AT,1422139_AT,1449153_AT,1420380_AT,1417399_AT,1423635_AT,1449193_AT,1436238_AT,1418454_AT,1418666_AT,1448914_A_AT,1436530_AT,1419089_AT,1421855_AT,1…	194	1680	12504	1.57297	0.4766	0.0694081	3.83509
Annotation Cluster 6	Enrichment Score: 2.709158109706016
Category	Term	Count	%	PValue	Genes	List Total	Pop Hits	Pop Total	Fold Enrichment	Bonferroni	Benjamini	FDR
GOTERM_MF_FAT	GO:0030246~carbohydrate binding	15	5.72519	0.000105705	1453152_AT,1424186_AT,1421228_AT,1460302_AT,1418666_AT,1460208_AT,1438467_AT,1450377_AT,1420558_AT,1444165_AT,1418350_AT,1416034_AT,1426642_AT,1448182_A_AT,1426112_A_AT,1456426_AT,1418349_AT,1421045_AT,1437218_AT,1442608_AT	181	317	13288	3.47387	0.03673	0.03673	0.144718
GOTERM_MF_FAT	GO:0001871~pattern binding	9	3.43511	0.000348315	1453152_AT,1424186_AT,1421228_AT,1460302_AT,1418666_AT,1460208_AT,1450377_AT,1444165_AT,1418350_AT,1426642_AT,1418349_AT,1437218_AT,1442608_AT	181	128	13288	5.16195	0.116024	0.0597998	0.476134
GOTERM_MF_FAT	GO:0030247~polysaccharide binding	9	3.43511	0.000348315	1453152_AT,1424186_AT,1421228_AT,1460302_AT,1418666_AT,1460208_AT,1450377_AT,1444165_AT,1418350_AT,1426642_AT,1418349_AT,1437218_AT,1442608_AT	181	128	13288	5.16195	0.116024	0.0597998	0.476134
GOTERM_MF_FAT	GO:0005539~glycosaminoglycan binding	7	2.67176	0.00453558	1453152_AT,1444165_AT,1426642_AT,1418350_AT,1424186_AT,1418349_AT,1421228_AT,1437218_AT,1460302_AT,1442608_AT,1450377_AT	181	114	13288	4.5079	0.799962	0.415159	6.03787
GOTERM_MF_FAT	GO:0008201~heparin binding	5	1.9084	0.0261505	1426642_AT,1418350_AT,1424186_AT,1418349_AT,1421228_AT,1437218_AT,1460302_AT,1450377_AT	181	83	13288	4.42255	0.999916	0.738172	30.4432
SP_PIR_KEYWORDS	heparin-binding	4	1.52672	0.036551	1426642_AT,1418350_AT,1418349_AT,1421228_AT,1437218_AT,1460302_AT,1450377_AT	247	53	17854	5.45535	0.999928	0.317023	38.463
Annotation Cluster 7	Enrichment Score: 2.4673495397573877
Category	Term	Count	%	PValue	Genes	List Total	Pop Hits	Pop Total	Fold Enrichment	Bonferroni	Benjamini	FDR
UP_SEQ_FEATURE	topological domain:Extracellular	60	22.9008	3.28108e-06	1416330_AT,1418379_S_AT,1416203_AT,1417408_AT,1423851_A_AT,1422259_A_AT,1451255_AT,1450344_A_AT,1424727_AT,1416003_AT,1423753_AT,1439680_AT,1416072_AT,1444165_AT,1422125_AT,1437635_AT,1457589_AT,1449175_AT,1437347_AT,1426112_A_AT,1456426_AT,1418349_AT,1437025_AT,1427095_AT,1429637_AT,1442608_AT,1425569_A_AT,1416588_AT,1456887_AT,1423671_AT,1455993_AT,1448914_A_AT,1422260_X_AT,1423420_AT,1422620_S…	242	2174	16021	1.82712	0.00314816	0.00078797	0.0051576
GOTERM_CC_FAT	GO:0005886~plasma membrane	73	27.8626	6.79237e-06	1448605_AT,1450639_AT,1434537_AT,1416330_AT,1418379_S_AT,1416203_AT,1419550_A_AT,1433558_AT,1437540_AT,1422259_A_AT,1451255_AT,1450344_A_AT,1441170_A_AT,1424727_AT,1416003_AT,1423059_AT,1436868_AT,1416072_AT,1444165_AT,1422125_AT,1437635_AT,1455664_AT,1437347_AT,1449175_AT,1422824_S_AT,1456426_AT,1418349_AT,1437025_AT,1427095_AT,1442608_AT,1425569_A_AT,1416588_AT,1424246_A_AT,1456887_AT,1423671_A…	194	2906	12504	1.6191	0.0014186	0.000709553	0.00857453
UP_SEQ_FEATURE	topological domain:Cytoplasmic	65	24.8092	0.000208317	1416330_AT,1418379_S_AT,1416203_AT,1417408_AT,1423851_A_AT,1422259_A_AT,1451255_AT,1450344_A_AT,1424727_AT,1416003_AT,1423753_AT,1439680_AT,1416072_AT,1444165_AT,1422125_AT,1437635_AT,1457589_AT,1449175_AT,1437347_AT,1426112_A_AT,1456426_AT,1418349_AT,1437025_AT,1427095_AT,1429637_AT,1442608_AT,1425569_A_AT,1416588_AT,1456887_AT,1423671_AT,1455993_AT,1450047_AT,1448914_A_AT,1422260_X_AT,1423420_A…	242	2780	16021	1.5479	0.181444	0.0392515	0.326964
SP_PIR_KEYWORDS	membrane	102	38.9313	0.000408266	1434537_AT,1423478_AT,1456284_AT,1457707_AT,1416330_AT,1433670_AT,1418379_S_AT,1416203_AT,1417408_AT,1418835_AT,1441170_A_AT,1416003_AT,1441891_X_AT,1439680_AT,1416072_AT,1449175_AT,1426112_A_AT,1435657_AT,1424463_AT,1429637_AT,1416588_AT,1455993_AT,1450047_AT,1439041_AT,1434015_AT,1419124_AT,1423420_AT,1422620_S_AT,1417960_AT,1417599_AT,1451789_A_AT,1437219_AT,1415857_AT,1449227_AT,1425570_AT,14…	247	5507	17854	1.33882	0.0992588	0.0206904	0.531048
UP_SEQ_FEATURE	transmembrane region	81	30.916	0.00522546	1434537_AT,1456284_AT,1416330_AT,1457707_AT,1433670_AT,1418379_S_AT,1416203_AT,1417408_AT,1441891_X_AT,1416003_AT,1439680_AT,1416072_AT,1449175_AT,1426112_A_AT,1424463_AT,1429637_AT,1416588_AT,1455993_AT,1450047_AT,1439041_AT,1419124_AT,1423420_AT,1422620_S_AT,1417599_AT,1451789_A_AT,1437219_AT,1415857_AT,1449227_AT,1425570_AT,1449078_AT,1424464_S_AT,1429175_AT,1425571_AT,1452072_AT,1428902_AT,14…	242	4113	16021	1.30377	0.993493	0.467064	7.90573
SP_PIR_KEYWORDS	transmembrane	86	32.8244	0.0424168	1434537_AT,1456284_AT,1416330_AT,1457707_AT,1433670_AT,1418379_S_AT,1416203_AT,1417408_AT,1441891_X_AT,1416003_AT,1439680_AT,1416072_AT,1449175_AT,1426112_A_AT,1424463_AT,1429637_AT,1416588_AT,1455993_AT,1450047_AT,1439041_AT,1455714_AT,1434015_AT,1419124_AT,1423420_AT,1422620_S_AT,1417599_AT,1451789_A_AT,1437219_AT,1415857_AT,1449227_AT,1425570_AT,1449078_AT,1424464_S_AT,1429175_AT,1425571_AT,14…	247	5237	17854	1.18701	0.999985	0.347379	43.1733
SP_PIR_KEYWORDS	receptor	37	14.1221	0.379867	1420715_A_AT,1451648_A_AT,1424464_S_AT,1418379_S_AT,1425571_AT,1422259_A_AT,1424727_AT,1451255_AT,1450344_A_AT,1436868_AT,1438796_AT,1422125_AT,1418476_AT,1449175_AT,1437347_AT,1455664_AT,1422957_AT,1456426_AT,1455257_AT,1449508_AT,1424463_AT,1419128_AT,1425569_A_AT,1448891_AT,1416588_AT,1434903_S_AT,1420401_A_AT,1423671_AT,1456887_AT,1451446_AT,1459726_AT,1450020_AT,1422260_X_AT,1419124_AT,14234…	247	2465	17854	1.08498	1	0.860952	99.8032
GOTERM_CC_FAT	GO:0031224~intrinsic to membrane	91	34.7328	0.601709	1434537_AT,1456284_AT,1416330_AT,1457707_AT,1433670_AT,1418379_S_AT,1416203_AT,1417408_AT,1416003_AT,1441891_X_AT,1439680_AT,1416072_AT,1449175_AT,1426112_A_AT,1424463_AT,1429637_AT,1416588_AT,1455993_AT,1450047_AT,1455714_AT,1439041_AT,1434015_AT,1425733_A_AT,1419124_AT,1423420_AT,1422620_S_AT,1417599_AT,1451789_A_AT,1437219_AT,1415857_AT,1449227_AT,1425570_AT,1422823_AT,1449078_AT,1424464_S_AT,…	194	5914	12504	0.991762	1	0.965797	99.9991
GOTERM_CC_FAT	GO:0016021~integral to membrane	87	33.2061	0.647842	1434537_AT,1456284_AT,1416330_AT,1457707_AT,1433670_AT,1418379_S_AT,1416203_AT,1417408_AT,1441891_X_AT,1416003_AT,1439680_AT,1416072_AT,1449175_AT,1426112_A_AT,1424463_AT,1429637_AT,1416588_AT,1455993_AT,1450047_AT,1439041_AT,1455714_AT,1434015_AT,1425733_A_AT,1419124_AT,1423420_AT,1422620_S_AT,1417599_AT,1451789_A_AT,1437219_AT,1415857_AT,1449227_AT,1425570_AT,1422823_AT,1449078_AT,1424464_S_AT,…	194	5709	12504	0.982215	1	0.973628	99.9998
Annotation Cluster 8	Enrichment Score: 2.3468171828577824
Category	Term	Count	%	PValue	Genes	List Total	Pop Hits	Pop Total	Fold Enrichment	Bonferroni	Benjamini	FDR
GOTERM_CC_FAT	GO:0044459~plasma membrane part	42	16.0305	0.00098828	1448605_AT,1450639_AT,1434537_AT,1416330_AT,1416203_AT,1419550_A_AT,1422259_A_AT,1424727_AT,1416003_AT,1423059_AT,1436868_AT,1416072_AT,1444165_AT,1437635_AT,1455664_AT,1422824_S_AT,1418349_AT,1437025_AT,1442608_AT,1425569_A_AT,1424246_A_AT,1436238_AT,1448942_AT,1425733_A_AT,1422260_X_AT,1416034_AT,1422620_S_AT,1417599_AT,1417960_AT,1421239_AT,1455251_AT,1425570_AT,1456464_X_AT,1422823_AT,1438973…	194	1633	12504	1.65772	0.186698	0.0404881	1.24049
GOTERM_CC_FAT	GO:0031226~intrinsic to plasma membrane	18	6.87023	0.00522769	1422823_AT,1434537_AT,1450639_AT,1416330_AT,1416203_AT,1416003_AT,1436223_AT,1425733_A_AT,1436868_AT,1418350_AT,1416034_AT,1437635_AT,1422620_S_AT,1455664_AT,1448182_A_AT,1422824_S_AT,1422444_AT,1418349_AT,1455251_AT,1455257_AT,1435945_A_AT,1419128_AT,1456464_X_AT	194	552	12504	2.10175	0.665612	0.103759	6.40272
GOTERM_CC_FAT	GO:0005887~integral to plasma membrane	16	6.10687	0.0176343	1422823_AT,1434537_AT,1450639_AT,1416330_AT,1416203_AT,1416003_AT,1425733_A_AT,1436223_AT,1418350_AT,1437635_AT,1422620_S_AT,1422824_S_AT,1422444_AT,1418349_AT,1455251_AT,1455257_AT,1435945_A_AT,1419128_AT,1456464_X_AT	194	531	12504	1.9421	0.975728	0.169662	20.1169
Annotation Cluster 9	Enrichment Score: 2.306316080452497
Category	Term	Count	%	PValue	Genes	List Total	Pop Hits	Pop Total	Fold Enrichment	Bonferroni	Benjamini	FDR
GOTERM_BP_FAT	GO:0007010~cytoskeleton organization	16	6.10687	6.08617e-05	1422823_AT,1436993_X_AT,1417219_S_AT,1450981_AT,1451446_AT,1449028_AT,1452740_AT,1428105_AT,1418209_A_AT,1436836_X_AT,1434194_AT,1423059_AT,1436759_X_AT,1425733_A_AT,1417445_AT,1455570_X_AT,1431400_A_AT,1422824_S_AT,1417704_A_AT,1418210_AT,1428319_AT,1424246_A_AT	193	326	13588	3.45542	0.0861958	0.0127944	0.10092
GOTERM_BP_FAT	GO:0030036~actin cytoskeleton organization	11	4.19847	0.000117703	1422823_AT,1436993_X_AT,1417219_S_AT,1450981_AT,1451446_AT,1449028_AT,1452740_AT,1418209_A_AT,1436836_X_AT,1436759_X_AT,1425733_A_AT,1455570_X_AT,1431400_A_AT,1422824_S_AT,1417704_A_AT,1418210_AT,1428319_AT	193	165	13588	4.69361	0.159979	0.0215553	0.195087
GOTERM_BP_FAT	GO:0030029~actin filament-based process	11	4.19847	0.000199869	1422823_AT,1436993_X_AT,1417219_S_AT,1450981_AT,1451446_AT,1449028_AT,1452740_AT,1418209_A_AT,1436836_X_AT,1436759_X_AT,1425733_A_AT,1455570_X_AT,1431400_A_AT,1422824_S_AT,1417704_A_AT,1418210_AT,1428319_AT	193	176	13588	4.40026	0.256239	0.0265534	0.331061
GOTERM_MF_FAT	GO:0051015~actin filament binding	4	1.52672	0.0285702	1431400_A_AT,1451446_AT,1452740_AT,1416514_A_AT	181	49	13288	5.99301	0.999965	0.680221	32.7739
GOTERM_CC_FAT	GO:0015629~actin cytoskeleton	8	3.05344	0.0395882	1436993_X_AT,1431400_A_AT,1452740_AT,1449028_AT,1419738_A_AT,1417704_A_AT,1418209_A_AT,1452670_AT,1418210_AT,1428319_AT	194	205	12504	2.51526	0.999784	0.277255	39.9464
GOTERM_MF_FAT	GO:0003779~actin binding	9	3.43511	0.0424697	1417219_S_AT,1436993_X_AT,1450981_AT,1451446_AT,1419738_A_AT,1452740_AT,1436836_X_AT,1418209_A_AT,1436759_X_AT,1455570_X_AT,1431400_A_AT,1416514_A_AT,1418210_AT	181	288	13288	2.2942	1	0.666245	44.8187
GOTERM_MF_FAT	GO:0008092~cytoskeletal protein binding	11	4.19847	0.0553554	1417219_S_AT,1436993_X_AT,1450981_AT,1451446_AT,1419738_A_AT,1452740_AT,1418209_A_AT,1436836_X_AT,1434194_AT,1436759_X_AT,1435382_AT,1455570_X_AT,1431400_A_AT,1416514_A_AT,1418210_AT	181	414	13288	1.95062	1	0.694506	54.1668
SP_PIR_KEYWORDS	actin-binding	7	2.67176	0.0930847	1436993_X_AT,1417219_S_AT,1450981_AT,1455570_X_AT,1452740_AT,1419738_A_AT,1418209_A_AT,1436836_X_AT,1416514_A_AT,1418210_AT,1436759_X_AT	247	226	17854	2.23887	1	0.500826	72.0299
Annotation Cluster 10	Enrichment Score: 2.211556538119037
Category	Term	Count	%	PValue	Genes	List Total	Pop Hits	Pop Total	Fold Enrichment	Bonferroni	Benjamini	FDR
GOTERM_BP_FAT	GO:0030335~positive regulation of cell migration	5	1.9084	0.00177203	1420558_AT,1418350_AT,1418349_AT,1460302_AT,1419309_AT,1460220_A_AT,1448914_A_AT,1450377_AT	193	37	13588	9.51407	0.927683	0.107924	2.89949
GOTERM_BP_FAT	GO:0051272~positive regulation of cell motion	5	1.9084	0.0026005	1420558_AT,1418350_AT,1418349_AT,1460302_AT,1419309_AT,1460220_A_AT,1448914_A_AT,1450377_AT	193	41	13588	8.58587	0.978855	0.133097	4.2278
GOTERM_BP_FAT	GO:0040017~positive regulation of locomotion	5	1.9084	0.00337327	1420558_AT,1418350_AT,1418349_AT,1460302_AT,1419309_AT,1460220_A_AT,1448914_A_AT,1450377_AT	193	44	13588	8.00047	0.993291	0.153638	5.4514
GOTERM_BP_FAT	GO:0030334~regulation of cell migration	6	2.29008	0.00976291	1420558_AT,1418350_AT,1418349_AT,1460302_AT,1455257_AT,1419309_AT,1460220_A_AT,1448914_A_AT,1450377_AT	193	92	13588	4.59157	1	0.265927	15.0205
GOTERM_BP_FAT	GO:0051270~regulation of cell motion	6	2.29008	0.0178415	1420558_AT,1418350_AT,1418349_AT,1460302_AT,1455257_AT,1419309_AT,1460220_A_AT,1448914_A_AT,1450377_AT	193	107	13588	3.9479	1	0.35408	25.8187
GOTERM_BP_FAT	GO:0040012~regulation of locomotion	6	2.29008	0.0198643	1420558_AT,1418350_AT,1418349_AT,1460302_AT,1455257_AT,1419309_AT,1460220_A_AT,1448914_A_AT,1450377_AT	193	110	13588	3.84023	1	0.366918	28.313
Annotation Cluster 11	Enrichment Score: 2.182101988978382
Category	Term	Count	%	PValue	Genes	List Total	Pop Hits	Pop Total	Fold Enrichment	Bonferroni	Benjamini	FDR
GOTERM_BP_FAT	GO:0031175~neuron projection development	12	4.58015	0.000272457	1444232_AT,1449876_AT,1452740_AT,1440275_AT,1434194_AT,1423059_AT,1436868_AT,1435382_AT,1450922_A_AT,1416034_AT,1431400_A_AT,1455664_AT,1419473_A_AT,1448182_A_AT,1451789_A_AT	193	218	13588	3.87546	0.332065	0.0330711	0.451041
GOTERM_BP_FAT	GO:0000902~cell morphogenesis	14	5.34351	0.000449864	1451446_AT,1452740_AT,1440275_AT,1419309_AT,1423059_AT,1436868_AT,1435382_AT,1450922_A_AT,1425379_AT,1419473_A_AT,1455664_AT,1431400_A_AT,1451789_A_AT,1423635_AT,1419513_A_AT	193	309	13588	3.18983	0.486445	0.0434541	0.743701
GOTERM_BP_FAT	GO:0032989~cellular component morphogenesis	14	5.34351	0.00146449	1451446_AT,1452740_AT,1440275_AT,1419309_AT,1423059_AT,1436868_AT,1435382_AT,1450922_A_AT,1425379_AT,1419473_A_AT,1455664_AT,1431400_A_AT,1451789_A_AT,1423635_AT,1419513_A_AT	193	351	13588	2.80814	0.885879	0.0939482	2.40201
GOTERM_BP_FAT	GO:0030030~cell projection organization	13	4.96183	0.00194172	1444232_AT,1449876_AT,1452740_AT,1440275_AT,1434194_AT,1423059_AT,1436868_AT,1435382_AT,1450922_A_AT,1416034_AT,1419473_A_AT,1431400_A_AT,1455664_AT,1448182_A_AT,1451789_A_AT,1422444_AT	193	319	13588	2.86913	0.94378	0.113023	3.17296
GOTERM_BP_FAT	GO:0048666~neuron development	12	4.58015	0.0029439	1444232_AT,1449876_AT,1452740_AT,1440275_AT,1434194_AT,1423059_AT,1436868_AT,1435382_AT,1450922_A_AT,1416034_AT,1431400_A_AT,1455664_AT,1419473_A_AT,1448182_A_AT,1451789_A_AT	193	292	13588	2.89332	0.987302	0.14439	4.77337
GOTERM_BP_FAT	GO:0000904~cell morphogenesis involved in differentiation	10	3.81679	0.00322179	1450922_A_AT,1435382_AT,1419473_A_AT,1455664_AT,1451789_A_AT,1451446_AT,1452740_AT,1440275_AT,1423059_AT,1436868_AT,1423635_AT	193	212	13588	3.32095	0.991597	0.151936	5.21271
GOTERM_BP_FAT	GO:0048812~neuron projection morphogenesis	9	3.43511	0.00354489	1450922_A_AT,1435382_AT,1431400_A_AT,1419473_A_AT,1455664_AT,1451789_A_AT,1452740_AT,1440275_AT,1423059_AT,1436868_AT	193	176	13588	3.60021	0.994801	0.156044	5.72115
GOTERM_BP_FAT	GO:0048858~cell projection morphogenesis	9	3.43511	0.00802213	1450922_A_AT,1435382_AT,1431400_A_AT,1419473_A_AT,1455664_AT,1451789_A_AT,1452740_AT,1440275_AT,1423059_AT,1436868_AT	193	202	13588	3.13682	0.999993	0.242257	12.5079
GOTERM_BP_FAT	GO:0007409~axonogenesis	8	3.05344	0.0084574	1450922_A_AT,1435382_AT,1419473_A_AT,1455664_AT,1451789_A_AT,1452740_AT,1440275_AT,1423059_AT,1436868_AT	193	163	13588	3.45542	0.999997	0.248647	13.1426
GOTERM_BP_FAT	GO:0032990~cell part morphogenesis	9	3.43511	0.0106507	1450922_A_AT,1435382_AT,1431400_A_AT,1419473_A_AT,1455664_AT,1451789_A_AT,1452740_AT,1440275_AT,1423059_AT,1436868_AT	193	212	13588	2.98886	1	0.276488	16.2756
GOTERM_BP_FAT	GO:0030182~neuron differentiation	13	4.96183	0.0112542	1444232_AT,1449876_AT,1452740_AT,1440275_AT,1437540_AT,1434194_AT,1423059_AT,1436868_AT,1435382_AT,1450922_A_AT,1416034_AT,1419473_A_AT,1431400_A_AT,1455664_AT,1448182_A_AT,1451789_A_AT	193	399	13588	2.29387	1	0.271133	17.1189
GOTERM_BP_FAT	GO:0048667~cell morphogenesis involved in neuron differentiation	8	3.05344	0.0148254	1450922_A_AT,1435382_AT,1419473_A_AT,1455664_AT,1451789_A_AT,1452740_AT,1440275_AT,1423059_AT,1436868_AT	193	182	13588	3.09469	1	0.317091	21.9477
GOTERM_BP_FAT	GO:0007411~axon guidance	3	1.14504	0.404308	1450922_A_AT,1452740_AT,1440275_AT	193	98	13588	2.15523	1	0.966952	99.9815
GOTERM_CC_FAT	GO:0030424~axon	3	1.14504	0.494037	1450922_A_AT,1419473_A_AT,1452740_AT	194	107	12504	1.80711	1	0.938699	99.9816
Annotation Cluster 12	Enrichment Score: 2.045986326925364
Category	Term	Count	%	PValue	Genes	List Total	Pop Hits	Pop Total	Fold Enrichment	Bonferroni	Benjamini	FDR
INTERPRO	IPR006210:EGF-like	12	4.58015	7.89759e-05	1423671_AT,1455993_AT,1460302_AT,1460208_AT,1436223_AT,1422138_AT,1450377_AT,1451888_A_AT,1420558_AT,1418350_AT,1457589_AT,1420911_A_AT,1418349_AT,1439327_AT,1422139_AT,1417399_AT,1434530_AT	234	203	17763	4.48731	0.0409192	0.0409192	0.114569
INTERPRO	IPR013032:EGF-like region, conserved site	14	5.34351	0.000241734	1423671_AT,1455993_AT,1460302_AT,1460208_AT,1422138_AT,1436223_AT,1450377_AT,1420558_AT,1451888_A_AT,1418350_AT,1426642_AT,1457589_AT,1420911_A_AT,1418349_AT,1439327_AT,1437218_AT,1455257_AT,1422139_AT,1417399_AT,1434530_AT	234	310	17763	3.42821	0.120052	0.0619447	0.350293
INTERPRO	IPR000742:EGF-like, type 3	11	4.19847	0.000306228	1423671_AT,1455993_AT,1460302_AT,1460208_AT,1422138_AT,1450377_AT,1451888_A_AT,1420558_AT,1418350_AT,1457589_AT,1420911_A_AT,1418349_AT,1439327_AT,1422139_AT,1417399_AT,1434530_AT	234	199	17763	4.19604	0.149575	0.0525741	0.443558
SMART	SM00181:EGF	12	4.58015	0.000662059	1423671_AT,1455993_AT,1460302_AT,1460208_AT,1436223_AT,1422138_AT,1450377_AT,1451888_A_AT,1420558_AT,1418350_AT,1457589_AT,1420911_A_AT,1418349_AT,1439327_AT,1422139_AT,1417399_AT,1434530_AT	156	203	9131	3.46002	0.0861326	0.0861326	0.774433
SP_PIR_KEYWORDS	egf-like domain	11	4.19847	0.00104983	1423671_AT,1455993_AT,1460302_AT,1460208_AT,1422138_AT,1450377_AT,1451888_A_AT,1420558_AT,1418350_AT,1457589_AT,1420911_A_AT,1418349_AT,1439327_AT,1422139_AT,1417399_AT,1434530_AT	247	222	17854	3.58161	0.235779	0.0376856	1.3603
INTERPRO	IPR006209:EGF	7	2.67176	0.00687052	1420558_AT,1423671_AT,1418350_AT,1457589_AT,1420911_A_AT,1418349_AT,1460302_AT,1460208_AT,1450377_AT	234	128	17763	4.15134	0.973932	0.517806	9.52228
UP_SEQ_FEATURE	domain:EGF-like 3	5	1.9084	0.0173947	1423671_AT,1451888_A_AT,1457589_AT,1455993_AT,1460302_AT,1460208_AT,1434530_AT,1450377_AT	242	66	16021	5.01534	1	0.675097	24.1069
UP_SEQ_FEATURE	domain:EGF-like 1	6	2.29008	0.0219664	1423671_AT,1451888_A_AT,1457589_AT,1420911_A_AT,1455993_AT,1460302_AT,1460208_AT,1434530_AT,1450377_AT	242	106	16021	3.74731	1	0.694509	29.4714
UP_SEQ_FEATURE	domain:EGF-like 2	5	1.9084	0.031226	1423671_AT,1451888_A_AT,1457589_AT,1420911_A_AT,1455993_AT,1460208_AT,1434530_AT	242	79	16021	4.19003	1	0.719247	39.2673
INTERPRO	IPR001881:EGF-like calcium-binding	5	1.9084	0.0318056	1423671_AT,1457589_AT,1439327_AT,1460208_AT,1417399_AT	234	91	17763	4.17089	1	0.68015	37.4463
INTERPRO	IPR018097:EGF-like calcium-binding, conserved site	5	1.9084	0.0352207	1423671_AT,1457589_AT,1439327_AT,1460208_AT,1417399_AT	234	94	17763	4.03778	1	0.672331	40.5736
INTERPRO	IPR000152:EGF-type aspartate/asparagine hydroxylation conserved site	5	1.9084	0.0352207	1423671_AT,1457589_AT,1439327_AT,1460208_AT,1417399_AT	234	94	17763	4.03778	1	0.672331	40.5736
SMART	SM00179:EGF_CA	5	1.9084	0.0687867	1423671_AT,1457589_AT,1439327_AT,1460208_AT,1417399_AT	156	91	9131	3.21605	0.999938	0.702261	56.682
UP_SEQ_FEATURE	domain:EGF-like 4; calcium-binding	3	1.14504	0.0832645	1457589_AT,1460208_AT,1417399_AT	242	32	16021	6.20648	1	0.914328	74.5029
UP_SEQ_FEATURE	domain:EGF-like 6	3	1.14504	0.106566	1423671_AT,1451888_A_AT,1455993_AT,1460208_AT,1434530_AT	242	37	16021	5.36777	1	0.95061	82.9893
INTERPRO	IPR013091:EGF calcium-binding	3	1.14504	0.229064	1439327_AT,1460208_AT,1417399_AT	234	69	17763	3.30045	1	0.967951	97.7085
Annotation Cluster 13	Enrichment Score: 2.029903483386451
Category	Term	Count	%	PValue	Genes	List Total	Pop Hits	Pop Total	Fold Enrichment	Bonferroni	Benjamini	FDR
KEGG_PATHWAY	mmu04510:Focal adhesion	13	4.96183	2.29623e-05	1460419_A_AT,1423478_AT,1416122_AT,1460302_AT,1423240_AT,1423059_AT,1436223_AT,1450377_AT,1426642_AT,1425379_AT,1448229_S_AT,1422444_AT,1437219_AT,1455251_AT,1452670_AT,1437218_AT,1455257_AT,1434745_AT	84	198	5738	4.48497	0.00245398	0.00245398	0.025808
GOTERM_CC_FAT	GO:0008305~integrin complex	5	1.9084	0.000842759	1422444_AT,1455251_AT,1455257_AT,1436223_AT,1419128_AT	194	28	12504	11.5096	0.161559	0.0430965	1.05873
GOTERM_BP_FAT	GO:0031589~cell-substrate adhesion	6	2.29008	0.00123444	1426642_AT,1422444_AT,1451446_AT,1417704_A_AT,1437218_AT,1455257_AT,1436223_AT	193	57	13588	7.41096	0.83948	0.0834248	2.02832
GOTERM_CC_FAT	GO:0043235~receptor complex	7	2.67176	0.00176334	1422823_AT,1422824_S_AT,1422444_AT,1455251_AT,1455257_AT,1460220_A_AT,1448914_A_AT,1436223_AT,1425733_A_AT,1419128_AT	194	83	12504	5.43585	0.308481	0.0513306	2.20342
KEGG_PATHWAY	mmu05414:Dilated cardiomyopathy	7	2.67176	0.00202016	1450922_A_AT,1423420_AT,1422444_AT,1419738_A_AT,1455251_AT,1455257_AT,1436223_AT	84	92	5738	5.19746	0.194568	0.0423522	2.24744
KEGG_PATHWAY	mmu04810:Regulation of actin cytoskeleton	10	3.81679	0.00386792	1436993_X_AT,1452740_AT,1418209_A_AT,1423059_AT,1436223_AT,1426642_AT,1422444_AT,1455251_AT,1455257_AT,1437218_AT,1452670_AT,1418210_AT,1419128_AT	84	217	5738	3.1479	0.339442	0.0667775	4.26269
GOTERM_BP_FAT	GO:0007229~integrin-mediated signaling pathway	6	2.29008	0.00439189	1422444_AT,1455251_AT,1455257_AT,1423059_AT,1436223_AT,1419128_AT	193	76	13588	5.55822	0.998524	0.174468	7.04185
GOTERM_BP_FAT	GO:0007160~cell-matrix adhesion	5	1.9084	0.00535952	1426642_AT,1422444_AT,1417704_A_AT,1437218_AT,1455257_AT,1436223_AT	193	50	13588	7.04041	0.99965	0.188963	8.52936
INTERPRO	IPR002035:von Willebrand factor, type A	6	2.29008	0.00603181	1434411_AT,1451446_AT,1455251_AT,1455257_AT,1436223_AT,1419128_AT	234	88	17763	5.1757	0.959258	0.550726	8.40688
SP_PIR_KEYWORDS	cell adhesion	13	4.96183	0.0066433	1460302_AT,1436223_AT,1450377_AT,1416072_AT,1420558_AT,1426642_AT,1421861_AT,1457589_AT,1420911_A_AT,1434411_AT,1422444_AT,1455251_AT,1437218_AT,1455257_AT,1419128_AT	247	380	17854	2.47285	0.818475	0.123009	8.32439
KEGG_PATHWAY	mmu04512:ECM-receptor interaction	6	2.29008	0.0067414	1426642_AT,1422444_AT,1455251_AT,1437218_AT,1460302_AT,1455257_AT,1436223_AT,1450377_AT	84	83	5738	4.93804	0.51508	0.0982302	7.32153
KEGG_PATHWAY	mmu04640:Hematopoietic cell lineage	6	2.29008	0.00708818	1416034_AT,1448182_A_AT,1422444_AT,1455251_AT,1455257_AT,1460220_A_AT,1448914_A_AT,1416072_AT	84	84	5738	4.87925	0.532865	0.0907562	7.6846
KEGG_PATHWAY	mmu05410:Hypertrophic cardiomyopathy (HCM)	6	2.29008	0.00708818	1450922_A_AT,1422444_AT,1419738_A_AT,1455251_AT,1455257_AT,1436223_AT	84	84	5738	4.87925	0.532865	0.0907562	7.6846
SP_PIR_KEYWORDS	integrin	5	1.9084	0.0099353	1422444_AT,1455251_AT,1455257_AT,1436223_AT,1419128_AT	247	61	17854	5.92487	0.922397	0.139604	12.2079
UP_SEQ_FEATURE	short sequence motif:GFFKR motif	3	1.14504	0.0157583	1422444_AT,1455251_AT,1419128_AT	242	13	16021	15.2775	1	0.690926	22.0954
SMART	SM00327:VWA	6	2.29008	0.0167528	1434411_AT,1451446_AT,1455251_AT,1455257_AT,1436223_AT,1419128_AT	156	88	9131	3.99082	0.899509	0.682996	17.9898
KEGG_PATHWAY	mmu05412:Arrhythmogenic right ventricular cardiomyopathy (ARVC)	5	1.9084	0.0227569	1438973_X_AT,1422444_AT,1455251_AT,1455257_AT,1436223_AT,1415800_AT	84	75	5738	4.55397	0.914832	0.218322	22.799
INTERPRO	IPR018184:Integrin alpha chain, C-terminal cytoplasmic region, conserved site	3	1.14504	0.0228296	1422444_AT,1455251_AT,1419128_AT	234	18	17763	12.6517	0.999995	0.705267	28.4806
INTERPRO	IPR000413:Integrin alpha chain	3	1.14504	0.0228296	1422444_AT,1455251_AT,1419128_AT	234	18	17763	12.6517	0.999995	0.705267	28.4806
INTERPRO	IPR013649:Integrin alpha-2	3	1.14504	0.0228296	1422444_AT,1455251_AT,1419128_AT	234	18	17763	12.6517	0.999995	0.705267	28.4806
INTERPRO	IPR013519:Integrin alpha beta-propellor	3	1.14504	0.025298	1422444_AT,1455251_AT,1419128_AT	234	19	17763	11.9858	0.999999	0.708366	31.0585
UP_SEQ_FEATURE	repeat:FG-GAP 7	3	1.14504	0.0264152	1422444_AT,1455251_AT,1419128_AT	242	17	16021	11.6828	1	0.706261	34.3491
UP_SEQ_FEATURE	repeat:FG-GAP 6	3	1.14504	0.0264152	1422444_AT,1455251_AT,1419128_AT	242	17	16021	11.6828	1	0.706261	34.3491
UP_SEQ_FEATURE	repeat:FG-GAP 5	3	1.14504	0.0264152	1422444_AT,1455251_AT,1419128_AT	242	17	16021	11.6828	1	0.706261	34.3491
UP_SEQ_FEATURE	repeat:FG-GAP 4	3	1.14504	0.0264152	1422444_AT,1455251_AT,1419128_AT	242	17	16021	11.6828	1	0.706261	34.3491
UP_SEQ_FEATURE	repeat:FG-GAP 3	3	1.14504	0.0264152	1422444_AT,1455251_AT,1419128_AT	242	17	16021	11.6828	1	0.706261	34.3491
UP_SEQ_FEATURE	repeat:FG-GAP 2	3	1.14504	0.0264152	1422444_AT,1455251_AT,1419128_AT	242	17	16021	11.6828	1	0.706261	34.3491
UP_SEQ_FEATURE	repeat:FG-GAP 1	3	1.14504	0.0264152	1422444_AT,1455251_AT,1419128_AT	242	17	16021	11.6828	1	0.706261	34.3491
INTERPRO	IPR013517:FG-GAP	3	1.14504	0.0361728	1422444_AT,1455251_AT,1419128_AT	234	23	17763	9.90134	1	0.661348	41.4192
SMART	SM00191:Int_alpha	3	1.14504	0.0405325	1422444_AT,1455251_AT,1419128_AT	156	19	9131	9.2419	0.996402	0.755077	38.4748
UP_SEQ_FEATURE	domain:VWFA	4	1.52672	0.0475926	1451446_AT,1455251_AT,1455257_AT,1419128_AT	242	54	16021	4.90389	1	0.790288	53.5375
Annotation Cluster 14	Enrichment Score: 1.9964513142924818
Category	Term	Count	%	PValue	Genes	List Total	Pop Hits	Pop Total	Fold Enrichment	Bonferroni	Benjamini	FDR
SP_PIR_KEYWORDS	lipoprotein	17	6.48855	0.00781866	1448605_AT,1451648_A_AT,1426037_A_AT,1449028_AT,1417408_AT,1422259_A_AT,1424727_AT,1423240_AT,1450344_A_AT,1448942_AT,1436868_AT,1455265_A_AT,1422260_X_AT,1420558_AT,1423420_AT,1422125_AT,1416034_AT,1419061_AT,1437347_AT,1455664_AT,1448182_A_AT,1424509_AT	247	589	17854	2.08628	0.865937	0.133707	9.72878
SP_PIR_KEYWORDS	palmitate	9	3.43511	0.00788938	1420558_AT,1422125_AT,1423420_AT,1437347_AT,1426037_A_AT,1449028_AT,1417408_AT,1422259_A_AT,1424727_AT,1450344_A_AT,1455265_A_AT,1422260_X_AT	247	206	17854	3.15801	0.868361	0.126441	9.81264
UP_SEQ_FEATURE	lipid moiety-binding region:S-palmitoyl cysteine	8	3.05344	0.0166139	1420558_AT,1422125_AT,1423420_AT,1437347_AT,1426037_A_AT,1449028_AT,1417408_AT,1422259_A_AT,1424727_AT,1455265_A_AT,1422260_X_AT	242	175	16021	3.0264	1	0.683364	23.1532
Annotation Cluster 15	Enrichment Score: 1.9107030317089202
Category	Term	Count	%	PValue	Genes	List Total	Pop Hits	Pop Total	Fold Enrichment	Bonferroni	Benjamini	FDR
GOTERM_BP_FAT	GO:0031589~cell-substrate adhesion	6	2.29008	0.00123444	1426642_AT,1422444_AT,1451446_AT,1417704_A_AT,1437218_AT,1455257_AT,1436223_AT	193	57	13588	7.41096	0.83948	0.0834248	2.02832
GOTERM_BP_FAT	GO:0007160~cell-matrix adhesion	5	1.9084	0.00535952	1426642_AT,1422444_AT,1417704_A_AT,1437218_AT,1455257_AT,1436223_AT	193	50	13588	7.04041	0.99965	0.188963	8.52936
GOTERM_BP_FAT	GO:0007044~cell-substrate junction assembly	3	1.14504	0.0161653	1426642_AT,1417704_A_AT,1437218_AT,1455257_AT	193	14	13588	15.0866	1	0.335748	23.6903
GOTERM_BP_FAT	GO:0034329~cell junction assembly	3	1.14504	0.0349764	1426642_AT,1417704_A_AT,1437218_AT,1455257_AT	193	21	13588	10.0577	1	0.500319	44.6027
GOTERM_BP_FAT	GO:0034330~cell junction organization	3	1.14504	0.0747359	1426642_AT,1417704_A_AT,1437218_AT,1455257_AT	193	32	13588	6.60039	1	0.669166	72.4351
Annotation Cluster 16	Enrichment Score: 1.8738349416452644
Category	Term	Count	%	PValue	Genes	List Total	Pop Hits	Pop Total	Fold Enrichment	Bonferroni	Benjamini	FDR
GOTERM_BP_FAT	GO:0008360~regulation of cell shape	5	1.9084	0.00428913	1426642_AT,1431400_A_AT,1452740_AT,1449028_AT,1437218_AT,1419309_AT	193	47	13588	7.4898	0.998281	0.17544	6.88255
GOTERM_BP_FAT	GO:0022604~regulation of cell morphogenesis	6	2.29008	0.0120962	1426642_AT,1431400_A_AT,1452740_AT,1449028_AT,1437218_AT,1419309_AT,1423059_AT	193	97	13588	4.3549	1	0.279424	18.2821
SP_PIR_KEYWORDS	cell shape	3	1.14504	0.0460762	1426642_AT,1452740_AT,1437218_AT,1419309_AT	247	25	17854	8.67401	0.999994	0.350324	45.9407
Annotation Cluster 17	Enrichment Score: 1.844323512501693
Category	Term	Count	%	PValue	Genes	List Total	Pop Hits	Pop Total	Fold Enrichment	Bonferroni	Benjamini	FDR
GOTERM_CC_FAT	GO:0044421~extracellular region part	24	9.16031	0.00189746	1453152_AT,1424186_AT,1419082_AT,1421228_AT,1460302_AT,1451255_AT,1460208_AT,1439680_AT,1450377_AT,1426642_AT,1434411_AT,1416298_AT,1456426_AT,1418349_AT,1426225_AT,1448291_AT,1437218_AT,1449153_AT,1420380_AT,1423635_AT,1418454_AT,1419089_AT,1448914_A_AT,1418350_AT,1450922_A_AT,1420911_A_AT,1417256_AT,1460220_A_AT,1450488_AT	194	774	12504	1.99856	0.32763	0.0484074	2.36916
SP_PIR_KEYWORDS	extracellular matrix	10	3.81679	0.0028514	1453152_AT,1426642_AT,1424186_AT,1417256_AT,1416298_AT,1434411_AT,1448291_AT,1418454_AT,1437218_AT,1419089_AT,1449153_AT,1460208_AT	247	213	17854	3.39359	0.518573	0.0780114	3.65491
GOTERM_CC_FAT	GO:0005578~proteinaceous extracellular matrix	10	3.81679	0.0409913	1453152_AT,1426642_AT,1424186_AT,1417256_AT,1416298_AT,1434411_AT,1448291_AT,1418454_AT,1437218_AT,1419089_AT,1449153_AT,1460208_AT	194	297	12504	2.17016	0.999841	0.276742	41.0447
GOTERM_CC_FAT	GO:0031012~extracellular matrix	10	3.81679	0.0502013	1453152_AT,1426642_AT,1424186_AT,1417256_AT,1416298_AT,1434411_AT,1448291_AT,1418454_AT,1437218_AT,1419089_AT,1449153_AT,1460208_AT	194	309	12504	2.08588	0.999979	0.293368	47.8067
GOTERM_CC_FAT	GO:0044420~extracellular matrix part	5	1.9084	0.0539193	1426642_AT,1424186_AT,1418454_AT,1437218_AT,1419089_AT,1460208_AT	194	92	12504	3.50291	0.999991	0.303725	50.3281
Annotation Cluster 18	Enrichment Score: 1.8328846483777264
Category	Term	Count	%	PValue	Genes	List Total	Pop Hits	Pop Total	Fold Enrichment	Bonferroni	Benjamini	FDR
GOTERM_CC_FAT	GO:0016323~basolateral plasma membrane	9	3.43511	0.00153554	1444165_AT,1434537_AT,1422444_AT,1416203_AT,1449028_AT,1418136_AT,1419550_A_AT,1423059_AT,1442608_AT,1424246_A_AT	194	141	12504	4.11406	0.274703	0.0521215	1.92129
GOTERM_CC_FAT	GO:0005925~focal adhesion	5	1.9084	0.0114971	1444165_AT,1449028_AT,1418136_AT,1423059_AT,1442608_AT,1424246_A_AT	194	57	12504	5.65383	0.910795	0.158551	13.5828
GOTERM_CC_FAT	GO:0005924~cell-substrate adherens junction	5	1.9084	0.0144861	1444165_AT,1449028_AT,1418136_AT,1423059_AT,1442608_AT,1424246_A_AT	194	61	12504	5.28308	0.952629	0.164226	16.8243
GOTERM_CC_FAT	GO:0030055~cell-substrate junction	5	1.9084	0.0188586	1444165_AT,1449028_AT,1418136_AT,1423059_AT,1442608_AT,1424246_A_AT	194	66	12504	4.88285	0.981297	0.172611	21.3647
GOTERM_CC_FAT	GO:0005912~adherens junction	6	2.29008	0.0240946	1444165_AT,1422444_AT,1449028_AT,1418136_AT,1423059_AT,1442608_AT,1424246_A_AT	194	106	12504	3.64832	0.993888	0.206817	26.5012
GOTERM_CC_FAT	GO:0030054~cell junction	14	5.34351	0.0304327	1436238_AT,1441734_AT,1429175_AT,1438973_X_AT,1449028_AT,1416003_AT,1423059_AT,1415800_AT,1444165_AT,1421861_AT,1417960_AT,1422444_AT,1418136_AT,1442608_AT,1424246_A_AT,1456464_X_AT	194	470	12504	1.91989	0.998434	0.23596	32.305
GOTERM_CC_FAT	GO:0070161~anchoring junction	6	2.29008	0.0418057	1444165_AT,1422444_AT,1449028_AT,1418136_AT,1423059_AT,1442608_AT,1424246_A_AT	194	123	12504	3.14408	0.999867	0.27295	41.6736
Annotation Cluster 19	Enrichment Score: 1.7386532653903815
Category	Term	Count	%	PValue	Genes	List Total	Pop Hits	Pop Total	Fold Enrichment	Bonferroni	Benjamini	FDR
SP_PIR_KEYWORDS	calmodulin-binding	7	2.67176	0.00302576	1441734_AT,1450981_AT,1455570_X_AT,1451596_A_AT,1452740_AT,1436836_X_AT,1434194_AT,1435945_A_AT,1436759_X_AT	247	103	17854	4.91246	0.539651	0.0746442	3.87435
GOTERM_MF_FAT	GO:0005516~calmodulin binding	7	2.67176	0.00453558	1441734_AT,1450981_AT,1455570_X_AT,1451596_A_AT,1452740_AT,1436836_X_AT,1434194_AT,1435945_A_AT,1436759_X_AT	181	114	13288	4.5079	0.799962	0.415159	6.03787
GOTERM_BP_FAT	GO:0031032~actomyosin structure organization	3	1.14504	0.0481713	1450981_AT,1455570_X_AT,1452740_AT,1436836_X_AT,1436759_X_AT	193	25	13588	8.4485	1	0.568475	55.9145
UP_SEQ_FEATURE	region of interest:Calmodulin-binding	3	1.14504	0.167931	1441734_AT,1434194_AT,1435945_A_AT	242	49	16021	4.05321	1	0.983569	94.4417
Annotation Cluster 20	Enrichment Score: 1.734150236410504
Category	Term	Count	%	PValue	Genes	List Total	Pop Hits	Pop Total	Fold Enrichment	Bonferroni	Benjamini	FDR
GOTERM_BP_FAT	GO:0045785~positive regulation of cell adhesion	6	2.29008	0.000332854	1416034_AT,1424186_AT,1448182_A_AT,1422444_AT,1460302_AT,1423240_AT,1460220_A_AT,1448914_A_AT,1450377_AT	193	43	13588	9.82383	0.389233	0.0372159	0.550766
GOTERM_BP_FAT	GO:0030155~regulation of cell adhesion	6	2.29008	0.0106553	1416034_AT,1424186_AT,1448182_A_AT,1422444_AT,1460302_AT,1423240_AT,1460220_A_AT,1448914_A_AT,1450377_AT	193	94	13588	4.49388	1	0.271891	16.2821
GOTERM_BP_FAT	GO:0009967~positive regulation of signal transduction	7	2.67176	0.0354634	1416034_AT,1438042_AT,1448182_A_AT,1437219_AT,1425526_A_AT,1460302_AT,1423240_AT,1460220_A_AT,1448914_A_AT,1450377_AT	193	172	13588	2.86528	1	0.496202	45.0647
GOTERM_BP_FAT	GO:0010647~positive regulation of cell communication	7	2.67176	0.0517094	1416034_AT,1438042_AT,1448182_A_AT,1437219_AT,1425526_A_AT,1460302_AT,1423240_AT,1460220_A_AT,1448914_A_AT,1450377_AT	193	189	13588	2.60756	1	0.5908	58.5557
GOTERM_BP_FAT	GO:0010811~positive regulation of cell-substrate adhesion	3	1.14504	0.0553425	1424186_AT,1460302_AT,1460220_A_AT,1448914_A_AT,1450377_AT	193	27	13588	7.82268	1	0.604089	61.1127
GOTERM_BP_FAT	GO:0010810~regulation of cell-substrate adhesion	3	1.14504	0.109363	1424186_AT,1460302_AT,1460220_A_AT,1448914_A_AT,1450377_AT	193	40	13588	5.28031	1	0.760544	85.3597
Annotation Cluster 21	Enrichment Score: 1.6799996218958364
Category	Term	Count	%	PValue	Genes	List Total	Pop Hits	Pop Total	Fold Enrichment	Bonferroni	Benjamini	FDR
GOTERM_CC_FAT	GO:0005624~membrane fraction	16	6.10687	0.0126432	1450431_A_AT,1422823_AT,1436238_AT,1457707_AT,1451648_A_AT,1421955_A_AT,1419550_A_AT,1425733_A_AT,1420558_AT,1423420_AT,1416034_AT,1422620_S_AT,1417960_AT,1448182_A_AT,1451596_A_AT,1422824_S_AT,1451789_A_AT,1416612_AT,1416588_AT,1424246_A_AT	194	510	12504	2.02207	0.930001	0.162459	14.8392
GOTERM_CC_FAT	GO:0005626~insoluble fraction	16	6.10687	0.0168409	1450431_A_AT,1422823_AT,1436238_AT,1457707_AT,1451648_A_AT,1421955_A_AT,1419550_A_AT,1425733_A_AT,1420558_AT,1423420_AT,1416034_AT,1422620_S_AT,1417960_AT,1448182_A_AT,1451596_A_AT,1422824_S_AT,1451789_A_AT,1416612_AT,1416588_AT,1424246_A_AT	194	528	12504	1.95314	0.971268	0.170413	19.2987
GOTERM_CC_FAT	GO:0000267~cell fraction	16	6.10687	0.042833	1450431_A_AT,1422823_AT,1436238_AT,1457707_AT,1451648_A_AT,1421955_A_AT,1419550_A_AT,1425733_A_AT,1420558_AT,1423420_AT,1416034_AT,1422620_S_AT,1417960_AT,1448182_A_AT,1451596_A_AT,1422824_S_AT,1451789_A_AT,1416612_AT,1416588_AT,1424246_A_AT	194	596	12504	1.7303	0.999894	0.270576	42.4582
Annotation Cluster 22	Enrichment Score: 1.666377073046075
Category	Term	Count	%	PValue	Genes	List Total	Pop Hits	Pop Total	Fold Enrichment	Bonferroni	Benjamini	FDR
GOTERM_BP_FAT	GO:0051216~cartilage development	7	2.67176	0.000813159	1450922_A_AT,1421028_A_AT,1438042_AT,1417256_AT,1425526_A_AT,1439946_AT,1451507_AT,1428902_AT,1421027_A_AT,1423635_AT,1424852_AT	193	78	13588	6.31832	0.700242	0.0647413	1.34049
GOTERM_BP_FAT	GO:0001501~skeletal system development	11	4.19847	0.0073789	1438042_AT,1439946_AT,1451507_AT,1428902_AT,1421027_A_AT,1424852_AT,1450922_A_AT,1421028_A_AT,1417256_AT,1451789_A_AT,1416298_AT,1426225_AT,1448291_AT,1425526_A_AT,1428319_AT,1423635_AT	193	285	13588	2.71735	0.999983	0.229841	11.562
GOTERM_BP_FAT	GO:0001503~ossification	5	1.9084	0.0632873	1421028_A_AT,1438042_AT,1417256_AT,1439946_AT,1451507_AT,1428319_AT,1421027_A_AT,1423635_AT,1424852_AT	193	106	13588	3.32095	1	0.639124	66.1968
GOTERM_BP_FAT	GO:0060348~bone development	5	1.9084	0.0861263	1421028_A_AT,1438042_AT,1417256_AT,1439946_AT,1451507_AT,1428319_AT,1421027_A_AT,1423635_AT,1424852_AT	193	118	13588	2.98323	1	0.70586	77.5554
GOTERM_BP_FAT	GO:0001649~osteoblast differentiation	3	1.14504	0.142395	1421028_A_AT,1438042_AT,1439946_AT,1451507_AT,1421027_A_AT,1423635_AT,1424852_AT	193	47	13588	4.49388	1	0.809971	92.1792
Annotation Cluster 23	Enrichment Score: 1.6224976790883314
Category	Term	Count	%	PValue	Genes	List Total	Pop Hits	Pop Total	Fold Enrichment	Bonferroni	Benjamini	FDR
GOTERM_BP_FAT	GO:0000082~G1/S transition of mitotic cell cycle	4	1.52672	0.00701587	1441734_AT,1448229_S_AT,1416122_AT,1447625_AT,1449028_AT,1434745_AT	193	28	13588	10.0577	0.99997	0.224557	11.0238
GOTERM_BP_FAT	GO:0000278~mitotic cell cycle	9	3.43511	0.0224211	1441734_AT,1416122_AT,1447625_AT,1449028_AT,1427005_AT,1435575_AT,1417445_AT,1448229_S_AT,1452954_AT,1450780_S_AT,1422851_AT,1450781_AT,1434745_AT	193	244	13588	2.59687	1	0.394225	31.353
GOTERM_BP_FAT	GO:0051329~interphase of mitotic cell cycle	4	1.52672	0.0318226	1441734_AT,1448229_S_AT,1416122_AT,1447625_AT,1449028_AT,1434745_AT	193	49	13588	5.74728	1	0.48113	41.5216
GOTERM_BP_FAT	GO:0051325~interphase	4	1.52672	0.0352467	1441734_AT,1448229_S_AT,1416122_AT,1447625_AT,1449028_AT,1434745_AT	193	51	13588	5.52189	1	0.498506	44.8596
GOTERM_BP_FAT	GO:0022403~cell cycle phase	10	3.81679	0.043744	1441734_AT,1416122_AT,1447625_AT,1449028_AT,1428105_AT,1435575_AT,1417445_AT,1448229_S_AT,1417960_AT,1452954_AT,1450780_S_AT,1422851_AT,1450781_AT,1434745_AT	193	328	13588	2.14647	1	0.545531	52.3865
Annotation Cluster 24	Enrichment Score: 1.598375281821464
Category	Term	Count	%	PValue	Genes	List Total	Pop Hits	Pop Total	Fold Enrichment	Bonferroni	Benjamini	FDR
GOTERM_MF_FAT	GO:0030246~carbohydrate binding	15	5.72519	0.000105705	1453152_AT,1424186_AT,1421228_AT,1460302_AT,1418666_AT,1460208_AT,1438467_AT,1450377_AT,1420558_AT,1444165_AT,1418350_AT,1416034_AT,1426642_AT,1448182_A_AT,1426112_A_AT,1456426_AT,1418349_AT,1421045_AT,1437218_AT,1442608_AT	181	317	13288	3.47387	0.03673	0.03673	0.144718
INTERPRO	IPR018378:C-type lectin, conserved site	6	2.29008	0.0119759	1420558_AT,1444165_AT,1426112_A_AT,1456426_AT,1421045_AT,1442608_AT,1438467_AT	234	104	17763	4.37944	0.998294	0.654321	16.0437
INTERPRO	IPR001304:C-type lectin	6	2.29008	0.0196941	1420558_AT,1444165_AT,1426112_A_AT,1456426_AT,1421045_AT,1442608_AT,1438467_AT	234	118	17763	3.85984	0.999973	0.689361	25.0765
INTERPRO	IPR016186:C-type lectin-like	6	2.29008	0.026067	1420558_AT,1444165_AT,1426112_A_AT,1456426_AT,1421045_AT,1442608_AT,1438467_AT	234	127	17763	3.58631	0.999999	0.687878	31.8439
SMART	SM00034:CLECT	6	2.29008	0.0502187	1420558_AT,1444165_AT,1426112_A_AT,1456426_AT,1421045_AT,1442608_AT,1438467_AT	156	118	9131	2.97621	0.999095	0.68897	45.3835
SP_PIR_KEYWORDS	Lectin	6	2.29008	0.0815493	1420558_AT,1444165_AT,1426112_A_AT,1456426_AT,1421045_AT,1442608_AT,1438467_AT	247	167	17854	2.59701	1	0.472974	67.0185
GOTERM_MF_FAT	GO:0005529~sugar binding	6	2.29008	0.099823	1420558_AT,1444165_AT,1426112_A_AT,1456426_AT,1421045_AT,1442608_AT,1438467_AT	181	181	13288	2.43363	1	0.801826	76.3246
INTERPRO	IPR002353:Type II antifreeze protein	3	1.14504	0.100735	1456426_AT,1421045_AT,1438467_AT	234	41	17763	5.55441	1	0.836651	78.5858
UP_SEQ_FEATURE	domain:C-type lectin	4	1.52672	0.15385	1420558_AT,1444165_AT,1426112_A_AT,1456426_AT,1442608_AT	242	90	16021	2.94233	1	0.980073	92.764
Annotation Cluster 25	Enrichment Score: 1.5955479745250096
Category	Term	Count	%	PValue	Genes	List Total	Pop Hits	Pop Total	Fold Enrichment	Bonferroni	Benjamini	FDR
GOTERM_CC_FAT	GO:0016323~basolateral plasma membrane	9	3.43511	0.00153554	1444165_AT,1434537_AT,1422444_AT,1416203_AT,1449028_AT,1418136_AT,1419550_A_AT,1423059_AT,1442608_AT,1424246_A_AT	194	141	12504	4.11406	0.274703	0.0521215	1.92129
GOTERM_CC_FAT	GO:0016324~apical plasma membrane	5	1.9084	0.0669781	1434537_AT,1426642_AT,1419550_A_AT,1437218_AT,1423059_AT,1424246_A_AT	194	99	12504	3.25523	0.999999	0.355363	58.322
GOTERM_CC_FAT	GO:0045177~apical part of cell	5	1.9084	0.158914	1434537_AT,1426642_AT,1419550_A_AT,1437218_AT,1423059_AT,1424246_A_AT	194	136	12504	2.36962	1	0.623774	88.7497
Annotation Cluster 26	Enrichment Score: 1.559036891544085
Category	Term	Count	%	PValue	Genes	List Total	Pop Hits	Pop Total	Fold Enrichment	Bonferroni	Benjamini	FDR
GOTERM_BP_FAT	GO:0048545~response to steroid hormone stimulus	5	1.9084	0.0101777	1416034_AT,1448182_A_AT,1417256_AT,1419089_AT,1423240_AT,1424246_A_AT	193	60	13588	5.86701	1	0.270672	15.609
GOTERM_BP_FAT	GO:0043627~response to estrogen stimulus	4	1.52672	0.0110981	1416034_AT,1448182_A_AT,1417256_AT,1419089_AT,1424246_A_AT	193	33	13588	8.53384	1	0.276809	16.9015
GOTERM_BP_FAT	GO:0009725~response to hormone stimulus	7	2.67176	0.0296923	1416034_AT,1448182_A_AT,1417256_AT,1426225_AT,1419089_AT,1423240_AT,1415896_X_AT,1424246_A_AT	193	165	13588	2.98684	1	0.476366	39.3499
GOTERM_BP_FAT	GO:0009719~response to endogenous stimulus	7	2.67176	0.0464751	1416034_AT,1448182_A_AT,1417256_AT,1426225_AT,1419089_AT,1423240_AT,1415896_X_AT,1424246_A_AT	193	184	13588	2.67842	1	0.563594	54.5929
GOTERM_BP_FAT	GO:0010033~response to organic substance	12	4.58015	0.102815	1420715_A_AT,1422823_AT,1449297_AT,1419089_AT,1423240_AT,1425733_A_AT,1415896_X_AT,1416034_AT,1417256_AT,1448182_A_AT,1422824_S_AT,1426225_AT,1416612_AT,1436092_AT,1424246_A_AT	193	505	13588	1.67297	1	0.749715	83.4679
Annotation Cluster 27	Enrichment Score: 1.5303276464434383
Category	Term	Count	%	PValue	Genes	List Total	Pop Hits	Pop Total	Fold Enrichment	Bonferroni	Benjamini	FDR
KEGG_PATHWAY	mmu04060:Cytokine-cytokine receptor interaction	12	4.58015	0.000701067	1421228_AT,1450020_AT,1422259_A_AT,1424727_AT,1448914_A_AT,1439680_AT,1422260_X_AT,1450922_A_AT,1425379_AT,1422957_AT,1421239_AT,1460220_A_AT,1450488_AT,1420380_AT,1423635_AT	84	244	5738	3.35948	0.0722941	0.0368251	0.785219
KEGG_PATHWAY	mmu04062:Chemokine signaling pathway	10	3.81679	0.00115818	1460419_A_AT,1423478_AT,1421228_AT,1450020_AT,1422259_A_AT,1448942_AT,1424727_AT,1423059_AT,1422260_X_AT,1422957_AT,1435647_AT,1450488_AT,1420380_AT	84	182	5738	3.75327	0.116618	0.0404899	1.29417
GOTERM_BP_FAT	GO:0042330~taxis	7	2.67176	0.00447615	1450922_A_AT,1422957_AT,1421228_AT,1455251_AT,1450020_AT,1450488_AT,1420380_AT	193	109	13588	4.52137	0.998698	0.172901	7.17228
GOTERM_BP_FAT	GO:0006935~chemotaxis	7	2.67176	0.00447615	1450922_A_AT,1422957_AT,1421228_AT,1455251_AT,1450020_AT,1450488_AT,1420380_AT	193	109	13588	4.52137	0.998698	0.172901	7.17228
GOTERM_BP_FAT	GO:0007626~locomotory behavior	10	3.81679	0.00694651	1422823_AT,1450922_A_AT,1422824_S_AT,1422957_AT,1421228_AT,1455251_AT,1421037_AT,1450020_AT,1437540_AT,1450488_AT,1420380_AT,1425733_A_AT	193	239	13588	2.94578	0.999967	0.227476	10.9207
GOTERM_BP_FAT	GO:0007610~behavior	13	4.96183	0.0125489	1422823_AT,1421228_AT,1421037_AT,1450020_AT,1437540_AT,1425733_A_AT,1438796_AT,1427038_AT,1450922_A_AT,1419473_A_AT,1422824_S_AT,1422957_AT,1455251_AT,1450488_AT,1420380_AT	193	405	13588	2.25989	1	0.283927	18.901
GOTERM_CC_FAT	GO:0005615~extracellular space	15	5.72519	0.0270507	1419082_AT,1421228_AT,1460302_AT,1448914_A_AT,1451255_AT,1439680_AT,1450377_AT,1450922_A_AT,1418350_AT,1420911_A_AT,1416298_AT,1456426_AT,1418349_AT,1426225_AT,1448291_AT,1460220_A_AT,1450488_AT,1420380_AT,1423635_AT	194	511	12504	1.89198	0.996758	0.220572	29.2629
INTERPRO	IPR000827:Small chemokine, C-C group, conserved site	3	1.14504	0.0305412	1421228_AT,1450488_AT,1420380_AT	234	21	17763	10.8443	1	0.690257	36.2501
PIR_SUPERFAMILY	PIRSF001950:small inducible chemokine, C/CC types	3	1.14504	0.0394775	1421228_AT,1450488_AT,1420380_AT	124	21	8136	9.37327	0.997525	0.950248	38.1482
GOTERM_BP_FAT	GO:0030595~leukocyte chemotaxis	3	1.14504	0.0553425	1450922_A_AT,1455251_AT,1450020_AT	193	27	13588	7.82268	1	0.604089	61.1127
GOTERM_BP_FAT	GO:0060326~cell chemotaxis	3	1.14504	0.0553425	1450922_A_AT,1455251_AT,1450020_AT	193	27	13588	7.82268	1	0.604089	61.1127
INTERPRO	IPR001811:Small chemokine, interleukin-8-like	3	1.14504	0.084599	1421228_AT,1450488_AT,1420380_AT	234	37	17763	6.15489	1	0.834446	72.2791
GOTERM_MF_FAT	GO:0008009~chemokine activity	3	1.14504	0.0934598	1421228_AT,1450488_AT,1420380_AT	181	38	13288	5.79587	1	0.823903	73.926
GOTERM_MF_FAT	GO:0042379~chemokine receptor binding	3	1.14504	0.097667	1421228_AT,1450488_AT,1420380_AT	181	39	13288	5.64726	1	0.823147	75.5358
GOTERM_MF_FAT	GO:0005125~cytokine activity	6	2.29008	0.0977218	1421228_AT,1460220_A_AT,1448914_A_AT,1450488_AT,1439680_AT,1420380_AT,1423635_AT	181	180	13288	2.44715	1	0.808844	75.5562
SP_PIR_KEYWORDS	cytokine	6	2.29008	0.0984029	1421228_AT,1460220_A_AT,1448914_A_AT,1450488_AT,1439680_AT,1420380_AT,1423635_AT	247	177	17854	2.45028	1	0.511646	74.0947
SMART	SM00199:SCY	3	1.14504	0.129881	1421228_AT,1450488_AT,1420380_AT	156	37	9131	4.74584	1	0.849246	80.4695
SP_PIR_KEYWORDS	chemotaxis	3	1.14504	0.210354	1421228_AT,1450488_AT,1420380_AT	247	62	17854	3.49758	1	0.716225	95.4019
SP_PIR_KEYWORDS	inflammatory response	3	1.14504	0.291938	1421228_AT,1450488_AT,1420380_AT	247	78	17854	2.78013	1	0.799483	98.8908
Annotation Cluster 28	Enrichment Score: 1.5249777065844867
Category	Term	Count	%	PValue	Genes	List Total	Pop Hits	Pop Total	Fold Enrichment	Bonferroni	Benjamini	FDR
GOTERM_BP_FAT	GO:0040007~growth	8	3.05344	0.0198541	1418350_AT,1450922_A_AT,1435382_AT,1438973_X_AT,1418349_AT,1419089_AT,1460220_A_AT,1448914_A_AT,1428902_AT,1415800_AT,1423635_AT	193	193	13588	2.91831	1	0.371273	28.3006
SP_PIR_KEYWORDS	growth factor	6	2.29008	0.0312997	1418350_AT,1450922_A_AT,1425379_AT,1418349_AT,1460220_A_AT,1448914_A_AT,1426852_X_AT,1423635_AT	247	127	17854	3.41496	0.999709	0.28766	33.9431
GOTERM_MF_FAT	GO:0008083~growth factor activity	6	2.29008	0.042823	1418350_AT,1450922_A_AT,1425379_AT,1418349_AT,1460220_A_AT,1448914_A_AT,1426852_X_AT,1423635_AT	181	141	13288	3.12402	1	0.644027	45.097
Annotation Cluster 29	Enrichment Score: 1.4684564850298838
Category	Term	Count	%	PValue	Genes	List Total	Pop Hits	Pop Total	Fold Enrichment	Bonferroni	Benjamini	FDR
GOTERM_BP_FAT	GO:0001944~vasculature development	10	3.81679	0.00922097	1438973_X_AT,1419309_AT,1439946_AT,1423059_AT,1451507_AT,1421027_A_AT,1415800_AT,1424852_AT,1439066_AT,1450922_A_AT,1418350_AT,1421028_A_AT,1451596_A_AT,1418349_AT,1425526_A_AT,1439327_AT	193	250	13588	2.81617	0.999999	0.262788	14.2456
GOTERM_BP_FAT	GO:0048514~blood vessel morphogenesis	8	3.05344	0.0222808	1438973_X_AT,1439946_AT,1423059_AT,1451507_AT,1415800_AT,1421027_A_AT,1424852_AT,1439066_AT,1450922_A_AT,1418350_AT,1421028_A_AT,1418349_AT,1425526_A_AT,1439327_AT	193	198	13588	2.84461	1	0.396869	31.1894
GOTERM_BP_FAT	GO:0001568~blood vessel development	9	3.43511	0.0224211	1438973_X_AT,1439946_AT,1423059_AT,1451507_AT,1421027_A_AT,1415800_AT,1424852_AT,1439066_AT,1450922_A_AT,1418350_AT,1421028_A_AT,1451596_A_AT,1418349_AT,1425526_A_AT,1439327_AT	193	244	13588	2.59687	1	0.394225	31.353
GOTERM_BP_FAT	GO:0001525~angiogenesis	4	1.52672	0.290276	1418350_AT,1418349_AT,1439327_AT,1423059_AT,1439066_AT	193	133	13588	2.11742	1	0.920053	99.6615
Annotation Cluster 30	Enrichment Score: 1.404804913296396
Category	Term	Count	%	PValue	Genes	List Total	Pop Hits	Pop Total	Fold Enrichment	Bonferroni	Benjamini	FDR
BIOCARTA	m_edg1Pathway:Phospholipids as signalling intermediaries	5	1.9084	0.00334072	1423478_AT,1460419_A_AT,1451596_A_AT,1455257_AT,1423240_AT,1423059_AT	36	22	1171	7.39268	0.312564	0.312564	3.72226
KEGG_PATHWAY	mmu04012:ErbB signaling pathway	5	1.9084	0.0366261	1441734_AT,1418350_AT,1423478_AT,1460419_A_AT,1418349_AT,1423240_AT,1423059_AT	84	87	5738	3.92583	0.981548	0.283024	34.2577
KEGG_PATHWAY	mmu04370:VEGF signaling pathway	4	1.52672	0.0968906	1423478_AT,1460419_A_AT,1451596_A_AT,1423240_AT,1423059_AT	84	76	5738	3.59524	0.999982	0.49416	68.1951
BIOCARTA	m_At1rPathway:Angiotensin II mediated activation of JNK Pathway via Pyk2 dependent signaling	3	1.14504	0.202707	1423478_AT,1460419_A_AT,1423240_AT,1423059_AT	36	28	1171	3.48512	1	0.985427	92.3306
Annotation Cluster 31	Enrichment Score: 1.2412765680594797
Category	Term	Count	%	PValue	Genes	List Total	Pop Hits	Pop Total	Fold Enrichment	Bonferroni	Benjamini	FDR
GOTERM_BP_FAT	GO:0006874~cellular calcium ion homeostasis	6	2.29008	0.0093366	1416034_AT,1435382_AT,1421861_AT,1423478_AT,1460419_A_AT,1448182_A_AT,1450344_A_AT,1420380_AT	193	91	13588	4.64203	0.999999	0.260669	14.4115
GOTERM_BP_FAT	GO:0055074~calcium ion homeostasis	6	2.29008	0.0111218	1416034_AT,1435382_AT,1421861_AT,1423478_AT,1460419_A_AT,1448182_A_AT,1450344_A_AT,1420380_AT	193	95	13588	4.44658	1	0.272785	16.9346
GOTERM_BP_FAT	GO:0006875~cellular metal ion homeostasis	6	2.29008	0.0136641	1416034_AT,1435382_AT,1421861_AT,1423478_AT,1460419_A_AT,1448182_A_AT,1450344_A_AT,1420380_AT	193	100	13588	4.22425	1	0.300559	20.4072
GOTERM_BP_FAT	GO:0055065~metal ion homeostasis	6	2.29008	0.0171988	1416034_AT,1435382_AT,1421861_AT,1423478_AT,1460419_A_AT,1448182_A_AT,1450344_A_AT,1420380_AT	193	106	13588	3.98514	1	0.34833	25.0093
GOTERM_BP_FAT	GO:0030005~cellular di-, tri-valent inorganic cation homeostasis	6	2.29008	0.0415116	1416034_AT,1435382_AT,1421861_AT,1423478_AT,1460419_A_AT,1448182_A_AT,1450344_A_AT,1420380_AT	193	134	13588	3.15242	1	0.539388	50.5085
GOTERM_BP_FAT	GO:0055080~cation homeostasis	7	2.67176	0.0464751	1416034_AT,1435382_AT,1421861_AT,1423478_AT,1460419_A_AT,1448182_A_AT,1437347_AT,1450344_A_AT,1420380_AT	193	184	13588	2.67842	1	0.563594	54.5929
GOTERM_BP_FAT	GO:0055066~di-, tri-valent inorganic cation homeostasis	6	2.29008	0.0561952	1416034_AT,1435382_AT,1421861_AT,1423478_AT,1460419_A_AT,1448182_A_AT,1450344_A_AT,1420380_AT	193	146	13588	2.89332	1	0.605853	61.6909
GOTERM_BP_FAT	GO:0030003~cellular cation homeostasis	6	2.29008	0.0645276	1416034_AT,1435382_AT,1421861_AT,1423478_AT,1460419_A_AT,1448182_A_AT,1450344_A_AT,1420380_AT	193	152	13588	2.77911	1	0.642651	66.9317
GOTERM_BP_FAT	GO:0050801~ion homeostasis	8	3.05344	0.121772	1416034_AT,1435382_AT,1421861_AT,1423478_AT,1460419_A_AT,1448182_A_AT,1437347_AT,1450344_A_AT,1416003_AT,1420380_AT	193	293	13588	1.9223	1	0.785287	88.4
GOTERM_BP_FAT	GO:0042592~homeostatic process	13	4.96183	0.124618	1423478_AT,1460419_A_AT,1450344_A_AT,1448914_A_AT,1416003_AT,1423420_AT,1435382_AT,1450922_A_AT,1416034_AT,1421861_AT,1437347_AT,1448182_A_AT,1435647_AT,1460220_A_AT,1420380_AT,1435945_A_AT	193	584	13588	1.56722	1	0.788191	89.008
GOTERM_BP_FAT	GO:0006873~cellular ion homeostasis	7	2.67176	0.165129	1416034_AT,1435382_AT,1421861_AT,1423478_AT,1460419_A_AT,1448182_A_AT,1450344_A_AT,1416003_AT,1420380_AT	193	261	13588	1.88823	1	0.83569	94.9918
GOTERM_BP_FAT	GO:0055082~cellular chemical homeostasis	7	2.67176	0.179429	1416034_AT,1435382_AT,1421861_AT,1423478_AT,1460419_A_AT,1448182_A_AT,1450344_A_AT,1416003_AT,1420380_AT	193	268	13588	1.83891	1	0.850698	96.2398
GOTERM_BP_FAT	GO:0019725~cellular homeostasis	8	3.05344	0.211073	1416034_AT,1435382_AT,1421861_AT,1423478_AT,1460419_A_AT,1448182_A_AT,1450344_A_AT,1416003_AT,1420380_AT,1435945_A_AT	193	343	13588	1.64208	1	0.874772	98.0418
GOTERM_BP_FAT	GO:0048878~chemical homeostasis	8	3.05344	0.258568	1416034_AT,1435382_AT,1421861_AT,1423478_AT,1460419_A_AT,1448182_A_AT,1437347_AT,1450344_A_AT,1416003_AT,1420380_AT	193	365	13588	1.5431	1	0.901702	99.3009
Annotation Cluster 32	Enrichment Score: 1.20948941464972
Category	Term	Count	%	PValue	Genes	List Total	Pop Hits	Pop Total	Fold Enrichment	Bonferroni	Benjamini	FDR
UP_SEQ_FEATURE	domain:Fibronectin type-III 3	5	1.9084	0.0253256	1426642_AT,1434411_AT,1437219_AT,1421239_AT,1437218_AT,1449508_AT	242	74	16021	4.47314	1	0.708458	33.1846
UP_SEQ_FEATURE	domain:Fibronectin type-III 2	6	2.29008	0.0349811	1426642_AT,1418476_AT,1434411_AT,1437219_AT,1421239_AT,1437218_AT,1449508_AT	242	120	16021	3.31012	1	0.745577	42.8641
UP_SEQ_FEATURE	domain:Fibronectin type-III 1	6	2.29008	0.0360595	1426642_AT,1418476_AT,1434411_AT,1437219_AT,1421239_AT,1437218_AT,1449508_AT	242	121	16021	3.28277	1	0.742681	43.8595
INTERPRO	IPR008957:Fibronectin, type III-like fold	7	2.67176	0.0370702	1426642_AT,1418476_AT,1434411_AT,1437219_AT,1421239_AT,1417408_AT,1437218_AT,1449508_AT	234	187	17763	2.84156	1	0.650666	42.2059
UP_SEQ_FEATURE	domain:Fibronectin type-III 4	4	1.52672	0.0520544	1426642_AT,1434411_AT,1421239_AT,1437218_AT,1449508_AT	242	56	16021	4.72875	1	0.809328	56.8436
UP_SEQ_FEATURE	short sequence motif:WSXWS motif	3	1.14504	0.0788161	1418476_AT,1421239_AT,1449508_AT	242	31	16021	6.40669	1	0.908437	72.4869
INTERPRO	IPR003961:Fibronectin, type III	6	2.29008	0.107238	1426642_AT,1418476_AT,1434411_AT,1437219_AT,1421239_AT,1437218_AT,1449508_AT	234	191	17763	2.38462	1	0.846679	80.7268
UP_SEQ_FEATURE	domain:Fibronectin type-III 5	3	1.14504	0.111417	1426642_AT,1434411_AT,1421239_AT,1437218_AT	242	38	16021	5.22651	1	0.953491	84.3845
SMART	SM00060:FN3	6	2.29008	0.224279	1426642_AT,1418476_AT,1434411_AT,1437219_AT,1421239_AT,1437218_AT,1449508_AT	156	191	9131	1.8387	1	0.85322	94.9271
Annotation Cluster 33	Enrichment Score: 1.1943782687476254
Category	Term	Count	%	PValue	Genes	List Total	Pop Hits	Pop Total	Fold Enrichment	Bonferroni	Benjamini	FDR
UP_SEQ_FEATURE	domain:LIM zinc-binding 1	4	1.52672	0.0392671	1420731_A_AT,1418136_AT,1428319_AT,1424246_A_AT	242	50	16021	5.2962	1	0.747129	46.7253
UP_SEQ_FEATURE	domain:LIM zinc-binding 2	4	1.52672	0.0392671	1420731_A_AT,1418136_AT,1428319_AT,1424246_A_AT	242	50	16021	5.2962	1	0.747129	46.7253
UP_SEQ_FEATURE	domain:LIM zinc-binding 3	3	1.14504	0.0578159	1418136_AT,1428319_AT,1424246_A_AT	242	26	16021	7.63875	1	0.832789	60.7875
INTERPRO	IPR001781:Zinc finger, LIM-type	4	1.52672	0.0733811	1420731_A_AT,1418136_AT,1428319_AT,1424246_A_AT	234	74	17763	4.10326	1	0.826729	66.9185
SP_PIR_KEYWORDS	LIM domain	4	1.52672	0.0797126	1420731_A_AT,1418136_AT,1428319_AT,1424246_A_AT	247	73	17854	3.96073	1	0.475031	66.1481
SMART	SM00132:LIM	4	1.52672	0.130772	1420731_A_AT,1418136_AT,1428319_AT,1424246_A_AT	156	74	9131	3.16389	1	0.823204	80.7029
Annotation Cluster 34	Enrichment Score: 1.1847085738147285
Category	Term	Count	%	PValue	Genes	List Total	Pop Hits	Pop Total	Fold Enrichment	Bonferroni	Benjamini	FDR
UP_SEQ_FEATURE	domain:PH	9	3.43511	0.0114138	1421098_AT,1439808_AT,1419978_S_AT,1433558_AT,1418835_AT,1441170_A_AT,1426994_AT,1460204_AT,1419513_A_AT,1425601_A_AT	242	202	16021	2.94962	0.999984	0.601208	16.5108
INTERPRO	IPR001849:Pleckstrin homology	8	3.05344	0.0569266	1421098_AT,1439808_AT,1419978_S_AT,1433558_AT,1418835_AT,1441170_A_AT,1426994_AT,1460204_AT,1425601_A_AT	234	261	17763	2.32675	1	0.755694	57.289
SMART	SM00233:PH	8	3.05344	0.15556	1421098_AT,1439808_AT,1419978_S_AT,1433558_AT,1418835_AT,1441170_A_AT,1426994_AT,1460204_AT,1425601_A_AT	156	261	9131	1.79409	1	0.806505	86.2598
INTERPRO	IPR011993:Pleckstrin homology-type	7	2.67176	0.180518	1421098_AT,1439808_AT,1419054_A_AT,1419978_S_AT,1433558_AT,1426734_AT,1441170_A_AT,1460204_AT	234	289	17763	1.83866	1	0.937428	94.4401
Annotation Cluster 35	Enrichment Score: 1.128193489135809
Category	Term	Count	%	PValue	Genes	List Total	Pop Hits	Pop Total	Fold Enrichment	Bonferroni	Benjamini	FDR
GOTERM_BP_FAT	GO:0002637~regulation of immunoglobulin production	3	1.14504	0.0481713	1426225_AT,1437025_AT,1449508_AT	193	25	13588	8.4485	1	0.568475	55.9145
GOTERM_BP_FAT	GO:0002700~regulation of production of molecular mediator of immune response	3	1.14504	0.0667428	1426225_AT,1437025_AT,1449508_AT	193	30	13588	7.04041	1	0.644178	68.2071
GOTERM_BP_FAT	GO:0002697~regulation of immune effector process	4	1.52672	0.1283	1416034_AT,1448182_A_AT,1426225_AT,1437025_AT,1449508_AT	193	88	13588	3.20019	1	0.790761	89.7505
Annotation Cluster 36	Enrichment Score: 1.0812509280802372
Category	Term	Count	%	PValue	Genes	List Total	Pop Hits	Pop Total	Fold Enrichment	Bonferroni	Benjamini	FDR
SP_PIR_KEYWORDS	membrane protein	5	1.9084	0.00394271	1416034_AT,1441734_AT,1420911_A_AT,1448182_A_AT,1421045_AT,1455257_AT	247	47	17854	7.68972	0.636264	0.0878391	5.0208
GOTERM_BP_FAT	GO:0016044~membrane organization	8	3.05344	0.091383	1433908_A_AT,1416034_AT,1420911_A_AT,1448182_A_AT,1423917_A_AT,1452740_AT,1435657_AT,1421045_AT,1418666_AT,1435945_A_AT	193	272	13588	2.07071	1	0.724796	79.6038
GOTERM_BP_FAT	GO:0051130~positive regulation of cellular component organization	5	1.9084	0.0945204	1416034_AT,1420911_A_AT,1448182_A_AT,1437025_AT,1418666_AT,1424246_A_AT	193	122	13588	2.88542	1	0.734135	80.7412
GOTERM_BP_FAT	GO:0060627~regulation of vesicle-mediated transport	4	1.52672	0.112857	1436238_AT,1420911_A_AT,1435657_AT,1418666_AT	193	83	13588	3.39297	1	0.766292	86.2841
GOTERM_BP_FAT	GO:0010324~membrane invagination	6	2.29008	0.127537	1433908_A_AT,1416034_AT,1420911_A_AT,1448182_A_AT,1423917_A_AT,1435657_AT,1421045_AT,1418666_AT	193	188	13588	2.24694	1	0.791197	89.6007
GOTERM_BP_FAT	GO:0006897~endocytosis	6	2.29008	0.127537	1433908_A_AT,1416034_AT,1420911_A_AT,1448182_A_AT,1423917_A_AT,1435657_AT,1421045_AT,1418666_AT	193	188	13588	2.24694	1	0.791197	89.6007
GOTERM_BP_FAT	GO:0030100~regulation of endocytosis	3	1.14504	0.16711	1420911_A_AT,1435657_AT,1418666_AT	193	52	13588	4.06178	1	0.837567	95.1853
GOTERM_BP_FAT	GO:0016192~vesicle-mediated transport	10	3.81679	0.214289	1433647_S_AT,1433908_A_AT,1416034_AT,1436238_AT,1420911_A_AT,1448182_A_AT,1423917_A_AT,1452740_AT,1435657_AT,1421045_AT,1418666_AT,1423240_AT	193	466	13588	1.51082	1	0.874639	98.1701
Annotation Cluster 37	Enrichment Score: 1.0704105170631564
Category	Term	Count	%	PValue	Genes	List Total	Pop Hits	Pop Total	Fold Enrichment	Bonferroni	Benjamini	FDR
GOTERM_CC_FAT	GO:0005856~cytoskeleton	28	10.687	0.0135125	1433908_A_AT,1422823_AT,1450692_AT,1423774_A_AT,1419738_A_AT,1449252_AT,1434194_AT,1423059_AT,1426801_AT,1435575_AT,1452964_AT,1435382_AT,1431400_A_AT,1422824_S_AT,1452679_AT,1436993_X_AT,1417219_S_AT,1418289_AT,1440990_AT,1423917_A_AT,1419054_A_AT,1449028_AT,1452740_AT,1418879_AT,1428105_AT,1418209_A_AT,1425733_A_AT,1453490_AT,1417960_AT,1418136_AT,1417704_A_AT,1452670_AT,1418210_AT,1428319_AT	194	1122	12504	1.60847	0.94177	0.162815	15.7809
GOTERM_CC_FAT	GO:0044430~cytoskeletal part	21	8.01527	0.0163169	1452679_AT,1422823_AT,1450692_AT,1418289_AT,1440990_AT,1423774_A_AT,1419738_A_AT,1449028_AT,1452740_AT,1449252_AT,1418879_AT,1428105_AT,1434194_AT,1426801_AT,1435575_AT,1425733_A_AT,1452964_AT,1435382_AT,1453490_AT,1431400_A_AT,1417960_AT,1422824_S_AT,1452670_AT,1428319_AT	194	774	12504	1.74874	0.967883	0.173884	18.7539
GOTERM_CC_FAT	GO:0015630~microtubule cytoskeleton	12	4.58015	0.0891914	1452679_AT,1450692_AT,1440990_AT,1423774_A_AT,1452740_AT,1418879_AT,1449252_AT,1428105_AT,1434194_AT,1435575_AT,1452964_AT,1435382_AT,1453490_AT	194	450	12504	1.71876	1	0.427571	69.2534
SP_PIR_KEYWORDS	cytoskeleton	13	4.96183	0.108375	1433908_A_AT,1436993_X_AT,1417219_S_AT,1423917_A_AT,1419054_A_AT,1419738_A_AT,1423774_A_AT,1418879_AT,1449252_AT,1418209_A_AT,1435575_AT,1426801_AT,1452964_AT,1453490_AT,1418136_AT,1418210_AT,1428319_AT	247	583	17854	1.61181	1	0.538271	77.5918
GOTERM_CC_FAT	GO:0043232~intracellular non-membrane-bounded organelle	32	12.2137	0.42117	1433908_A_AT,1422823_AT,1450692_AT,1423774_A_AT,1419738_A_AT,1449252_AT,1418835_AT,1434194_AT,1423059_AT,1426801_AT,1435575_AT,1452964_AT,1417445_AT,1435382_AT,1431400_A_AT,1422824_S_AT,1450780_S_AT,1452679_AT,1436993_X_AT,1417219_S_AT,1418289_AT,1440990_AT,1423917_A_AT,1419054_A_AT,1452740_AT,1449028_AT,1418879_AT,1428105_AT,1418209_A_AT,1423064_AT,1425733_A_AT,1453490_AT,1417960_AT,1418136_AT,1…	194	1919	12504	1.07479	1	0.907507	99.8994
GOTERM_CC_FAT	GO:0043228~non-membrane-bounded organelle	32	12.2137	0.42117	1433908_A_AT,1422823_AT,1450692_AT,1423774_A_AT,1419738_A_AT,1449252_AT,1418835_AT,1434194_AT,1423059_AT,1426801_AT,1435575_AT,1452964_AT,1417445_AT,1435382_AT,1431400_A_AT,1422824_S_AT,1450780_S_AT,1452679_AT,1436993_X_AT,1417219_S_AT,1418289_AT,1440990_AT,1423917_A_AT,1419054_A_AT,1452740_AT,1449028_AT,1418879_AT,1428105_AT,1418209_A_AT,1423064_AT,1425733_A_AT,1453490_AT,1417960_AT,1418136_AT,1…	194	1919	12504	1.07479	1	0.907507	99.8994
Annotation Cluster 38	Enrichment Score: 1.0046405626807327
Category	Term	Count	%	PValue	Genes	List Total	Pop Hits	Pop Total	Fold Enrichment	Bonferroni	Benjamini	FDR
UP_SEQ_FEATURE	metal ion-binding site:Calcium 3; via carbonyl oxygen	4	1.52672	0.00365949	1423478_AT,1460419_A_AT,1417256_AT,1416298_AT,1448291_AT,1449153_AT	242	21	16021	12.61	0.970496	0.444121	5.6002
UP_SEQ_FEATURE	metal ion-binding site:Calcium 1	5	1.9084	0.00458913	1423478_AT,1460419_A_AT,1417256_AT,1416298_AT,1448291_AT,1449153_AT,1456464_X_AT	242	45	16021	7.35583	0.987969	0.468192	6.97532
UP_SEQ_FEATURE	metal ion-binding site:Zinc 2; in inhibited form	3	1.14504	0.00936497	1417256_AT,1416298_AT,1448291_AT,1449153_AT	242	10	16021	19.8607	0.999882	0.633839	13.7489
SP_PIR_KEYWORDS	metalloproteinase	3	1.14504	0.00958073	1417256_AT,1416298_AT,1448291_AT,1449153_AT	247	11	17854	19.7137	0.914948	0.142754	11.797
UP_SEQ_FEATURE	metal ion-binding site:Calcium 2	5	1.9084	0.00995276	1423478_AT,1460419_A_AT,1417256_AT,1416298_AT,1448291_AT,1449153_AT,1456464_X_AT	242	56	16021	5.91094	0.999933	0.617586	14.5499
UP_SEQ_FEATURE	metal ion-binding site:Calcium 3	4	1.52672	0.0110772	1423478_AT,1460419_A_AT,1416298_AT,1448291_AT,1449153_AT,1456464_X_AT	242	31	16021	8.54226	0.999978	0.622105	16.0627
UP_SEQ_FEATURE	metal ion-binding site:Calcium 2; via carbonyl oxygen	4	1.52672	0.0179297	1423478_AT,1460419_A_AT,1417256_AT,1416298_AT,1448291_AT,1449153_AT	242	37	16021	7.15702	1	0.662664	24.7539
UP_SEQ_FEATURE	metal ion-binding site:Zinc 2; catalytic	3	1.14504	0.0182042	1417256_AT,1416298_AT,1448291_AT,1449153_AT	242	14	16021	14.1862	1	0.646035	25.0838
INTERPRO	IPR002477:Peptidoglycan binding-like	3	1.14504	0.0278695	1417256_AT,1416298_AT,1448291_AT,1449153_AT	234	20	17763	11.3865	1	0.68342	33.6521
INTERPRO	IPR000585:Hemopexin/matrixin	3	1.14504	0.03331	1417256_AT,1416298_AT,1448291_AT,1449153_AT	234	22	17763	10.3514	1	0.673744	38.8423
INTERPRO	IPR018487:Hemopexin/matrixin, repeat	3	1.14504	0.0361728	1417256_AT,1416298_AT,1448291_AT,1449153_AT	234	23	17763	9.90134	1	0.661348	41.4192
INTERPRO	IPR018486:Hemopexin/matrixin, conserved site	3	1.14504	0.0361728	1417256_AT,1416298_AT,1448291_AT,1449153_AT	234	23	17763	9.90134	1	0.661348	41.4192
UP_SEQ_FEATURE	domain:Hemopexin-like 4	3	1.14504	0.0392214	1417256_AT,1416298_AT,1448291_AT,1449153_AT	242	21	16021	9.4575	1	0.759277	46.6855
UP_SEQ_FEATURE	domain:Hemopexin-like 3	3	1.14504	0.0392214	1417256_AT,1416298_AT,1448291_AT,1449153_AT	242	21	16021	9.4575	1	0.759277	46.6855
UP_SEQ_FEATURE	domain:Hemopexin-like 2	3	1.14504	0.0427245	1417256_AT,1416298_AT,1448291_AT,1449153_AT	242	22	16021	9.02761	1	0.76471	49.6606
UP_SEQ_FEATURE	domain:Hemopexin-like 1	3	1.14504	0.0427245	1417256_AT,1416298_AT,1448291_AT,1449153_AT	242	22	16021	9.02761	1	0.76471	49.6606
INTERPRO	IPR006026:Peptidase, metallopeptidases	3	1.14504	0.0517979	1417256_AT,1416298_AT,1448291_AT,1449153_AT	234	28	17763	8.13324	1	0.738108	53.7909
SMART	SM00120:HX	3	1.14504	0.0573989	1417256_AT,1416298_AT,1448291_AT,1449153_AT	156	23	9131	7.63462	0.999677	0.682876	50.0385
SMART	SM00235:ZnMc	3	1.14504	0.0812175	1417256_AT,1416298_AT,1448291_AT,1449153_AT	156	28	9131	6.27129	0.99999	0.721962	63.004
UP_SEQ_FEATURE	metal ion-binding site:Calcium 1; via carbonyl oxygen	3	1.14504	0.0877878	1423478_AT,1460419_A_AT,1417256_AT,1456464_X_AT	242	33	16021	6.01841	1	0.919768	76.4103
INTERPRO	IPR001818:Peptidase M10A and M12B, matrixin and adamalysin	3	1.14504	0.0925631	1417256_AT,1416298_AT,1448291_AT,1449153_AT	234	39	17763	5.83925	1	0.829975	75.5812
UP_SEQ_FEATURE	propeptide:Activation peptide	4	1.52672	0.113001	1417256_AT,1416298_AT,1448291_AT,1449153_AT,1425144_AT	242	78	16021	3.395	1	0.951805	84.8164
UP_SEQ_FEATURE	short sequence motif:Cysteine switch	3	1.14504	0.116324	1417256_AT,1416298_AT,1448291_AT,1449153_AT	242	39	16021	5.0925	1	0.94875	85.6864
SP_PIR_KEYWORDS	zymogen	6	2.29008	0.140972	1417256_AT,1416298_AT,1449297_AT,1448291_AT,1422139_AT,1449153_AT,1422138_AT,1425144_AT	247	199	17854	2.1794	1	0.621864	86.2122
INTERPRO	IPR006025:Peptidase M, neutral zinc metallopeptidases, zinc-binding site	3	1.14504	0.316473	1417256_AT,1416298_AT,1448291_AT,1449153_AT	234	87	17763	2.6176	1	0.990729	99.6005
GOTERM_MF_FAT	GO:0004175~endopeptidase activity	8	3.05344	0.344945	1425379_AT,1417256_AT,1416298_AT,1449297_AT,1419082_AT,1448291_AT,1422139_AT,1449153_AT,1422138_AT,1425144_AT	181	421	13288	1.39505	1	0.980569	99.6959
GOTERM_MF_FAT	GO:0004222~metalloendopeptidase activity	3	1.14504	0.458857	1417256_AT,1416298_AT,1448291_AT,1449153_AT	181	114	13288	1.93196	1	0.990198	99.9778
GOTERM_MF_FAT	GO:0004252~serine-type endopeptidase activity	4	1.52672	0.472215	1425379_AT,1419082_AT,1422139_AT,1422138_AT,1425144_AT	181	189	13288	1.55374	1	0.991023	99.9842
UP_SEQ_FEATURE	domain:Peptidase S1	3	1.14504	0.499618	1425379_AT,1422139_AT,1422138_AT,1425144_AT	242	111	16021	1.78926	1	0.999969	99.9981
GOTERM_MF_FAT	GO:0017171~serine hydrolase activity	4	1.52672	0.558353	1425379_AT,1419082_AT,1422139_AT,1422138_AT,1425144_AT	181	213	13288	1.37867	1	0.995287	99.9986
INTERPRO	IPR001314:Peptidase S1A, chymotrypsin	3	1.14504	0.561992	1425379_AT,1422139_AT,1422138_AT,1425144_AT	234	143	17763	1.59252	1	0.999809	99.9994
GOTERM_MF_FAT	GO:0008236~serine-type peptidase activity	4	1.52672	0.570651	1425379_AT,1419082_AT,1422139_AT,1422138_AT,1425144_AT	181	212	13288	1.38518	1	0.995227	99.9991
SP_PIR_KEYWORDS	metalloprotease	3	1.14504	0.600137	1417256_AT,1416298_AT,1448291_AT,1449153_AT	247	146	17854	1.48528	1	0.950631	99.9994
GOTERM_BP_FAT	GO:0006508~proteolysis	15	5.72519	0.606201	1450431_A_AT,1423671_AT,1418507_S_AT,1421955_A_AT,1449297_AT,1439866_AT,1422138_AT,1426622_A_AT,1425379_AT,1422706_AT,1417256_AT,1416298_AT,1452954_AT,1451418_A_AT,1448291_AT,1422139_AT,1449153_AT,1425144_AT,1451419_AT	193	1034	13588	1.02134	1	0.993626	100
INTERPRO	IPR001254:Peptidase S1 and S6, chymotrypsin/Hap	3	1.14504	0.619789	1425379_AT,1422139_AT,1422138_AT,1425144_AT	234	159	17763	1.43227	1	0.999947	99.9999
GOTERM_MF_FAT	GO:0008233~peptidase activity	9	3.43511	0.623145	1425379_AT,1417256_AT,1416298_AT,1449297_AT,1419082_AT,1448291_AT,1422139_AT,1449153_AT,1422138_AT,1426622_A_AT,1425144_AT	181	629	13288	1.05044	1	0.996197	99.9998
GOTERM_MF_FAT	GO:0070011~peptidase activity, acting on L-amino acid peptides	8	3.05344	0.71436	1425379_AT,1417256_AT,1416298_AT,1449297_AT,1419082_AT,1448291_AT,1422139_AT,1449153_AT,1422138_AT,1425144_AT	181	603	13288	0.973988	1	0.998385	100
GOTERM_MF_FAT	GO:0008237~metallopeptidase activity	3	1.14504	0.723705	1417256_AT,1416298_AT,1448291_AT,1449153_AT	181	187	13288	1.17777	1	0.998504	100
SMART	SM00020:Tryp_SPc	3	1.14504	0.756493	1425379_AT,1422139_AT,1422138_AT,1425144_AT	156	159	9131	1.10438	1	0.99954	100
SP_PIR_KEYWORDS	Protease	6	2.29008	0.834025	1417256_AT,1416298_AT,1449297_AT,1448291_AT,1422139_AT,1449153_AT,1422138_AT,1425144_AT	247	509	17854	0.852064	1	0.993605	100
Annotation Cluster 39	Enrichment Score: 0.9583539437960357
Category	Term	Count	%	PValue	Genes	List Total	Pop Hits	Pop Total	Fold Enrichment	Bonferroni	Benjamini	FDR
GOTERM_BP_FAT	GO:0043085~positive regulation of catalytic activity	10	3.81679	0.0119635	1416034_AT,1422125_AT,1423420_AT,1425379_AT,1451596_A_AT,1416330_AT,1448182_A_AT,1435647_AT,1417704_A_AT,1460220_A_AT,1448914_A_AT,1450344_A_AT	193	261	13588	2.69748	1	0.281141	18.0998
GOTERM_BP_FAT	GO:0044093~positive regulation of molecular function	10	3.81679	0.0299729	1416034_AT,1422125_AT,1423420_AT,1425379_AT,1451596_A_AT,1416330_AT,1448182_A_AT,1435647_AT,1417704_A_AT,1460220_A_AT,1448914_A_AT,1450344_A_AT	193	306	13588	2.30079	1	0.474728	39.6402
GOTERM_BP_FAT	GO:0045860~positive regulation of protein kinase activity	6	2.29008	0.0312721	1416034_AT,1425379_AT,1451596_A_AT,1416330_AT,1448182_A_AT,1435647_AT,1460220_A_AT,1448914_A_AT	193	124	13588	3.40665	1	0.47979	40.9675
GOTERM_BP_FAT	GO:0033674~positive regulation of kinase activity	6	2.29008	0.0372006	1416034_AT,1425379_AT,1451596_A_AT,1416330_AT,1448182_A_AT,1435647_AT,1460220_A_AT,1448914_A_AT	193	130	13588	3.24942	1	0.508698	46.6833
GOTERM_BP_FAT	GO:0051347~positive regulation of transferase activity	6	2.29008	0.0426346	1416034_AT,1425379_AT,1451596_A_AT,1416330_AT,1448182_A_AT,1435647_AT,1460220_A_AT,1448914_A_AT	193	135	13588	3.12907	1	0.544755	51.4618
GOTERM_BP_FAT	GO:0045859~regulation of protein kinase activity	6	2.29008	0.123195	1416034_AT,1425379_AT,1451596_A_AT,1416330_AT,1448182_A_AT,1435647_AT,1460220_A_AT,1448914_A_AT	193	186	13588	2.2711	1	0.786753	88.7079
GOTERM_BP_FAT	GO:0043549~regulation of kinase activity	6	2.29008	0.135899	1416034_AT,1425379_AT,1451596_A_AT,1416330_AT,1448182_A_AT,1435647_AT,1460220_A_AT,1448914_A_AT	193	192	13588	2.20013	1	0.80579	91.1362
GOTERM_BP_FAT	GO:0051338~regulation of transferase activity	6	2.29008	0.15309	1416034_AT,1425379_AT,1451596_A_AT,1416330_AT,1448182_A_AT,1435647_AT,1460220_A_AT,1448914_A_AT	193	199	13588	2.12274	1	0.823244	93.6491
GOTERM_BP_FAT	GO:0043406~positive regulation of MAP kinase activity	3	1.14504	0.20278	1416034_AT,1425379_AT,1416330_AT,1448182_A_AT	193	59	13588	3.57987	1	0.867592	97.6708
GOTERM_BP_FAT	GO:0042325~regulation of phosphorylation	7	2.67176	0.227482	1416034_AT,1425379_AT,1451596_A_AT,1416330_AT,1448182_A_AT,1435647_AT,1460220_A_AT,1448914_A_AT,1423635_AT	193	290	13588	1.69941	1	0.878987	98.6183
GOTERM_BP_FAT	GO:0019220~regulation of phosphate metabolic process	7	2.67176	0.253515	1416034_AT,1425379_AT,1451596_A_AT,1416330_AT,1448182_A_AT,1435647_AT,1460220_A_AT,1448914_A_AT,1423635_AT	193	301	13588	1.63731	1	0.898843	99.2176
GOTERM_BP_FAT	GO:0051174~regulation of phosphorus metabolic process	7	2.67176	0.253515	1416034_AT,1425379_AT,1451596_A_AT,1416330_AT,1448182_A_AT,1435647_AT,1460220_A_AT,1448914_A_AT,1423635_AT	193	301	13588	1.63731	1	0.898843	99.2176
GOTERM_BP_FAT	GO:0043405~regulation of MAP kinase activity	3	1.14504	0.333317	1416034_AT,1425379_AT,1416330_AT,1448182_A_AT	193	84	13588	2.51443	1	0.943471	99.8801
GOTERM_BP_FAT	GO:0007243~protein kinase cascade	3	1.14504	0.849949	1425379_AT,1416330_AT,1435647_AT	193	236	13588	0.894968	1	0.9999	100
Annotation Cluster 40	Enrichment Score: 0.9466331243479037
Category	Term	Count	%	PValue	Genes	List Total	Pop Hits	Pop Total	Fold Enrichment	Bonferroni	Benjamini	FDR
GOTERM_BP_FAT	GO:0051094~positive regulation of developmental process	7	2.67176	0.0832812	1420715_A_AT,1450922_A_AT,1417599_AT,1438973_X_AT,1418507_S_AT,1460220_A_AT,1448914_A_AT,1415800_AT,1423635_AT	193	214	13588	2.30294	1	0.696509	76.3676
GOTERM_BP_FAT	GO:0045597~positive regulation of cell differentiation	6	2.29008	0.100849	1420715_A_AT,1450922_A_AT,1417599_AT,1418507_S_AT,1460220_A_AT,1448914_A_AT,1423635_AT	193	175	13588	2.41386	1	0.745644	82.8568
GOTERM_BP_FAT	GO:0030278~regulation of ossification	3	1.14504	0.172139	1417599_AT,1460220_A_AT,1448914_A_AT,1423635_AT	193	53	13588	3.98514	1	0.843206	95.6456
Annotation Cluster 41	Enrichment Score: 0.9350536871382554
Category	Term	Count	%	PValue	Genes	List Total	Pop Hits	Pop Total	Fold Enrichment	Bonferroni	Benjamini	FDR
GOTERM_BP_FAT	GO:0001558~regulation of cell growth	5	1.9084	0.0413146	1450922_A_AT,1435382_AT,1437635_AT,1416330_AT,1426852_X_AT	193	92	13588	3.82631	1	0.542091	50.3394
GOTERM_BP_FAT	GO:0032535~regulation of cellular component size	5	1.9084	0.193055	1417219_S_AT,1450922_A_AT,1435382_AT,1437635_AT,1416330_AT	193	161	13588	2.18646	1	0.860979	97.1518
GOTERM_BP_FAT	GO:0008361~regulation of cell size	4	1.52672	0.196361	1450922_A_AT,1435382_AT,1437635_AT,1416330_AT	193	108	13588	2.60756	1	0.864459	97.3394
Annotation Cluster 42	Enrichment Score: 0.9156255056221964
Category	Term	Count	%	PValue	Genes	List Total	Pop Hits	Pop Total	Fold Enrichment	Bonferroni	Benjamini	FDR
GOTERM_BP_FAT	GO:0051216~cartilage development	7	2.67176	0.000813159	1450922_A_AT,1421028_A_AT,1438042_AT,1417256_AT,1425526_A_AT,1439946_AT,1451507_AT,1428902_AT,1421027_A_AT,1423635_AT,1424852_AT	193	78	13588	6.31832	0.700242	0.0647413	1.34049
GOTERM_BP_FAT	GO:0001501~skeletal system development	11	4.19847	0.0073789	1438042_AT,1439946_AT,1451507_AT,1428902_AT,1421027_A_AT,1424852_AT,1450922_A_AT,1421028_A_AT,1417256_AT,1451789_A_AT,1416298_AT,1426225_AT,1448291_AT,1425526_A_AT,1428319_AT,1423635_AT	193	285	13588	2.71735	0.999983	0.229841	11.562
GOTERM_BP_FAT	GO:0002062~chondrocyte differentiation	3	1.14504	0.0349764	1421028_A_AT,1438042_AT,1439946_AT,1451507_AT,1428902_AT,1421027_A_AT,1424852_AT	193	21	13588	10.0577	1	0.500319	44.6027
GOTERM_BP_FAT	GO:0048705~skeletal system morphogenesis	6	2.29008	0.0372006	1450922_A_AT,1421028_A_AT,1438042_AT,1451789_A_AT,1425526_A_AT,1439946_AT,1451507_AT,1428902_AT,1421027_A_AT,1424852_AT	193	130	13588	3.24942	1	0.508698	46.6833
GOTERM_BP_FAT	GO:0048706~embryonic skeletal system development	4	1.52672	0.112857	1438042_AT,1426225_AT,1425526_A_AT,1428902_AT	193	83	13588	3.39297	1	0.766292	86.2841
GOTERM_BP_FAT	GO:0030326~embryonic limb morphogenesis	4	1.52672	0.157817	1438042_AT,1417256_AT,1425526_A_AT,1428902_AT	193	97	13588	2.90326	1	0.822793	94.2123
GOTERM_BP_FAT	GO:0035113~embryonic appendage morphogenesis	4	1.52672	0.157817	1438042_AT,1417256_AT,1425526_A_AT,1428902_AT	193	97	13588	2.90326	1	0.822793	94.2123
GOTERM_BP_FAT	GO:0048562~embryonic organ morphogenesis	5	1.9084	0.193055	1438042_AT,1426225_AT,1425526_A_AT,1438796_AT,1428902_AT	193	161	13588	2.18646	1	0.860979	97.1518
GOTERM_BP_FAT	GO:0035108~limb morphogenesis	4	1.52672	0.221976	1438042_AT,1417256_AT,1425526_A_AT,1428902_AT	193	115	13588	2.44884	1	0.877563	98.4455
GOTERM_BP_FAT	GO:0035107~appendage morphogenesis	4	1.52672	0.221976	1438042_AT,1417256_AT,1425526_A_AT,1428902_AT	193	115	13588	2.44884	1	0.877563	98.4455
GOTERM_BP_FAT	GO:0048704~embryonic skeletal system morphogenesis	3	1.14504	0.228748	1438042_AT,1425526_A_AT,1428902_AT	193	64	13588	3.30019	1	0.877795	98.6553
GOTERM_BP_FAT	GO:0048736~appendage development	4	1.52672	0.236904	1438042_AT,1417256_AT,1425526_A_AT,1428902_AT	193	119	13588	2.36653	1	0.883841	98.8727
GOTERM_BP_FAT	GO:0060173~limb development	4	1.52672	0.236904	1438042_AT,1417256_AT,1425526_A_AT,1428902_AT	193	119	13588	2.36653	1	0.883841	98.8727
GOTERM_BP_FAT	GO:0048598~embryonic morphogenesis	8	3.05344	0.247602	1451888_A_AT,1438042_AT,1417256_AT,1455993_AT,1426225_AT,1418136_AT,1425526_A_AT,1434530_AT,1438796_AT,1428902_AT	193	359	13588	1.56889	1	0.89366	99.1081
GOTERM_BP_FAT	GO:0043009~chordate embryonic development	8	3.05344	0.385228	1418350_AT,1438042_AT,1438973_X_AT,1452740_AT,1418349_AT,1426225_AT,1425526_A_AT,1427555_AT,1428902_AT,1415800_AT	193	421	13588	1.33785	1	0.963305	99.9688
GOTERM_BP_FAT	GO:0009792~embryonic development ending in birth or egg hatching	8	3.05344	0.394516	1418350_AT,1438042_AT,1438973_X_AT,1452740_AT,1418349_AT,1426225_AT,1425526_A_AT,1427555_AT,1428902_AT,1415800_AT	193	425	13588	1.32525	1	0.965868	99.9757
GOTERM_BP_FAT	GO:0048568~embryonic organ development	5	1.9084	0.447512	1438042_AT,1426225_AT,1425526_A_AT,1438796_AT,1428902_AT	193	241	13588	1.46067	1	0.976604	99.9947
GOTERM_BP_FAT	GO:0001701~in utero embryonic development	4	1.52672	0.7316	1418350_AT,1438973_X_AT,1452740_AT,1418349_AT,1427555_AT,1415800_AT	193	267	13588	1.05474	1	0.998674	100
Annotation Cluster 43	Enrichment Score: 0.8484951870563129
Category	Term	Count	%	PValue	Genes	List Total	Pop Hits	Pop Total	Fold Enrichment	Bonferroni	Benjamini	FDR
GOTERM_BP_FAT	GO:0007017~microtubule-based process	8	3.05344	0.0303042	1452679_AT,1450692_AT,1440990_AT,1428105_AT,1423059_AT,1434194_AT,1417445_AT,1424246_A_AT	193	211	13588	2.66935	1	0.473706	39.9813
GOTERM_CC_FAT	GO:0005874~microtubule	7	2.67176	0.167213	1452679_AT,1450692_AT,1440990_AT,1423774_A_AT,1428105_AT,1449252_AT,1418879_AT,1434194_AT	194	240	12504	1.8799	1	0.634458	90.0734
SP_PIR_KEYWORDS	microtubule	6	2.29008	0.19009	1452679_AT,1450692_AT,1440990_AT,1423774_A_AT,1449252_AT,1418879_AT,1434194_AT	247	221	17854	1.96245	1	0.690663	93.6016
GOTERM_BP_FAT	GO:0007018~microtubule-based movement	3	1.14504	0.419072	1452679_AT,1450692_AT,1440990_AT	193	101	13588	2.09121	1	0.96972	99.9878
Annotation Cluster 44	Enrichment Score: 0.8311541078498769
Category	Term	Count	%	PValue	Genes	List Total	Pop Hits	Pop Total	Fold Enrichment	Bonferroni	Benjamini	FDR
GOTERM_BP_FAT	GO:0045596~negative regulation of cell differentiation	6	2.29008	0.115456	1448605_AT,1416034_AT,1450922_A_AT,1448182_A_AT,1456426_AT,1418136_AT,1423059_AT	193	182	13588	2.32102	1	0.771719	86.9355
GOTERM_BP_FAT	GO:0050767~regulation of neurogenesis	5	1.9084	0.117104	1448605_AT,1416034_AT,1448182_A_AT,1418507_S_AT,1423059_AT,1423635_AT	193	132	13588	2.66682	1	0.774074	87.3337
GOTERM_BP_FAT	GO:0051960~regulation of nervous system development	5	1.9084	0.157525	1448605_AT,1416034_AT,1448182_A_AT,1418507_S_AT,1423059_AT,1423635_AT	193	148	13588	2.37852	1	0.824264	94.1789
GOTERM_BP_FAT	GO:0045664~regulation of neuron differentiation	4	1.52672	0.175042	1448605_AT,1416034_AT,1448182_A_AT,1418507_S_AT,1423059_AT	193	102	13588	2.76095	1	0.844731	95.892
GOTERM_BP_FAT	GO:0060284~regulation of cell development	5	1.9084	0.187392	1448605_AT,1416034_AT,1448182_A_AT,1418507_S_AT,1423059_AT,1423635_AT	193	159	13588	2.21397	1	0.855259	96.8015
Annotation Cluster 45	Enrichment Score: 0.8198688559285021
Category	Term	Count	%	PValue	Genes	List Total	Pop Hits	Pop Total	Fold Enrichment	Bonferroni	Benjamini	FDR
GOTERM_BP_FAT	GO:0050864~regulation of B cell activation	4	1.52672	0.0426401	1416034_AT,1416330_AT,1448182_A_AT,1437025_AT,1449508_AT	193	55	13588	5.1203	1	0.540465	51.4663
GOTERM_BP_FAT	GO:0001817~regulation of cytokine production	6	2.29008	0.0473092	1420715_A_AT,1416034_AT,1417599_AT,1451596_A_AT,1448182_A_AT,1437025_AT,1449508_AT	193	139	13588	3.03903	1	0.565956	55.2474
GOTERM_BP_FAT	GO:0032101~regulation of response to external stimulus	5	1.9084	0.0581473	1420558_AT,1416034_AT,1417599_AT,1448182_A_AT,1437025_AT,1460302_AT,1450377_AT	193	103	13588	3.41768	1	0.6148	62.9844
GOTERM_BP_FAT	GO:0050865~regulation of cell activation	6	2.29008	0.0702771	1420558_AT,1416034_AT,1417599_AT,1416330_AT,1448182_A_AT,1437025_AT,1449508_AT	193	156	13588	2.70785	1	0.656477	70.1466
GOTERM_BP_FAT	GO:0002684~positive regulation of immune system process	7	2.67176	0.0722739	1420558_AT,1416034_AT,1450922_A_AT,1416330_AT,1448182_A_AT,1437025_AT,1460302_AT,1449508_AT,1450377_AT	193	206	13588	2.39237	1	0.663529	71.1927
GOTERM_BP_FAT	GO:0050670~regulation of lymphocyte proliferation	4	1.52672	0.10396	1416034_AT,1417599_AT,1416330_AT,1448182_A_AT,1437025_AT	193	80	13588	3.52021	1	0.750795	83.8145
GOTERM_BP_FAT	GO:0032944~regulation of mononuclear cell proliferation	4	1.52672	0.10396	1416034_AT,1417599_AT,1416330_AT,1448182_A_AT,1437025_AT	193	80	13588	3.52021	1	0.750795	83.8145
GOTERM_BP_FAT	GO:0032103~positive regulation of response to external stimulus	3	1.14504	0.10483	1416034_AT,1448182_A_AT,1437025_AT,1460302_AT,1450377_AT	193	39	13588	5.4157	1	0.750899	84.0733
GOTERM_BP_FAT	GO:0070663~regulation of leukocyte proliferation	4	1.52672	0.10986	1416034_AT,1417599_AT,1416330_AT,1448182_A_AT,1437025_AT	193	82	13588	3.43435	1	0.759349	85.4946
GOTERM_BP_FAT	GO:0048584~positive regulation of response to stimulus	6	2.29008	0.123195	1416034_AT,1450922_A_AT,1448182_A_AT,1437025_AT,1460302_AT,1449508_AT,1423240_AT,1450377_AT	193	186	13588	2.2711	1	0.786753	88.7079
GOTERM_BP_FAT	GO:0002697~regulation of immune effector process	4	1.52672	0.1283	1416034_AT,1448182_A_AT,1426225_AT,1437025_AT,1449508_AT	193	88	13588	3.20019	1	0.790761	89.7505
GOTERM_BP_FAT	GO:0051249~regulation of lymphocyte activation	5	1.9084	0.146968	1416034_AT,1417599_AT,1416330_AT,1448182_A_AT,1437025_AT,1449508_AT	193	144	13588	2.44459	1	0.813915	92.843
GOTERM_BP_FAT	GO:0050671~positive regulation of lymphocyte proliferation	3	1.14504	0.157132	1416034_AT,1416330_AT,1448182_A_AT,1437025_AT	193	50	13588	4.22425	1	0.825528	94.1336
GOTERM_BP_FAT	GO:0032946~positive regulation of mononuclear cell proliferation	3	1.14504	0.157132	1416034_AT,1416330_AT,1448182_A_AT,1437025_AT	193	50	13588	4.22425	1	0.825528	94.1336
GOTERM_BP_FAT	GO:0070665~positive regulation of leukocyte proliferation	3	1.14504	0.16711	1416034_AT,1416330_AT,1448182_A_AT,1437025_AT	193	52	13588	4.06178	1	0.837567	95.1853
GOTERM_BP_FAT	GO:0050867~positive regulation of cell activation	4	1.52672	0.171555	1420558_AT,1416034_AT,1416330_AT,1448182_A_AT,1437025_AT	193	101	13588	2.78828	1	0.844048	95.5943
GOTERM_BP_FAT	GO:0002694~regulation of leukocyte activation	5	1.9084	0.173394	1416034_AT,1417599_AT,1416330_AT,1448182_A_AT,1437025_AT,1449508_AT	193	154	13588	2.28585	1	0.843611	95.7537
GOTERM_BP_FAT	GO:0002822~regulation of adaptive immune response based on somatic recombination of immune receptors built from immunoglobulin superfamily domains	3	1.14504	0.18737	1416034_AT,1448182_A_AT,1437025_AT,1449508_AT	193	56	13588	3.77165	1	0.856983	96.8
GOTERM_BP_FAT	GO:0002819~regulation of adaptive immune response	3	1.14504	0.18737	1416034_AT,1448182_A_AT,1437025_AT,1449508_AT	193	56	13588	3.77165	1	0.856983	96.8
GOTERM_BP_FAT	GO:0050727~regulation of inflammatory response	3	1.14504	0.192489	1416034_AT,1417599_AT,1448182_A_AT,1437025_AT	193	57	13588	3.70548	1	0.861789	97.1185
GOTERM_BP_FAT	GO:0042129~regulation of T cell proliferation	3	1.14504	0.20278	1416034_AT,1417599_AT,1448182_A_AT,1437025_AT	193	59	13588	3.57987	1	0.867592	97.6708
GOTERM_BP_FAT	GO:0002706~regulation of lymphocyte mediated immunity	3	1.14504	0.233972	1416034_AT,1448182_A_AT,1437025_AT,1449508_AT	193	65	13588	3.24942	1	0.881606	98.7987
GOTERM_BP_FAT	GO:0002703~regulation of leukocyte mediated immunity	3	1.14504	0.260175	1416034_AT,1448182_A_AT,1437025_AT,1449508_AT	193	70	13588	3.01732	1	0.900973	99.3256
GOTERM_BP_FAT	GO:0002683~negative regulation of immune system process	3	1.14504	0.291648	1416034_AT,1417599_AT,1448182_A_AT,1449508_AT	193	76	13588	2.77911	1	0.920187	99.6722
GOTERM_BP_FAT	GO:0050778~positive regulation of immune response	4	1.52672	0.301855	1416034_AT,1450922_A_AT,1448182_A_AT,1437025_AT,1449508_AT	193	136	13588	2.07071	1	0.926366	99.7423
GOTERM_BP_FAT	GO:0051251~positive regulation of lymphocyte activation	3	1.14504	0.384352	1416034_AT,1416330_AT,1448182_A_AT,1437025_AT	193	94	13588	2.24694	1	0.963506	99.968
GOTERM_BP_FAT	GO:0002696~positive regulation of leukocyte activation	3	1.14504	0.409249	1416034_AT,1416330_AT,1448182_A_AT,1437025_AT	193	99	13588	2.13346	1	0.967256	99.9839
GOTERM_BP_FAT	GO:0050863~regulation of T cell activation	3	1.14504	0.45278	1416034_AT,1417599_AT,1448182_A_AT,1437025_AT	193	108	13588	1.95567	1	0.97762	99.9955
Annotation Cluster 46	Enrichment Score: 0.7907917420833257
Category	Term	Count	%	PValue	Genes	List Total	Pop Hits	Pop Total	Fold Enrichment	Bonferroni	Benjamini	FDR
GOTERM_BP_FAT	GO:0007049~cell cycle	19	7.25191	0.00258644	1441734_AT,1416122_AT,1447625_AT,1423774_A_AT,1449028_AT,1452740_AT,1427005_AT,1428105_AT,1419309_AT,1428304_AT,1426801_AT,1435575_AT,1459766_X_AT,1417445_AT,1448229_S_AT,1453490_AT,1453008_AT,1417960_AT,1452954_AT,1450780_S_AT,1422851_AT,1450781_AT,1434745_AT	193	611	13588	2.18933	0.978409	0.137154	4.20541
GOTERM_BP_FAT	GO:0051301~cell division	10	3.81679	0.0185079	1416122_AT,1452740_AT,1423774_A_AT,1428069_AT,1435575_AT,1417445_AT,1450922_A_AT,1448229_S_AT,1452954_AT,1426225_AT,1450780_S_AT,1422851_AT,1450781_AT,1434745_AT	193	281	13588	2.50549	1	0.359971	26.6493
GOTERM_BP_FAT	GO:0000278~mitotic cell cycle	9	3.43511	0.0224211	1441734_AT,1416122_AT,1447625_AT,1449028_AT,1427005_AT,1435575_AT,1417445_AT,1448229_S_AT,1452954_AT,1450780_S_AT,1422851_AT,1450781_AT,1434745_AT	193	244	13588	2.59687	1	0.394225	31.353
GOTERM_BP_FAT	GO:0022402~cell cycle process	12	4.58015	0.0239913	1441734_AT,1416122_AT,1447625_AT,1452740_AT,1449028_AT,1428105_AT,1435575_AT,1459766_X_AT,1417445_AT,1448229_S_AT,1417960_AT,1452954_AT,1450780_S_AT,1422851_AT,1450781_AT,1434745_AT	193	393	13588	2.14974	1	0.410739	33.1595
GOTERM_BP_FAT	GO:0022403~cell cycle phase	10	3.81679	0.043744	1441734_AT,1416122_AT,1447625_AT,1449028_AT,1428105_AT,1435575_AT,1417445_AT,1448229_S_AT,1417960_AT,1452954_AT,1450780_S_AT,1422851_AT,1450781_AT,1434745_AT	193	328	13588	2.14647	1	0.545531	52.3865
SP_PIR_KEYWORDS	cell division	7	2.67176	0.143147	1448229_S_AT,1416122_AT,1452954_AT,1423774_A_AT,1428069_AT,1450781_AT,1422851_AT,1450780_S_AT,1435575_AT,1434745_AT,1417445_AT	247	256	17854	1.9765	1	0.618869	86.6605
SP_PIR_KEYWORDS	cell cycle	9	3.43511	0.275824	1416122_AT,1423774_A_AT,1435575_AT,1428304_AT,1417445_AT,1448229_S_AT,1453008_AT,1453490_AT,1452954_AT,1450780_S_AT,1422851_AT,1450781_AT,1434745_AT	247	447	17854	1.45537	1	0.78345	98.5125
GOTERM_BP_FAT	GO:0000279~M phase	6	2.29008	0.373505	1417960_AT,1452954_AT,1428105_AT,1450781_AT,1422851_AT,1450780_S_AT,1435575_AT,1417445_AT	193	283	13588	1.49267	1	0.960089	99.9573
SP_PIR_KEYWORDS	mitosis	4	1.52672	0.451589	1452954_AT,1450781_AT,1422851_AT,1450780_S_AT,1435575_AT,1417445_AT	247	179	17854	1.61527	1	0.899272	99.9604
GOTERM_BP_FAT	GO:0000280~nuclear division	4	1.52672	0.505111	1452954_AT,1450781_AT,1422851_AT,1450780_S_AT,1435575_AT,1417445_AT	193	190	13588	1.48219	1	0.985267	99.9991
GOTERM_BP_FAT	GO:0007067~mitosis	4	1.52672	0.505111	1452954_AT,1450781_AT,1422851_AT,1450780_S_AT,1435575_AT,1417445_AT	193	190	13588	1.48219	1	0.985267	99.9991
GOTERM_CC_FAT	GO:0000775~chromosome, centromeric region	3	1.14504	0.513554	1423064_AT,1435575_AT,1417445_AT	194	111	12504	1.74199	1	0.938524	99.9888
GOTERM_BP_FAT	GO:0000087~M phase of mitotic cell cycle	4	1.52672	0.524002	1452954_AT,1450781_AT,1422851_AT,1450780_S_AT,1435575_AT,1417445_AT	193	194	13588	1.45163	1	0.986585	99.9996
GOTERM_BP_FAT	GO:0048285~organelle fission	4	1.52672	0.529692	1452954_AT,1450781_AT,1422851_AT,1450780_S_AT,1435575_AT,1417445_AT	193	197	13588	1.42953	1	0.987056	99.9996
GOTERM_CC_FAT	GO:0044427~chromosomal part	4	1.52672	0.872707	1423064_AT,1450781_AT,1422851_AT,1450780_S_AT,1435575_AT,1417445_AT	194	318	12504	0.810737	1	0.998387	100
GOTERM_CC_FAT	GO:0005694~chromosome	4	1.52672	0.934556	1423064_AT,1450781_AT,1422851_AT,1450780_S_AT,1435575_AT,1417445_AT	194	378	12504	0.682049	1	0.999593	100
Annotation Cluster 47	Enrichment Score: 0.7187986827388207
Category	Term	Count	%	PValue	Genes	List Total	Pop Hits	Pop Total	Fold Enrichment	Bonferroni	Benjamini	FDR
SP_PIR_KEYWORDS	cell junction	11	4.19847	0.0458127	1441734_AT,1436238_AT,1421861_AT,1417960_AT,1438973_X_AT,1449028_AT,1418136_AT,1416003_AT,1423059_AT,1415800_AT,1456464_X_AT,1424246_A_AT	247	392	17854	2.02836	0.999994	0.358943	45.7457
GOTERM_CC_FAT	GO:0044456~synapse part	6	2.29008	0.231137	1422823_AT,1441734_AT,1436238_AT,1421861_AT,1417960_AT,1422824_S_AT,1425733_A_AT,1456464_X_AT	194	212	12504	1.82416	1	0.746743	96.3782
SP_PIR_KEYWORDS	synapse	5	1.9084	0.337933	1441734_AT,1436238_AT,1421861_AT,1417960_AT,1456464_X_AT	247	213	17854	1.69679	1	0.822836	99.538
GOTERM_CC_FAT	GO:0045202~synapse	7	2.67176	0.372495	1422823_AT,1441734_AT,1436238_AT,1421861_AT,1417960_AT,1422824_S_AT,1452740_AT,1425733_A_AT,1456464_X_AT	194	319	12504	1.41434	1	0.885173	99.7213
Annotation Cluster 48	Enrichment Score: 0.7164769189147383
Category	Term	Count	%	PValue	Genes	List Total	Pop Hits	Pop Total	Fold Enrichment	Bonferroni	Benjamini	FDR
UP_SEQ_FEATURE	domain:SH2	4	1.52672	0.15385	1421098_AT,1418507_S_AT,1423240_AT,1460204_AT	242	90	16021	2.94233	1	0.980073	92.764
SP_PIR_KEYWORDS	SH2 domain	4	1.52672	0.169744	1421098_AT,1418507_S_AT,1423240_AT,1460204_AT	247	103	17854	2.80712	1	0.669608	91.1576
INTERPRO	IPR000980:SH2 motif	4	1.52672	0.178863	1421098_AT,1418507_S_AT,1423240_AT,1460204_AT	234	111	17763	2.7355	1	0.940245	94.2749
SMART	SM00252:SH2	4	1.52672	0.291527	1421098_AT,1418507_S_AT,1423240_AT,1460204_AT	156	111	9131	2.10926	1	0.904016	98.2504
Annotation Cluster 49	Enrichment Score: 0.7059844891730718
Category	Term	Count	%	PValue	Genes	List Total	Pop Hits	Pop Total	Fold Enrichment	Bonferroni	Benjamini	FDR
GOTERM_CC_FAT	GO:0043025~cell soma	6	2.29008	0.0348572	1423671_AT,1450922_A_AT,1452740_AT,1434194_AT,1420380_AT,1418829_A_AT	194	117	12504	3.30531	0.999398	0.256663	36.103
GOTERM_BP_FAT	GO:0007507~heart development	7	2.67176	0.0964284	1422125_AT,1450922_A_AT,1421028_A_AT,1438973_X_AT,1452740_AT,1426225_AT,1439946_AT,1451507_AT,1421027_A_AT,1415800_AT,1423635_AT,1424852_AT	193	223	13588	2.21	1	0.735249	81.4035
GOTERM_BP_FAT	GO:0014706~striated muscle tissue development	5	1.9084	0.105535	1423671_AT,1450922_A_AT,1421028_A_AT,1452740_AT,1426225_AT,1439946_AT,1451507_AT,1421027_A_AT,1424852_AT	193	127	13588	2.77182	1	0.750431	84.28
GOTERM_BP_FAT	GO:0060537~muscle tissue development	5	1.9084	0.126742	1423671_AT,1450922_A_AT,1421028_A_AT,1452740_AT,1426225_AT,1439946_AT,1451507_AT,1421027_A_AT,1424852_AT	193	136	13588	2.58839	1	0.791549	89.4422
GOTERM_BP_FAT	GO:0008283~cell proliferation	7	2.67176	0.137609	1450922_A_AT,1425379_AT,1452740_AT,1426225_AT,1419309_AT,1423240_AT,1419128_AT	193	247	13588	1.99526	1	0.805291	91.4227
GOTERM_BP_FAT	GO:0048738~cardiac muscle tissue development	3	1.14504	0.192489	1450922_A_AT,1452740_AT,1426225_AT	193	57	13588	3.70548	1	0.861789	97.1185
GOTERM_BP_FAT	GO:0042692~muscle cell differentiation	4	1.52672	0.229417	1423671_AT,1421028_A_AT,1420731_A_AT,1452740_AT,1439946_AT,1451507_AT,1421027_A_AT,1424852_AT	193	117	13588	2.40698	1	0.87725	98.6745
GOTERM_BP_FAT	GO:0007517~muscle organ development	5	1.9084	0.237472	1423671_AT,1450922_A_AT,1421028_A_AT,1452740_AT,1426225_AT,1439946_AT,1451507_AT,1421027_A_AT,1424852_AT	193	176	13588	2.00012	1	0.883187	98.8866
GOTERM_BP_FAT	GO:0007423~sensory organ development	6	2.29008	0.297571	1450922_A_AT,1452740_AT,1426225_AT,1425526_A_AT,1437540_AT,1438796_AT	193	257	13588	1.64368	1	0.923988	99.7148
GOTERM_CC_FAT	GO:0030425~dendrite	3	1.14504	0.508721	1423671_AT,1452740_AT,1434194_AT	194	110	12504	1.75783	1	0.939357	99.9873
GOTERM_CC_FAT	GO:0043005~neuron projection	5	1.9084	0.525586	1423671_AT,1450922_A_AT,1419473_A_AT,1452740_AT,1434194_AT	194	245	12504	1.31538	1	0.941197	99.9918
GOTERM_BP_FAT	GO:0001654~eye development	3	1.14504	0.65369	1450922_A_AT,1452740_AT,1426225_AT	193	157	13588	1.3453	1	0.996186	100
Annotation Cluster 50	Enrichment Score: 0.7029193640663736
Category	Term	Count	%	PValue	Genes	List Total	Pop Hits	Pop Total	Fold Enrichment	Bonferroni	Benjamini	FDR
GOTERM_MF_FAT	GO:0019955~cytokine binding	6	2.29008	0.00683368	1422957_AT,1421239_AT,1450020_AT,1422259_A_AT,1449508_AT,1424727_AT,1422260_X_AT,1434903_S_AT	181	88	13288	5.00552	0.911736	0.454938	8.96644
SP_PIR_KEYWORDS	palmitate	9	3.43511	0.00788938	1420558_AT,1422125_AT,1423420_AT,1437347_AT,1426037_A_AT,1449028_AT,1417408_AT,1422259_A_AT,1424727_AT,1450344_A_AT,1455265_A_AT,1422260_X_AT	247	206	17854	3.15801	0.868361	0.126441	9.81264
GOTERM_MF_FAT	GO:0004950~chemokine receptor activity	3	1.14504	0.0352963	1422957_AT,1450020_AT,1422259_A_AT,1424727_AT,1422260_X_AT	181	22	13288	10.011	0.999997	0.71975	38.8778
GOTERM_MF_FAT	GO:0019956~chemokine binding	3	1.14504	0.0383201	1422957_AT,1450020_AT,1422259_A_AT,1424727_AT,1422260_X_AT	181	23	13288	9.57579	0.999999	0.684208	41.4509
PIR_SUPERFAMILY	PIRSF038545:chemokine receptor	3	1.14504	0.0430043	1422957_AT,1450020_AT,1422259_A_AT,1424727_AT,1422260_X_AT	124	22	8136	8.94721	0.998569	0.887316	40.8033
GOTERM_MF_FAT	GO:0001653~peptide receptor activity	4	1.52672	0.187237	1437347_AT,1422957_AT,1450020_AT,1422259_A_AT,1424727_AT,1422260_X_AT	181	110	13288	2.66961	1	0.927274	94.1586
GOTERM_MF_FAT	GO:0008528~peptide receptor activity, G-protein coupled	4	1.52672	0.187237	1437347_AT,1422957_AT,1450020_AT,1422259_A_AT,1424727_AT,1422260_X_AT	181	110	13288	2.66961	1	0.927274	94.1586
GOTERM_MF_FAT	GO:0042277~peptide binding	4	1.52672	0.369323	1437347_AT,1422957_AT,1450020_AT,1422259_A_AT,1424727_AT,1422260_X_AT	181	160	13288	1.83536	1	0.981315	99.8191
KEGG_PATHWAY	mmu04080:Neuroactive ligand-receptor interaction	4	1.52672	0.733516	1422125_AT,1423420_AT,1437347_AT,1450344_A_AT	84	260	5738	1.05092	1	0.978167	100
SP_PIR_KEYWORDS	transducer	13	4.96183	0.984815	1456887_AT,1418379_S_AT,1450020_AT,1422259_A_AT,1450344_A_AT,1448942_AT,1424727_AT,1422260_X_AT,1423420_AT,1422125_AT,1449175_AT,1437347_AT,1442116_AT,1422957_AT,1437409_S_AT	247	1467	17854	0.640548	1	0.99997	100
SP_PIR_KEYWORDS	g-protein coupled receptor	12	4.58015	0.988627	1456887_AT,1418379_S_AT,1450020_AT,1422259_A_AT,1450344_A_AT,1424727_AT,1422260_X_AT,1423420_AT,1422125_AT,1437347_AT,1449175_AT,1442116_AT,1422957_AT,1437409_S_AT	247	1411	17854	0.614742	1	0.999984	100
GOTERM_BP_FAT	GO:0007186~G-protein coupled receptor protein signaling pathway	17	6.48855	0.993044	1456887_AT,1418379_S_AT,1426037_A_AT,1450020_AT,1422259_A_AT,1450344_A_AT,1448942_AT,1424727_AT,1455265_A_AT,1422260_X_AT,1427038_AT,1423420_AT,1422125_AT,1437347_AT,1451596_A_AT,1449175_AT,1442116_AT,1422957_AT,1437409_S_AT,1420401_A_AT	193	1877	13588	0.637651	1	1	100
PIR_SUPERFAMILY	PIRSF800006:rhodopsin-like G protein-coupled receptors	10	3.81679	0.996272	1456887_AT,1422125_AT,1423420_AT,1449175_AT,1437347_AT,1442116_AT,1422957_AT,1450020_AT,1422259_A_AT,1424727_AT,1450344_A_AT,1422260_X_AT	124	1200	8136	0.546774	1	1	100
INTERPRO	IPR000276:7TM GPCR, rhodopsin-like	10	3.81679	0.997463	1456887_AT,1422125_AT,1423420_AT,1449175_AT,1437347_AT,1442116_AT,1422957_AT,1450020_AT,1422259_A_AT,1424727_AT,1450344_A_AT,1422260_X_AT	234	1458	17763	0.520646	1	1	100
INTERPRO	IPR017452:GPCR, rhodopsin-like superfamily	10	3.81679	0.999116	1456887_AT,1422125_AT,1423420_AT,1449175_AT,1437347_AT,1442116_AT,1422957_AT,1450020_AT,1422259_A_AT,1424727_AT,1450344_A_AT,1422260_X_AT	234	1575	17763	0.48197	1	1	100
Annotation Cluster 51	Enrichment Score: 0.6981080840672305
Category	Term	Count	%	PValue	Genes	List Total	Pop Hits	Pop Total	Fold Enrichment	Bonferroni	Benjamini	FDR
GOTERM_BP_FAT	GO:0008219~cell death	11	4.19847	0.18135	1432198_AT,1449297_AT,1418835_AT,1439946_AT,1439680_AT,1451507_AT,1421855_AT,1421027_A_AT,1425601_A_AT,1424852_AT,1450922_A_AT,1416034_AT,1421028_A_AT,1448182_A_AT,1421854_AT,1426994_AT,1449193_AT	193	507	13588	1.52751	1	0.852202	96.3832
SP_PIR_KEYWORDS	Apoptosis	8	3.05344	0.185139	1421028_A_AT,1432198_AT,1449297_AT,1418835_AT,1426994_AT,1439946_AT,1451507_AT,1439680_AT,1421027_A_AT,1449193_AT,1424852_AT,1425601_A_AT	247	337	17854	1.71593	1	0.696143	93.0724
GOTERM_BP_FAT	GO:0016265~death	11	4.19847	0.199889	1432198_AT,1449297_AT,1418835_AT,1439946_AT,1439680_AT,1451507_AT,1421855_AT,1421027_A_AT,1425601_A_AT,1424852_AT,1450922_A_AT,1416034_AT,1421028_A_AT,1448182_A_AT,1421854_AT,1426994_AT,1449193_AT	193	519	13588	1.49219	1	0.866525	97.5266
GOTERM_BP_FAT	GO:0006915~apoptosis	10	3.81679	0.212559	1432198_AT,1449297_AT,1418835_AT,1439946_AT,1439680_AT,1451507_AT,1421027_A_AT,1425601_A_AT,1424852_AT,1450922_A_AT,1416034_AT,1421028_A_AT,1448182_A_AT,1426994_AT,1449193_AT	193	465	13588	1.51407	1	0.875298	98.1021
GOTERM_BP_FAT	GO:0012501~programmed cell death	10	3.81679	0.226557	1432198_AT,1449297_AT,1418835_AT,1439946_AT,1439680_AT,1451507_AT,1421027_A_AT,1425601_A_AT,1424852_AT,1450922_A_AT,1416034_AT,1421028_A_AT,1448182_A_AT,1426994_AT,1449193_AT	193	473	13588	1.48846	1	0.879215	98.5905
Annotation Cluster 52	Enrichment Score: 0.6960839909436896
Category	Term	Count	%	PValue	Genes	List Total	Pop Hits	Pop Total	Fold Enrichment	Bonferroni	Benjamini	FDR
GOTERM_BP_FAT	GO:0048729~tissue morphogenesis	8	3.05344	0.0522862	1450922_A_AT,1418136_AT,1437219_AT,1440275_AT,1423240_AT,1460220_A_AT,1448914_A_AT,1438796_AT,1423635_AT	193	238	13588	2.36653	1	0.590835	58.972
GOTERM_BP_FAT	GO:0035295~tube development	8	3.05344	0.0820191	1438973_X_AT,1426225_AT,1419309_AT,1423240_AT,1460220_A_AT,1448914_A_AT,1438796_AT,1415800_AT,1423635_AT,1424246_A_AT	193	264	13588	2.13346	1	0.694102	75.822
GOTERM_BP_FAT	GO:0035239~tube morphogenesis	6	2.29008	0.0949637	1438973_X_AT,1419309_AT,1423240_AT,1460220_A_AT,1448914_A_AT,1438796_AT,1415800_AT,1423635_AT	193	171	13588	2.47032	1	0.732708	80.8971
GOTERM_BP_FAT	GO:0060429~epithelium development	7	2.67176	0.187015	1420715_A_AT,1438973_X_AT,1418136_AT,1437219_AT,1423240_AT,1460220_A_AT,1448914_A_AT,1415800_AT,1423635_AT	193	271	13588	1.81856	1	0.858161	96.7768
GOTERM_BP_FAT	GO:0002009~morphogenesis of an epithelium	5	1.9084	0.228224	1418136_AT,1437219_AT,1423240_AT,1460220_A_AT,1448914_A_AT,1423635_AT	193	173	13588	2.0348	1	0.878529	98.6401
GOTERM_BP_FAT	GO:0022612~gland morphogenesis	3	1.14504	0.333317	1437219_AT,1423240_AT,1460220_A_AT,1448914_A_AT	193	84	13588	2.51443	1	0.943471	99.8801
GOTERM_BP_FAT	GO:0048754~branching morphogenesis of a tube	3	1.14504	0.379318	1423240_AT,1460220_A_AT,1448914_A_AT,1423635_AT	193	93	13588	2.2711	1	0.961997	99.9634
GOTERM_BP_FAT	GO:0060562~epithelial tube morphogenesis	3	1.14504	0.466886	1423240_AT,1460220_A_AT,1448914_A_AT,1423635_AT	193	111	13588	1.90281	1	0.980043	99.9971
GOTERM_BP_FAT	GO:0001763~morphogenesis of a branching structure	3	1.14504	0.529755	1423240_AT,1460220_A_AT,1448914_A_AT,1423635_AT	193	125	13588	1.6897	1	0.986847	99.9996
Annotation Cluster 53	Enrichment Score: 0.6867137952858411
Category	Term	Count	%	PValue	Genes	List Total	Pop Hits	Pop Total	Fold Enrichment	Bonferroni	Benjamini	FDR
INTERPRO	IPR000008:C2 calcium-dependent membrane targeting	5	1.9084	0.0919654	1450431_A_AT,1423478_AT,1460419_A_AT,1457707_AT,1421955_A_AT,1433558_AT,1441170_A_AT,1456464_X_AT	234	130	17763	2.91963	1	0.838402	75.3467
INTERPRO	IPR018029:C2 membrane targeting protein	4	1.52672	0.162764	1450431_A_AT,1423478_AT,1460419_A_AT,1457707_AT,1421955_A_AT,1456464_X_AT	234	106	17763	2.86454	1	0.926499	92.4112
SMART	SM00239:C2	5	1.9084	0.179474	1450431_A_AT,1423478_AT,1460419_A_AT,1457707_AT,1421955_A_AT,1433558_AT,1441170_A_AT,1456464_X_AT	156	130	9131	2.25123	1	0.794535	90.1931
UP_SEQ_FEATURE	domain:C2	3	1.14504	0.27273	1450431_A_AT,1423478_AT,1460419_A_AT,1421955_A_AT,1433558_AT,1441170_A_AT	242	68	16021	2.9207	1	0.997803	99.3303
GOTERM_MF_FAT	GO:0008289~lipid binding	6	2.29008	0.502936	1420715_A_AT,1423478_AT,1460419_A_AT,1420911_A_AT,1457707_AT,1426225_AT,1456464_X_AT	181	345	13288	1.27677	1	0.991424	99.9931
Annotation Cluster 54	Enrichment Score: 0.6784480242965829
Category	Term	Count	%	PValue	Genes	List Total	Pop Hits	Pop Total	Fold Enrichment	Bonferroni	Benjamini	FDR
GOTERM_BP_FAT	GO:0030879~mammary gland development	5	1.9084	0.0334806	1418507_S_AT,1437219_AT,1423240_AT,1460220_A_AT,1448914_A_AT,1424246_A_AT	193	86	13588	4.09326	1	0.494162	43.1609
GOTERM_BP_FAT	GO:0002009~morphogenesis of an epithelium	5	1.9084	0.228224	1418136_AT,1437219_AT,1423240_AT,1460220_A_AT,1448914_A_AT,1423635_AT	193	173	13588	2.0348	1	0.878529	98.6401
GOTERM_BP_FAT	GO:0048732~gland development	5	1.9084	0.30387	1418507_S_AT,1437219_AT,1423240_AT,1460220_A_AT,1448914_A_AT,1424246_A_AT	193	197	13588	1.78691	1	0.926031	99.7544
GOTERM_BP_FAT	GO:0022612~gland morphogenesis	3	1.14504	0.333317	1437219_AT,1423240_AT,1460220_A_AT,1448914_A_AT	193	84	13588	2.51443	1	0.943471	99.8801
GOTERM_BP_FAT	GO:0003006~reproductive developmental process	5	1.9084	0.523671	1426225_AT,1437219_AT,1423240_AT,1460220_A_AT,1448914_A_AT,1459766_X_AT	193	264	13588	1.33341	1	0.986758	99.9995
Annotation Cluster 55	Enrichment Score: 0.6508974153303568
Category	Term	Count	%	PValue	Genes	List Total	Pop Hits	Pop Total	Fold Enrichment	Bonferroni	Benjamini	FDR
UP_SEQ_FEATURE	propeptide:Removed in mature form	7	2.67176	0.114238	1448605_AT,1416034_AT,1419061_AT,1448182_A_AT,1455664_AT,1451648_A_AT,1424509_AT,1448942_AT,1436868_AT	242	220	16021	2.10644	1	0.949668	85.1458
SP_PIR_KEYWORDS	gpi-anchor	4	1.52672	0.244203	1416034_AT,1448182_A_AT,1455664_AT,1451648_A_AT,1424509_AT,1436868_AT	247	124	17854	2.33172	1	0.754732	97.403
GOTERM_CC_FAT	GO:0031225~anchored to membrane	5	1.9084	0.399713	1416034_AT,1448182_A_AT,1455664_AT,1451648_A_AT,1449028_AT,1424509_AT,1436868_AT	194	207	12504	1.55685	1	0.896627	99.8408
Annotation Cluster 56	Enrichment Score: 0.6488788175218819
Category	Term	Count	%	PValue	Genes	List Total	Pop Hits	Pop Total	Fold Enrichment	Bonferroni	Benjamini	FDR
GOTERM_BP_FAT	GO:0016051~carbohydrate biosynthetic process	4	1.52672	0.112857	1448470_AT,1426225_AT,1433691_AT,1428902_AT	193	83	13588	3.39297	1	0.766292	86.2841
GOTERM_BP_FAT	GO:0006006~glucose metabolic process	5	1.9084	0.136701	1448470_AT,1426225_AT,1421239_AT,1433691_AT,1418829_A_AT	193	140	13588	2.51443	1	0.805405	91.2717
GOTERM_BP_FAT	GO:0034637~cellular carbohydrate biosynthetic process	3	1.14504	0.18737	1448470_AT,1426225_AT,1433691_AT	193	56	13588	3.77165	1	0.856983	96.8
GOTERM_BP_FAT	GO:0019318~hexose metabolic process	5	1.9084	0.217189	1448470_AT,1426225_AT,1421239_AT,1433691_AT,1418829_A_AT	193	169	13588	2.08296	1	0.875589	98.279
GOTERM_BP_FAT	GO:0005996~monosaccharide metabolic process	5	1.9084	0.283896	1448470_AT,1426225_AT,1421239_AT,1433691_AT,1418829_A_AT	193	191	13588	1.84304	1	0.917728	99.6073
GOTERM_BP_FAT	GO:0006091~generation of precursor metabolites and energy	4	1.52672	0.71734	1447701_X_AT,1421239_AT,1433691_AT,1418829_A_AT	193	261	13588	1.07899	1	0.998388	100
Annotation Cluster 57	Enrichment Score: 0.64817638214463
Category	Term	Count	%	PValue	Genes	List Total	Pop Hits	Pop Total	Fold Enrichment	Bonferroni	Benjamini	FDR
SP_PIR_KEYWORDS	ATP	8	3.05344	0.00498889	1450692_AT,1441734_AT,1423478_AT,1460419_A_AT,1451789_A_AT,1437219_AT,1427005_AT,1423240_AT,1460204_AT	247	151	17854	3.82958	0.722061	0.101201	6.31341
SP_PIR_KEYWORDS	autophosphorylation	4	1.52672	0.0112866	1441734_AT,1423478_AT,1460419_A_AT,1423240_AT,1460204_AT	247	34	17854	8.50393	0.945295	0.149077	13.7576
KEGG_PATHWAY	mmu04012:ErbB signaling pathway	5	1.9084	0.0366261	1441734_AT,1418350_AT,1423478_AT,1460419_A_AT,1418349_AT,1423240_AT,1423059_AT	84	87	5738	3.92583	0.981548	0.283024	34.2577
INTERPRO	IPR008266:Tyrosine protein kinase, active site	5	1.9084	0.0439855	1451789_A_AT,1437219_AT,1423240_AT,1460204_AT,1423059_AT	234	101	17763	3.75793	1	0.695711	47.9464
GOTERM_BP_FAT	GO:0006793~phosphorus metabolic process	19	7.25191	0.0645576	1444232_AT,1441734_AT,1449876_AT,1423478_AT,1460419_A_AT,1416330_AT,1419054_A_AT,1459726_AT,1427005_AT,1419550_A_AT,1423240_AT,1434194_AT,1423059_AT,1450922_A_AT,1425379_AT,1422620_S_AT,1451789_A_AT,1437219_AT,1460204_AT,1416588_AT,1424246_A_AT	193	866	13588	1.54466	1	0.639017	66.9493
GOTERM_BP_FAT	GO:0006796~phosphate metabolic process	19	7.25191	0.0645576	1444232_AT,1441734_AT,1449876_AT,1423478_AT,1460419_A_AT,1416330_AT,1419054_A_AT,1459726_AT,1427005_AT,1419550_A_AT,1423240_AT,1434194_AT,1423059_AT,1450922_A_AT,1425379_AT,1422620_S_AT,1451789_A_AT,1437219_AT,1460204_AT,1416588_AT,1424246_A_AT	193	866	13588	1.54466	1	0.639017	66.9493
GOTERM_BP_FAT	GO:0006468~protein amino acid phosphorylation	15	5.72519	0.0697561	1444232_AT,1441734_AT,1449876_AT,1460419_A_AT,1423478_AT,1416330_AT,1427005_AT,1419550_A_AT,1423240_AT,1434194_AT,1423059_AT,1450922_A_AT,1425379_AT,1451789_A_AT,1437219_AT,1460204_AT,1424246_A_AT	193	640	13588	1.6501	1	0.657296	69.8679
GOTERM_MF_FAT	GO:0004713~protein tyrosine kinase activity	6	2.29008	0.0723085	1451789_A_AT,1437219_AT,1423240_AT,1460204_AT,1423059_AT,1424246_A_AT	181	164	13288	2.68589	1	0.771473	64.2371
SP_PIR_KEYWORDS	tyrosine-protein kinase	5	1.9084	0.0766056	1451789_A_AT,1437219_AT,1423240_AT,1460204_AT,1423059_AT	247	116	17854	3.11566	1	0.482196	64.6272
INTERPRO	IPR001245:Tyrosine protein kinase	5	1.9084	0.0805477	1451789_A_AT,1437219_AT,1423240_AT,1460204_AT,1423059_AT	234	124	17763	3.0609	1	0.830848	70.4442
GOTERM_MF_FAT	GO:0004715~non-membrane spanning protein tyrosine kinase activity	3	1.14504	0.101927	1423240_AT,1460204_AT,1423059_AT	181	40	13288	5.50608	1	0.795192	77.0715
GOTERM_BP_FAT	GO:0016310~phosphorylation	15	5.72519	0.138858	1444232_AT,1441734_AT,1449876_AT,1460419_A_AT,1423478_AT,1416330_AT,1427005_AT,1419550_A_AT,1423240_AT,1434194_AT,1423059_AT,1450922_A_AT,1425379_AT,1451789_A_AT,1437219_AT,1460204_AT,1424246_A_AT	193	718	13588	1.47084	1	0.806025	91.6265
SMART	SM00219:TyrKc	5	1.9084	0.159635	1451789_A_AT,1437219_AT,1423240_AT,1460204_AT,1423059_AT	156	124	9131	2.36016	1	0.793378	87.0184
INTERPRO	IPR017441:Protein kinase, ATP binding site	10	3.81679	0.162266	1444232_AT,1449876_AT,1441734_AT,1423478_AT,1460419_A_AT,1451789_A_AT,1437219_AT,1419550_A_AT,1427005_AT,1423240_AT,1460204_AT,1423059_AT	234	467	17763	1.62549	1	0.931165	92.3454
KEGG_PATHWAY	mmu04912:GnRH signaling pathway	4	1.52672	0.164914	1441734_AT,1418350_AT,1423478_AT,1460419_A_AT,1418349_AT,1423240_AT	84	97	5738	2.81689	1	0.618704	86.811
INTERPRO	IPR000719:Protein kinase, core	10	3.81679	0.19773	1444232_AT,1449876_AT,1441734_AT,1423478_AT,1460419_A_AT,1451789_A_AT,1437219_AT,1419550_A_AT,1427005_AT,1423240_AT,1460204_AT,1423059_AT	234	491	17763	1.54603	1	0.949627	95.9144
SP_PIR_KEYWORDS	phosphotransferase	4	1.52672	0.244203	1441734_AT,1423478_AT,1460419_A_AT,1423240_AT,1460204_AT	247	124	17854	2.33172	1	0.754732	97.403
GOTERM_MF_FAT	GO:0004672~protein kinase activity	11	4.19847	0.266665	1444232_AT,1441734_AT,1449876_AT,1460419_A_AT,1423478_AT,1427005_AT,1419550_A_AT,1423240_AT,1423059_AT,1451789_A_AT,1437219_AT,1460204_AT,1424246_A_AT	181	583	13288	1.38518	1	0.967648	98.5722
SP_PIR_KEYWORDS	kinase	13	4.96183	0.269351	1444232_AT,1441734_AT,1449876_AT,1460419_A_AT,1423478_AT,1427005_AT,1419550_A_AT,1423240_AT,1423059_AT,1422138_AT,1451596_A_AT,1451789_A_AT,1437219_AT,1435647_AT,1422139_AT,1460204_AT	247	707	17854	1.32911	1	0.780372	98.3295
UP_SEQ_FEATURE	domain:Protein kinase	10	3.81679	0.290032	1444232_AT,1449876_AT,1441734_AT,1423478_AT,1460419_A_AT,1451789_A_AT,1437219_AT,1419550_A_AT,1427005_AT,1423240_AT,1460204_AT,1423059_AT	242	476	16021	1.39081	1	0.998426	99.5413
UP_SEQ_FEATURE	active site:Proton acceptor	13	4.96183	0.292539	1444232_AT,1441734_AT,1449876_AT,1460419_A_AT,1423478_AT,1419550_A_AT,1427005_AT,1423240_AT,1423059_AT,1426622_A_AT,1430534_AT,1451789_A_AT,1437219_AT,1460204_AT,1418829_A_AT	242	662	16021	1.30005	1	0.998117	99.5661
UP_SEQ_FEATURE	nucleotide phosphate-binding region:ATP	16	6.10687	0.390381	1444232_AT,1450692_AT,1441734_AT,1449876_AT,1423478_AT,1460419_A_AT,1440990_AT,1452740_AT,1427005_AT,1419550_A_AT,1423240_AT,1453617_AT,1439866_AT,1423059_AT,1451789_A_AT,1437219_AT,1447789_X_AT,1460204_AT	242	907	16021	1.16785	1	0.999725	99.9582
SP_PIR_KEYWORDS	nucleotide-binding	25	9.54198	0.398658	1448605_AT,1444232_AT,1450692_AT,1423478_AT,1460419_A_AT,1419550_A_AT,1427005_AT,1439866_AT,1453617_AT,1423059_AT,1426801_AT,1433647_S_AT,1419061_AT,1451596_A_AT,1452954_AT,1447789_X_AT,1452679_AT,1441734_AT,1449876_AT,1440990_AT,1449028_AT,1452740_AT,1423240_AT,1425601_A_AT,1451789_A_AT,1437219_AT,1460204_AT	247	1631	17854	1.10796	1	0.873392	99.8682
UP_SEQ_FEATURE	binding site:ATP	10	3.81679	0.434112	1444232_AT,1449876_AT,1441734_AT,1423478_AT,1460419_A_AT,1451789_A_AT,1437219_AT,1419550_A_AT,1427005_AT,1423240_AT,1460204_AT,1423059_AT	242	545	16021	1.21472	1	0.999906	99.987
SP_PIR_KEYWORDS	transferase	21	8.01527	0.447231	1444232_AT,1449078_AT,1441734_AT,1449876_AT,1423478_AT,1460419_A_AT,1450047_AT,1427005_AT,1419550_A_AT,1423064_AT,1423240_AT,1434055_AT,1423059_AT,1428304_AT,1426622_A_AT,1428902_AT,1423450_A_AT,1451596_A_AT,1451789_A_AT,1432517_A_AT,1437219_AT,1427555_AT,1460204_AT	247	1385	17854	1.09599	1	0.899682	99.9561
INTERPRO	IPR002290:Serine/threonine protein kinase	5	1.9084	0.459924	1444232_AT,1449876_AT,1441734_AT,1423478_AT,1460419_A_AT,1419550_A_AT,1427005_AT	234	265	17763	1.43227	1	0.999393	99.9869
GOTERM_MF_FAT	GO:0032555~purine ribonucleotide binding	26	9.92366	0.474633	1448605_AT,1444232_AT,1450692_AT,1423478_AT,1460419_A_AT,1419550_A_AT,1427005_AT,1439866_AT,1453617_AT,1423059_AT,1426801_AT,1433647_S_AT,1419061_AT,1451596_A_AT,1452954_AT,1447789_X_AT,1452679_AT,1441734_AT,1449876_AT,1440990_AT,1449028_AT,1452740_AT,1440275_AT,1423240_AT,1425601_A_AT,1451789_A_AT,1437219_AT,1460204_AT	181	1796	13288	1.06279	1	0.990439	99.9852
GOTERM_MF_FAT	GO:0032553~ribonucleotide binding	26	9.92366	0.474633	1448605_AT,1444232_AT,1450692_AT,1423478_AT,1460419_A_AT,1419550_A_AT,1427005_AT,1439866_AT,1453617_AT,1423059_AT,1426801_AT,1433647_S_AT,1419061_AT,1451596_A_AT,1452954_AT,1447789_X_AT,1452679_AT,1441734_AT,1449876_AT,1440990_AT,1449028_AT,1452740_AT,1440275_AT,1423240_AT,1425601_A_AT,1451789_A_AT,1437219_AT,1460204_AT	181	1796	13288	1.06279	1	0.990439	99.9852
SP_PIR_KEYWORDS	atp-binding	19	7.25191	0.509231	1444232_AT,1450692_AT,1441734_AT,1449876_AT,1423478_AT,1460419_A_AT,1440990_AT,1452740_AT,1427005_AT,1419550_A_AT,1423240_AT,1453617_AT,1439866_AT,1423059_AT,1433647_S_AT,1451596_A_AT,1451789_A_AT,1452954_AT,1437219_AT,1447789_X_AT,1460204_AT	247	1287	17854	1.06712	1	0.92319	99.9907
GOTERM_MF_FAT	GO:0017076~purine nucleotide binding	26	9.92366	0.56262	1448605_AT,1444232_AT,1450692_AT,1423478_AT,1460419_A_AT,1419550_A_AT,1427005_AT,1439866_AT,1453617_AT,1423059_AT,1426801_AT,1433647_S_AT,1419061_AT,1451596_A_AT,1452954_AT,1447789_X_AT,1452679_AT,1441734_AT,1449876_AT,1440990_AT,1449028_AT,1452740_AT,1440275_AT,1423240_AT,1425601_A_AT,1451789_A_AT,1437219_AT,1460204_AT	181	1871	13288	1.02019	1	0.99512	99.9988
GOTERM_MF_FAT	GO:0000166~nucleotide binding	30	11.4504	0.577541	1442942_AT,1448605_AT,1444232_AT,1450692_AT,1460419_A_AT,1423478_AT,1427005_AT,1419550_A_AT,1439866_AT,1453617_AT,1423059_AT,1426801_AT,1433647_S_AT,1419061_AT,1451596_A_AT,1452954_AT,1447789_X_AT,1452679_AT,1441734_AT,1449876_AT,1440990_AT,1449028_AT,1452740_AT,1440275_AT,1423240_AT,1423723_S_AT,1425601_A_AT,1451789_A_AT,1447701_X_AT,1439764_S_AT,1437219_AT,1460204_AT,1437103_AT	181	2183	13288	1.0089	1	0.995258	99.9993
GOTERM_MF_FAT	GO:0005524~ATP binding	20	7.63359	0.588359	1444232_AT,1450692_AT,1441734_AT,1449876_AT,1423478_AT,1460419_A_AT,1440990_AT,1452740_AT,1427005_AT,1440275_AT,1419550_A_AT,1423240_AT,1453617_AT,1439866_AT,1423059_AT,1433647_S_AT,1451596_A_AT,1451789_A_AT,1452954_AT,1437219_AT,1447789_X_AT,1460204_AT	181	1443	13288	1.01752	1	0.995135	99.9995
GOTERM_MF_FAT	GO:0032559~adenyl ribonucleotide binding	20	7.63359	0.60965	1444232_AT,1450692_AT,1441734_AT,1449876_AT,1423478_AT,1460419_A_AT,1440990_AT,1452740_AT,1427005_AT,1440275_AT,1419550_A_AT,1423240_AT,1453617_AT,1439866_AT,1423059_AT,1433647_S_AT,1451596_A_AT,1451789_A_AT,1452954_AT,1437219_AT,1447789_X_AT,1460204_AT	181	1460	13288	1.00568	1	0.995743	99.9997
GOTERM_MF_FAT	GO:0001882~nucleoside binding	21	8.01527	0.636405	1444232_AT,1450692_AT,1450639_AT,1441734_AT,1449876_AT,1423478_AT,1460419_A_AT,1440990_AT,1452740_AT,1427005_AT,1440275_AT,1419550_A_AT,1423240_AT,1453617_AT,1439866_AT,1423059_AT,1433647_S_AT,1451596_A_AT,1451789_A_AT,1452954_AT,1437219_AT,1447789_X_AT,1460204_AT	181	1558	13288	0.989539	1	0.996603	99.9999
SMART	SM00220:S_TKc	5	1.9084	0.663314	1444232_AT,1449876_AT,1441734_AT,1423478_AT,1460419_A_AT,1419550_A_AT,1427005_AT	156	265	9131	1.10438	1	0.998805	99.9997
GOTERM_MF_FAT	GO:0030554~adenyl nucleotide binding	20	7.63359	0.697445	1444232_AT,1450692_AT,1441734_AT,1449876_AT,1423478_AT,1460419_A_AT,1440990_AT,1452740_AT,1427005_AT,1440275_AT,1419550_A_AT,1423240_AT,1453617_AT,1439866_AT,1423059_AT,1433647_S_AT,1451596_A_AT,1451789_A_AT,1452954_AT,1437219_AT,1447789_X_AT,1460204_AT	181	1535	13288	0.956539	1	0.998194	100
INTERPRO	IPR008271:Serine/threonine protein kinase, active site	5	1.9084	0.698312	1444232_AT,1449876_AT,1441734_AT,1423478_AT,1460419_A_AT,1419550_A_AT,1427005_AT	234	360	17763	1.05431	1	0.99999	100
GOTERM_MF_FAT	GO:0001883~purine nucleoside binding	20	7.63359	0.711489	1444232_AT,1450692_AT,1441734_AT,1449876_AT,1423478_AT,1460419_A_AT,1440990_AT,1452740_AT,1427005_AT,1440275_AT,1419550_A_AT,1423240_AT,1453617_AT,1439866_AT,1423059_AT,1433647_S_AT,1451596_A_AT,1451789_A_AT,1452954_AT,1437219_AT,1447789_X_AT,1460204_AT	181	1548	13288	0.948506	1	0.998452	100
INTERPRO	IPR017442:Serine/threonine protein kinase-related	5	1.9084	0.726281	1444232_AT,1449876_AT,1441734_AT,1423478_AT,1460419_A_AT,1419550_A_AT,1427005_AT	234	374	17763	1.01484	1	0.999995	100
SP_PIR_KEYWORDS	serine/threonine-protein kinase	5	1.9084	0.778519	1444232_AT,1449876_AT,1441734_AT,1423478_AT,1460419_A_AT,1419550_A_AT,1427005_AT	247	384	17854	0.94119	1	0.988748	100
GOTERM_MF_FAT	GO:0004674~protein serine/threonine kinase activity	5	1.9084	0.826597	1444232_AT,1449876_AT,1441734_AT,1423478_AT,1460419_A_AT,1419550_A_AT,1427005_AT	181	421	13288	0.871905	1	0.999683	100
Annotation Cluster 58	Enrichment Score: 0.6266053903666851
Category	Term	Count	%	PValue	Genes	List Total	Pop Hits	Pop Total	Fold Enrichment	Bonferroni	Benjamini	FDR
PIR_SUPERFAMILY	PIRSF037169:small GTPase, Rho type	3	1.14504	0.0236888	1448605_AT,1419061_AT,1449028_AT	124	16	8136	12.3024	0.971903	0.971903	24.8705
INTERPRO	IPR003578:Ras small GTPase, Rho type	3	1.14504	0.0305412	1448605_AT,1419061_AT,1449028_AT	234	21	17763	10.8443	1	0.690257	36.2501
SMART	SM00174:RHO	3	1.14504	0.0486969	1448605_AT,1419061_AT,1449028_AT	156	21	9131	8.36172	0.998874	0.742798	44.3473
SP_PIR_KEYWORDS	gtp-binding	7	2.67176	0.26328	1448605_AT,1452679_AT,1433647_S_AT,1419061_AT,1449028_AT,1426801_AT,1425601_A_AT	247	313	17854	1.61656	1	0.777813	98.1392
GOTERM_MF_FAT	GO:0019001~guanyl nucleotide binding	7	2.67176	0.369167	1448605_AT,1452679_AT,1444232_AT,1449876_AT,1419061_AT,1449028_AT,1426801_AT,1425601_A_AT	181	363	13288	1.4157	1	0.983047	99.8185
GOTERM_MF_FAT	GO:0032561~guanyl ribonucleotide binding	7	2.67176	0.369167	1448605_AT,1452679_AT,1444232_AT,1449876_AT,1419061_AT,1449028_AT,1426801_AT,1425601_A_AT	181	363	13288	1.4157	1	0.983047	99.8185
INTERPRO	IPR013753:Ras	3	1.14504	0.472816	1448605_AT,1419061_AT,1449028_AT	234	121	17763	1.88207	1	0.999461	99.9908
GOTERM_BP_FAT	GO:0007264~small GTPase mediated signal transduction	5	1.9084	0.49903	1448605_AT,1419061_AT,1455840_AT,1449028_AT,1425601_A_AT	193	258	13588	1.36442	1	0.984675	99.999
INTERPRO	IPR001806:Ras GTPase	3	1.14504	0.510613	1448605_AT,1419061_AT,1449028_AT	234	130	17763	1.75178	1	0.99962	99.9969
GOTERM_MF_FAT	GO:0005525~GTP binding	6	2.29008	0.525812	1448605_AT,1452679_AT,1419061_AT,1449028_AT,1426801_AT,1425601_A_AT	181	354	13288	1.24431	1	0.993152	99.9964
UP_SEQ_FEATURE	nucleotide phosphate-binding region:GTP	5	1.9084	0.593371	1448605_AT,1452679_AT,1419061_AT,1449028_AT,1426801_AT	242	274	16021	1.20807	1	0.999998	99.9999
INTERPRO	IPR005225:Small GTP-binding protein	3	1.14504	0.636609	1448605_AT,1419061_AT,1449028_AT	234	164	17763	1.3886	1	0.999959	100
Annotation Cluster 59	Enrichment Score: 0.6104630088082945
Category	Term	Count	%	PValue	Genes	List Total	Pop Hits	Pop Total	Fold Enrichment	Bonferroni	Benjamini	FDR
INTERPRO	IPR000242:Protein-tyrosine phosphatase, receptor/non-receptor type	3	1.14504	0.100735	1419054_A_AT,1459726_AT,1416588_AT	234	41	17763	5.55441	1	0.836651	78.5858
GOTERM_MF_FAT	GO:0016791~phosphatase activity	7	2.67176	0.104889	1456735_X_AT,1422620_S_AT,1448470_AT,1419054_A_AT,1459726_AT,1426994_AT,1416588_AT	181	238	13288	2.15925	1	0.791755	78.0862
SMART	SM00194:PTPc	3	1.14504	0.153237	1419054_A_AT,1459726_AT,1416588_AT	156	41	9131	4.28283	1	0.8245	85.8096
UP_SEQ_FEATURE	domain:Tyrosine-protein phosphatase	3	1.14504	0.194991	1419054_A_AT,1459726_AT,1416588_AT	242	54	16021	3.67792	1	0.989234	96.6946
GOTERM_BP_FAT	GO:0006470~protein amino acid dephosphorylation	4	1.52672	0.218274	1422620_S_AT,1419054_A_AT,1459726_AT,1416588_AT	193	114	13588	2.47032	1	0.875567	98.3181
INTERPRO	IPR000387:Protein-tyrosine phosphatase	3	1.14504	0.272811	1419054_A_AT,1459726_AT,1416588_AT	234	78	17763	2.91963	1	0.983597	99.0185
INTERPRO	IPR000387:Dual-specific/protein-tyrosine phosphatase, conserved region	3	1.14504	0.292261	1419054_A_AT,1459726_AT,1416588_AT	234	82	17763	2.7772	1	0.987144	99.3378
UP_SEQ_FEATURE	active site:Phosphocysteine intermediate	3	1.14504	0.311732	1419054_A_AT,1459726_AT,1416588_AT	242	75	16021	2.6481	1	0.998537	99.7184
INTERPRO	IPR016130:Protein-tyrosine phosphatase, active site	3	1.14504	0.316473	1419054_A_AT,1459726_AT,1416588_AT	234	87	17763	2.6176	1	0.990729	99.6005
GOTERM_BP_FAT	GO:0016311~dephosphorylation	4	1.52672	0.321199	1422620_S_AT,1419054_A_AT,1459726_AT,1416588_AT	193	141	13588	1.99728	1	0.936617	99.8383
GOTERM_MF_FAT	GO:0004721~phosphoprotein phosphatase activity	4	1.52672	0.337911	1419054_A_AT,1459726_AT,1426994_AT,1416588_AT	181	152	13288	1.93196	1	0.980654	99.648
GOTERM_MF_FAT	GO:0004725~protein tyrosine phosphatase activity	3	1.14504	0.39847	1419054_A_AT,1459726_AT,1416588_AT	181	101	13288	2.18062	1	0.984769	99.9054
SP_PIR_KEYWORDS	protein phosphatase	3	1.14504	0.49427	1419054_A_AT,1459726_AT,1426994_AT	247	120	17854	1.80709	1	0.923204	99.9862
Annotation Cluster 60	Enrichment Score: 0.6025424931641716
Category	Term	Count	%	PValue	Genes	List Total	Pop Hits	Pop Total	Fold Enrichment	Bonferroni	Benjamini	FDR
KEGG_PATHWAY	mmu04020:Calcium signaling pathway	7	2.67176	0.0573492	1441734_AT,1422125_AT,1423420_AT,1423478_AT,1460419_A_AT,1451596_A_AT,1437347_AT,1450344_A_AT	84	191	5738	2.50349	0.998199	0.363253	48.5142
SP_PIR_KEYWORDS	G protein-coupled receptor	3	1.14504	0.185285	1422125_AT,1423420_AT,1450344_A_AT	247	57	17854	3.80439	1	0.68831	93.0886
GOTERM_BP_FAT	GO:0019932~second-messenger-mediated signaling	3	1.14504	0.498946	1422125_AT,1423420_AT,1450344_A_AT	193	118	13588	1.78994	1	0.98492	99.999
KEGG_PATHWAY	mmu04080:Neuroactive ligand-receptor interaction	4	1.52672	0.733516	1422125_AT,1423420_AT,1437347_AT,1450344_A_AT	84	260	5738	1.05092	1	0.978167	100
Annotation Cluster 61	Enrichment Score: 0.5649388972895034
Category	Term	Count	%	PValue	Genes	List Total	Pop Hits	Pop Total	Fold Enrichment	Bonferroni	Benjamini	FDR
GOTERM_BP_FAT	GO:0046777~protein amino acid autophosphorylation	4	1.52672	0.0665752	1441734_AT,1437219_AT,1423059_AT,1424246_A_AT	193	66	13588	4.26692	1	0.646954	68.1123
GOTERM_BP_FAT	GO:0051258~protein polymerization	3	1.14504	0.109363	1452679_AT,1431400_A_AT,1424246_A_AT	193	40	13588	5.28031	1	0.760544	85.3597
GOTERM_BP_FAT	GO:0043623~cellular protein complex assembly	4	1.52672	0.196361	1452679_AT,1431400_A_AT,1423059_AT,1424246_A_AT	193	108	13588	2.60756	1	0.864459	97.3394
GOTERM_BP_FAT	GO:0006461~protein complex assembly	6	2.29008	0.21433	1452679_AT,1431400_A_AT,1437219_AT,1416120_AT,1423059_AT,1434437_X_AT,1424246_A_AT	193	227	13588	1.8609	1	0.873182	98.1717
GOTERM_BP_FAT	GO:0070271~protein complex biogenesis	6	2.29008	0.21433	1452679_AT,1431400_A_AT,1437219_AT,1416120_AT,1423059_AT,1434437_X_AT,1424246_A_AT	193	227	13588	1.8609	1	0.873182	98.1717
GOTERM_BP_FAT	GO:0065003~macromolecular complex assembly	6	2.29008	0.522858	1452679_AT,1431400_A_AT,1437219_AT,1416120_AT,1423059_AT,1434437_X_AT,1424246_A_AT	193	338	13588	1.24978	1	0.986851	99.9995
GOTERM_BP_FAT	GO:0034622~cellular macromolecular complex assembly	4	1.52672	0.595016	1452679_AT,1431400_A_AT,1423059_AT,1424246_A_AT	193	217	13588	1.29777	1	0.993102	100
GOTERM_BP_FAT	GO:0043933~macromolecular complex subunit organization	6	2.29008	0.595625	1452679_AT,1431400_A_AT,1437219_AT,1416120_AT,1423059_AT,1434437_X_AT,1424246_A_AT	193	367	13588	1.15102	1	0.993031	100
GOTERM_BP_FAT	GO:0034621~cellular macromolecular complex subunit organization	4	1.52672	0.676489	1452679_AT,1431400_A_AT,1423059_AT,1424246_A_AT	193	245	13588	1.14946	1	0.997102	100
Annotation Cluster 62	Enrichment Score: 0.5288162275597725
Category	Term	Count	%	PValue	Genes	List Total	Pop Hits	Pop Total	Fold Enrichment	Bonferroni	Benjamini	FDR
GOTERM_BP_FAT	GO:0001934~positive regulation of protein amino acid phosphorylation	3	1.14504	0.18737	1416034_AT,1416330_AT,1448182_A_AT,1423635_AT	193	56	13588	3.77165	1	0.856983	96.8
GOTERM_BP_FAT	GO:0051247~positive regulation of protein metabolic process	4	1.52672	0.199975	1450431_A_AT,1416034_AT,1416330_AT,1448182_A_AT,1421955_A_AT,1423635_AT	193	109	13588	2.58364	1	0.865017	97.5311
GOTERM_BP_FAT	GO:0042327~positive regulation of phosphorylation	3	1.14504	0.207949	1416034_AT,1416330_AT,1448182_A_AT,1423635_AT	193	60	13588	3.52021	1	0.873492	97.909
GOTERM_BP_FAT	GO:0045937~positive regulation of phosphate metabolic process	3	1.14504	0.218326	1416034_AT,1416330_AT,1448182_A_AT,1423635_AT	193	62	13588	3.40665	1	0.874156	98.32
GOTERM_BP_FAT	GO:0010562~positive regulation of phosphorus metabolic process	3	1.14504	0.218326	1416034_AT,1416330_AT,1448182_A_AT,1423635_AT	193	62	13588	3.40665	1	0.874156	98.32
GOTERM_BP_FAT	GO:0042325~regulation of phosphorylation	7	2.67176	0.227482	1416034_AT,1425379_AT,1451596_A_AT,1416330_AT,1448182_A_AT,1435647_AT,1460220_A_AT,1448914_A_AT,1423635_AT	193	290	13588	1.69941	1	0.878987	98.6183
GOTERM_BP_FAT	GO:0019220~regulation of phosphate metabolic process	7	2.67176	0.253515	1416034_AT,1425379_AT,1451596_A_AT,1416330_AT,1448182_A_AT,1435647_AT,1460220_A_AT,1448914_A_AT,1423635_AT	193	301	13588	1.63731	1	0.898843	99.2176
GOTERM_BP_FAT	GO:0051174~regulation of phosphorus metabolic process	7	2.67176	0.253515	1416034_AT,1425379_AT,1451596_A_AT,1416330_AT,1448182_A_AT,1435647_AT,1460220_A_AT,1448914_A_AT,1423635_AT	193	301	13588	1.63731	1	0.898843	99.2176
GOTERM_BP_FAT	GO:0031401~positive regulation of protein modification process	3	1.14504	0.302112	1416034_AT,1416330_AT,1448182_A_AT,1423635_AT	193	78	13588	2.70785	1	0.925621	99.7439
GOTERM_BP_FAT	GO:0032270~positive regulation of cellular protein metabolic process	3	1.14504	0.414171	1416034_AT,1416330_AT,1448182_A_AT,1423635_AT	193	100	13588	2.11212	1	0.968514	99.986
GOTERM_BP_FAT	GO:0001932~regulation of protein amino acid phosphorylation	3	1.14504	0.512307	1416034_AT,1416330_AT,1448182_A_AT,1423635_AT	193	121	13588	1.74556	1	0.98579	99.9993
GOTERM_BP_FAT	GO:0032268~regulation of cellular protein metabolic process	5	1.9084	0.563641	1416034_AT,1417960_AT,1416330_AT,1448182_A_AT,1439764_S_AT,1437103_AT,1423635_AT	193	280	13588	1.25722	1	0.99029	99.9999
GOTERM_BP_FAT	GO:0031399~regulation of protein modification process	3	1.14504	0.680315	1416034_AT,1416330_AT,1448182_A_AT,1423635_AT	193	165	13588	1.28008	1	0.997219	100
Annotation Cluster 63	Enrichment Score: 0.5168809735654187
Category	Term	Count	%	PValue	Genes	List Total	Pop Hits	Pop Total	Fold Enrichment	Bonferroni	Benjamini	FDR
GOTERM_BP_FAT	GO:0048584~positive regulation of response to stimulus	6	2.29008	0.123195	1416034_AT,1450922_A_AT,1448182_A_AT,1437025_AT,1460302_AT,1449508_AT,1423240_AT,1450377_AT	193	186	13588	2.2711	1	0.786753	88.7079
GOTERM_BP_FAT	GO:0043065~positive regulation of apoptosis	7	2.67176	0.139705	1416034_AT,1450922_A_AT,1448182_A_AT,1416298_AT,1449297_AT,1448291_AT,1440275_AT,1437025_AT,1423240_AT	193	248	13588	1.98721	1	0.805765	91.7621
GOTERM_BP_FAT	GO:0043068~positive regulation of programmed cell death	7	2.67176	0.144026	1416034_AT,1450922_A_AT,1448182_A_AT,1416298_AT,1449297_AT,1448291_AT,1440275_AT,1437025_AT,1423240_AT	193	250	13588	1.97132	1	0.811559	92.4223
GOTERM_BP_FAT	GO:0010942~positive regulation of cell death	7	2.67176	0.146944	1416034_AT,1450922_A_AT,1448182_A_AT,1416298_AT,1449297_AT,1448291_AT,1440275_AT,1437025_AT,1423240_AT	193	252	13588	1.95567	1	0.816098	92.8396
GOTERM_BP_FAT	GO:0051726~regulation of cell cycle	6	2.29008	0.186213	1450922_A_AT,1448229_S_AT,1416122_AT,1447625_AT,1440275_AT,1437025_AT,1439866_AT,1434745_AT	193	214	13588	1.97395	1	0.858607	96.7236
GOTERM_BP_FAT	GO:0012502~induction of programmed cell death	5	1.9084	0.210477	1416034_AT,1450922_A_AT,1448182_A_AT,1449297_AT,1440275_AT,1437025_AT	193	167	13588	2.10791	1	0.875485	98.0171
GOTERM_BP_FAT	GO:0006917~induction of apoptosis	5	1.9084	0.210477	1416034_AT,1450922_A_AT,1448182_A_AT,1449297_AT,1440275_AT,1437025_AT	193	167	13588	2.10791	1	0.875485	98.0171
GOTERM_BP_FAT	GO:0042981~regulation of apoptosis	11	4.19847	0.256474	1440275_AT,1449297_AT,1450020_AT,1423240_AT,1428902_AT,1450922_A_AT,1416034_AT,1425379_AT,1448182_A_AT,1451596_A_AT,1416298_AT,1448291_AT,1437025_AT	193	553	13588	1.40044	1	0.900738	99.2675
GOTERM_BP_FAT	GO:0043067~regulation of programmed cell death	11	4.19847	0.268767	1440275_AT,1449297_AT,1450020_AT,1423240_AT,1428902_AT,1450922_A_AT,1416034_AT,1425379_AT,1448182_A_AT,1451596_A_AT,1416298_AT,1448291_AT,1437025_AT	193	560	13588	1.38294	1	0.907205	99.4444
GOTERM_BP_FAT	GO:0010941~regulation of cell death	11	4.19847	0.274092	1440275_AT,1449297_AT,1450020_AT,1423240_AT,1428902_AT,1450922_A_AT,1416034_AT,1425379_AT,1448182_A_AT,1451596_A_AT,1416298_AT,1448291_AT,1437025_AT	193	563	13588	1.37557	1	0.91112	99.5079
GOTERM_BP_FAT	GO:0050778~positive regulation of immune response	4	1.52672	0.301855	1416034_AT,1450922_A_AT,1448182_A_AT,1437025_AT,1449508_AT	193	136	13588	2.07071	1	0.926366	99.7423
GOTERM_BP_FAT	GO:0030097~hemopoiesis	5	1.9084	0.473035	1421098_AT,1416034_AT,1450922_A_AT,1431970_AT,1448182_A_AT,1437025_AT	193	251	13588	1.40247	1	0.980806	99.9976
GOTERM_BP_FAT	GO:0048534~hemopoietic or lymphoid organ development	5	1.9084	0.5641	1421098_AT,1416034_AT,1450922_A_AT,1431970_AT,1448182_A_AT,1437025_AT	193	281	13588	1.25274	1	0.990177	99.9999
GOTERM_BP_FAT	GO:0002521~leukocyte differentiation	3	1.14504	0.599093	1416034_AT,1431970_AT,1448182_A_AT,1437025_AT	193	142	13588	1.48741	1	0.993229	100
GOTERM_BP_FAT	GO:0002520~immune system development	5	1.9084	0.602655	1421098_AT,1416034_AT,1450922_A_AT,1431970_AT,1448182_A_AT,1437025_AT	193	295	13588	1.19329	1	0.993431	100
GOTERM_BP_FAT	GO:0043066~negative regulation of apoptosis	4	1.52672	0.660099	1425379_AT,1451596_A_AT,1450020_AT,1428902_AT	193	239	13588	1.17831	1	0.996472	100
GOTERM_BP_FAT	GO:0043069~negative regulation of programmed cell death	4	1.52672	0.673798	1425379_AT,1451596_A_AT,1450020_AT,1428902_AT	193	244	13588	1.15417	1	0.997036	100
GOTERM_BP_FAT	GO:0060548~negative regulation of cell death	4	1.52672	0.676489	1425379_AT,1451596_A_AT,1450020_AT,1428902_AT	193	245	13588	1.14946	1	0.997102	100
Annotation Cluster 64	Enrichment Score: 0.5071292764376033
Category	Term	Count	%	PValue	Genes	List Total	Pop Hits	Pop Total	Fold Enrichment	Bonferroni	Benjamini	FDR
GOTERM_BP_FAT	GO:0044087~regulation of cellular component biogenesis	4	1.52672	0.131475	1417219_S_AT,1416034_AT,1448182_A_AT,1423059_AT,1424246_A_AT	193	89	13588	3.16423	1	0.796805	90.3525
GOTERM_BP_FAT	GO:0007267~cell-cell signaling	6	2.29008	0.390151	1416034_AT,1421861_AT,1425379_AT,1438973_X_AT,1448182_A_AT,1423059_AT,1415800_AT,1424246_A_AT	193	290	13588	1.45664	1	0.964718	99.9727
GOTERM_BP_FAT	GO:0019226~transmission of nerve impulse	5	1.9084	0.39674	1416034_AT,1421861_AT,1448182_A_AT,1416003_AT,1423059_AT,1424246_A_AT	193	226	13588	1.55761	1	0.965667	99.9772
GOTERM_BP_FAT	GO:0007268~synaptic transmission	4	1.52672	0.460151	1416034_AT,1421861_AT,1448182_A_AT,1423059_AT,1424246_A_AT	193	178	13588	1.58212	1	0.979112	99.9964
Annotation Cluster 65	Enrichment Score: 0.5046489845674068
Category	Term	Count	%	PValue	Genes	List Total	Pop Hits	Pop Total	Fold Enrichment	Bonferroni	Benjamini	FDR
GOTERM_BP_FAT	GO:0035295~tube development	8	3.05344	0.0820191	1438973_X_AT,1426225_AT,1419309_AT,1423240_AT,1460220_A_AT,1448914_A_AT,1438796_AT,1415800_AT,1423635_AT,1424246_A_AT	193	264	13588	2.13346	1	0.694102	75.822
GOTERM_BP_FAT	GO:0030324~lung development	3	1.14504	0.466886	1426225_AT,1419309_AT,1424246_A_AT	193	111	13588	1.90281	1	0.980043	99.9971
GOTERM_BP_FAT	GO:0030323~respiratory tube development	3	1.14504	0.47617	1426225_AT,1419309_AT,1424246_A_AT	193	113	13588	1.86914	1	0.981191	99.9978
GOTERM_BP_FAT	GO:0060541~respiratory system development	3	1.14504	0.525433	1426225_AT,1419309_AT,1424246_A_AT	193	124	13588	1.70333	1	0.986593	99.9996
Annotation Cluster 66	Enrichment Score: 0.4467949392530414
Category	Term	Count	%	PValue	Genes	List Total	Pop Hits	Pop Total	Fold Enrichment	Bonferroni	Benjamini	FDR
GOTERM_BP_FAT	GO:0007423~sensory organ development	6	2.29008	0.297571	1450922_A_AT,1452740_AT,1426225_AT,1425526_A_AT,1437540_AT,1438796_AT	193	257	13588	1.64368	1	0.923988	99.7148
GOTERM_BP_FAT	GO:0048839~inner ear development	3	1.14504	0.353904	1425526_A_AT,1437540_AT,1438796_AT	193	88	13588	2.40014	1	0.952711	99.9287
GOTERM_BP_FAT	GO:0043583~ear development	3	1.14504	0.43365	1425526_A_AT,1437540_AT,1438796_AT	193	104	13588	2.03089	1	0.973467	99.992
Annotation Cluster 67	Enrichment Score: 0.42805227725499545
Category	Term	Count	%	PValue	Genes	List Total	Pop Hits	Pop Total	Fold Enrichment	Bonferroni	Benjamini	FDR
SP_PIR_KEYWORDS	Immunoglobulin domain	11	4.19847	0.0855256	1418379_S_AT,1425571_AT,1455714_AT,1451255_AT,1417599_AT,1418476_AT,1415857_AT,1421239_AT,1437025_AT,1415856_AT,1425570_AT,1448891_AT,1425569_A_AT,1434903_S_AT	247	443	17854	1.79485	1	0.480007	68.8327
INTERPRO	IPR003599:Immunoglobulin subtype	8	3.05344	0.118718	1417599_AT,1418379_S_AT,1415857_AT,1437025_AT,1455714_AT,1451255_AT,1415856_AT,1448891_AT,1434903_S_AT	234	313	17763	1.9402	1	0.868122	84.0278
SMART	SM00409:IG	8	3.05344	0.282052	1417599_AT,1418379_S_AT,1415857_AT,1437025_AT,1455714_AT,1451255_AT,1415856_AT,1448891_AT,1434903_S_AT	156	313	9131	1.49603	1	0.906689	97.9551
INTERPRO	IPR013151:Immunoglobulin	3	1.14504	0.680607	1415857_AT,1415856_AT,1448891_AT,1434903_S_AT	234	178	17763	1.27939	1	0.999986	100
INTERPRO	IPR013783:Immunoglobulin-like fold	8	3.05344	0.74481	1417599_AT,1421239_AT,1415857_AT,1437025_AT,1455714_AT,1451255_AT,1415856_AT,1448891_AT,1434903_S_AT	234	644	17763	0.942985	1	0.999997	100
INTERPRO	IPR007110:Immunoglobulin-like	7	2.67176	0.808142	1417599_AT,1425571_AT,1418379_S_AT,1415857_AT,1455714_AT,1415856_AT,1425570_AT,1425569_A_AT,1448891_AT,1434903_S_AT	234	604	17763	0.879755	1	1	100
INTERPRO	IPR013106:Immunoglobulin V-set	4	1.52672	0.859533	1417599_AT,1415857_AT,1437025_AT,1455714_AT,1415856_AT	234	364	17763	0.834179	1	1	100
Annotation Cluster 68	Enrichment Score: 0.4191492332854547
Category	Term	Count	%	PValue	Genes	List Total	Pop Hits	Pop Total	Fold Enrichment	Bonferroni	Benjamini	FDR
UP_SEQ_FEATURE	propeptide:Removed in mature form	7	2.67176	0.114238	1448605_AT,1416034_AT,1419061_AT,1448182_A_AT,1455664_AT,1451648_A_AT,1424509_AT,1448942_AT,1436868_AT	242	220	16021	2.10644	1	0.949668	85.1458
SP_PIR_KEYWORDS	prenylation	3	1.14504	0.596388	1448605_AT,1419061_AT,1448942_AT	247	145	17854	1.49552	1	0.951027	99.9993
SP_PIR_KEYWORDS	methylation	3	1.14504	0.811362	1448605_AT,1419061_AT,1448942_AT	247	221	17854	0.981223	1	0.991751	100
Annotation Cluster 69	Enrichment Score: 0.4124363801261672
Category	Term	Count	%	PValue	Genes	List Total	Pop Hits	Pop Total	Fold Enrichment	Bonferroni	Benjamini	FDR
SP_PIR_KEYWORDS	calcium	19	7.25191	0.0129532	1423671_AT,1460419_A_AT,1423478_AT,1457707_AT,1460302_AT,1460208_AT,1449632_S_AT,1450377_AT,1421861_AT,1457589_AT,1417256_AT,1416298_AT,1422444_AT,1448291_AT,1455251_AT,1439327_AT,1421045_AT,1452670_AT,1449153_AT,1417399_AT,1419128_AT,1456464_X_AT	247	731	17854	1.87878	0.96448	0.161103	15.6339
GOTERM_MF_FAT	GO:0005509~calcium ion binding	19	7.25191	0.0359365	1423671_AT,1460419_A_AT,1423478_AT,1457707_AT,1460302_AT,1460208_AT,1449632_S_AT,1450377_AT,1421861_AT,1457589_AT,1417256_AT,1416298_AT,1422444_AT,1448291_AT,1455251_AT,1439327_AT,1421045_AT,1452670_AT,1449153_AT,1417399_AT,1419128_AT,1456464_X_AT	181	840	13288	1.66056	0.999998	0.692043	39.4312
SP_PIR_KEYWORDS	metal-binding	37	14.1221	0.595604	1420715_A_AT,1460419_A_AT,1423478_AT,1448470_AT,1445539_AT,1439866_AT,1453617_AT,1428304_AT,1438861_AT,1438796_AT,1459766_X_AT,1416298_AT,1435647_AT,1448291_AT,1416612_AT,1449153_AT,1427555_AT,1416120_AT,1417399_AT,1424246_A_AT,1451446_AT,1449028_AT,1445271_AT,1454997_AT,1423064_AT,1419089_AT,1426622_A_AT,1434437_X_AT,1420731_A_AT,1417256_AT,1447701_X_AT,1437219_AT,1418136_AT,1435669_AT,1426994_A…	247	2682	17854	0.997198	1	0.952624	99.9993
SP_PIR_KEYWORDS	zinc	25	9.54198	0.691239	1420715_A_AT,1423478_AT,1460419_A_AT,1439866_AT,1453617_AT,1428304_AT,1438861_AT,1459766_X_AT,1438796_AT,1416298_AT,1435647_AT,1448291_AT,1427555_AT,1449153_AT,1424246_A_AT,1439041_AT,1454997_AT,1445271_AT,1423064_AT,1419089_AT,1426622_A_AT,1420731_A_AT,1417256_AT,1418136_AT,1435669_AT,1460204_AT,1428319_AT	247	1886	17854	0.958157	1	0.975624	100
GOTERM_MF_FAT	GO:0046872~metal ion binding	49	18.7023	0.777835	1423478_AT,1457707_AT,1453617_AT,1460208_AT,1428304_AT,1459766_X_AT,1457589_AT,1451596_A_AT,1416298_AT,1435647_AT,1427555_AT,1416120_AT,1417399_AT,1424246_A_AT,1423671_AT,1454997_AT,1439041_AT,1423064_AT,1434437_X_AT,1420731_A_AT,1447701_X_AT,1455251_AT,1426994_AT,1449227_AT,1428319_AT,1456464_X_AT,1420715_A_AT,1460419_A_AT,1448470_AT,1460302_AT,1439866_AT,1438861_AT,1450377_AT,1438796_AT,1421861…	181	3850	13288	0.934365	1	0.999251	100
GOTERM_MF_FAT	GO:0043169~cation binding	49	18.7023	0.80027	1423478_AT,1457707_AT,1453617_AT,1460208_AT,1428304_AT,1459766_X_AT,1457589_AT,1451596_A_AT,1416298_AT,1435647_AT,1427555_AT,1416120_AT,1417399_AT,1424246_A_AT,1423671_AT,1454997_AT,1439041_AT,1423064_AT,1434437_X_AT,1420731_A_AT,1447701_X_AT,1455251_AT,1426994_AT,1449227_AT,1428319_AT,1456464_X_AT,1420715_A_AT,1460419_A_AT,1448470_AT,1460302_AT,1439866_AT,1438861_AT,1450377_AT,1438796_AT,1421861…	181	3885	13288	0.925947	1	0.999501	100
GOTERM_MF_FAT	GO:0043167~ion binding	49	18.7023	0.82917	1423478_AT,1457707_AT,1453617_AT,1460208_AT,1428304_AT,1459766_X_AT,1457589_AT,1451596_A_AT,1416298_AT,1435647_AT,1427555_AT,1416120_AT,1417399_AT,1424246_A_AT,1423671_AT,1454997_AT,1439041_AT,1423064_AT,1434437_X_AT,1420731_A_AT,1447701_X_AT,1455251_AT,1426994_AT,1449227_AT,1428319_AT,1456464_X_AT,1420715_A_AT,1460419_A_AT,1448470_AT,1460302_AT,1439866_AT,1438861_AT,1450377_AT,1438796_AT,1421861…	181	3934	13288	0.914414	1	0.999671	100
GOTERM_MF_FAT	GO:0008270~zinc ion binding	24	9.16031	0.894438	1420715_A_AT,1460419_A_AT,1423478_AT,1439866_AT,1453617_AT,1438861_AT,1428304_AT,1438796_AT,1459766_X_AT,1416298_AT,1435647_AT,1448291_AT,1427555_AT,1449153_AT,1424246_A_AT,1445271_AT,1439041_AT,1454997_AT,1423064_AT,1426622_A_AT,1420731_A_AT,1417256_AT,1418136_AT,1435669_AT,1460204_AT,1428319_AT	181	2105	13288	0.837028	1	0.999939	100
SP_PIR_KEYWORDS	zinc-finger	13	4.96183	0.909005	1420715_A_AT,1460419_A_AT,1423478_AT,1445271_AT,1423064_AT,1453617_AT,1439866_AT,1428304_AT,1438861_AT,1459766_X_AT,1438796_AT,1435647_AT,1435669_AT,1460204_AT	247	1204	17854	0.780469	1	0.998637	100
GOTERM_MF_FAT	GO:0046914~transition metal ion binding	29	11.0687	0.933801	1420715_A_AT,1460419_A_AT,1423478_AT,1439866_AT,1453617_AT,1428304_AT,1438861_AT,1459766_X_AT,1438796_AT,1416298_AT,1435647_AT,1448291_AT,1416612_AT,1449153_AT,1427555_AT,1416120_AT,1424246_A_AT,1439041_AT,1454997_AT,1445271_AT,1423064_AT,1426622_A_AT,1434437_X_AT,1420731_A_AT,1417256_AT,1447701_X_AT,1418136_AT,1435669_AT,1426994_AT,1449227_AT,1460204_AT,1428319_AT	181	2608	13288	0.816341	1	0.999986	100
Annotation Cluster 70	Enrichment Score: 0.3536700930712524
Category	Term	Count	%	PValue	Genes	List Total	Pop Hits	Pop Total	Fold Enrichment	Bonferroni	Benjamini	FDR
GOTERM_BP_FAT	GO:0045321~leukocyte activation	5	1.9084	0.371775	1416034_AT,1448182_A_AT,1425571_AT,1437025_AT,1450020_AT,1425570_AT,1419128_AT,1425569_A_AT	193	219	13588	1.6074	1	0.959928	99.9553
GOTERM_BP_FAT	GO:0001775~cell activation	5	1.9084	0.461133	1416034_AT,1448182_A_AT,1425571_AT,1437025_AT,1450020_AT,1425570_AT,1419128_AT,1425569_A_AT	193	246	13588	1.43098	1	0.979008	99.9965
GOTERM_BP_FAT	GO:0046649~lymphocyte activation	4	1.52672	0.506855	1416034_AT,1448182_A_AT,1425571_AT,1437025_AT,1425570_AT,1419128_AT,1425569_A_AT	193	191	13588	1.47443	1	0.985327	99.9992
Annotation Cluster 71	Enrichment Score: 0.3421000041251782
Category	Term	Count	%	PValue	Genes	List Total	Pop Hits	Pop Total	Fold Enrichment	Bonferroni	Benjamini	FDR
GOTERM_MF_FAT	GO:0005088~Ras guanyl-nucleotide exchange factor activity	3	1.14504	0.310299	1455840_AT,1419978_S_AT,1419513_A_AT	181	83	13288	2.65353	1	0.976656	99.3839
GOTERM_MF_FAT	GO:0030695~GTPase regulator activity	7	2.67176	0.36432	1455840_AT,1426037_A_AT,1419978_S_AT,1417704_A_AT,1433558_AT,1441170_A_AT,1455265_A_AT,1419513_A_AT,1425601_A_AT	181	361	13288	1.42355	1	0.983631	99.7984
GOTERM_MF_FAT	GO:0060589~nucleoside-triphosphatase regulator activity	7	2.67176	0.378868	1455840_AT,1426037_A_AT,1419978_S_AT,1417704_A_AT,1433558_AT,1441170_A_AT,1455265_A_AT,1419513_A_AT,1425601_A_AT	181	367	13288	1.40027	1	0.981935	99.8532
GOTERM_BP_FAT	GO:0051056~regulation of small GTPase mediated signal transduction	5	1.9084	0.405594	1455840_AT,1419978_S_AT,1433558_AT,1441170_A_AT,1460220_A_AT,1448914_A_AT,1419513_A_AT	193	228	13588	1.54395	1	0.966421	99.9821
SP_PIR_KEYWORDS	guanine-nucleotide releasing factor	3	1.14504	0.411388	1455840_AT,1419978_S_AT,1419513_A_AT	247	102	17854	2.12598	1	0.879962	99.9003
GOTERM_MF_FAT	GO:0005083~small GTPase regulator activity	4	1.52672	0.584907	1455840_AT,1419978_S_AT,1417704_A_AT,1419513_A_AT	181	223	13288	1.31685	1	0.995329	99.9994
GOTERM_MF_FAT	GO:0005085~guanyl-nucleotide exchange factor activity	3	1.14504	0.594952	1455840_AT,1419978_S_AT,1419513_A_AT	181	147	13288	1.49825	1	0.995166	99.9996
GOTERM_MF_FAT	GO:0005096~GTPase activator activity	3	1.14504	0.737119	1426037_A_AT,1417704_A_AT,1433558_AT,1441170_A_AT,1455265_A_AT	181	192	13288	1.1471	1	0.998597	100
Annotation Cluster 72	Enrichment Score: 0.3191394334693961
Category	Term	Count	%	PValue	Genes	List Total	Pop Hits	Pop Total	Fold Enrichment	Bonferroni	Benjamini	FDR
INTERPRO	IPR000483:Cysteine-rich flanking region, C-terminal	4	1.52672	0.0956846	1436238_AT,1455664_AT,1418379_S_AT,1455739_AT,1436868_AT	234	83	17763	3.65833	1	0.830264	76.7724
SMART	SM00082:LRRCT	4	1.52672	0.166747	1436238_AT,1455664_AT,1418379_S_AT,1455739_AT,1436868_AT	156	83	9131	2.82082	1	0.787868	88.2509
INTERPRO	IPR001611:Leucine-rich repeat	4	1.52672	0.496663	1436238_AT,1455664_AT,1418379_S_AT,1426994_AT,1436868_AT	234	202	17763	1.50317	1	0.999627	99.9953
INTERPRO	IPR003591:Leucine-rich repeat, typical subtype	3	1.14504	0.506502	1436238_AT,1455664_AT,1418379_S_AT,1436868_AT	234	129	17763	1.76535	1	0.999647	99.9965
UP_SEQ_FEATURE	repeat:LRR 5	4	1.52672	0.591954	1436238_AT,1455664_AT,1418379_S_AT,1426994_AT,1436868_AT	242	203	16021	1.30448	1	0.999998	99.9999
SMART	SM00369:LRR_TYP	3	1.14504	0.647491	1436238_AT,1455664_AT,1418379_S_AT,1436868_AT	156	129	9131	1.36121	1	0.998832	99.9995
UP_SEQ_FEATURE	repeat:LRR 4	4	1.52672	0.649278	1436238_AT,1455664_AT,1418379_S_AT,1426994_AT,1436868_AT	242	221	16021	1.19823	1	0.999999	100
UP_SEQ_FEATURE	repeat:LRR 3	4	1.52672	0.716479	1436238_AT,1455664_AT,1418379_S_AT,1426994_AT,1436868_AT	242	245	16021	1.08086	1	1	100
SP_PIR_KEYWORDS	leucine-rich repeat	4	1.52672	0.733591	1436238_AT,1455664_AT,1418379_S_AT,1426994_AT,1436868_AT	247	275	17854	1.05139	1	0.983909	100
UP_SEQ_FEATURE	repeat:LRR 2	4	1.52672	0.766756	1436238_AT,1455664_AT,1418379_S_AT,1426994_AT,1436868_AT	242	266	16021	0.995526	1	1	100
UP_SEQ_FEATURE	repeat:LRR 1	4	1.52672	0.766756	1436238_AT,1455664_AT,1418379_S_AT,1426994_AT,1436868_AT	242	266	16021	0.995526	1	1	100
Annotation Cluster 73	Enrichment Score: 0.3129286155330762
Category	Term	Count	%	PValue	Genes	List Total	Pop Hits	Pop Total	Fold Enrichment	Bonferroni	Benjamini	FDR
GOTERM_MF_FAT	GO:0004857~enzyme inhibitor activity	5	1.9084	0.417806	1419082_AT,1436530_AT,1419089_AT,1419202_AT,1425601_A_AT	181	243	13288	1.51058	1	0.987121	99.9395
GOTERM_MF_FAT	GO:0030414~peptidase inhibitor activity	4	1.52672	0.42758	1419082_AT,1436530_AT,1419089_AT,1419202_AT	181	176	13288	1.66851	1	0.987583	99.9521
GOTERM_MF_FAT	GO:0004866~endopeptidase inhibitor activity	3	1.14504	0.644499	1419082_AT,1419089_AT,1419202_AT	181	161	13288	1.36797	1	0.996722	99.9999
Annotation Cluster 74	Enrichment Score: 0.2660888515243644
Category	Term	Count	%	PValue	Genes	List Total	Pop Hits	Pop Total	Fold Enrichment	Bonferroni	Benjamini	FDR
UP_SEQ_FEATURE	domain:SH3	4	1.52672	0.43697	1422823_AT,1433908_A_AT,1422824_S_AT,1423917_A_AT,1423240_AT,1460204_AT,1425733_A_AT	242	163	16021	1.6246	1	0.999899	99.988
INTERPRO	IPR001452:Src homology-3 domain	4	1.52672	0.526025	1422823_AT,1433908_A_AT,1422824_S_AT,1423917_A_AT,1423240_AT,1460204_AT,1425733_A_AT	234	211	17763	1.43906	1	0.999684	99.998
SP_PIR_KEYWORDS	sh3 domain	4	1.52672	0.536128	1422823_AT,1433908_A_AT,1422824_S_AT,1423917_A_AT,1423240_AT,1460204_AT,1425733_A_AT	247	204	17854	1.41732	1	0.934858	99.9955
SMART	SM00326:SH3	4	1.52672	0.69971	1422823_AT,1433908_A_AT,1422824_S_AT,1423917_A_AT,1423240_AT,1460204_AT,1425733_A_AT	156	211	9131	1.10961	1	0.999186	99.9999
Annotation Cluster 75	Enrichment Score: 0.2511091713197926
Category	Term	Count	%	PValue	Genes	List Total	Pop Hits	Pop Total	Fold Enrichment	Bonferroni	Benjamini	FDR
UP_SEQ_FEATURE	domain:RRM 1	3	1.14504	0.382736	1417960_AT,1439764_S_AT,1423723_S_AT,1437103_AT	242	88	16021	2.2569	1	0.999746	99.9492
UP_SEQ_FEATURE	domain:RRM 2	3	1.14504	0.382736	1417960_AT,1439764_S_AT,1423723_S_AT,1437103_AT	242	88	16021	2.2569	1	0.999746	99.9492
SP_PIR_KEYWORDS	rna-binding	8	3.05344	0.505495	1442942_AT,1417960_AT,1439764_S_AT,1447789_X_AT,1436310_AT,1415896_X_AT,1423723_S_AT,1437103_AT,1459766_X_AT	247	485	17854	1.1923	1	0.926662	99.9897
INTERPRO	IPR000504:RNA recognition motif, RNP-1	4	1.52672	0.536087	1442942_AT,1417960_AT,1439764_S_AT,1423723_S_AT,1437103_AT	234	212	17763	1.43227	1	0.999704	99.9986
SMART	SM00360:RRM	4	1.52672	0.702762	1442942_AT,1417960_AT,1439764_S_AT,1423723_S_AT,1437103_AT	156	212	9131	1.10438	1	0.998967	99.9999
INTERPRO	IPR012677:Nucleotide-binding, alpha-beta plait	3	1.14504	0.771751	1442942_AT,1439764_S_AT,1423723_S_AT,1437103_AT	234	213	17763	1.06916	1	0.999999	100
GOTERM_MF_FAT	GO:0003723~RNA binding	8	3.05344	0.811333	1442942_AT,1417960_AT,1439764_S_AT,1447789_X_AT,1436310_AT,1415896_X_AT,1423723_S_AT,1437103_AT,1459766_X_AT	181	672	13288	0.873981	1	0.999577	100
Annotation Cluster 76	Enrichment Score: 0.20235941195067605
Category	Term	Count	%	PValue	Genes	List Total	Pop Hits	Pop Total	Fold Enrichment	Bonferroni	Benjamini	FDR
GOTERM_MF_FAT	GO:0000287~magnesium ion binding	7	2.67176	0.480025	1451596_A_AT,1448470_AT,1447701_X_AT,1449028_AT,1455251_AT,1418829_A_AT,1419128_AT	181	409	13288	1.25648	1	0.990247	99.9871
SP_PIR_KEYWORDS	magnesium	6	2.29008	0.655006	1448470_AT,1447701_X_AT,1449028_AT,1455251_AT,1418829_A_AT,1419128_AT	247	403	17854	1.07618	1	0.966811	99.9999
UP_SEQ_FEATURE	binding site:Substrate	4	1.52672	0.785982	1430534_AT,1448470_AT,1447701_X_AT,1418829_A_AT	242	275	16021	0.962945	1	1	100
Annotation Cluster 77	Enrichment Score: 0.18321366283327545
Category	Term	Count	%	PValue	Genes	List Total	Pop Hits	Pop Total	Fold Enrichment	Bonferroni	Benjamini	FDR
GOTERM_CC_FAT	GO:0030659~cytoplasmic vesicle membrane	3	1.14504	0.389618	1420558_AT,1418835_AT,1424246_A_AT	194	87	12504	2.22254	1	0.893858	99.8035
GOTERM_CC_FAT	GO:0044433~cytoplasmic vesicle part	3	1.14504	0.432656	1420558_AT,1418835_AT,1424246_A_AT	194	95	12504	2.03538	1	0.910859	99.9219
GOTERM_CC_FAT	GO:0012506~vesicle membrane	3	1.14504	0.443166	1420558_AT,1418835_AT,1424246_A_AT	194	97	12504	1.99341	1	0.913477	99.9383
GOTERM_CC_FAT	GO:0016023~cytoplasmic membrane-bounded vesicle	7	2.67176	0.619878	1420558_AT,1436238_AT,1423754_AT,1459726_AT,1418835_AT,1456464_X_AT,1424246_A_AT	194	414	12504	1.0898	1	0.969361	99.9995
GOTERM_CC_FAT	GO:0031988~membrane-bounded vesicle	7	2.67176	0.633819	1420558_AT,1436238_AT,1423754_AT,1459726_AT,1418835_AT,1456464_X_AT,1424246_A_AT	194	420	12504	1.07423	1	0.971526	99.9997
GOTERM_CC_FAT	GO:0031410~cytoplasmic vesicle	7	2.67176	0.801594	1420558_AT,1436238_AT,1423754_AT,1459726_AT,1418835_AT,1456464_X_AT,1424246_A_AT	194	508	12504	0.88814	1	0.995714	100
GOTERM_CC_FAT	GO:0031982~vesicle	7	2.67176	0.817662	1420558_AT,1436238_AT,1423754_AT,1459726_AT,1418835_AT,1456464_X_AT,1424246_A_AT	194	519	12504	0.869316	1	0.996468	100
SP_PIR_KEYWORDS	cytoplasmic vesicle	3	1.14504	0.832204	1436238_AT,1418835_AT,1456464_X_AT	247	232	17854	0.934699	1	0.993764	100
GOTERM_CC_FAT	GO:0012505~endomembrane system	6	2.29008	0.920418	1420558_AT,1449078_AT,1421861_AT,1447625_AT,1418835_AT,1424246_A_AT	194	535	12504	0.722844	1	0.999532	100
GOTERM_CC_FAT	GO:0031090~organelle membrane	5	1.9084	0.998851	1420558_AT,1449078_AT,1421861_AT,1418835_AT,1424246_A_AT	194	809	12504	0.398354	1	1	100
Annotation Cluster 78	Enrichment Score: 0.17852718870175366
Category	Term	Count	%	PValue	Genes	List Total	Pop Hits	Pop Total	Fold Enrichment	Bonferroni	Benjamini	FDR
GOTERM_BP_FAT	GO:0001649~osteoblast differentiation	3	1.14504	0.142395	1421028_A_AT,1438042_AT,1439946_AT,1451507_AT,1421027_A_AT,1423635_AT,1424852_AT	193	47	13588	4.49388	1	0.809971	92.1792
GOTERM_BP_FAT	GO:0045944~positive regulation of transcription from RNA polymerase II promoter	7	2.67176	0.394624	1420715_A_AT,1421028_A_AT,1438042_AT,1421037_AT,1439946_AT,1451507_AT,1436092_AT,1438796_AT,1421027_A_AT,1423635_AT,1424852_AT	193	358	13588	1.37662	1	0.965384	99.9758
GOTERM_BP_FAT	GO:0010604~positive regulation of macromolecule metabolic process	11	4.19847	0.404959	1420715_A_AT,1450431_A_AT,1438042_AT,1416330_AT,1421955_A_AT,1421037_AT,1439946_AT,1451507_AT,1438796_AT,1421027_A_AT,1424852_AT,1416034_AT,1421028_A_AT,1448182_A_AT,1437025_AT,1436092_AT,1423635_AT	193	633	13588	1.22345	1	0.966689	99.9818
GOTERM_BP_FAT	GO:0051173~positive regulation of nitrogen compound metabolic process	9	3.43511	0.467113	1420715_A_AT,1438042_AT,1421037_AT,1418666_AT,1439946_AT,1451507_AT,1421027_A_AT,1438796_AT,1424852_AT,1421028_A_AT,1437025_AT,1436092_AT,1423635_AT	193	526	13588	1.20463	1	0.979767	99.9971
GOTERM_BP_FAT	GO:0006357~regulation of transcription from RNA polymerase II promoter	10	3.81679	0.507645	1420715_A_AT,1438042_AT,1421037_AT,1423064_AT,1452864_AT,1439946_AT,1451507_AT,1438796_AT,1421027_A_AT,1424852_AT,1421028_A_AT,1425526_A_AT,1436092_AT,1423635_AT	193	616	13588	1.14292	1	0.985218	99.9992
GOTERM_BP_FAT	GO:0031328~positive regulation of cellular biosynthetic process	9	3.43511	0.521926	1420715_A_AT,1438042_AT,1421037_AT,1418666_AT,1439946_AT,1451507_AT,1421027_A_AT,1438796_AT,1424852_AT,1421028_A_AT,1437025_AT,1436092_AT,1423635_AT	193	552	13588	1.14789	1	0.986926	99.9995
GOTERM_BP_FAT	GO:0009891~positive regulation of biosynthetic process	9	3.43511	0.53226	1420715_A_AT,1438042_AT,1421037_AT,1418666_AT,1439946_AT,1451507_AT,1421027_A_AT,1438796_AT,1424852_AT,1421028_A_AT,1437025_AT,1436092_AT,1423635_AT	193	557	13588	1.13759	1	0.987027	99.9997
GOTERM_BP_FAT	GO:0045893~positive regulation of transcription, DNA-dependent	7	2.67176	0.537794	1420715_A_AT,1421028_A_AT,1438042_AT,1421037_AT,1439946_AT,1451507_AT,1436092_AT,1438796_AT,1421027_A_AT,1423635_AT,1424852_AT	193	416	13588	1.18469	1	0.987673	99.9997
GOTERM_BP_FAT	GO:0051254~positive regulation of RNA metabolic process	7	2.67176	0.544867	1420715_A_AT,1421028_A_AT,1438042_AT,1421037_AT,1439946_AT,1451507_AT,1436092_AT,1438796_AT,1421027_A_AT,1423635_AT,1424852_AT	193	419	13588	1.1762	1	0.988317	99.9998
GOTERM_BP_FAT	GO:0045935~positive regulation of nucleobase, nucleoside, nucleotide and nucleic acid metabolic process	8	3.05344	0.585125	1420715_A_AT,1421028_A_AT,1438042_AT,1437025_AT,1421037_AT,1439946_AT,1451507_AT,1436092_AT,1438796_AT,1421027_A_AT,1423635_AT,1424852_AT	193	510	13588	1.10438	1	0.992263	100
GOTERM_BP_FAT	GO:0010557~positive regulation of macromolecule biosynthetic process	8	3.05344	0.625845	1420715_A_AT,1421028_A_AT,1438042_AT,1437025_AT,1421037_AT,1439946_AT,1451507_AT,1436092_AT,1438796_AT,1421027_A_AT,1423635_AT,1424852_AT	193	530	13588	1.0627	1	0.994685	100
GOTERM_BP_FAT	GO:0045941~positive regulation of transcription	7	2.67176	0.666868	1420715_A_AT,1421028_A_AT,1438042_AT,1421037_AT,1439946_AT,1451507_AT,1436092_AT,1438796_AT,1421027_A_AT,1423635_AT,1424852_AT	193	475	13588	1.03753	1	0.99676	100
GOTERM_MF_FAT	GO:0016563~transcription activator activity	4	1.52672	0.68533	1420715_A_AT,1421028_A_AT,1439946_AT,1451507_AT,1436092_AT,1438796_AT,1421027_A_AT,1424852_AT	181	259	13288	1.13381	1	0.997974	100
GOTERM_BP_FAT	GO:0010628~positive regulation of gene expression	7	2.67176	0.692075	1420715_A_AT,1421028_A_AT,1438042_AT,1421037_AT,1439946_AT,1451507_AT,1436092_AT,1438796_AT,1421027_A_AT,1423635_AT,1424852_AT	193	488	13588	1.0099	1	0.997609	100
GOTERM_MF_FAT	GO:0003700~transcription factor activity	9	3.43511	0.832237	1420715_A_AT,1438042_AT,1447625_AT,1440275_AT,1421037_AT,1439946_AT,1451507_AT,1421027_A_AT,1438796_AT,1424852_AT,1421028_A_AT,1425526_A_AT,1436092_AT	181	776	13288	0.851455	1	0.999664	100
SP_PIR_KEYWORDS	transcription regulation	18	6.87023	0.865312	1420715_A_AT,1447625_AT,1440275_AT,1428069_AT,1421037_AT,1423064_AT,1439946_AT,1452864_AT,1451507_AT,1438861_AT,1423723_S_AT,1421027_A_AT,1459766_X_AT,1438796_AT,1424852_AT,1435382_AT,1421028_A_AT,1435647_AT,1455299_AT,1435669_AT,1436092_AT,1450780_S_AT,1422851_AT,1450781_AT	247	1546	17854	0.841592	1	0.996222	100
GOTERM_MF_FAT	GO:0043565~sequence-specific DNA binding	6	2.29008	0.877292	1420715_A_AT,1421028_A_AT,1438042_AT,1425526_A_AT,1439946_AT,1451507_AT,1436092_AT,1438796_AT,1421027_A_AT,1424852_AT	181	556	13288	0.792241	1	0.999896	100
GOTERM_MF_FAT	GO:0003677~DNA binding	20	7.63359	0.895473	1420715_A_AT,1450692_AT,1438042_AT,1447625_AT,1421037_AT,1453617_AT,1439946_AT,1451507_AT,1438861_AT,1428304_AT,1438796_AT,1424852_AT,1435382_AT,1421028_A_AT,1451596_A_AT,1425526_A_AT,1427555_AT,1450780_S_AT,1440275_AT,1423064_AT,1421027_A_AT,1423723_S_AT,1435669_AT,1436092_AT,1450781_AT,1422851_AT	181	1781	13288	0.824417	1	0.999934	100
SP_PIR_KEYWORDS	dna-binding	15	5.72519	0.923942	1420715_A_AT,1450692_AT,1438042_AT,1447625_AT,1440275_AT,1421037_AT,1423064_AT,1439946_AT,1451507_AT,1423723_S_AT,1421027_A_AT,1438796_AT,1424852_AT,1435382_AT,1421028_A_AT,1425526_A_AT,1435669_AT,1436092_AT,1450780_S_AT,1422851_AT,1450781_AT	247	1404	17854	0.772259	1	0.999034	100
SP_PIR_KEYWORDS	Transcription	18	6.87023	0.960394	1420715_A_AT,1447625_AT,1440275_AT,1428069_AT,1421037_AT,1423064_AT,1439946_AT,1452864_AT,1451507_AT,1438861_AT,1423723_S_AT,1421027_A_AT,1459766_X_AT,1438796_AT,1424852_AT,1435382_AT,1421028_A_AT,1435647_AT,1455299_AT,1435669_AT,1436092_AT,1450780_S_AT,1422851_AT,1450781_AT	247	1769	17854	0.735501	1	0.999743	100
GOTERM_MF_FAT	GO:0030528~transcription regulator activity	11	4.19847	0.970217	1420715_A_AT,1438042_AT,1447625_AT,1440275_AT,1421037_AT,1452864_AT,1439946_AT,1451507_AT,1438796_AT,1421027_A_AT,1424852_AT,1421028_A_AT,1455299_AT,1425526_A_AT,1436092_AT	181	1206	13288	0.669617	1	0.999999	100
GOTERM_BP_FAT	GO:0006350~transcription	18	6.87023	0.972489	1420715_A_AT,1447625_AT,1440275_AT,1428069_AT,1421037_AT,1423064_AT,1439946_AT,1452864_AT,1451507_AT,1438861_AT,1423723_S_AT,1421027_A_AT,1459766_X_AT,1438796_AT,1424852_AT,1435382_AT,1421028_A_AT,1435647_AT,1455299_AT,1435669_AT,1436092_AT,1450780_S_AT,1422851_AT,1450781_AT	193	1772	13588	0.715166	1	1	100
GOTERM_BP_FAT	GO:0006355~regulation of transcription, DNA-dependent	14	5.34351	0.978472	1420715_A_AT,1438042_AT,1447625_AT,1440275_AT,1421037_AT,1423064_AT,1439946_AT,1452864_AT,1451507_AT,1421027_A_AT,1438796_AT,1424852_AT,1435382_AT,1421028_A_AT,1425526_A_AT,1436092_AT,1450780_S_AT,1422851_AT,1450781_AT,1423635_AT	193	1465	13588	0.672804	1	1	100
GOTERM_BP_FAT	GO:0051252~regulation of RNA metabolic process	14	5.34351	0.981875	1420715_A_AT,1438042_AT,1447625_AT,1440275_AT,1421037_AT,1423064_AT,1439946_AT,1452864_AT,1451507_AT,1421027_A_AT,1438796_AT,1424852_AT,1435382_AT,1421028_A_AT,1425526_A_AT,1436092_AT,1450780_S_AT,1422851_AT,1450781_AT,1423635_AT	193	1488	13588	0.662405	1	1	100
SP_PIR_KEYWORDS	nucleus	39	14.8855	0.992312	1420715_A_AT,1450692_AT,1438042_AT,1447625_AT,1423774_A_AT,1419550_A_AT,1452072_AT,1421037_AT,1436310_AT,1418835_AT,1454801_AT,1439946_AT,1451507_AT,1428304_AT,1435575_AT,1438861_AT,1438796_AT,1459766_X_AT,1424852_AT,1417445_AT,1435382_AT,1421861_AT,1421028_A_AT,1453008_AT,1455840_AT,1428439_AT,1435647_AT,1455299_AT,1425526_A_AT,1427555_AT,1450780_S_AT,1428069_AT,1440275_AT,1423064_AT,1452864_AT,…	247	3808	17854	0.740297	1	0.999993	100
GOTERM_BP_FAT	GO:0045449~regulation of transcription	21	8.01527	0.993246	1420715_A_AT,1438042_AT,1447625_AT,1421037_AT,1439946_AT,1451507_AT,1438861_AT,1459766_X_AT,1438796_AT,1424852_AT,1435382_AT,1421028_A_AT,1435647_AT,1455299_AT,1425526_A_AT,1450780_S_AT,1423635_AT,1428069_AT,1440275_AT,1423064_AT,1452864_AT,1423723_S_AT,1421027_A_AT,1435669_AT,1436092_AT,1450781_AT,1422851_AT	193	2227	13588	0.663892	1	1	100
Annotation Cluster 79	Enrichment Score: 0.14294520694795307
Category	Term	Count	%	PValue	Genes	List Total	Pop Hits	Pop Total	Fold Enrichment	Bonferroni	Benjamini	FDR
GOTERM_BP_FAT	GO:0006886~intracellular protein transport	5	1.9084	0.549435	1416034_AT,1448182_A_AT,1451648_A_AT,1435657_AT,1433691_AT,1420401_A_AT	193	276	13588	1.27544	1	0.988773	99.9998
GOTERM_BP_FAT	GO:0046907~intracellular transport	7	2.67176	0.572673	1433647_S_AT,1416034_AT,1448182_A_AT,1451648_A_AT,1452740_AT,1435657_AT,1433691_AT,1420401_A_AT	193	431	13588	1.14345	1	0.991049	99.9999
GOTERM_BP_FAT	GO:0034613~cellular protein localization	5	1.9084	0.61329	1416034_AT,1448182_A_AT,1451648_A_AT,1435657_AT,1433691_AT,1420401_A_AT	193	299	13588	1.17733	1	0.994004	100
GOTERM_BP_FAT	GO:0070727~cellular macromolecule localization	5	1.9084	0.618542	1416034_AT,1448182_A_AT,1451648_A_AT,1435657_AT,1433691_AT,1420401_A_AT	193	301	13588	1.1695	1	0.994217	100
GOTERM_BP_FAT	GO:0008104~protein localization	8	3.05344	0.913134	1417219_S_AT,1416034_AT,1416330_AT,1448182_A_AT,1451648_A_AT,1435657_AT,1451255_AT,1433691_AT,1420401_A_AT	193	753	13588	0.747986	1	0.999989	100
GOTERM_BP_FAT	GO:0015031~protein transport	6	2.29008	0.95619	1416034_AT,1448182_A_AT,1451648_A_AT,1435657_AT,1451255_AT,1433691_AT,1420401_A_AT	193	651	13588	0.648886	1	0.999999	100
GOTERM_BP_FAT	GO:0045184~establishment of protein localization	6	2.29008	0.958178	1416034_AT,1448182_A_AT,1451648_A_AT,1435657_AT,1451255_AT,1433691_AT,1420401_A_AT	193	656	13588	0.64394	1	0.999999	100
Annotation Cluster 80	Enrichment Score: 0.12083715206926762
Category	Term	Count	%	PValue	Genes	List Total	Pop Hits	Pop Total	Fold Enrichment	Bonferroni	Benjamini	FDR
SP_PIR_KEYWORDS	rna-binding	8	3.05344	0.505495	1442942_AT,1417960_AT,1439764_S_AT,1447789_X_AT,1436310_AT,1415896_X_AT,1423723_S_AT,1437103_AT,1459766_X_AT	247	485	17854	1.1923	1	0.926662	99.9897
SP_PIR_KEYWORDS	mrna processing	4	1.52672	0.645521	1417960_AT,1436310_AT,1423723_S_AT,1459766_X_AT	247	240	17854	1.20472	1	0.965291	99.9999
GOTERM_BP_FAT	GO:0006397~mRNA processing	4	1.52672	0.719757	1417960_AT,1436310_AT,1423723_S_AT,1459766_X_AT	193	262	13588	1.07487	1	0.998423	100
SP_PIR_KEYWORDS	mrna splicing	3	1.14504	0.742467	1436310_AT,1423723_S_AT,1459766_X_AT	247	191	17854	1.13534	1	0.983988	100
GOTERM_BP_FAT	GO:0008380~RNA splicing	3	1.14504	0.780099	1436310_AT,1423723_S_AT,1459766_X_AT	193	201	13588	1.05081	1	0.999462	100
SP_PIR_KEYWORDS	repressor	5	1.9084	0.790313	1417960_AT,1423064_AT,1452864_AT,1423723_S_AT,1459766_X_AT	247	391	17854	0.92434	1	0.989914	100
GOTERM_BP_FAT	GO:0016071~mRNA metabolic process	4	1.52672	0.803792	1417960_AT,1436310_AT,1423723_S_AT,1459766_X_AT	193	302	13588	0.932505	1	0.999678	100
GOTERM_MF_FAT	GO:0003723~RNA binding	8	3.05344	0.811333	1442942_AT,1417960_AT,1439764_S_AT,1447789_X_AT,1436310_AT,1415896_X_AT,1423723_S_AT,1437103_AT,1459766_X_AT	181	672	13288	0.873981	1	0.999577	100
GOTERM_CC_FAT	GO:0030529~ribonucleoprotein complex	5	1.9084	0.930019	1417960_AT,1447789_X_AT,1436310_AT,1415896_X_AT,1459766_X_AT	194	462	12504	0.69755	1	0.999644	100
GOTERM_BP_FAT	GO:0006396~RNA processing	4	1.52672	0.949193	1417960_AT,1436310_AT,1423723_S_AT,1459766_X_AT	193	437	13588	0.644432	1	0.999999	100
Annotation Cluster 81	Enrichment Score: 0.11700291989471429
Category	Term	Count	%	PValue	Genes	List Total	Pop Hits	Pop Total	Fold Enrichment	Bonferroni	Benjamini	FDR
GOTERM_MF_FAT	GO:0016881~acid-amino acid ligase activity	3	1.14504	0.661004	1450431_A_AT,1452954_AT,1421955_A_AT,1452964_AT	181	166	13288	1.32677	1	0.997237	100
GOTERM_MF_FAT	GO:0016879~ligase activity, forming carbon-nitrogen bonds	3	1.14504	0.739734	1450431_A_AT,1452954_AT,1421955_A_AT,1452964_AT	181	193	13288	1.14116	1	0.998537	100
SP_PIR_KEYWORDS	ligase	3	1.14504	0.911405	1450431_A_AT,1452954_AT,1421955_A_AT,1452964_AT	247	290	17854	0.747759	1	0.998641	100
Annotation Cluster 82	Enrichment Score: 0.11017426275821265
Category	Term	Count	%	PValue	Genes	List Total	Pop Hits	Pop Total	Fold Enrichment	Bonferroni	Benjamini	FDR
GOTERM_MF_FAT	GO:0015267~channel activity	5	1.9084	0.732844	1438973_X_AT,1416203_AT,1437540_AT,1419309_AT,1435945_A_AT,1415800_AT	181	365	13288	1.00568	1	0.998614	100
GOTERM_MF_FAT	GO:0022803~passive transmembrane transporter activity	5	1.9084	0.732844	1438973_X_AT,1416203_AT,1437540_AT,1419309_AT,1435945_A_AT,1415800_AT	181	365	13288	1.00568	1	0.998614	100
GOTERM_MF_FAT	GO:0022838~substrate specific channel activity	4	1.52672	0.869869	1416203_AT,1437540_AT,1419309_AT,1435945_A_AT	181	360	13288	0.815715	1	0.999879	100
Annotation Cluster 83	Enrichment Score: 0.10034978581822668
Category	Term	Count	%	PValue	Genes	List Total	Pop Hits	Pop Total	Fold Enrichment	Bonferroni	Benjamini	FDR
GOTERM_BP_FAT	GO:0032504~multicellular organism reproduction	6	2.29008	0.690024	1418507_S_AT,1426225_AT,1423064_AT,1423240_AT,1416003_AT,1424246_A_AT	193	409	13588	1.03282	1	0.997578	100
GOTERM_BP_FAT	GO:0048609~reproductive process in a multicellular organism	6	2.29008	0.690024	1418507_S_AT,1426225_AT,1423064_AT,1423240_AT,1416003_AT,1424246_A_AT	193	409	13588	1.03282	1	0.997578	100
GOTERM_BP_FAT	GO:0019953~sexual reproduction	5	1.9084	0.799142	1420911_A_AT,1426225_AT,1423064_AT,1423240_AT,1416003_AT	193	386	13588	0.911971	1	0.999648	100
GOTERM_BP_FAT	GO:0007276~gamete generation	4	1.52672	0.85064	1426225_AT,1423064_AT,1423240_AT,1416003_AT	193	331	13588	0.850805	1	0.999899	100
GOTERM_BP_FAT	GO:0048232~male gamete generation	3	1.14504	0.878824	1426225_AT,1423064_AT,1416003_AT	193	255	13588	0.828284	1	0.999957	100
GOTERM_BP_FAT	GO:0007283~spermatogenesis	3	1.14504	0.878824	1426225_AT,1423064_AT,1416003_AT	193	255	13588	0.828284	1	0.999957	100
Annotation Cluster 84	Enrichment Score: 0.08450705539086484
Category	Term	Count	%	PValue	Genes	List Total	Pop Hits	Pop Total	Fold Enrichment	Bonferroni	Benjamini	FDR
GOTERM_BP_FAT	GO:0006357~regulation of transcription from RNA polymerase II promoter	10	3.81679	0.507645	1420715_A_AT,1438042_AT,1421037_AT,1423064_AT,1452864_AT,1439946_AT,1451507_AT,1438796_AT,1421027_A_AT,1424852_AT,1421028_A_AT,1425526_A_AT,1436092_AT,1423635_AT	193	616	13588	1.14292	1	0.985218	99.9992
GOTERM_BP_FAT	GO:0000122~negative regulation of transcription from RNA polymerase II promoter	4	1.52672	0.637333	1420715_A_AT,1438042_AT,1425526_A_AT,1423064_AT	193	231	13588	1.21912	1	0.995321	100
GOTERM_BP_FAT	GO:0045892~negative regulation of transcription, DNA-dependent	4	1.52672	0.814389	1420715_A_AT,1438042_AT,1425526_A_AT,1423064_AT	193	308	13588	0.91434	1	0.999748	100
GOTERM_BP_FAT	GO:0051253~negative regulation of RNA metabolic process	4	1.52672	0.817812	1420715_A_AT,1438042_AT,1425526_A_AT,1423064_AT	193	310	13588	0.908441	1	0.999764	100
GOTERM_BP_FAT	GO:0010558~negative regulation of macromolecule biosynthetic process	5	1.9084	0.846375	1420715_A_AT,1438042_AT,1417599_AT,1425526_A_AT,1423064_AT	193	418	13588	0.842155	1	0.999894	100
GOTERM_BP_FAT	GO:0031327~negative regulation of cellular biosynthetic process	5	1.9084	0.861518	1420715_A_AT,1438042_AT,1417599_AT,1425526_A_AT,1423064_AT	193	430	13588	0.818653	1	0.999928	100
GOTERM_BP_FAT	GO:0009890~negative regulation of biosynthetic process	5	1.9084	0.866276	1420715_A_AT,1438042_AT,1417599_AT,1425526_A_AT,1423064_AT	193	434	13588	0.811108	1	0.999937	100
GOTERM_MF_FAT	GO:0043565~sequence-specific DNA binding	6	2.29008	0.877292	1420715_A_AT,1421028_A_AT,1438042_AT,1425526_A_AT,1439946_AT,1451507_AT,1436092_AT,1438796_AT,1421027_A_AT,1424852_AT	181	556	13288	0.792241	1	0.999896	100
GOTERM_BP_FAT	GO:0016481~negative regulation of transcription	4	1.52672	0.900212	1420715_A_AT,1438042_AT,1425526_A_AT,1423064_AT	193	372	13588	0.757034	1	0.99998	100
GOTERM_BP_FAT	GO:0045934~negative regulation of nucleobase, nucleoside, nucleotide and nucleic acid metabolic process	4	1.52672	0.922661	1420715_A_AT,1438042_AT,1425526_A_AT,1423064_AT	193	397	13588	0.709362	1	0.999994	100
GOTERM_BP_FAT	GO:0051172~negative regulation of nitrogen compound metabolic process	4	1.52672	0.925794	1420715_A_AT,1438042_AT,1425526_A_AT,1423064_AT	193	401	13588	0.702286	1	0.999995	100
GOTERM_BP_FAT	GO:0010605~negative regulation of macromolecule metabolic process	5	1.9084	0.930793	1420715_A_AT,1438042_AT,1417599_AT,1425526_A_AT,1423064_AT	193	506	13588	0.695693	1	0.999996	100
GOTERM_BP_FAT	GO:0010629~negative regulation of gene expression	4	1.52672	0.932425	1420715_A_AT,1438042_AT,1425526_A_AT,1423064_AT	193	410	13588	0.68687	1	0.999996	100
Annotation Cluster 85	Enrichment Score: 0.07349595842655648
Category	Term	Count	%	PValue	Genes	List Total	Pop Hits	Pop Total	Fold Enrichment	Bonferroni	Benjamini	FDR
GOTERM_BP_FAT	GO:0006508~proteolysis	15	5.72519	0.606201	1450431_A_AT,1423671_AT,1418507_S_AT,1421955_A_AT,1449297_AT,1439866_AT,1422138_AT,1426622_A_AT,1425379_AT,1422706_AT,1417256_AT,1416298_AT,1452954_AT,1451418_A_AT,1448291_AT,1422139_AT,1449153_AT,1425144_AT,1451419_AT	193	1034	13588	1.02134	1	0.993626	100
SP_PIR_KEYWORDS	ubl conjugation pathway	6	2.29008	0.800344	1450431_A_AT,1422706_AT,1418507_S_AT,1452954_AT,1421955_A_AT,1451418_A_AT,1439866_AT,1451419_AT	247	484	17854	0.896075	1	0.990786	100
GOTERM_BP_FAT	GO:0043632~modification-dependent macromolecule catabolic process	6	2.29008	0.849605	1450431_A_AT,1422706_AT,1418507_S_AT,1452954_AT,1421955_A_AT,1451418_A_AT,1439866_AT,1451419_AT	193	508	13588	0.831545	1	0.999902	100
GOTERM_BP_FAT	GO:0019941~modification-dependent protein catabolic process	6	2.29008	0.849605	1450431_A_AT,1422706_AT,1418507_S_AT,1452954_AT,1421955_A_AT,1451418_A_AT,1439866_AT,1451419_AT	193	508	13588	0.831545	1	0.999902	100
GOTERM_BP_FAT	GO:0051603~proteolysis involved in cellular protein catabolic process	6	2.29008	0.878012	1450431_A_AT,1422706_AT,1418507_S_AT,1452954_AT,1421955_A_AT,1451418_A_AT,1439866_AT,1451419_AT	193	534	13588	0.791058	1	0.999957	100
GOTERM_BP_FAT	GO:0044257~cellular protein catabolic process	6	2.29008	0.880979	1450431_A_AT,1422706_AT,1418507_S_AT,1452954_AT,1421955_A_AT,1451418_A_AT,1439866_AT,1451419_AT	193	537	13588	0.786638	1	0.999959	100
GOTERM_BP_FAT	GO:0030163~protein catabolic process	6	2.29008	0.898382	1450431_A_AT,1422706_AT,1418507_S_AT,1452954_AT,1421955_A_AT,1451418_A_AT,1439866_AT,1451419_AT	193	556	13588	0.759757	1	0.999979	100
GOTERM_BP_FAT	GO:0044265~cellular macromolecule catabolic process	6	2.29008	0.935817	1450431_A_AT,1422706_AT,1418507_S_AT,1452954_AT,1421955_A_AT,1451418_A_AT,1439866_AT,1451419_AT	193	609	13588	0.693637	1	0.999997	100
GOTERM_BP_FAT	GO:0009057~macromolecule catabolic process	6	2.29008	0.957393	1450431_A_AT,1422706_AT,1418507_S_AT,1452954_AT,1421955_A_AT,1451418_A_AT,1439866_AT,1451419_AT	193	654	13588	0.64591	1	0.999999	100
Annotation Cluster 86	Enrichment Score: 0.0632805000102424
Category	Term	Count	%	PValue	Genes	List Total	Pop Hits	Pop Total	Fold Enrichment	Bonferroni	Benjamini	FDR
SP_PIR_KEYWORDS	golgi apparatus	7	2.67176	0.777591	1433647_S_AT,1449078_AT,1421861_AT,1449028_AT,1429637_AT,1428902_AT,1423450_A_AT	247	553	17854	0.91498	1	0.989191	100
GOTERM_CC_FAT	GO:0044431~Golgi apparatus part	3	1.14504	0.868941	1449078_AT,1421861_AT,1423450_A_AT	194	227	12504	0.85181	1	0.998396	100
GOTERM_CC_FAT	GO:0005794~Golgi apparatus	7	2.67176	0.95591	1433647_S_AT,1449078_AT,1421861_AT,1449028_AT,1429637_AT,1428902_AT,1423450_A_AT	194	682	12504	0.661547	1	0.999852	100
Annotation Cluster 87	Enrichment Score: 0.028475702233911295
Category	Term	Count	%	PValue	Genes	List Total	Pop Hits	Pop Total	Fold Enrichment	Bonferroni	Benjamini	FDR
GOTERM_BP_FAT	GO:0006811~ion transport	8	3.05344	0.882018	1434537_AT,1441734_AT,1423478_AT,1460419_A_AT,1439041_AT,1437540_AT,1450344_A_AT,1435945_A_AT,1424246_A_AT	193	712	13588	0.791058	1	0.999959	100
GOTERM_BP_FAT	GO:0030001~metal ion transport	4	1.52672	0.95184	1441734_AT,1423478_AT,1460419_A_AT,1439041_AT,1435945_A_AT	193	442	13588	0.637142	1	0.999999	100
GOTERM_BP_FAT	GO:0006812~cation transport	4	1.52672	0.978434	1441734_AT,1423478_AT,1460419_A_AT,1439041_AT,1435945_A_AT	193	515	13588	0.546828	1	1	100
Annotation Cluster 88	Enrichment Score: 0.021342616659753146
Category	Term	Count	%	PValue	Genes	List Total	Pop Hits	Pop Total	Fold Enrichment	Bonferroni	Benjamini	FDR
GOTERM_CC_FAT	GO:0005654~nucleoplasm	7	2.67176	0.905754	1420715_A_AT,1435382_AT,1447625_AT,1421037_AT,1427555_AT,1454801_AT,1452864_AT	194	599	12504	0.753214	1	0.999296	100
GOTERM_CC_FAT	GO:0031981~nuclear lumen	10	3.81679	0.934325	1420715_A_AT,1435382_AT,1447625_AT,1418136_AT,1421037_AT,1423064_AT,1418835_AT,1427555_AT,1454801_AT,1452864_AT	194	883	12504	0.729939	1	0.999631	100
GOTERM_CC_FAT	GO:0044451~nucleoplasm part	5	1.9084	0.959343	1420715_A_AT,1447625_AT,1421037_AT,1427555_AT,1452864_AT	194	513	12504	0.628203	1	0.999867	100
GOTERM_CC_FAT	GO:0070013~intracellular organelle lumen	12	4.58015	0.968292	1420715_A_AT,1435382_AT,1447625_AT,1418136_AT,1421037_AT,1423064_AT,1418835_AT,1427555_AT,1454801_AT,1452864_AT,1449632_S_AT,1423450_A_AT	194	1133	12504	0.682651	1	0.999924	100
GOTERM_CC_FAT	GO:0043233~organelle lumen	12	4.58015	0.969062	1420715_A_AT,1435382_AT,1447625_AT,1418136_AT,1421037_AT,1423064_AT,1418835_AT,1427555_AT,1454801_AT,1452864_AT,1449632_S_AT,1423450_A_AT	194	1136	12504	0.680848	1	0.99992	100
GOTERM_CC_FAT	GO:0031974~membrane-enclosed lumen	12	4.58015	0.977471	1420715_A_AT,1435382_AT,1447625_AT,1418136_AT,1421037_AT,1423064_AT,1418835_AT,1427555_AT,1454801_AT,1452864_AT,1449632_S_AT,1423450_A_AT	194	1174	12504	0.65881	1	0.999956	100
Annotation Cluster 89	Enrichment Score: 0.018768763606643497
Category	Term	Count	%	PValue	Genes	List Total	Pop Hits	Pop Total	Fold Enrichment	Bonferroni	Benjamini	FDR
SP_PIR_KEYWORDS	iron	3	1.14504	0.937796	1416612_AT,1416120_AT,1449227_AT,1434437_X_AT	247	321	17854	0.675546	1	0.999393	100
GOTERM_MF_FAT	GO:0005506~iron ion binding	3	1.14504	0.948985	1416612_AT,1416120_AT,1449227_AT,1434437_X_AT	181	343	13288	0.642108	1	0.999994	100
SP_PIR_KEYWORDS	oxidoreductase	5	1.9084	0.957501	1447701_X_AT,1454997_AT,1416612_AT,1416120_AT,1449227_AT,1434437_X_AT	247	572	17854	0.631848	1	0.999739	100
GOTERM_BP_FAT	GO:0055114~oxidation reduction	5	1.9084	0.987229	1447701_X_AT,1454997_AT,1416612_AT,1416120_AT,1449227_AT,1434437_X_AT	193	672	13588	0.52384	1	1	100
Annotation Cluster 90	Enrichment Score: 3.500955540213425E-5
Category	Term	Count	%	PValue	Genes	List Total	Pop Hits	Pop Total	Fold Enrichment	Bonferroni	Benjamini	FDR
GOTERM_BP_FAT	GO:0050877~neurological system process	11	4.19847	0.999758	1427038_AT,1416034_AT,1435382_AT,1421861_AT,1448182_A_AT,1452740_AT,1426225_AT,1437540_AT,1416003_AT,1423059_AT,1438796_AT,1424246_A_AT	193	1681	13588	0.460705	1	1	100
GOTERM_BP_FAT	GO:0007600~sensory perception	4	1.52672	1	1427038_AT,1435382_AT,1426225_AT,1437540_AT	193	1402	13588	0.200868	1	1	100
GOTERM_BP_FAT	GO:0050890~cognition	4	1.52672	1	1427038_AT,1435382_AT,1426225_AT,1437540_AT	193	1480	13588	0.190281	1	1	100
