# Supplementary material for: STAT6 Transcription Factor Is a Facilitator of the Nuclear Receptor PPARγ-Regulated Gene Expression in Macrophages and Dendritic Cells
Source: Immunity. 2010 Nov 24;33(5):699–712. doi: 10.1016/j.immuni.2010.11.009 (PMC3052437; doi:10.1016/j.immuni.2010.11.009)
Supplement: Table S4. Real-Time PCR Assays — Sequence of in-house designed Taqman primers and probes and catalog numbers of Taqman assays ordered from Applied Biosystems are listed. [file mmc5.xls]

## Sheet: Taqman Q-PCR Assays
Gene	Forward primer	Reverse primer	Probe	Acc. /Catalogue Number
human 15-lipoxygenase	CACTGAAATCGGGCTGCAA	CCTGGTCCCGAGCCTGT	FAM-CCCAGGACCGAGGGTTTCCTGTCT
human ABCA1	TCCAACCTCATCAGGAAGCA	CATAGGTCAGCTCATGCCCTAT	FAM-AGGCGGAGATGGAGCAGATGGC	NM_005502
human ABCG1	TCCTCTTCAAGAGGACCTTCCT	CCCAATGTGCGAGGTGAT	FAM-CATCATGAGGGACTCGGTCCTGACAC
human ADRP	TGACTGGCAGTGTGGAGAAGA	ATCATCCGACTCCCCAAGA	FAM-TCTGTGGTCAGTGGCAGCATTAACACA	NM_001122
human AMAC1				Hs00268113_m1
human Cyclophilin	ACGGCGAGCCCTTGG	TTTCTGCTGTCTTTGGGACCT	FAM-CGCGTCTCCTTTGAGCTGTTTGCA	NM_021130
human FABP4	GGATGGAAAATCAACCACCA	GGAAGTGACGCCTTTCATGA	FAM-ATTCCACCACCAGTTTATCATCCTCTCGTT	NM_001442
human LXRa	TGTAACCGGCGCTCCTTTT	TGGTGCCATGGGCCA	FAM-TGACCGGCTTCGAGTCACGCC
human Mannose receptor				Hs00267207_m1
human PPARa	CATTACGGAGTCCACGCGT	ACCAGCTTGAGTCGAATCGTT	FAM-AGGCTGCAAGGGCTTCTTTCGGCG	NM_005036
human PPARd	AGCATCCTCACCGGCAAAG	CCACAATGTCTCGATGTCGTG	FAM-CAGCCACACGGCGCCCTTTG	NM_177435
human PPARg	GATGACAGCGACTTGGCAA	CTTCAATGGGCTTCACATTCA	FAM-CAAACCTGGGCGGTCTCCACTGAG	NM_005037
human Tg	CTGGGCCACTTCATTTTGC	ACTCCTGCCGCTCCTCTTC	FAM-TCCAGGTACACAGCATCCGCTGGG	NM_004613
mouse ADRP				Mm00475794_m1
mouse Arginase 1				Mm00475988_m1
mouse Cyclophilin	CGATGACGAGCCCTTGG	TCTGCTGTCTTTGGAACTTTGTC	FAM-CGCGTCTCCTTCGAGCTGTTTGCA	X52803
mouse FABP4				Mm00445880_m1
mouse FIZZ1				Mm00445109_m1
mouse iNOS	CAGCTGGGCTGTACAAACCTT	ATGTGATGTTTGCTTCGGACA	FAM-CGGGCAGCCTGTGAGACCTTTG	M84373
mouse Mannose receptor				Mm00485148_m1
mouse PGAR				Mm01278813_m1
mouse PPARg				Mm01184322_m1
mouse YM1				Mm00657889_mH
